# Supplementary material for: Temporal Analysis of Protein Ubiquitylation and Phosphorylation During Parkin-Dependent Mitophagy
Source: Mol Cell Proteomics. 2021 Dec 30;21(2):100191. doi: 10.1016/j.mcpro.2021.100191 (PMC8808264; doi:10.1016/j.mcpro.2021.100191)
Supplement: Supplemental Table S1 [file mmc2.xlsx]

## Sheet: S0
Supplementary Table 1 (S1)	Outside-in degradation of mitochondrial sub-compartments (Figure 2)
Column	Description
id	Unique identifier for protein
Majority protein IDs	Protein Ids that have at least half of the peptides that the leading protein has
Protein.IDs	Identifiers of proteins contained in the protein group sorted by the number of identified peptides
Gene.names	Names of the genes associated to the protein contained within the group
Protein.names	Names of proteins contained within the group
Fasta.headers	Description of proteins contained within the group
MitoCarta3.0_List	Protein annotation based on MitoCarta 3.0
MitoCarta3.0_SubMitoLocalization	Protein annotation of Mitochondrial subcompartments
GOCC slim name	Protein annotation based on Gene Ontology slim name
Peptide.counts..all.	Number of peptides associated with each protein in protein group, for all the proteins in the group
Peptide.counts..razor.unique.	Number of razor + unique peptides associated with each protein in protein group. These peptides are shared with another group.
Peptide.counts..unique.	Number of unique peptides associated with each protein in protein group. These peptides are not shared with anouther group
Cluster	Cluster number after k-means clustering of significantly down-regulated proteins in WT-parking cells
MitoCarta3.0_List	Protein annotation based on MitoCarta 3.0
MitoCarta3.0_SubMitoLocalization	Protein annotation of Mitochondrial subcompartments
GOCC slim name	Protein annotation based on Gene Ontology slim name
Proteome Cluster	Profile plot clusters after after k-mean clustering
Significant pairs	After post-hoc analysis, performed on significant findings of the ANOVA Test
-Log Two-way ANOVA p value Group1	p value after two-way ANOVA (Group1 : WT-/C431A-parkin)
-Log Two-way ANOVA p value Group2	p value after two-way ANOVA (Group2 : 0h/2h/6h/12h/18h)
-Log Two-way ANOVA p value Interaction	p value after two-way ANOVA (Interaction bvetween group 1 and 2)
Q-value	Ratio of reverse to forward protein groups
Score	Protein score which is derived from peptide posterior error probabilites
Peptides	Total number of peptide sequences associated with the protein group
Razor + unique peptides	Total number of razor and unique peptide sequences associated with the protein group
Unique peptides	Total number of unique peptides associated with the protein group
Sequence coverage [%]	Percentage of the sequence that is covered by the identified peptides of the best protein sequence contained within the group
Unique + razor sequence coverage [%]	Percentage of the sequence that is covered by the identified unique and razor peptides of the best protein sequence contained within the group
Unique sequence coverage [%]	Percentage of the sequence that is covered by the identified unique peptides of the best protein sequence contained within the group
Mol.weight.kDa.	Molecular weight of the leading protein sequence contained in the protein group
Sequence.coverage	Percentage of the sequence that is covered by the identified peptides of the longest protein sequence contained within the group
WT-Parkin_0h	After post-hoc test, used for clustering
Ratio.H.L.normalized	Protein normalized dimethyl ratio between heavy (H), medium (M) and light (L) peptide. The median of the total ratio population was shifted to 1
log2_Ratio.H.L.normalized	Log2 transformed dimethyl ratio between heavy (H), medium (M) and light (L) peptide.
iBAQ sample	The quantification intensities for each sample

## Sheet: S1
Outside-in degradation of mitochondrial sub-compartments (Figure 2)
Dimethyl labels description
Experimetn	L (light)	M (medium)
WT-parkin1	0h CCCP	2h CCCP	6h CCCP
WT-parkin2	0h CCCP	12h CCCP	18h CCCP
C431A-parkin1	0h CCCP	2h CCCP	6h CCCP
C431A-parkin2	0h CCCP	12h CCCP	18h CCCP
id	Majority protein IDs	Protein IDs	Protein names	Gene names	Fasta headers	Mitochondrion_List	MitoCarta3.0_SubMitoLocalization	Mol. weight [kDa]	Q-value	Score	Peptides	Razor + unique peptides	Unique peptides	Sequence coverage [%]	Unique + razor sequence coverage [%]	Unique sequence coverage [%]	Sequence coverage C431A-parkin1_Rep1 [%]	Sequence coverage C431A-parkin1_Rep2 [%]	Sequence coverage C431A-parkin2_Rep1 [%]	Sequence coverage C431A-parkin2_Rep2 [%]	Sequence coverage WT-parkin1_Rep1 [%]	Sequence coverage WT-parkin1_Rep2 [%]	Sequence coverage WT-parkin2_Rep1 [%]	Sequence coverage WT-parkin2_Rep2 [%]	Proteome Cluster	Significant pairs	-Log Two-way ANOVA p value Group1	-Log Two-way ANOVA p value Group2	-Log Two-way ANOVA p value Interaction	WT-parkin_0h	WT-parkin_2h	WT-parkin_6h	WT-parkin_12h	WT-parkin_18h	Ratio L/L normalized WT-parkin1_Rep1	Ratio L/L normalized WT-parkin1_Rep2	Ratio M/L normalized WT-parkin1_Rep1	Ratio M/L normalized WT-parkin1_Rep2	Ratio H/L normalized WT-parkin1_Rep1	Ratio H/L normalized WT-parkin1_Rep2	Ratio M/L normalized WT-parkin2_Rep1	Ratio M/L normalized WT-parkin2_Rep2	Ratio H/L normalized WT-parkin2_Rep1	Ratio H/L normalized WT-parkin2_Rep2	Ratio L/L normalized C431A-parkin1_Rep1	Ratio L/L normalized C431A-parkin1_Rep2	Ratio M/L normalized C431A-parkin1_Rep1	Ratio M/L normalized C431A-parkin1_Rep2	Ratio H/L normalized C431A-parkin1_Rep1
1	A0A024R1R8;Q9Y2S6	A0A024R1R8;Q9Y2S6	Translation machinery-associated protein 7	hCG_2014768;TMA7	tr|A0A024R1R8|A0A024R1R8_HUMAN HCG2014768, isoform CRA_a OS=Homo sapiens OX=9606 GN=hCG_2014768 PE=4 SV=1;sp|Q9Y2S6|TMA7_HUMAN Translation machinery-associated protein 7 OS=Homo sapiens OX=9606 GN=TMA7 PE=1 SV=1			7.0913	0.00026192	4.3528	2	2	2	15.6	15.6	15.6	15.6	15.6	15.6	15.6	15.6	15.6	15.6	15.6						NaN	NaN	NaN	NaN	NaN	1	1	0.54217	0.93848	0.87629	0.77753	0.31863	0.76972	0.16796	0.080495	1	1	0.10298	0.86713	1.0051
2	A0A024R4E5;Q00341;Q00341-2;H0Y394	A0A024R4E5;Q00341;Q00341-2;H0Y394;H7C0A4;C9JIZ1;C9J5E5;H7C2D1;H7BZC3;C9JZI8;C9JHZ8;C9JES8;C9JHS7;C9JK79;C9JT62;C9JHN6;C9JEJ8;C9JBS3;C9JQ82;C9JMQ6;C9J739;H7C3D0;C9JHS9	Vigilin	HDLBP	tr|A0A024R4E5|A0A024R4E5_HUMAN High density lipoprotein binding protein (Vigilin), isoform CRA_a OS=Homo sapiens OX=9606 GN=HDLBP PE=1 SV=1;sp|Q00341|VIGLN_HUMAN Vigilin OS=Homo sapiens OX=9606 GN=HDLBP PE=1 SV=2;sp|Q00341-2|VIGLN_HUMAN Isoform 2 of Vigili			141.44	0	323.31	72	72	72	57.6	57.6	57.6	51.6	51.3	50	43.8	50.9	53.5	50.8	52.7						NaN	NaN	NaN	NaN	NaN	1	1	0.91568	0.89989	0.90964	0.89583	0.79645	0.79791	0.83902	0.82545	1	1	0.97493	0.93551	0.9801
3	A0A087WZA9;A0A024R4K9;A0A087X266;Q9BXJ8-2;Q9BXJ8	A0A087WZA9;A0A024R4K9;A0A087X266;Q9BXJ8-2;Q9BXJ8	Transmembrane protein 120A	TMEM120A;TMPIT	tr|A0A087WZA9|A0A087WZA9_HUMAN Transmembrane protein 120A (Fragment) OS=Homo sapiens OX=9606 GN=TMEM120A PE=1 SV=1;tr|A0A024R4K9|A0A024R4K9_HUMAN Transmembrane protein 120A OS=Homo sapiens OX=9606 GN=TMEM120A PE=1 SV=1;tr|A0A087X266|A0A087X266_HUMAN Transm			20.459	0	25.487	7	7	7	39.1	39.1	39.1	10.9	23	10.9	12.1	26.4	29.3	10.9	24.7						NaN	NaN	NaN	NaN	NaN	1	1	1.1305	1.3876	0.64557	1.2769	1.4043	1.6208	0.93008	1.3571	1	1	0.52671	1.3257	0.72971
4	A0A024R571;Q9H4M9;C9JC03;C9J2Z4	A0A024R571;Q9H4M9;C9JC03;C9J2Z4;C9JDQ8;C9JIJ3;C9IZH1	EH domain-containing protein 1	EHD1	tr|A0A024R571|A0A024R571_HUMAN EH domain-containing protein 1 OS=Homo sapiens OX=9606 GN=EHD1 PE=1 SV=1;sp|Q9H4M9|EHD1_HUMAN EH domain-containing protein 1 OS=Homo sapiens OX=9606 GN=EHD1 PE=1 SV=2;tr|C9JC03|C9JC03_HUMAN EH domain-containing protein 1 (Fra			61.927	0	323.31	35	35	23	79	79	53.1	63.9	72.4	61.5	48.9	65.3	75.5	54.4	67.5						NaN	NaN	NaN	NaN	NaN	1	1	0.93285	0.92902	0.96287	1.202	0.85655	1.1194	1.117	1.0838	1	1	0.88502	0.77929	0.9861
7	A0A024RA52;P25787;C9JCK5	A0A024RA52;P25787;C9JCK5;H3BT36;H7C402	Proteasome subunit alpha type;Proteasome subunit alpha type-2	PSMA2	tr|A0A024RA52|A0A024RA52_HUMAN Proteasome subunit alpha type OS=Homo sapiens OX=9606 GN=PSMA2 PE=1 SV=1;sp|P25787|PSA2_HUMAN Proteasome subunit alpha type-2 OS=Homo sapiens OX=9606 GN=PSMA2 PE=1 SV=2;tr|C9JCK5|C9JCK5_HUMAN Proteasome endopeptidase complex			25.898	0	323.31	14	14	14	66.7	66.7	66.7	48.3	63.7	48.3	47.9	62.4	63.7	66.2	63.7						NaN	NaN	NaN	NaN	NaN	1	1	0.95512	0.87369	0.87974	0.80972	1.0402	0.91481	1.2387	1.0021	1	1	1.2018	1.0963	1.2285
8	A0A024RAC6;Q14241	A0A024RAC6;Q14241	Transcription elongation factor B polypeptide 3	TCEB3	tr|A0A024RAC6|A0A024RAC6_HUMAN Elongin-A OS=Homo sapiens OX=9606 GN=ELOA PE=1 SV=1;sp|Q14241|ELOA1_HUMAN Elongin-A OS=Homo sapiens OX=9606 GN=ELOA PE=1 SV=2			87.229	0	195.27	30	30	30	37.7	37.7	37.7	22.8	24.2	17.6	10	25.3	35.9	21.1	29.5						NaN	NaN	NaN	NaN	NaN	1	1	1.0782	1.1022	1.0655	1.1642	1.2174	1.3085	1.1503	1.3213	1	1	1.1957	1.2048	1.2081
11	Q9UMR5-3;G8JLL2;A0A140T8X7;A0A024RCQ8;A0A0G2JH76;A0A0G2JLA3;A0A0G2JLL3;A0A140T9Y1;A0A0G2JKR3;A0A0G2JHB6;A0A0G2JK02;A0A0G2JIU6;Q9UMR5-2;Q9UMR5	Q9UMR5-3;G8JLL2;A0A140T8X7;A0A024RCQ8;A0A0G2JH76;A0A0G2JLA3;A0A0G2JLL3;A0A140T9Y1;A0A0G2JKR3;A0A0G2JHB6;A0A0G2JK02;A0A0G2JIU6;Q9UMR5-2;Q9UMR5;A0A0G2JLK6;A2ABN7;A0A0G2JID8;A0A0G2JK07;A0A0G2JLK3	Lysosomal thioesterase PPT2	PPT2;hCG_1999928	sp|Q9UMR5-3|PPT2_HUMAN Isoform 3 of Lysosomal thioesterase PPT2 OS=Homo sapiens OX=9606 GN=PPT2;tr|G8JLL2|G8JLL2_HUMAN Lysosomal thioesterase PPT2 (Fragment) OS=Homo sapiens OX=9606 GN=PPT2 PE=1 SV=1;tr|A0A140T8X7|A0A140T8X7_HUMAN Lysosomal thioesterase PP			34.819	0	33.667	5	5	5	26.3	26.3	26.3	10.1	26.3	10.1	15.9	10.1	15.9	5.5	15.9						NaN	NaN	NaN	NaN	NaN	1	1	1.2976	1.0205	0.95544	0.83266	0.74851	0.46306	0.50551	0.51095	1	1	0.98859	1.0714	0.83887
12	P46379-3;P46379-2;A0A024RCR6;A0A0G2JK23;P46379;A0A0G2JJM1;X6REW1;F6S6P2	P46379-3;P46379-2;A0A024RCR6;A0A0G2JK23;P46379;A0A0G2JJM1;X6REW1;F6S6P2;F6UR09;A0A0G2JJR8;F6VEM6;F6X9W3;F6U341;F6U1F2;F6XTU0;A0A1B0GX79;F6WML8;F6TC96;A0A0G2JIA9;H0Y7K4;H0Y759;A0A0G2JJ92;A0A0G2JIB3	Large proline-rich protein BAG6	BAG6;BAT3	sp|P46379-3|BAG6_HUMAN Isoform 3 of Large proline-rich protein BAG6 OS=Homo sapiens OX=9606 GN=BAG6;sp|P46379-2|BAG6_HUMAN Isoform 2 of Large proline-rich protein BAG6 OS=Homo sapiens OX=9606 GN=BAG6;tr|A0A024RCR6|A0A024RCR6_HUMAN BAG6 OS=Homo sapiens OX=9			122.34	0	323.31	38	38	3	46.5	46.5	3.8	30.9	40.2	33.9	36	38.8	39.5	33.2	41.9						NaN	NaN	NaN	NaN	NaN	1	1	1.0414	0.86501	0.88608	0.69916	0.89714	0.65738	0.85969	0.65643	1	1	0.95144	1.0226	0.81162
13	Q14135-4;Q14135;Q14135-2;A0A0A6YYI5;A0A075B6E4;G5E9M9;G5E9M7;Q14135-6;E7EQU6;E7EWF5;E7ERW0;F8W708;Q14135-5;C9JBN2;F8WBN7	Q14135-4;Q14135;Q14135-2;A0A0A6YYI5;A0A075B6E4;G5E9M9;G5E9M7;Q14135-6;E7EQU6;E7EWF5;E7ERW0;F8W708;Q14135-5;C9JBN2;F8WBN7;E7EUJ2;C9JX59	Transcription cofactor vestigial-like protein 4	VGLL4	sp|Q14135-4|VGLL4_HUMAN Isoform 4 of Transcription cofactor vestigial-like protein 4 OS=Homo sapiens OX=9606 GN=VGLL4;sp|Q14135|VGLL4_HUMAN Transcription cofactor vestigial-like protein 4 OS=Homo sapiens OX=9606 GN=VGLL4 PE=1 SV=4;sp|Q14135-2|VGLL4_HUMAN I			31.882	0	36.874	4	4	4	23	23	23	19.6	20.3	9.5	12.8	23	20.3	9.5	16.9						NaN	NaN	NaN	NaN	NaN	1	1	1.1788	0.87419	1.0933	0.68938	0.95536	1.1114	1.1153	0.82342	1	1	1.1656	0.82375	1.3949
16	A0A075B6G3;P11532;A0A087WT-parkinU7;P11532-11;P11532-4;A0A5H1ZRP8;A0A087WV90;P11532-2;P11532-3;P11532-12;P11532-17;A0A5H1ZRQ1;A0A5H1ZRP7;P11532-7;P11532-13;A0A5H1ZRR9	A0A075B6G3;P11532;A0A087WT-parkinU7;P11532-11;P11532-4;A0A5H1ZRP8;A0A087WV90;P11532-2;P11532-3;P11532-12;P11532-17;A0A5H1ZRQ1;A0A5H1ZRP7;P11532-7;P11532-13;A0A5H1ZRR9;P11532-18;H0Y3E8;Q4G0X0;Q13474;H0Y864	Dystrophin	DMD	tr|A0A075B6G3|A0A075B6G3_HUMAN Dystrophin OS=Homo sapiens OX=9606 GN=DMD PE=1 SV=1;sp|P11532|DMD_HUMAN Dystrophin OS=Homo sapiens OX=9606 GN=DMD PE=1 SV=3;tr|A0A087WT-parkinU7|A0A087WT-parkinU7_HUMAN Dystrophin OS=Homo sapiens OX=9606 GN=DMD PE=1 SV=1;sp|P11532-11|DMD_H			426.77	0	323.31	27	24	3	7.7	7.1	0.7	5.6	6.4	5.4	5	6.6	7.1	5.6	5.9						NaN	NaN	NaN	NaN	NaN	1	1	0.87394	0.93044	1.0157	0.99243	0.89229	0.8548	0.76772	1.0101	1	1	0.97896	0.84341	0.87854
26	Q16881;Q16881-3;Q16881-4;A0A087WSY9;A0A087WSW9;Q16881-6;Q16881-2;Q16881-5;A0A182DWI3;F8W809;E9PIR7;Q16881-7;E2QRB9	Q16881;Q16881-3;Q16881-4;A0A087WSY9;A0A087WSW9;Q16881-6;Q16881-2;Q16881-5;A0A182DWI3;F8W809;E9PIR7;Q16881-7;E2QRB9;E9PKD3;A0A0B4J225;E9PIZ5;E9PKI4;E9PLT3;E9PQI3;E9PJU2;E9PRI8	Thioredoxin reductase 1, cytoplasmic	TXNRD1	sp|Q16881|TRXR1_HUMAN Thioredoxin reductase 1, cytoplasmic OS=Homo sapiens OX=9606 GN=TXNRD1 PE=1 SV=3;sp|Q16881-3|TRXR1_HUMAN Isoform 3 of Thioredoxin reductase 1, cytoplasmic OS=Homo sapiens OX=9606 GN=TXNRD1;sp|Q16881-4|TRXR1_HUMAN Isoform 4 of Thioredo	Mitochondrion	unknown	70.905	0	323.31	34	34	33	63.2	63.2	60.9	56.4	56.2	60.1	51.2	56.2	58.4	60.1	57.9						NaN	NaN	NaN	NaN	NaN	1	1	0.92796	0.85593	1.0708	0.91683	1.2391	1.287	1.5237	1.3323	1	1	0.79615	0.91811	0.8984
27	A0A087WT-parkin20;Q9NV06;B3KME9	A0A087WT-parkin20;Q9NV06;B3KME9;A0A087X1F8;E5RHM4;Q9NV06-2	DDB1- and CUL4-associated factor 13	DCAF13	tr|A0A087WT-parkin20|A0A087WT-parkin20_HUMAN DDB1- and CUL4-associated factor 13 OS=Homo sapiens OX=9606 GN=DCAF13 PE=1 SV=1;sp|Q9NV06|DCA13_HUMAN DDB1- and CUL4-associated factor 13 OS=Homo sapiens OX=9606 GN=DCAF13 PE=1 SV=2;tr|B3KME9|B3KME9_HUMAN DDB1- and CUL4-assoc			67.55	0	83.645	14	14	14	25.6	25.6	25.6	13.2	23.3	17.3	6.7	18.4	23.3	16.8	17.1						NaN	NaN	NaN	NaN	NaN	1	1	0.64053	0.94777	0.52848	0.83458	0.76333	0.58512	0.53048	0.51703	1	1	0.84485	0.99048	0.76277
30	A0A087WT-parkin87;P43003-2;P43003;A0A087X0U3	A0A087WT-parkin87;P43003-2;P43003;A0A087X0U3;E7EUS7;E7EUV6;M0R063;E7EV13;P48664-2;P48664	Amino acid transporter;Excitatory amino acid transporter 1	SLC1A3	tr|A0A087WT-parkin87|A0A087WT-parkin87_HUMAN Amino acid transporter OS=Homo sapiens OX=9606 GN=SLC1A3 PE=1 SV=1;sp|P43003-2|EAA1_HUMAN Isoform 2 of Excitatory amino acid transporter 1 OS=Homo sapiens OX=9606 GN=SLC1A3;sp|P43003|EAA1_HUMAN Excitatory amino acid transport			54.207	0	192.91	10	10	10	21.8	21.8	21.8	18.1	21.6	20.2	17.7	18.1	20.4	18.1	16.3						NaN	NaN	NaN	NaN	NaN	1	1	1.0367	1.2619	0.9138	1.0892	0.88391	0.79479	0.81977	0.96293	1	1	0.86534	1.3338	0.77782
34	A0A087WVR3;A0A087WT-parkinW0;Q96T88;Q96T88-2;A0A087WWG9	A0A087WVR3;A0A087WT-parkinW0;Q96T88;Q96T88-2;A0A087WWG9	E3 ubiquitin-protein ligase UHRF1	UHRF1	tr|A0A087WVR3|A0A087WVR3_HUMAN E3 ubiquitin-protein ligase UHRF1 OS=Homo sapiens OX=9606 GN=UHRF1 PE=1 SV=1;tr|A0A087WT-parkinW0|A0A087WT-parkinW0_HUMAN E3 ubiquitin-protein ligase UHRF1 OS=Homo sapiens OX=9606 GN=UHRF1 PE=1 SV=1;sp|Q96T88|UHRF1_HUMAN E3 ubiquitin-prote			91.099	0	323.31	44	44	42	66.7	66.7	64.6	50.1	66.7	44.3	44.9	59.8	56	47	60.3						NaN	NaN	NaN	NaN	NaN	1	1	0.87067	1.0247	0.77424	0.85813	0.73371	1.2084	0.69848	1.009	1	1	0.67632	0.96891	0.86207
36	A0A087WU02;Q96RQ1;H0YI50	A0A087WU02;Q96RQ1;H0YI50;H0YI58;F8VPA6;F8W0R1;F8VR88;F8VUZ2;H0YHS0;H0YHJ8;F8VRW9	Endoplasmic reticulum-Golgi intermediate compartment protein 2	ERGIC2	tr|A0A087WU02|A0A087WU02_HUMAN Endoplasmic reticulum-Golgi intermediate compartment protein 2 OS=Homo sapiens OX=9606 GN=ERGIC2 PE=1 SV=1;sp|Q96RQ1|ERGI2_HUMAN Endoplasmic reticulum-Golgi intermediate compartment protein 2 OS=Homo sapiens OX=9606 GN=ERGIC2			43.432	0	76.711	11	11	11	38.9	38.9	38.9	19.2	28.2	23.6	18.4	28.5	26.4	24.1	31.3						NaN	NaN	NaN	NaN	NaN	1	1	1.3079	1.1574	1.1044	0.87825	1.0065	0.70578	0.8974	0.75516	1	1	1.0963	0.99627	0.8432
37	A0A087WU07;Q5TGZ0;Q5TGZ0-2;R4GNA1	A0A087WU07;Q5TGZ0;Q5TGZ0-2;R4GNA1;A0A3B3IRY5;R4GMM1;R4GMY4	MICOS complex subunit MIC10	MINOS1;MINOS1-NBL1	tr|A0A087WU07|A0A087WU07_HUMAN MICOS complex subunit MIC10 OS=Homo sapiens OX=9606 GN=MICOS10 PE=1 SV=1;sp|Q5TGZ0|MIC10_HUMAN MICOS complex subunit MIC10 OS=Homo sapiens OX=9606 GN=MICOS10 PE=1 SV=1;sp|Q5TGZ0-2|MIC10_HUMAN Isoform 2 of MICOS complex subuni	Mitochondrion	MIM	7.036	0	143.38	4	4	4	77.4	77.4	77.4	25.8	77.4	12.9	64.5	25.8	64.5	24.2	25.8						NaN	NaN	NaN	NaN	NaN	1	1	1.0779	0.73276	0.93349	0.81832	0.45967	0.7996	0.3379	0.35251	1	1	0.6403	0.99422	0.75223
38	A0A087WU53;Q9H0U3	A0A087WU53;Q9H0U3;Q9H0U3-2	Magnesium transporter protein 1	MAGT1	tr|A0A087WU53|A0A087WU53_HUMAN Magnesium transporter protein 1 OS=Homo sapiens OX=9606 GN=MAGT1 PE=1 SV=1;sp|Q9H0U3|MAGT1_HUMAN Magnesium transporter protein 1 OS=Homo sapiens OX=9606 GN=MAGT1 PE=1 SV=1			41.531	0	112.8	10	10	10	26.2	26.2	26.2	21.8	24.3	26.2	21.8	22.3	24.3	19.1	24.3						NaN	NaN	NaN	NaN	NaN	1	1	1.0751	1.0736	1.0685	1.0407	1.0665	0.78319	1.047	0.97845	1	1	1.0226	1.0535	0.79643
40	A0A087WUB9;Q8WYA6;Q8WYA6-4;Q8WYA6-3;Q8WYA6-2	A0A087WUB9;Q8WYA6;Q8WYA6-4;Q8WYA6-3;Q8WYA6-2;A2A2P1	Beta-catenin-like protein 1	CTNNBL1	tr|A0A087WUB9|A0A087WUB9_HUMAN Beta-catenin-like protein 1 OS=Homo sapiens OX=9606 GN=CTNNBL1 PE=1 SV=1;sp|Q8WYA6|CTBL1_HUMAN Beta-catenin-like protein 1 OS=Homo sapiens OX=9606 GN=CTNNBL1 PE=1 SV=1;sp|Q8WYA6-4|CTBL1_HUMAN Isoform 4 of Beta-catenin-like pr			65.702	0	323.31	24	24	24	39.6	39.6	39.6	21.8	26.4	22.9	31.7	31.7	39.6	29.2	36.6						NaN	NaN	NaN	NaN	NaN	1	1	1.3033	1.0812	1.2106	0.93831	1.2135	1.0134	1.1015	0.91004	1	1	0.95864	1.147	1.2388
41	A0A087WUC6;Q15005;E9PL01;H0YE04	A0A087WUC6;Q15005;E9PL01;H0YE04;E9PRB9	Signal peptidase complex subunit 2	SPCS2	tr|A0A087WUC6|A0A087WUC6_HUMAN Signal peptidase complex subunit 2 OS=Homo sapiens OX=9606 GN=SPCS2 PE=1 SV=1;sp|Q15005|SPCS2_HUMAN Signal peptidase complex subunit 2 OS=Homo sapiens OX=9606 GN=SPCS2 PE=1 SV=3;tr|E9PL01|E9PL01_HUMAN Signal peptidase complex			25.09	0	284.89	16	16	1	48.9	48.9	4	39.6	48.9	44.1	37.4	48.5	48.9	42.7	48						NaN	NaN	NaN	NaN	NaN	1	1	1.1313	1.1699	0.91351	1.016	0.84279	1.0407	0.74516	1.163	1	1	1.1192	1.0332	0.8626
42	A0A087WUK2;O14979	A0A087WUK2;O14979	Heterogeneous nuclear ribonucleoprotein D-like	HNRNPDL	tr|A0A087WUK2|A0A087WUK2_HUMAN Heterogeneous nuclear ribonucleoprotein D-like OS=Homo sapiens OX=9606 GN=HNRNPDL PE=1 SV=1;sp|O14979|HNRDL_HUMAN Heterogeneous nuclear ribonucleoprotein D-like OS=Homo sapiens OX=9606 GN=HNRNPDL PE=1 SV=3			40.04	0	323.31	16	14	3	40.8	38	14	32.8	38.8	30.9	27.8	33.1	38.8	30.6	38.6						NaN	NaN	NaN	NaN	NaN	1	1	0.6664	0.92736	0.67438	0.89672	0.7685	1.2505	0.67779	1.1297	1	1	0.77495	1.2818	0.77286
44	A0A087WUL4;A0A087WX23;A0A087WXK2;Q86TG7	A0A087WUL4;A0A087WX23;A0A087WXK2;Q86TG7;A0A087WYS2	Retrotransposon-derived protein PEG10	PEG10	tr|A0A087WUL4|A0A087WUL4_HUMAN Retrotransposon-derived protein PEG10 OS=Homo sapiens OX=9606 GN=PEG10 PE=1 SV=1;tr|A0A087WX23|A0A087WX23_HUMAN Retrotransposon-derived protein PEG10 OS=Homo sapiens OX=9606 GN=PEG10 PE=1 SV=1;tr|A0A087WXK2|A0A087WXK2_HUMAN R			83.607	0	323.31	24	24	11	46.2	46.2	26.2	28.6	39.7	27.9	28.7	26.7	37.7	18.2	39.7						NaN	NaN	NaN	NaN	NaN	1	1	0.91898	0.97765	1.0201	0.97519	0.73905	0.73256	0.65951	0.71499	1	1	0.97091	0.86784	1.0475
45	A0A087WUQ6;P07203;A0A2R8Y6B6	A0A087WUQ6;P07203;A0A2R8Y6B6;A0A494C1C9;P07203-2	Glutathione peroxidase;Glutathione peroxidase 1	GPX1	tr|A0A087WUQ6|A0A087WUQ6_HUMAN Glutathione peroxidase OS=Homo sapiens OX=9606 GN=GPX1 PE=1 SV=1;sp|P07203|GPX1_HUMAN Glutathione peroxidase 1 OS=Homo sapiens OX=9606 GN=GPX1 PE=1 SV=4;tr|A0A2R8Y6B6|A0A2R8Y6B6_HUMAN Glutathione peroxidase 1 OS=Homo sapiens	Mitochondrion	Matrix	21.938	0	81.228	11	11	8	74.3	74.3	54	17.8	54.5	33.2	57.4	57.9	42.1	33.7	42.1						NaN	NaN	NaN	NaN	NaN	1	1	1.8581	0.90588	1.3844	0.78328	0.91457	0.73967	0.75135	0.70899	1	1	0.6175	0.84473	0.6231
47	A0A087WUT6;O60841	A0A087WUT6;O60841;Q9H2L5-3;Q9H2L5;Q9H2L5-2	Eukaryotic translation initiation factor 5B	EIF5B	tr|A0A087WUT6|A0A087WUT6_HUMAN Eukaryotic translation initiation factor 5B OS=Homo sapiens OX=9606 GN=EIF5B PE=1 SV=1;sp|O60841|IF2P_HUMAN Eukaryotic translation initiation factor 5B OS=Homo sapiens OX=9606 GN=EIF5B PE=1 SV=4			138.68	0	323.31	83	83	83	59.1	59.1	59.1	45.4	48.5	41.9	48.4	52.7	53.9	45.1	55.5						NaN	NaN	NaN	NaN	NaN	1	1	0.76462	0.92733	0.80249	1.039	0.81272	1.2644	0.92472	1.1365	1	1	0.79014	0.85532	0.85417
50	Q99417;A0A087WV05	Q99417;A0A087WV05;A0A0D9SEI7	C-Myc-binding protein	MYCBP	sp|Q99417|MYCBP_HUMAN c-Myc-binding protein OS=Homo sapiens OX=9606 GN=MYCBP PE=1 SV=3;tr|A0A087WV05|A0A087WV05_HUMAN Uncharacterized protein OS=Homo sapiens OX=9606 PE=4 SV=1			11.967	0	56.576	10	10	10	73.8	73.8	73.8	55.3	61.2	44.7	48.5	61.2	73.8	44.7	57.3						NaN	NaN	NaN	NaN	NaN	1	1	1.3516	0.92555	1.1395	0.80271	0.95446	0.83304	1.0121	0.8793	1	1	1.27	0.93292	1.0697
53	A0A087WVA8;Q8IWB9;Q8IWB9-2;J3KRZ8	A0A087WVA8;Q8IWB9;Q8IWB9-2;J3KRZ8	Testis-expressed sequence 2 protein	TEX2	tr|A0A087WVA8|A0A087WVA8_HUMAN Testis-expressed protein 2 OS=Homo sapiens OX=9606 GN=TEX2 PE=1 SV=1;sp|Q8IWB9|TEX2_HUMAN Testis-expressed protein 2 OS=Homo sapiens OX=9606 GN=TEX2 PE=1 SV=2;sp|Q8IWB9-2|TEX2_HUMAN Isoform 2 of Testis-expressed protein 2 OS=			125.38	0	56.849	21	21	21	23.5	23.5	23.5	2.8	12.5	4.8	4.9	11	13.8	6.4	9.5						NaN	NaN	NaN	NaN	NaN	1	1	1.1312	1.1983	1.0477	1.1324	2.227	0.70825	1.0191	0.80679	1	1	0.86322	1.1731	0.81929
57	A0A087WVF7;Q9NZM3-2;Q9NZM3;Q9NZM3-4;Q9NZM3-3;E7EPJ2	A0A087WVF7;Q9NZM3-2;Q9NZM3;Q9NZM3-4;Q9NZM3-3;E7EPJ2;H7BZD4;F8W719	Intersectin-2	ITSN2	tr|A0A087WVF7|A0A087WVF7_HUMAN Intersectin-2 OS=Homo sapiens OX=9606 GN=ITSN2 PE=1 SV=1;sp|Q9NZM3-2|ITSN2_HUMAN Isoform 2 of Intersectin-2 OS=Homo sapiens OX=9606 GN=ITSN2;sp|Q9NZM3|ITSN2_HUMAN Intersectin-2 OS=Homo sapiens OX=9606 GN=ITSN2 PE=1 SV=3;sp|Q9			191.6	0	104.93	26	25	25	18.7	18.2	18.2	8.4	12.3	7.1	1.8	11.2	7.2	6.2	10.4						NaN	NaN	NaN	NaN	NaN	1	1	0.99089	0.90458	0.80143	0.91041	0.83571	1.0339	0.9225	1.016	1	1	1.2699	0.97231	1.1561
59	A0A087WVP1;Q14517	A0A087WVP1;Q14517;D6RCE4;H0Y9C8;H0Y9H4	Protocadherin Fat 1;Protocadherin Fat 1, nuclear form	FAT1	tr|A0A087WVP1|A0A087WVP1_HUMAN Protocadherin Fat 1 OS=Homo sapiens OX=9606 GN=FAT1 PE=1 SV=1;sp|Q14517|FAT1_HUMAN Protocadherin Fat 1 OS=Homo sapiens OX=9606 GN=FAT1 PE=1 SV=2			506.37	0	188.55	66	66	65	17.5	17.5	17.3	6.5	10.7	6.5	1.4	9.1	10.6	10.2	7.5						NaN	NaN	NaN	NaN	NaN	1	1	1.0517	0.99105	1.2895	0.86755	1.6394	0.4861	1.0256	0.55215	1	1	0.99598	0.97202	0.91527
61	A0A087WVQ6;Q00610-2;Q00610	A0A087WVQ6;Q00610-2;Q00610;J3KS13;K7EJJ5;J3KRF5;J3KSQ2;J3QL20;F5H5N6	Clathrin heavy chain;Clathrin heavy chain 1	CLTC	tr|A0A087WVQ6|A0A087WVQ6_HUMAN Clathrin heavy chain OS=Homo sapiens OX=9606 GN=CLTC PE=1 SV=1;sp|Q00610-2|CLH1_HUMAN Isoform 2 of Clathrin heavy chain 1 OS=Homo sapiens OX=9606 GN=CLTC;sp|Q00610|CLH1_HUMAN Clathrin heavy chain 1 OS=Homo sapiens OX=9606 GN=			192.06	0	323.31	110	110	91	69.3	69.3	58.6	59.7	64.8	59.3	64.2	65.5	64.2	60.7	62.7						NaN	NaN	NaN	NaN	NaN	1	1	0.84985	0.90837	0.90147	0.98976	0.93515	0.88631	1.0265	1.0069	1	1	0.93453	0.94117	0.98576
64	A0A087WW06;Q96AY4	A0A087WW06;Q96AY4;B0QYP5;B0QYP4	Tetratricopeptide repeat protein 28	TTC28	tr|A0A087WW06|A0A087WW06_HUMAN Tetratricopeptide repeat protein 28 OS=Homo sapiens OX=9606 GN=TTC28 PE=1 SV=1;sp|Q96AY4|TTC28_HUMAN Tetratricopeptide repeat protein 28 OS=Homo sapiens OX=9606 GN=TTC28 PE=1 SV=4			256.86	0	178.1	37	37	37	19.5	19.5	19.5	1.1	5	6	2	4.3	10	1.9	11.7						NaN	NaN	NaN	NaN	NaN	1	1	0.8706	0.80574	1.0579	0.97608	0.77735	0.84787	0.79152	0.95808	1	1	0.63569	0.87112	0.55646
66	A0A087WW40;Q9Y371;Q9Y371-2;Q9Y371-3	A0A087WW40;Q9Y371;Q9Y371-2;Q9Y371-3	Endophilin-B1	SH3GLB1	tr|A0A087WW40|A0A087WW40_HUMAN Endophilin-B1 OS=Homo sapiens OX=9606 GN=SH3GLB1 PE=1 SV=1;sp|Q9Y371|SHLB1_HUMAN Endophilin-B1 OS=Homo sapiens OX=9606 GN=SH3GLB1 PE=1 SV=1;sp|Q9Y371-2|SHLB1_HUMAN Isoform 2 of Endophilin-B1 OS=Homo sapiens OX=9606 GN=SH3GLB1			44.26	0	126.36	16	15	15	46.7	44.7	44.7	22.3	26.4	24.4	22.1	30.2	27.9	22.6	28.7						NaN	NaN	NaN	NaN	NaN	1	1	0.72549	0.81043	0.80394	0.91181	0.98477	0.95569	1.1206	1.285	1	1	0.88513	0.75691	0.77441
67	Q9C0D9;A0A087WW58;C9JAG1	Q9C0D9;A0A087WW58;C9JAG1	Ethanolaminephosphotransferase 1	EPT1	sp|Q9C0D9|EPT1_HUMAN Ethanolaminephosphotransferase 1 OS=Homo sapiens OX=9606 GN=SELENOI PE=1 SV=3;tr|A0A087WW58|A0A087WW58_HUMAN Ethanolaminephosphotransferase 1 OS=Homo sapiens OX=9606 GN=SELENOI PE=1 SV=1;tr|C9JAG1|C9JAG1_HUMAN Ethanolaminephosphotransf			45.228	0	62.976	4	4	4	14.1	14.1	14.1	7.6	8.3	8.3	14.1	7.6	14.1	13.4	8.3						NaN	NaN	NaN	NaN	NaN	1	1	1.1481	1.3616	1.4219	1.069	1.1469	0.77022	1.2927	1.1438	1	1	0.83947	1.2066	0.8606
70	Q9P2T1-2;H0YNJ6;H0YMB3;A0A087WWM4;H0YLV5;F8WAN9;Q9P2T1;Q9P2T1-3;H0YK13;H0YK71	Q9P2T1-2;H0YNJ6;H0YMB3;A0A087WWM4;H0YLV5;F8WAN9;Q9P2T1;Q9P2T1-3;H0YK13;H0YK71;H0YN22;H0YMW6;H0YLB8;H0YNH0;H0YMR9;H0YNS9;H0YMV5;H0YN74;H0YKK3;H0YMG3;A0A0B4J281;P36959;H0YKE1;H0YL68	GMP reductase 2;GMP reductase	GMPR2	sp|Q9P2T1-2|GMPR2_HUMAN Isoform 2 of GMP reductase 2 OS=Homo sapiens OX=9606 GN=GMPR2;tr|H0YNJ6|H0YNJ6_HUMAN GMP reductase OS=Homo sapiens OX=9606 GN=GMPR2 PE=1 SV=1;tr|H0YMB3|H0YMB3_HUMAN GMP reductase OS=Homo sapiens OX=9606 GN=GMPR2 PE=1 SV=1;tr|A0A087W			39.804	0	94.372	15	15	15	41.5	41.5	41.5	33.1	32.8	32.8	24.6	32.8	35.2	35.2	37.2						NaN	NaN	NaN	NaN	NaN	1	1	0.97418	1.1613	1.1297	0.90681	1.3035	1.1008	1.2351	1.3924	1	1	1.1135	1.4638	1.3042
71	A0A499FJY3;A0A087WWP4;Q96T37-4;Q96T37-2;Q96T37-3;Q96T37;A0A494C001	A0A499FJY3;A0A087WWP4;Q96T37-4;Q96T37-2;Q96T37-3;Q96T37;A0A494C001	Putative RNA-binding protein 15	RBM15	tr|A0A499FJY3|A0A499FJY3_HUMAN RNA-binding protein 15 OS=Homo sapiens OX=9606 GN=RBM15 PE=4 SV=1;tr|A0A087WWP4|A0A087WWP4_HUMAN RNA-binding protein 15 OS=Homo sapiens OX=9606 GN=RBM15 PE=1 SV=1;sp|Q96T37-4|RBM15_HUMAN Isoform 4 of RNA-binding protein 15 OS			101.31	0	323.31	47	47	43	56.5	56.5	53.2	35.8	49.5	39.7	38.4	41.6	48.4	37.8	50.4						NaN	NaN	NaN	NaN	NaN	1	1	0.73658	1.1558	0.7013	1.0508	0.85803	1.489	0.75976	1.4279	1	1	0.66873	1.041	0.91012
74	A0A087WWS1;Q96FV9	A0A087WWS1;Q96FV9;Q96FV9-2;R4GMN4;A0A087WY84;J3KT14;R4GN58;J3KRD7;J3QQZ3	THO complex subunit 1	THOC1	tr|A0A087WWS1|A0A087WWS1_HUMAN THO complex subunit 1 OS=Homo sapiens OX=9606 GN=THOC1 PE=1 SV=1;sp|Q96FV9|THOC1_HUMAN THO complex subunit 1 OS=Homo sapiens OX=9606 GN=THOC1 PE=1 SV=1			75.651	0	323.31	39	39	39	62.3	62.3	62.3	42.2	45.8	43.1	37.9	53.3	49.5	52.1	62.1						NaN	NaN	NaN	NaN	NaN	1	1	0.82434	1.1097	0.87858	1.0819	0.92707	1.2361	0.94741	1.3329	1	1	0.70045	1.097	0.78412
76	O95999;A0A087WWW9	O95999;A0A087WWW9;A0A3B3ISX2	B-cell lymphoma/leukemia 10	BCL10	sp|O95999|BCL10_HUMAN B-cell lymphoma/leukemia 10 OS=Homo sapiens OX=9606 GN=BCL10 PE=1 SV=1;tr|A0A087WWW9|A0A087WWW9_HUMAN B-cell lymphoma/leukemia 10 OS=Homo sapiens OX=9606 GN=BCL10 PE=1 SV=2			26.251	0	77.407	10	10	10	33.5	33.5	33.5	24.5	28.8	24.5	30.5	28.8	28.8	28.8	28.8						NaN	NaN	NaN	NaN	NaN	1	1	0.88355	0.86305	1.0284	1.0144	0.85622	0.94875	1.1831	1.1869	1	1	0.90048	0.93672	1.0951
79		A0A087WXC5;E7ESZ7;O95299;O95299-2;C9J6X0;Q8N1B9;H7C2W5;H7C1Y7;H7C2X4	NADH dehydrogenase [ubiquinone] 1 alpha subcomplex subunit 10, mitochondrial	NDUFA10	tr|A0A087WXC5|A0A087WXC5_HUMAN NADH dehydrogenase [ubiquinone] 1 alpha subcomplex subunit 10, mitochondrial OS=Homo sapiens OX=9606 GN=NDUFA10 PE=1 SV=1;tr|E7ESZ7|E7ESZ7_HUMAN NADH dehydrogenase [ubiquinone] 1 alpha subcomplex subunit 10, mitochondrial OS=	Mitochondrion	MIM	40.836	0	281.13	16	16	16	50.1	50.1	50.1	43.1	47.6	31	31.5	43.1	50.1	35.5	49.6						NaN	NaN	NaN	NaN	NaN	1	1	1.221	0.97146	0.87775	0.84958	0.45022	0.5174	0.24491	0.40079	1	1	1.0386	1.0718	0.87924
81	J3QSS3;A0A087WXK5;Q9BZC7;Q9BZC7-3;Q9BZC7-2;H0Y8D6	J3QSS3;A0A087WXK5;Q9BZC7;Q9BZC7-3;Q9BZC7-2;H0Y8D6;H0Y8C9;E9PGB2;H0Y8E3;A0A087WZX6;H0YCN5	ATP-binding cassette sub-family A member 2	ABCA2	tr|J3QSS3|J3QSS3_HUMAN ATP-binding cassette sub-family A member 2 OS=Homo sapiens OX=9606 GN=ABCA2 PE=1 SV=2;tr|A0A087WXK5|A0A087WXK5_HUMAN ATP-binding cassette sub-family A member 2 OS=Homo sapiens OX=9606 GN=ABCA2 PE=1 SV=1;sp|Q9BZC7|ABCA2_HUMAN ATP-bind			269.93	0	85.461	26	26	24	13.6	13.6	13	3.1	4.1	3.9	1.4	8.1	5.4	5.2	4.7						NaN	NaN	NaN	NaN	NaN	1	1	1.511	0.9933	1.3129	0.81203	1.1901	0.61024	0.89466	0.90318	1	1	1.0123	0.92402	0.90297
82	A0A087WXK8;Q9H4H8;Q9H4H8-2	A0A087WXK8;Q9H4H8;Q9H4H8-2	Protein FAM83D	FAM83D	tr|A0A087WXK8|A0A087WXK8_HUMAN Chromosome 20 open reading frame 129 OS=Homo sapiens OX=9606 GN=FAM83D PE=1 SV=1;sp|Q9H4H8|FA83D_HUMAN Protein FAM83D OS=Homo sapiens OX=9606 GN=FAM83D PE=1 SV=3;sp|Q9H4H8-2|FA83D_HUMAN Isoform 2 of Protein FAM83D OS=Homo sap			67.664	0	27.915	13	13	13	21.8	21.8	21.8	4.9	13	8.6	6.2	10.2	14.3	6.2	15						NaN	NaN	NaN	NaN	NaN	1	1	0.50646	0.91221	0.27891	0.98646	0.62965	0.81311	0.74293	1.0098	1	1	0.97844	0.7913	0.73622
83	A0A087WXM6;J3QQT2;J3KRX5;A0A0A6YYL6;P18621;P18621-3;J3QLC8;A0A0A0MRF8;P18621-2;J3KRB3;A0A087WWH0;J3QS96;A0A087WY81	A0A087WXM6;J3QQT2;J3KRX5;A0A0A6YYL6;P18621;P18621-3;J3QLC8;A0A0A0MRF8;P18621-2;J3KRB3;A0A087WWH0;J3QS96;A0A087WY81;J3KSJ0	60S ribosomal protein L17	RPL17;RPL17-C18orf32	tr|A0A087WXM6|A0A087WXM6_HUMAN 60S ribosomal protein L17 (Fragment) OS=Homo sapiens OX=9606 GN=RPL17 PE=1 SV=1;tr|J3QQT2|J3QQT2_HUMAN 60S ribosomal protein L17 (Fragment) OS=Homo sapiens OX=9606 GN=RPL17 PE=1 SV=1;tr|J3KRX5|J3KRX5_HUMAN 60S ribosomal prote			19.586	0	224.86	12	12	12	60.4	60.4	60.4	60.4	60.4	60.4	60.4	60.4	60.4	60.4	60.4						NaN	NaN	NaN	NaN	NaN	1	1	0.87254	0.89042	0.9939	0.98697	0.91394	0.88632	1.1172	1.1688	1	1	0.7689	0.92716	0.96964
84	A0A087WXN9;Q765P7	A0A087WXN9;Q765P7;Q765P7-2;H0YBL3	MTSS1-like protein	MTSS1L	tr|A0A087WXN9|A0A087WXN9_HUMAN Protein MTSS 2 OS=Homo sapiens OX=9606 GN=MTSS2 PE=1 SV=1;sp|Q765P7|MTSS2_HUMAN Protein MTSS 2 OS=Homo sapiens OX=9606 GN=MTSS2 PE=1 SV=1			79.797	0	143.35	17	17	16	35.1	35.1	33.9	14.9	12.6	16.1	9.9	15	21.4	19.2	27.2						NaN	NaN	NaN	NaN	NaN	1	1	0.81113	0.92572	0.75453	1.1097	0.73453	1.2901	0.77359	1.249	1	1	0.69199	0.7258	0.78297
85	A0A087WXP3;E9PEE8;P18564-2;P18564	A0A087WXP3;E9PEE8;P18564-2;P18564	Integrin beta;Integrin beta-6	ITGB6	tr|A0A087WXP3|A0A087WXP3_HUMAN Integrin beta OS=Homo sapiens OX=9606 GN=ITGB6 PE=1 SV=1;tr|E9PEE8|E9PEE8_HUMAN Integrin beta OS=Homo sapiens OX=9606 GN=ITGB6 PE=1 SV=1;sp|P18564-2|ITB6_HUMAN Isoform 2 of Integrin beta-6 OS=Homo sapiens OX=9606 GN=ITGB6;sp|			75.849	0.0063871	1.6392	1	1	1	1.3	1.3	1.3	1.3	1.3	1.3	1.3	1.3	1.3	1.3	1.3						NaN	NaN	NaN	NaN	NaN	1	1	1.426	1.2937	1.4549	1.9099	1.3802	0.62011	1.3477	1.8991	1	1	1.1187	1.0502	1.1512
87	A0A087WY55;Q9NP79;Q5TGM0;Q9NP79-2	A0A087WY55;Q9NP79;Q5TGM0;Q9NP79-2	Vacuolar protein sorting-associated protein VTA1 homolog	VTA1	tr|A0A087WY55|A0A087WY55_HUMAN Chromosome 6 open reading frame 55, isoform CRA_b OS=Homo sapiens OX=9606 GN=VTA1 PE=1 SV=1;sp|Q9NP79|VTA1_HUMAN Vacuolar protein sorting-associated protein VTA1 homolog OS=Homo sapiens OX=9606 GN=VTA1 PE=1 SV=1;tr|Q5TGM0|Q5T			31.102	0	322.13	14	14	14	49.3	49.3	49.3	42.5	40.7	40.4	42.9	45.7	44.3	42.5	31.8						NaN	NaN	NaN	NaN	NaN	1	1	0.97966	0.9223	1.1713	1.1237	1.0293	0.94149	1.2832	1.0108	1	1	1.0894	0.87403	1.078
88	A0A087WY71;Q96CW1-2;Q96CW1;E9PFW3;C9JJ47	A0A087WY71;Q96CW1-2;Q96CW1;E9PFW3;C9JJ47;C9JGT8;C9JJD3;C9JTK4;C9JPV8;H7C4C3	AP-2 complex subunit mu	AP2M1	tr|A0A087WY71|A0A087WY71_HUMAN AP-2 complex subunit mu OS=Homo sapiens OX=9606 GN=AP2M1 PE=1 SV=1;sp|Q96CW1-2|AP2M1_HUMAN Isoform 2 of AP-2 complex subunit mu OS=Homo sapiens OX=9606 GN=AP2M1;sp|Q96CW1|AP2M1_HUMAN AP-2 complex subunit mu OS=Homo sapiens OX			49.526	0	323.31	27	27	27	66.8	66.8	66.8	61.5	58.3	63.1	52.5	62	58.1	55.1	52.5						NaN	NaN	NaN	NaN	NaN	1	1	0.93521	0.89879	0.92036	0.89967	0.80494	0.85085	0.77892	0.89362	1	1	0.84843	0.96142	0.90152
89	A0A087WY85;P61077;P61077-2;P61077-3;D6RA11	A0A087WY85;P61077;P61077-2;P61077-3;D6RA11;D6R9F6;D6R933;D6RGD0;D6R980;D6RIZ3	Ubiquitin-conjugating enzyme E2 D3	UBE2D3	tr|A0A087WY85|A0A087WY85_HUMAN Ubiquitin-conjugating enzyme E2 D3 OS=Homo sapiens OX=9606 GN=UBE2D3 PE=1 SV=1;sp|P61077|UB2D3_HUMAN Ubiquitin-conjugating enzyme E2 D3 OS=Homo sapiens OX=9606 GN=UBE2D3 PE=1 SV=1;sp|P61077-2|UB2D3_HUMAN Isoform 2 of Ubiquiti			16.817	0	89.965	4	4	1	40.5	40.5	4.7	19.6	24.3	19.6	24.3	40.5	24.3	19.6	24.3						NaN	NaN	NaN	NaN	NaN	1	1	0.6767	0.88062	0.63883	0.9665	1.4655	1.1071	4.1551	0.98244	1	1	0.42447	0.86086	0.90947
92	A0A087WYD6;X5CMH5;Q03519;A0A0G2JLV0;E7ENX8;Q03519-2;A0A140T9S0	A0A087WYD6;X5CMH5;Q03519;A0A0G2JLV0;E7ENX8;Q03519-2;A0A140T9S0	Antigen peptide transporter 2	TAP2	tr|A0A087WYD6|A0A087WYD6_HUMAN Antigen peptide transporter 2 OS=Homo sapiens OX=9606 GN=TAP2 PE=1 SV=1;tr|X5CMH5|X5CMH5_HUMAN Antigen peptide transporter 2 OS=Homo sapiens OX=9606 GN=TAP2 PE=1 SV=1;sp|Q03519|TAP2_HUMAN Antigen peptide transporter 2 OS=Homo			77.596	0	323.31	21	20	20	33.6	32.5	32.5	26.6	26.1	30.2	22.8	29.2	30.1	24.6	27.5						NaN	NaN	NaN	NaN	NaN	1	1	1.0489	1.1411	1.0332	1.0831	0.96807	0.75712	0.93625	1.0028	1	1	0.83587	0.88848	0.73088
94	Q6UXV4;A0A087WYF7;A0A087WUX8	Q6UXV4;A0A087WYF7;A0A087WUX8	MICOS complex subunit MIC27	APOOL	sp|Q6UXV4|MIC27_HUMAN MICOS complex subunit MIC27 OS=Homo sapiens OX=9606 GN=APOOL PE=1 SV=1;tr|A0A087WYF7|A0A087WYF7_HUMAN MICOS complex subunit OS=Homo sapiens OX=9606 GN=APOOL PE=1 SV=1;tr|A0A087WUX8|A0A087WUX8_HUMAN MICOS complex subunit OS=Homo sapien	Mitochondrion	MIM	29.159	0	88.336	11	11	11	50	50	50	20.9	38.8	28.7	16.4	49.6	49.6	26.1	47.4						NaN	NaN	NaN	NaN	NaN	1	1	1.0315	1.1757	0.75119	0.99349	0.67757	0.82482	0.57023	1.1233	1	1	1.3762	0.93958	1.0297
97	G3V4A5;A0A087WYL7;O75586;O75586-2	G3V4A5;A0A087WYL7;O75586;O75586-2;O75586-3	Mediator of RNA polymerase II transcription subunit 6	MED6	tr|G3V4A5|G3V4A5_HUMAN Mediator of RNA polymerase II transcription subunit 6 OS=Homo sapiens OX=9606 GN=MED6 PE=1 SV=1;tr|A0A087WYL7|A0A087WYL7_HUMAN Mediator of RNA polymerase II transcription subunit 6 OS=Homo sapiens OX=9606 GN=MED6 PE=1 SV=1;sp|O75586|			28.723	0	43.576	9	9	9	32.9	32.9	32.9	18.5	30.1	18.5	22.9	29.3	27.3	13.3	25.7						NaN	NaN	NaN	NaN	NaN	1	1	1.3395	0.96871	1.133	1.0278	1.0489	1.331	0.71771	0.96293	1	1	0.85282	1.0568	0.80296
99	Q7Z478;A0A087WYN9	Q7Z478;A0A087WYN9;H0Y8L1	ATP-dependent RNA helicase DHX29	DHX29	sp|Q7Z478|DHX29_HUMAN ATP-dependent RNA helicase DHX29 OS=Homo sapiens OX=9606 GN=DHX29 PE=1 SV=2;tr|A0A087WYN9|A0A087WYN9_HUMAN ATP-dependent RNA helicase DHX29 OS=Homo sapiens OX=9606 GN=DHX29 PE=1 SV=1			155.23	0	323.31	64	64	63	49.1	49.1	49.1	29.7	40.4	31.6	30.8	34.2	37.3	29.4	37						NaN	NaN	NaN	NaN	NaN	1	1	0.88666	0.92058	0.95652	0.94171	0.92275	0.95206	1.0389	0.99748	1	1	1.0216	0.97315	0.93179
101	A0A087WYR0;P09132;A0A087WWU9;A0A2U3TZN1	A0A087WYR0;P09132;A0A087WWU9;A0A2U3TZN1;D6RBG4;A0A2R8Y4M3;P09132-2	Signal recognition particle 19 kDa protein	SRP19	tr|A0A087WYR0|A0A087WYR0_HUMAN Signal recognition particle 19 kDa protein OS=Homo sapiens OX=9606 GN=SRP19 PE=1 SV=1;sp|P09132|SRP19_HUMAN Signal recognition particle 19 kDa protein OS=Homo sapiens OX=9606 GN=SRP19 PE=1 SV=3;tr|A0A087WWU9|A0A087WWU9_HUMAN			13.654	0	124.02	9	9	9	52.5	52.5	52.5	52.5	52.5	46.7	33.3	46.7	51.7	46.7	52.5						NaN	NaN	NaN	NaN	NaN	1	1	1.1903	0.69084	1.3998	1.0374	1.1585	0.85068	1.2559	1.3643	1	1	1.0674	0.83083	1.2112
104	A0A087WYV9;A0A087X1F5	A0A087WYV9;A0A087X1F5;A0A087WX56;A0A087WT-parkinA2		SYNJ2BP-COX16	tr|A0A087WYV9|A0A087WYV9_HUMAN SYNJ2BP-COX16 readthrough OS=Homo sapiens OX=9606 GN=SYNJ2BP-COX16 PE=4 SV=1;tr|A0A087X1F5|A0A087X1F5_HUMAN SYNJ2BP-COX16 readthrough (Fragment) OS=Homo sapiens OX=9606 GN=SYNJ2BP-COX16 PE=4 SV=6			20.527	0	80.528	11	11	0	72.5	72.5	0	32.4	61	45.6	32.4	53.3	62.6	32.4	40.1	Proteome Cluster 14	C431A-parkin_0h_WT-parkin_12h;C431A-parkin_0h_WT-parkin_18h;C431A-parkin_12h_WT-parkin_12h;C431A-parkin_12h_WT-parkin_18h;C431A-parkin_18h_WT-parkin_12h;C431A-parkin_18h_WT-parkin_18h;C431A-parkin_2h_WT-parkin_12h;C431A-parkin_2h_WT-parkin_18h;C431A-parkin_2h_WT-parkin_6h;C431A-parkin_6h_WT-parkin_12h;C431A-parkin_6h_WT-parkin_18h;WT-parkin_0h_WT-parkin_12h;WT-parkin_0h_WT-parkin_18h;WT-parkin_2h…	4.43146	3.19757	2.89961	2.95056	3.38329	1.3854	-2.86295	-3.40551	1	1	0.98333	1.1806	0.71817	0.77056	0.61184	0.31104	0.35062	0.36786	1	1	1.1647	1.008	1.02
106	A0A087WZ13;E9PAU2;Q8IY67-2	A0A087WZ13;E9PAU2;Q8IY67-2;K7EQG2;K7EKR9;Q8IY67-3;K7ERR4	Ribonucleoprotein PTB-binding 1	RAVER1	tr|A0A087WZ13|A0A087WZ13_HUMAN Ribonucleoprotein PTB-binding 1 OS=Homo sapiens OX=9606 GN=RAVER1 PE=1 SV=1;tr|E9PAU2|E9PAU2_HUMAN Ribonucleoprotein PTB-binding 1 OS=Homo sapiens OX=9606 GN=RAVER1 PE=1 SV=1;sp|Q8IY67-2|RAVR1_HUMAN Isoform 2 of Ribonucleopro			77.843	0	323.31	37	37	16	83.2	83.2	28.1	62.8	74.7	57.9	68.2	75.8	77.9	54.5	69						NaN	NaN	NaN	NaN	NaN	1	1	1.1341	1.144	0.92438	1.1627	0.98857	1.125	0.98191	0.94846	1	1	1.0043	1.1309	1.2652
108	A0A087WZ62;Q9H6U8;Q9H6U8-3;H0YCW6;Q9H6U8-2;Q9H6U8-4	A0A087WZ62;Q9H6U8;Q9H6U8-3;H0YCW6;Q9H6U8-2;Q9H6U8-4;A0A087WT-parkinZ3;A0A087WVC0;A0A087WX16;A0A087WV58	Alpha-1,2-mannosyltransferase ALG9	ALG9	tr|A0A087WZ62|A0A087WZ62_HUMAN Mannosyltransferase OS=Homo sapiens OX=9606 PE=3 SV=1;sp|Q9H6U8|ALG9_HUMAN Alpha-1,2-mannosyltransferase ALG9 OS=Homo sapiens OX=9606 GN=ALG9 PE=1 SV=2;sp|Q9H6U8-3|ALG9_HUMAN Isoform 3 of Alpha-1,2-mannosyltransferase ALG9 OS			95.921	0	102.97	10	10	7	15.3	15.3	11.8	8.8	8.6	10.5	9.7	13.3	12.8	11.5	11.6						NaN	NaN	NaN	NaN	NaN	1	1	1.217	1.1362	1.172	1.185	0.9884	0.79976	1.1299	1.0401	1	1	0.81768	1.1743	0.57659
110	A0A087WZG4;Q6ZSZ5-1;A0A3B3IPE9;Q6ZSZ5-2;Q6ZSZ5-6;Q6ZSZ5-5;Q6ZSZ5;A0A590UK10;M0QZS0	A0A087WZG4;Q6ZSZ5-1;A0A3B3IPE9;Q6ZSZ5-2;Q6ZSZ5-6;Q6ZSZ5-5;Q6ZSZ5;A0A590UK10;M0QZS0;M0R125	Rho guanine nucleotide exchange factor 18	ARHGEF18	tr|A0A087WZG4|A0A087WZG4_HUMAN Rho guanine nucleotide exchange factor 18 OS=Homo sapiens OX=9606 GN=ARHGEF18 PE=1 SV=3;sp|Q6ZSZ5-1|ARHGI_HUMAN Isoform 5 of Rho guanine nucleotide exchange factor 18 OS=Homo sapiens OX=9606 GN=ARHGEF18;tr|A0A3B3IPE9|A0A3B3IP			130.78	0	174.1	28	28	28	36.1	36.1	36.1	15	9.8	15.5	5.7	17.1	16.9	17.3	20.5						NaN	NaN	NaN	NaN	NaN	1	1	0.72935	0.9437	0.71469	0.983	0.84259	0.88957	0.9031	0.95575	1	1	0.92996	1.0395	0.87814
114	A0A087WZN1;O43837;A0A087X2E5;O43837-2	A0A087WZN1;O43837;A0A087X2E5;O43837-2;O43837-3;A0A0D9SG66	Isocitrate dehydrogenase [NAD] subunit, mitochondrial;Isocitrate dehydrogenase [NAD] subunit beta, mitochondrial	IDH3B	tr|A0A087WZN1|A0A087WZN1_HUMAN Isocitrate dehydrogenase [NAD] subunit, mitochondrial OS=Homo sapiens OX=9606 GN=IDH3B PE=1 SV=1;sp|O43837|IDH3B_HUMAN Isocitrate dehydrogenase [NAD] subunit beta, mitochondrial OS=Homo sapiens OX=9606 GN=IDH3B PE=1 SV=2;tr|A	Mitochondrion	Matrix	42.41	0	323.31	21	21	21	53.7	53.7	53.7	48.8	53.5	49.1	51.7	49.4	50.9	48.8	49.1	Proteome Cluster 14	C431A-parkin_0h_WT-parkin_12h;C431A-parkin_0h_WT-parkin_18h;C431A-parkin_12h_WT-parkin_18h;C431A-parkin_18h_WT-parkin_18h;C431A-parkin_2h_WT-parkin_12h;C431A-parkin_2h_WT-parkin_18h;C431A-parkin_6h_WT-parkin_18h;WT-parkin_0h_WT-parkin_12h;WT-parkin_0h_WT-parkin_18h;WT-parkin_2h_C431A-parkin_12h;WT-parkin_2h_C431A-parkin_18h;WT-parkin_2h_C431A-parkin_6h;WT-parkin_2h_WT-parkin_12h;WT-parkin_2h_WT-p…	1.03487	4.34603	1.90643	2.86971	3.73689	2.13017	-3.09561	-3.73689	1	1	1.2415	1.0638	0.92437	0.84833	0.65995	0.43666	0.49542	0.37087	1	1	1.0247	0.96247	0.74245
116	A0A087WZV0;O43314-2;O43314	A0A087WZV0;O43314-2;O43314;D6RBU4;A0A087WWN8;H0Y9M0;K7EPT7;D6RFG4;H7C436	Inositol hexakisphosphate and diphosphoinositol-pentakisphosphate kinase 2	PPIP5K2	tr|A0A087WZV0|A0A087WZV0_HUMAN Inositol hexakisphosphate and diphosphoinositol-pentakisphosphate kinase OS=Homo sapiens OX=9606 GN=PPIP5K2 PE=1 SV=1;sp|O43314-2|VIP2_HUMAN Isoform 2 of Inositol hexakisphosphate and diphosphoinositol-pentakisphosphate kinas			144.36	0	235.43	30	30	13	27.8	27.8	13.4	10.5	15.5	17.4	8.3	17.6	18.2	10.1	19.7						NaN	NaN	NaN	NaN	NaN	1	1	1.0542	0.88761	0.9293	1.0172	1.0168	1.1364	1.0528	1.0057	1	1	0.99304	0.84683	1.3623
117	A0A087WZX0;Q86UU0-4;Q86UU0-2;Q86UU0	A0A087WZX0;Q86UU0-4;Q86UU0-2;Q86UU0;E9PNR0	B-cell CLL/lymphoma 9-like protein	BCL9L	tr|A0A087WZX0|A0A087WZX0_HUMAN B-cell CLL/lymphoma 9-like protein OS=Homo sapiens OX=9606 GN=BCL9L PE=1 SV=1;sp|Q86UU0-4|BCL9L_HUMAN Isoform 4 of B-cell CLL/lymphoma 9-like protein OS=Homo sapiens OX=9606 GN=BCL9L;sp|Q86UU0-2|BCL9L_HUMAN Isoform 2 of B-cel			153.09	0	274.78	23	23	3	26.3	26.3	6	16.1	15.5	16.3	12.9	21.4	19.5	16.1	18.8						NaN	NaN	NaN	NaN	NaN	1	1	1.2113	1.0206	1.0944	0.90399	1.1546	0.94249	0.89971	0.7942	1	1	1.5059	1.2694	1.1926
118	Q9Y3A5;A0A087X020	Q9Y3A5;A0A087X020;F8WE72	Ribosome maturation protein SBDS	SBDS	sp|Q9Y3A5|SBDS_HUMAN Ribosome maturation protein SBDS OS=Homo sapiens OX=9606 GN=SBDS PE=1 SV=4;tr|A0A087X020|A0A087X020_HUMAN Ribosome maturation protein SBDS OS=Homo sapiens OX=9606 GN=SBDS PE=1 SV=1			28.763	0	296.6	21	21	21	64	64	64	55.6	56.4	59.2	63.2	55.6	53.2	55.6	64						NaN	NaN	NaN	NaN	NaN	1	1	0.82958	0.85093	0.82049	1.0222	0.85761	1.1683	0.9737	1.0281	1	1	0.70694	0.79376	0.75341
120	G3V2W9;A0A087X060;Q56P03	G3V2W9;A0A087X060;Q56P03	E2F-associated phosphoprotein	EAPP	tr|G3V2W9|G3V2W9_HUMAN E2F-associated phosphoprotein (Fragment) OS=Homo sapiens OX=9606 GN=EAPP PE=1 SV=1;tr|A0A087X060|A0A087X060_HUMAN E2F-associated phosphoprotein OS=Homo sapiens OX=9606 GN=EAPP PE=1 SV=1;sp|Q56P03|EAPP_HUMAN E2F-associated phosphoprot			23.468	0	62.072	5	5	5	28.3	28.3	28.3	22.9	22.9	28.3	18.5	11.2	28.3	17.1	28.3						NaN	NaN	NaN	NaN	NaN	1	1	1.0824	1.1644	1.0622	1.2024	1.1696	0.80005	0.97369	0.70634	1	1	0.63762	1.1134	1.0038
123	B4DIB3;A0A087X0I6;Q9P0L2;Q9P0L2-3;Q9P0L2-2	B4DIB3;A0A087X0I6;Q9P0L2;Q9P0L2-3;Q9P0L2-2;H0YKJ3	Serine/threonine-protein kinase MARK1	MARK1	tr|B4DIB3|B4DIB3_HUMAN Non-specific serine/threonine protein kinase OS=Homo sapiens OX=9606 GN=MARK1 PE=1 SV=1;tr|A0A087X0I6|A0A087X0I6_HUMAN Non-specific serine/threonine protein kinase OS=Homo sapiens OX=9606 GN=MARK1 PE=1 SV=1;sp|Q9P0L2|MARK1_HUMAN Seri			87.455	0	45.848	21	15	13	34.1	25.1	22.7	14	23.5	17.7	9.2	18.3	22.2	12.2	20						NaN	NaN	NaN	NaN	NaN	1	1	0.74025	0.98358	0.77501	1.0173	0.66352	0.67808	0.75767	0.71811	1	1	0.71705	0.77078	0.99192
125	A0A087X0L7;J3KNA0;Q15070-2;Q15070;E7EVY0	A0A087X0L7;J3KNA0;Q15070-2;Q15070;E7EVY0;C9JC63;Q15070-3	Mitochondrial inner membrane protein OXA1L	OXA1L	tr|A0A087X0L7|A0A087X0L7_HUMAN Mitochondrial inner membrane protein OXA1L OS=Homo sapiens OX=9606 GN=OXA1L PE=1 SV=1;tr|J3KNA0|J3KNA0_HUMAN Mitochondrial inner membrane protein OXA1L OS=Homo sapiens OX=9606 GN=OXA1L PE=1 SV=1;sp|Q15070-2|OXA1L_HUMAN Isofor	Mitochondrion	MIM	48.519	0	52.437	12	12	12	20.2	20.2	20.2	18.9	19.3	17.5	17	19.3	19.3	15.6	17.5	Proteome Cluster 1	C431A-parkin_0h_C431A-parkin_12h;C431A-parkin_0h_C431A-parkin_18h;C431A-parkin_0h_C431A-parkin_6h;C431A-parkin_0h_WT-parkin_12h;C431A-parkin_0h_WT-parkin_18h;C431A-parkin_0h_WT-parkin_6h;C431A-parkin_12h_C431A-parkin_18h;C431A-parkin_12h_WT-parkin_12h;C431A-parkin_12h_WT-parkin_18h;C431A-parkin_18h_WT-parkin_18h;C431A-parkin_2h_C431A-parkin_12h;C431A-parkin_2h_C431A-parkin_18h;C431A-parkin_2h_C43…	2.94143	11.0935	1.77555	9.00588	8.87472	6.11546	-8.43849	-9.00588	1	1	0.97968	0.95529	0.57255	0.58738	0.22639	0.14917	0.08026	0.085139	1	1	0.98878	1	0.55704
126	A0A087X0M4;Q9BWU0	A0A087X0M4;Q9BWU0;A0A087WWF4;H7C256	Kanadaptin	SLC4A1AP	tr|A0A087X0M4|A0A087X0M4_HUMAN Kanadaptin OS=Homo sapiens OX=9606 GN=SLC4A1AP PE=1 SV=1;sp|Q9BWU0|NADAP_HUMAN Kanadaptin OS=Homo sapiens OX=9606 GN=SLC4A1AP PE=1 SV=1			82.89	0	290.91	27	27	27	46.5	46.5	46.5	26.1	36.1	24.1	20.2	35.2	37.2	22.1	36.7						NaN	NaN	NaN	NaN	NaN	1	1	1.3223	1.0119	1.2885	1.05	1.2983	1.0096	1.1234	0.97829	1	1	1.1916	1.1643	1.0068
129	A0A087X0P4;A0A0A0MTI0;P40424-2;P40424-3;P40424;H0YLB0;H0YLF5;H0YKH1;H0YLD4;H0YLT4	A0A087X0P4;A0A0A0MTI0;P40424-2;P40424-3;P40424;H0YLB0;H0YLF5;H0YKH1;H0YLD4;H0YLT4;H0YLM3;U3KQA2;F8WA05;H0Y5D0	Pre-B-cell leukemia transcription factor 1	PBX1	tr|A0A087X0P4|A0A087X0P4_HUMAN Pre-B-cell leukemia transcription factor 1 OS=Homo sapiens OX=9606 GN=PBX1 PE=1 SV=1;tr|A0A0A0MTI0|A0A0A0MTI0_HUMAN Pre-B-cell leukemia transcription factor 1 OS=Homo sapiens OX=9606 GN=PBX1 PE=1 SV=1;sp|P40424-2|PBX1_HUMAN I			28.859	0	323.31	10	5	2	58.3	32.8	16.6	37.5	48.6	37.5	25.9	55.2	58.3	37.5	58.3						NaN	NaN	NaN	NaN	NaN	1	1	1.3252	1.1907	1.1662	1.3362	0.85269	1.6486	0.82214	1.0956	1	1	1.2256	1.1584	1.2417
131	A0A087X0Q9;Q9BVL4	A0A087X0Q9;Q9BVL4	Selenoprotein O	SELO	tr|A0A087X0Q9|A0A087X0Q9_HUMAN Protein adenylyltransferase SelO, mitochondrial OS=Homo sapiens OX=9606 GN=SELENOO PE=1 SV=1;sp|Q9BVL4|SELO_HUMAN Protein adenylyltransferase SelO, mitochondrial OS=Homo sapiens OX=9606 GN=SELENOO PE=1 SV=3	Mitochondrion	Matrix	73.338	0	69.726	16	16	16	29	29	29	11.2	24.3	10	12.6	16.6	26.3	15.6	18.6						NaN	NaN	NaN	NaN	NaN	1	1	1.1815	0.80936	1.0374	0.93273	0.97279	0.60251	0.72614	0.63945	1	1	1.2569	0.95339	0.91572
133	A0A087X0R6;Q9UMY4;Q9UMY4-1;Q9UMY4-3	A0A087X0R6;Q9UMY4;Q9UMY4-1;Q9UMY4-3	Sorting nexin-12	SNX12	tr|A0A087X0R6|A0A087X0R6_HUMAN Sorting nexin-12 OS=Homo sapiens OX=9606 GN=SNX12 PE=1 SV=1;sp|Q9UMY4|SNX12_HUMAN Sorting nexin-12 OS=Homo sapiens OX=9606 GN=SNX12 PE=1 SV=4;sp|Q9UMY4-1|SNX12_HUMAN Isoform 1 of Sorting nexin-12 OS=Homo sapiens OX=9606 GN=SN			19.825	0	94.885	15	13	13	75.6	71.5	71.5	36	55.8	36	32	73.8	55.8	51.7	56.4						NaN	NaN	NaN	NaN	NaN	1	1	0.92227	1.5856	1.1609	1.5907	1.146	0.94192	1.2246	0.87588	1	1	1.0662	0.94772	1.2384
137	E7EWM3;A0A087X127;Q8NF64-3;Q8NF64-2;Q8NF64	E7EWM3;A0A087X127;Q8NF64-3;Q8NF64-2;Q8NF64	Zinc finger MIZ domain-containing protein 2	ZMIZ2	tr|E7EWM3|E7EWM3_HUMAN Zinc finger MIZ domain-containing protein 2 OS=Homo sapiens OX=9606 GN=ZMIZ2 PE=1 SV=1;tr|A0A087X127|A0A087X127_HUMAN Zinc finger MIZ domain-containing protein 2 OS=Homo sapiens OX=9606 GN=ZMIZ2 PE=1 SV=1;sp|Q8NF64-3|ZMIZ2_HUMAN Isof			93.667	0	74.59	10	10	6	18.7	18.7	13.5	5.2	6.9	5.2	8.3	7.8	8.1	5.2	14.1						NaN	NaN	NaN	NaN	NaN	1	1	1.4204	0.9263	1.4537	0.79343	1.7613	0.97129	1.4586	0.96105	1	1	1.6418	0.99987	1.2469
140	A0A087X1B1;Q9Y6K9;Q9Y6K9-2;A0A087X0G7;A0A087WUW6;C9JN51	A0A087X1B1;Q9Y6K9;Q9Y6K9-2;A0A087X0G7;A0A087WUW6;C9JN51;Q9Y6K9-3;A0A087WV30;C9JH59;C9JCG6;A0A087X1K7	NF-kappa-B essential modulator	IKBKG	tr|A0A087X1B1|A0A087X1B1_HUMAN NF-kappa-B essential modulator OS=Homo sapiens OX=9606 GN=IKBKG PE=1 SV=1;sp|Q9Y6K9|NEMO_HUMAN NF-kappa-B essential modulator OS=Homo sapiens OX=9606 GN=IKBKG PE=1 SV=2;sp|Q9Y6K9-2|NEMO_HUMAN Isoform 2 of NF-kappa-B essential			48.069	0	221.67	13	13	8	34.9	34.9	21.3	23.9	31.1	25.4	26.3	28.7	33	23.7	29.4						NaN	NaN	NaN	NaN	NaN	1	1	0.77075	0.9292	0.85514	0.99567	0.90308	0.88353	0.94679	0.95865	1	1	1.0079	0.81815	1.0763
141	A0A087X1E4;P53365;P53365-3;P53365-2	A0A087X1E4;P53365;P53365-3;P53365-2	Arfaptin-2	ARFIP2	tr|A0A087X1E4|A0A087X1E4_HUMAN Arfaptin-2 OS=Homo sapiens OX=9606 GN=ARFIP2 PE=1 SV=1;sp|P53365|ARFP2_HUMAN Arfaptin-2 OS=Homo sapiens OX=9606 GN=ARFIP2 PE=1 SV=1;sp|P53365-3|ARFP2_HUMAN Isoform 3 of Arfaptin-2 OS=Homo sapiens OX=9606 GN=ARFIP2;sp|P53365-2			41.595	0	222.45	17	17	12	42.8	42.8	29.7	26.2	38.8	28.3	29.9	28.1	38.8	25.9	35.6						NaN	NaN	NaN	NaN	NaN	1	1	0.93956	0.88538	0.97779	1.0054	1.1798	1.0444	1.3698	0.98114	1	1	0.99144	0.84935	1.2065
142	O60613;A0A087X1G7;A0A0J9YX89	O60613;A0A087X1G7;A0A0J9YX89	15 kDa selenoprotein	2021-09-15	sp|O60613|SEP15_HUMAN Selenoprotein F OS=Homo sapiens OX=9606 GN=SELENOF PE=1 SV=4;tr|A0A087X1G7|A0A087X1G7_HUMAN Selenoprotein F OS=Homo sapiens OX=9606 GN=SELENOF PE=1 SV=1;tr|A0A0J9YX89|A0A0J9YX89_HUMAN Selenoprotein F (Fragment) OS=Homo sapiens OX=9606			18.092	0	69.245	3	3	3	21.8	21.8	21.8	17.6	12.1	21.8	12.1	21.8	21.8	21.8	21.8						NaN	NaN	NaN	NaN	NaN	1	1	1.3262	0.8591	1.364	0.87394	1.4662	0.8974	1.7437	1.2265	1	1	0.92683	0.97498	0.78586
145	S4R3N2;A0A087X1L0;Q9NS73-2;Q9NS73-5;Q9NS73;Q9NS73-3;S4R3P6;S4R2X9	S4R3N2;A0A087X1L0;Q9NS73-2;Q9NS73-5;Q9NS73;Q9NS73-3;S4R3P6;S4R2X9;S4R3Y0	MAP3K12-binding inhibitory protein 1	MBIP	tr|S4R3N2|S4R3N2_HUMAN MAP3K12-binding inhibitory protein 1 (Fragment) OS=Homo sapiens OX=9606 GN=MBIP PE=1 SV=1;tr|A0A087X1L0|A0A087X1L0_HUMAN MAP3K12-binding inhibitory protein 1 OS=Homo sapiens OX=9606 GN=MBIP PE=1 SV=1;sp|Q9NS73-2|MBIP1_HUMAN Isoform 2			32.057	0	31.478	11	11	11	37.4	37.4	37.4	23.1	23.1	20.6	2.8	26.7	23.8	15.3	22.8						NaN	NaN	NaN	NaN	NaN	1	1	0.97743	0.94948	0.79221	1.0429	0.86245	0.99709	0.67996	0.64481	1	1	0.97978	1.0322	1.0446
148	A0A087X1W8;A0A0A0MTJ8;X5DQS5;Q9BY67-5;Q9BY67;Q9BY67-4;Q9BY67-3;A0A087X0T8;Q9BY67-2	A0A087X1W8;A0A0A0MTJ8;X5DQS5;Q9BY67-5;Q9BY67;Q9BY67-4;Q9BY67-3;A0A087X0T8;Q9BY67-2;F5H125;H0YG94;F5H8J9	Cell adhesion molecule 1	CADM1	tr|A0A087X1W8|A0A087X1W8_HUMAN Cell adhesion molecule 1 OS=Homo sapiens OX=9606 GN=CADM1 PE=1 SV=1;tr|A0A0A0MTJ8|A0A0A0MTJ8_HUMAN Cell adhesion molecule 1 (Fragment) OS=Homo sapiens OX=9606 GN=CADM1 PE=1 SV=1;tr|X5DQS5|X5DQS5_HUMAN Cell adhesion molecule 1			45.676	0	317.42	10	10	10	38.8	38.8	38.8	25.2	26.7	25	21.1	33	26.7	25	31.1						NaN	NaN	NaN	NaN	NaN	1	1	1.4434	0.94534	1.6473	0.75093	1.4308	0.50354	1.595	0.8278	1	1	0.9813	0.8886	0.64249
149	A0A0G2JQX1;A0A0G2JPW5;A0A0G2JSA7;A0A087X1Z1;Q96RT8-2;Q96RT8	A0A0G2JQX1;A0A0G2JPW5;A0A0G2JSA7;A0A087X1Z1;Q96RT8-2;Q96RT8;A0A0G2JR45;A0A0G2JRG1;A0A0G2JQI0;A0A0G2JQK2;A0A087WVL9;A0A0G2JQK7;A0A087X006	Gamma-tubulin complex component 5	TUBGCP5	tr|A0A0G2JQX1|A0A0G2JQX1_HUMAN Gamma-tubulin complex component OS=Homo sapiens OX=9606 GN=TUBGCP5 PE=1 SV=1;tr|A0A0G2JPW5|A0A0G2JPW5_HUMAN Gamma-tubulin complex component OS=Homo sapiens OX=9606 GN=TUBGCP5 PE=1 SV=1;tr|A0A0G2JSA7|A0A0G2JSA7_HUMAN Gamma-tub			118.65	0	30.727	16	16	16	20.1	20.1	20.1	2.6	14.7	3.4	3.7	7.2	6.1	2.6	9.5						NaN	NaN	NaN	NaN	NaN	1	1	0.36327	0.83574	0.3198	0.9159	0.66319	0.74929	0.28347	0.98673	1	1	0.95846	0.97418	0.62858
150	A0A087X1Z3;Q9UL46;H0YM70	A0A087X1Z3;Q9UL46;H0YM70;H0YKU2;H0YLG1;H0YLD2	Proteasome activator complex subunit 2	PSME2	tr|A0A087X1Z3|A0A087X1Z3_HUMAN Proteasome activator complex subunit 2 OS=Homo sapiens OX=9606 GN=PSME2 PE=1 SV=1;sp|Q9UL46|PSME2_HUMAN Proteasome activator complex subunit 2 OS=Homo sapiens OX=9606 GN=PSME2 PE=1 SV=4;tr|H0YM70|H0YM70_HUMAN Proteasome activ			29.126	0	323.31	19	19	19	77.6	77.6	77.6	74	64.2	74	61.8	58.3	57.1	68.5	68.9						NaN	NaN	NaN	NaN	NaN	1	1	1.0405	0.9591	1.2434	0.91933	1.0191	1.1676	1.182	1.26	1	1	1.0243	1.1241	1.1053
151	A0A087X211;Q8TCG1;Q8TCG1-2	A0A087X211;Q8TCG1;Q8TCG1-2;F8WAX6;F8WF26	Protein CIP2A	KIAA1524	tr|A0A087X211|A0A087X211_HUMAN Protein CIP2A OS=Homo sapiens OX=9606 GN=CIP2A PE=1 SV=1;sp|Q8TCG1|CIP2A_HUMAN Protein CIP2A OS=Homo sapiens OX=9606 GN=CIP2A PE=1 SV=2;sp|Q8TCG1-2|CIP2A_HUMAN Isoform 2 of Protein CIP2A OS=Homo sapiens OX=9606 GN=CIP2A			102.28	0	89.49	35	35	35	39.1	39.1	39.1	13.5	30.5	20.9	14.3	22.5	28.4	15.1	31.2						NaN	NaN	NaN	NaN	NaN	1	1	0.87365	0.90514	1.0466	1.0019	0.90706	0.87631	1.0027	0.94101	1	1	0.94551	0.8483	1.1113
153	A0A087X256;Q2M389;Q2M389-2	A0A087X256;Q2M389;Q2M389-2;F8W1W1;F8VYH7;F8VNZ5	WASH complex subunit 7	KIAA1033	tr|A0A087X256|A0A087X256_HUMAN WASH complex subunit 4 OS=Homo sapiens OX=9606 GN=WASHC4 PE=1 SV=1;sp|Q2M389|WASC4_HUMAN WASH complex subunit 4 OS=Homo sapiens OX=9606 GN=WASHC4 PE=1 SV=2;sp|Q2M389-2|WASC4_HUMAN Isoform 2 of WASH complex subunit 4 OS=Homo s			136.5	0	323.31	39	39	39	34.6	34.6	34.6	20.5	24.8	22.6	12	27	26.7	23.1	23.8						NaN	NaN	NaN	NaN	NaN	1	1	1.1057	0.99224	1.1314	1.045	1.0762	0.83945	1.2206	0.93558	1	1	0.9412	0.88867	0.99412
154	A0A087X295;Q9NNW5;E9PDU5;E9PBK6	A0A087X295;Q9NNW5;E9PDU5;E9PBK6;Q6PKC6;C9K020	WD repeat-containing protein 6	WDR6	tr|A0A087X295|A0A087X295_HUMAN WD repeat-containing protein 6 OS=Homo sapiens OX=9606 GN=WDR6 PE=1 SV=1;sp|Q9NNW5|WDR6_HUMAN WD repeat-containing protein 6 OS=Homo sapiens OX=9606 GN=WDR6 PE=1 SV=1;tr|E9PDU5|E9PDU5_HUMAN WD repeat-containing protein 6 OS=H			125	0	225.16	25	25	25	30.3	30.3	30.3	14.5	16.5	16.1	13.5	18.6	22.7	16.3	20.9						NaN	NaN	NaN	NaN	NaN	1	1	0.85785	0.94676	0.8524	0.81906	0.83979	0.71054	0.92092	0.8069	1	1	0.96771	0.80544	0.96937
155	A0A087X2D5;Q9BRJ2;A0A0G2JMS5;A0A087WU62	A0A087X2D5;Q9BRJ2;A0A0G2JMS5;A0A087WU62	39S ribosomal protein L45, mitochondrial	MRPL45	tr|A0A087X2D5|A0A087X2D5_HUMAN 39S ribosomal protein L45, mitochondrial OS=Homo sapiens OX=9606 GN=MRPL45 PE=1 SV=1;sp|Q9BRJ2|RM45_HUMAN 39S ribosomal protein L45, mitochondrial OS=Homo sapiens OX=9606 GN=MRPL45 PE=1 SV=2;tr|A0A0G2JMS5|A0A0G2JMS5_HUMAN 39S			35.29	0	162.33	15	15	15	53.6	53.6	53.6	34.6	48	34.6	37.6	50.7	53.6	40.8	53.6						NaN	NaN	NaN	NaN	NaN	1	1	1.0428	1.1261	0.74893	0.87105	0.50592	0.5221	0.22224	0.36034	1	1	0.83838	1.1544	0.70766
156	A0A087X2I1;P62333;H0YJC0	A0A087X2I1;P62333;H0YJC0;H0YJS8;H0YJX2;H0YJE9;H0YJT1;H0YJD2;H0YJY8	26S protease regulatory subunit 10B	PSMC6	tr|A0A087X2I1|A0A087X2I1_HUMAN 26S proteasome regulatory subunit 10B OS=Homo sapiens OX=9606 GN=PSMC6 PE=1 SV=1;sp|P62333|PRS10_HUMAN 26S proteasome regulatory subunit 10B OS=Homo sapiens OX=9606 GN=PSMC6 PE=1 SV=1;tr|H0YJC0|H0YJC0_HUMAN 26S proteasome reg			45.796	0	323.31	24	24	24	68.7	68.7	68.7	61.5	68.7	60.5	64.3	64.3	68.7	60.5	64.3						NaN	NaN	NaN	NaN	NaN	1	1	1.0213	0.93876	1.1367	0.95971	1.1147	0.87265	1.0148	0.99423	1	1	1.1294	1.0669	0.99276
158	A0A088AWN8;Q9UHQ1-4;Q9UHQ1-3;Q9UHQ1;Q9UHQ1-2;E7EP87	A0A088AWN8;Q9UHQ1-4;Q9UHQ1-3;Q9UHQ1;Q9UHQ1-2;E7EP87;J3KT43;E9PH27;J3QRB0;J3KTG5;J3KS48;J3QL28;J3QSD9;J3KTP5;J3KRH7	Nuclear prelamin A recognition factor	NARF	tr|A0A088AWN8|A0A088AWN8_HUMAN Nuclear prelamin A recognition factor OS=Homo sapiens OX=9606 GN=NARF PE=1 SV=1;sp|Q9UHQ1-4|NARF_HUMAN Isoform 4 of Nuclear prelamin A recognition factor OS=Homo sapiens OX=9606 GN=NARF;sp|Q9UHQ1-3|NARF_HUMAN Isoform 3 of Nuc			56.201	0	14.264	11	10	10	23.9	22.1	22.1	10.9	7.8	7.6	4.4	14.1	11.9	10.5	6.2						NaN	NaN	NaN	NaN	NaN	1	1	1.0544	0.71238	1.0378	0.76108	0.44306	0.50241	0.83581	0.45949	1	1	1.0861	0.61979	0.82575
163	A0A096LP25;Q6ZSR9;A0A096LNZ0	A0A096LP25;Q6ZSR9;A0A096LNZ0;A0A096LP60	Uncharacterized protein FLJ45252	AAK1	tr|A0A096LP25|A0A096LP25_HUMAN AP2-associated protein kinase 1 (Fragment) OS=Homo sapiens OX=9606 GN=AAK1 PE=1 SV=1;sp|Q6ZSR9|YJ005_HUMAN Uncharacterized protein FLJ45252 OS=Homo sapiens OX=9606 PE=2 SV=2;tr|A0A096LNZ0|A0A096LNZ0_HUMAN AP2-associated prote			54.448	0	126.82	15	12	12	38	29.2	29.2	26	25.6	27.8	7	26	30.5	24.1	32.7						NaN	NaN	NaN	NaN	NaN	1	1	0.70307	0.77266	0.96686	0.88574	0.63553	1.099	0.97062	1.0436	1	1	0.99976	0.84231	1.0404
167	A0A096LPI6;P0DPI2;A0A0B4J2D5;A0A096LNH5;P0DPI2-2;A0A0B4J2D5-2;H7C1F6;H7C2G3	A0A096LPI6;P0DPI2;A0A0B4J2D5;A0A096LNH5;P0DPI2-2;A0A0B4J2D5-2;H7C1F6;H7C2G3;A0A096LP73;A0A2R8YDR7;F2Z2Q0;A0A096LP12;A0A096LNJ1		C21orf33	tr|A0A096LPI6|A0A096LPI6_HUMAN Utp12 domain-containing protein (Fragment) OS=Homo sapiens OX=9606 PE=4 SV=2;sp|P0DPI2|GAL3A_HUMAN Glutamine amidotransferase-like class 1 domain-containing protein 3A, mitochondrial OS=Homo sapiens OX=9606 GN=GATD3A PE=1 SV=	Mitochondrion	Matrix	30.376	0	323.31	15	11	8	69.9	55.2	35.5	58.4	64.9	49.1	56.3	50.9	56.3	53.4	56.3						NaN	NaN	NaN	NaN	NaN	1	1	2.727	1.0511	2.0055	0.75034	1.0458	0.46758	0.75952	0.32943	1	1	1.5439	1.2675	0.90586
168	A0A0A0MQR2;Q9BY42;A2A2L5;A2A2L6	A0A0A0MQR2;Q9BY42;A2A2L5;A2A2L6	Protein RTF2 homolog	RTFDC1	tr|A0A0A0MQR2|A0A0A0MQR2_HUMAN Replication termination factor 2 OS=Homo sapiens OX=9606 GN=RTF2 PE=1 SV=1;sp|Q9BY42|RTF2_HUMAN Replication termination factor 2 OS=Homo sapiens OX=9606 GN=RTF2 PE=1 SV=3;tr|A2A2L5|A2A2L5_HUMAN Replication termination factor			37.531	0	68.156	12	12	12	39	39	39	22	21.4	27.1	15.8	33.3	36	30.7	36						NaN	NaN	NaN	NaN	NaN	1	1	0.82958	0.97526	0.91233	1.0538	0.93595	1.0351	0.86552	1.0541	1	1	0.74151	0.96474	0.81651
174	A0A0A0MQV6;P09038-2;P09038-3;P09038-1;P09038	A0A0A0MQV6;P09038-2;P09038-3;P09038-1;P09038	Fibroblast groWT-parkinh factor 2	FGF2	tr|A0A0A0MQV6|A0A0A0MQV6_HUMAN Fibroblast groWT-parkinh factor OS=Homo sapiens OX=9606 GN=FGF2 PE=1 SV=1;sp|P09038-2|FGF2_HUMAN Isoform 3 of Fibroblast groWT-parkinh factor 2 OS=Homo sapiens OX=9606 GN=FGF2;sp|P09038-3|FGF2_HUMAN Isoform 4 of Fibroblast groWT-parkinh factor 2			30.752	0	21.257	5	5	5	15.3	15.3	15.3	9.7	12.8	12.2	6.9	9.7	15.3	15.3	12.8						NaN	NaN	NaN	NaN	NaN	1	1	1.1961	1.06	1.0694	1.036	1.3684	1.3744	1.8807	1.4016	1	1	1.2144	1.0586	1.1916
176	A0A0A0MQX1;Q9HD67;Q9HD67-3;E9PEW5	A0A0A0MQX1;Q9HD67;Q9HD67-3;E9PEW5;D6RGD1;E9PCN3;Q9HD67-2	Unconventional myosin-X	MYO10	tr|A0A0A0MQX1|A0A0A0MQX1_HUMAN Unconventional myosin-X OS=Homo sapiens OX=9606 GN=MYO10 PE=1 SV=1;sp|Q9HD67|MYO10_HUMAN Unconventional myosin-X OS=Homo sapiens OX=9606 GN=MYO10 PE=1 SV=3;sp|Q9HD67-3|MYO10_HUMAN Isoform Headless of Unconventional myosin-X O			238.51	0	106.26	30	30	29	16.6	16.6	16.2	4.2	10.9	9.2	2	7.8	9.4	3.5	8.5						NaN	NaN	NaN	NaN	NaN	1	1	0.66086	0.71793	0.69894	0.65194	0.43168	0.59168	0.56025	0.53323	1	1	0.79106	0.74713	0.67625
177	C9JP00;A0A0A0MQX8;Q9NR56;Q9NR56-7;Q86VM6	C9JP00;A0A0A0MQX8;Q9NR56;Q9NR56-7;Q86VM6;C9J4T8;C9JCX1;H7C4Y1	Muscleblind-like protein 1	MBNL1	tr|C9JP00|C9JP00_HUMAN Muscleblind-like protein 1 OS=Homo sapiens OX=9606 GN=MBNL1 PE=1 SV=1;tr|A0A0A0MQX8|A0A0A0MQX8_HUMAN Muscleblind-like protein 1 OS=Homo sapiens OX=9606 GN=MBNL1 PE=1 SV=1;sp|Q9NR56|MBNL1_HUMAN Muscleblind-like protein 1 OS=Homo sapie			37.898	0	311.92	13	13	2	44.5	44.5	13.8	38.8	41.4	38.8	44.5	41.4	41.4	38.8	41.4						NaN	NaN	NaN	NaN	NaN	1	1	1.1677	1.0148	1.2292	1.181	1.3252	1.2252	1.2651	1.2227	1	1	0.85695	1.0983	1.1786
179	A0A0A0MR51;O60427-2	A0A0A0MR51;O60427-2;H7C2V0;H0YB97;F5H3P6;F5H3U5;F5H8G5;F5GWE3;F5H852;F5GYH4;C9J425;F5H1Q7;C9JJB3;F5H5X5;F5H2H3;F5H0Y2;O95864-3	Fatty acid desaturase 1	FADS1	tr|A0A0A0MR51|A0A0A0MR51_HUMAN Acyl-CoA (8-3)-desaturase OS=Homo sapiens OX=9606 GN=FADS1 PE=1 SV=1;sp|O60427-2|FADS1_HUMAN Isoform 2 of Acyl-CoA (8-3)-desaturase OS=Homo sapiens OX=9606 GN=FADS1			57.885	0	108.18	18	18	3	41.9	41.9	9.8	30.1	36.9	30.1	24.2	31.7	37.1	29.7	31.9						NaN	NaN	NaN	NaN	NaN	1	1	1.0223	1.1806	0.73447	0.83535	0.95477	0.45927	0.80916	0.51816	1	1	0.99093	1.0995	0.6714
181	A0A0A0MRB5;Q8WXG6-3;Q8WXG6-2;Q8WXG6-6;Q8WXG6-8;Q8WXG6-5;Q8WXG6-4;Q8WXG6-7;Q8WXG6	A0A0A0MRB5;Q8WXG6-3;Q8WXG6-2;Q8WXG6-6;Q8WXG6-8;Q8WXG6-5;Q8WXG6-4;Q8WXG6-7;Q8WXG6;F8W8U2;C9J6B0;A0A0U1RR25	MAP kinase-activating death domain protein	MADD	tr|A0A0A0MRB5|A0A0A0MRB5_HUMAN MAP kinase-activating death domain protein OS=Homo sapiens OX=9606 GN=MADD PE=1 SV=1;sp|Q8WXG6-3|MADD_HUMAN Isoform 3 of MAP kinase-activating death domain protein OS=Homo sapiens OX=9606 GN=MADD;sp|Q8WXG6-2|MADD_HUMAN Isofor			176.55	0	205.33	24	24	24	18.3	18.3	18.3	7.9	10.4	11.9	2.6	10.5	12.6	4.3	13.6						NaN	NaN	NaN	NaN	NaN	1	1	0.70342	0.78587	0.82528	0.94918	0.64338	0.81075	0.66697	0.97555	1	1	0.91682	0.85795	0.95243
184	A0A0A0MRE6;O94967-2;O94967;O94967-3;O94967-4	A0A0A0MRE6;O94967-2;O94967;O94967-3;O94967-4;E9PR96;E9PN15;E9PNF6;E9PKZ6	WD repeat-containing protein 47	WDR47	tr|A0A0A0MRE6|A0A0A0MRE6_HUMAN WD repeat-containing protein 47 OS=Homo sapiens OX=9606 GN=WDR47 PE=1 SV=1;sp|O94967-2|WDR47_HUMAN Isoform 2 of WD repeat-containing protein 47 OS=Homo sapiens OX=9606 GN=WDR47;sp|O94967|WDR47_HUMAN WD repeat-containing prote			98.701	0	45.665	16	16	16	22.2	22.2	22.2	6	10.4	8.7	3	6.8	15.5	5	10.2						NaN	NaN	NaN	NaN	NaN	1	1	0.95686	0.74695	0.97898	0.95137	0.83955	0.90394	0.83611	1.0808	1	1	0.6893	1.7185	0.86878
186	A0A0A0MRI7;H7C484;Q9H2C2;H7C0E7	A0A0A0MRI7;H7C484;Q9H2C2;H7C0E7;H0YEB4;F6QB42	Protein ARV1	ARV1	tr|A0A0A0MRI7|A0A0A0MRI7_HUMAN Protein ARV1 OS=Homo sapiens OX=9606 GN=ARV1 PE=1 SV=1;tr|H7C484|H7C484_HUMAN Protein ARV1 (Fragment) OS=Homo sapiens OX=9606 GN=ARV1 PE=1 SV=1;sp|Q9H2C2|ARV1_HUMAN Protein ARV1 OS=Homo sapiens OX=9606 GN=ARV1 PE=1 SV=1;tr|H7			26.392	0	133	5	5	5	20.8	20.8	20.8	16	13.9	7.4	12.6	7.4	13.9	10.4	13.9						NaN	NaN	NaN	NaN	NaN	1	1	0.83678	1.1783	0.72095	1.0325	0.65757	0.66615	0.43601	0.84225	1	1	0.78827	1.23	0.60596
187	A0A0A0MRJ0;Q5VT25-4;Q5VT25-5;Q5VT25;Q5VT25-2;Q5VT25-6;Q5VT25-3;H0Y5V1;A0A0A0MRJ1;H0Y7V8	A0A0A0MRJ0;Q5VT25-4;Q5VT25-5;Q5VT25;Q5VT25-2;Q5VT25-6;Q5VT25-3;H0Y5V1;A0A0A0MRJ1;H0Y7V8;H0Y6V3;H0Y6R0	Non-specific serine/threonine protein kinase;Serine/threonine-protein kinase MRCK alpha	CDC42BPA	tr|A0A0A0MRJ0|A0A0A0MRJ0_HUMAN Non-specific serine/threonine protein kinase OS=Homo sapiens OX=9606 GN=CDC42BPA PE=1 SV=1;sp|Q5VT25-4|MRCKA_HUMAN Isoform 4 of Serine/threonine-protein kinase MRCK alpha OS=Homo sapiens OX=9606 GN=CDC42BPA;sp|Q5VT25-5|MRCKA_			193.63	0	298.08	43	35	35	30.5	26.8	26.8	12.5	19.8	16.1	7.2	15.6	18.5	9.1	19.2						NaN	NaN	NaN	NaN	NaN	1	1	0.83632	0.8464	1.0366	0.92192	0.79368	0.85253	0.87524	0.9327	1	1	0.9291	0.91366	0.93804
189	A0A0A0MRJ6;H7BY58;P22061;P22061-2;F6S8N6	A0A0A0MRJ6;H7BY58;P22061;P22061-2;F6S8N6;C9J0F2;F8WDT3;F8WAV5;F8WAX2;H7C4X2	Protein-L-isoaspartate O-methyltransferase;Protein-L-isoaspartate(D-aspartate) O-methyltransferase	PCMT1	tr|A0A0A0MRJ6|A0A0A0MRJ6_HUMAN Protein-L-isoaspartate O-methyltransferase OS=Homo sapiens OX=9606 GN=PCMT1 PE=1 SV=1;tr|H7BY58|H7BY58_HUMAN Protein-L-isoaspartate O-methyltransferase OS=Homo sapiens OX=9606 GN=PCMT1 PE=1 SV=1;sp|P22061|PIMT_HUMAN Protein-L			30.315	0	323.31	15	15	2	57.2	57.2	8.8	49.5	57.2	51.9	53.3	56.8	53.3	42.8	51.9						NaN	NaN	NaN	NaN	NaN	1	1	1.2306	1.0916	1.1272	0.95459	1.254	1.0791	1.3311	0.98595	1	1	1.0596	0.9911	1.3495
190	A0A0A0MRL6;F8W8M4;J3QSX6;A0A494C1P1;A0A494C1G0	A0A0A0MRL6;F8W8M4;J3QSX6;A0A494C1P1;A0A494C1G0;H0Y7N6;F6XFR5		ABLIM1	tr|A0A0A0MRL6|A0A0A0MRL6_HUMAN Actin-binding LIM protein 1 OS=Homo sapiens OX=9606 GN=ABLIM1 PE=1 SV=1;tr|F8W8M4|F8W8M4_HUMAN Actin-binding LIM protein 1 OS=Homo sapiens OX=9606 GN=ABLIM1 PE=1 SV=1;tr|J3QSX6|J3QSX6_HUMAN Actin-binding LIM protein 1 OS=Homo			84.356	0	183.47	25	25	0	41.3	41.3	0	23.2	30	28.7	9.4	34.6	29	28.6	23.9						NaN	NaN	NaN	NaN	NaN	1	1	0.65302	1.0265	0.68657	0.92154	0.83369	1.3073	0.86848	1.142	1	1	0.5652	1.1544	0.83112
191	Q9UM54-6;A0A0A0MRM8;Q9UM54;Q9UM54-4;Q9UM54-1;Q9UM54-2;Q9UM54-5;E7EW20;A0A1Y0BRN3;A0A590UJ40;A0A0D9SGC1;A0A590UKB0;A0A590UJ75;A0A590UK22	Q9UM54-6;A0A0A0MRM8;Q9UM54;Q9UM54-4;Q9UM54-1;Q9UM54-2;Q9UM54-5;E7EW20;A0A1Y0BRN3;A0A590UJ40;A0A0D9SGC1;A0A590UKB0;A0A590UJ75;A0A590UK22;A0A590UK86;A0A590UJY4;A0A5F9ZI03;A0A590UK71;A0A590UJW9;Q5JVM0	Unconventional myosin-VI	MYO6	sp|Q9UM54-6|MYO6_HUMAN Isoform 6 of Unconventional myosin-VI OS=Homo sapiens OX=9606 GN=MYO6;tr|A0A0A0MRM8|A0A0A0MRM8_HUMAN Unconventional myosin-VI OS=Homo sapiens OX=9606 GN=MYO6 PE=1 SV=1;sp|Q9UM54|MYO6_HUMAN Unconventional myosin-VI OS=Homo sapiens OX=			148.66	0	323.31	35	35	35	31.4	31.4	31.4	17.7	23	21.1	6.8	20.2	21.9	16.2	24.6						NaN	NaN	NaN	NaN	NaN	1	1	1.0916	0.87098	1.0728	0.79438	0.86091	1.0202	0.70836	1.0178	1	1	0.90625	1.0349	0.94718
195	P09234;A0A0A0MRR7	P09234;A0A0A0MRR7;Q5TAL2	U1 small nuclear ribonucleoprotein C	SNRPC	sp|P09234|RU1C_HUMAN U1 small nuclear ribonucleoprotein C OS=Homo sapiens OX=9606 GN=SNRPC PE=1 SV=1;tr|A0A0A0MRR7|A0A0A0MRR7_HUMAN U1 small nuclear ribonucleoprotein C OS=Homo sapiens OX=9606 GN=SNRPC PE=1 SV=1			17.394	0	99.182	4	4	4	25.2	25.2	25.2	24.5	25.2	25.2	25.2	25.2	25.2	24.5	25.2						NaN	NaN	NaN	NaN	NaN	1	1	1.1875	1.0317	1.2572	0.98751	1.2083	1.0996	1.149	0.62058	1	1	1.3876	1.2162	1.2233
197	Q12926;Q12926-2;A0A0A0MRX1;P26378-2;B1APY9;A0A494C1D9;A0A494C147;A0A494C0F8;A0A0R4J2E6;P26378-4;P26378-5;P26378-1;P26378-3;P26378;B1AM48;A0A494C015;A0A494C173	Q12926;Q12926-2;A0A0A0MRX1;P26378-2;B1APY9;A0A494C1D9;A0A494C147;A0A494C0F8;A0A0R4J2E6;P26378-4;P26378-5;P26378-1;P26378-3;P26378;B1AM48;A0A494C015;A0A494C173;C9JB16;Q14576-2;Q14576;A0A494C011;A0A494C0Q5;A0A494C0M6;A0A494BZW4	ELAV-like protein 2;ELAV-like protein;ELAV-like protein 4	ELAVL2;ELAVL4	sp|Q12926|ELAV2_HUMAN ELAV-like protein 2 OS=Homo sapiens OX=9606 GN=ELAVL2 PE=1 SV=2;sp|Q12926-2|ELAV2_HUMAN Isoform 2 of ELAV-like protein 2 OS=Homo sapiens OX=9606 GN=ELAVL2;tr|A0A0A0MRX1|A0A0A0MRX1_HUMAN ELAV-like protein OS=Homo sapiens OX=9606 GN=ELA			39.503	0	171.75	17	15	15	52.4	47.4	47.4	40.7	33.4	44	18.1	38.4	39.8	44	35.4						NaN	NaN	NaN	NaN	NaN	1	1	1.0372	0.99476	1.2002	0.92501	1.219	0.93501	1.239	0.95452	1	1	1.2394	0.94252	1.1956
199	A0A0A0MS45;J3KNI1;Q9H9E3;Q9H9E3-3;Q9H9E3-2	A0A0A0MS45;J3KNI1;Q9H9E3;Q9H9E3-3;Q9H9E3-2;H3BMV9;J3KRB5;H3BSD2;E9PRT5;J3QLW1;H3BQB2	Conserved oligomeric Golgi complex subunit 4	COG4	tr|A0A0A0MS45|A0A0A0MS45_HUMAN Conserved oligomeric Golgi complex subunit 4 OS=Homo sapiens OX=9606 GN=COG4 PE=1 SV=1;tr|J3KNI1|J3KNI1_HUMAN Conserved oligomeric Golgi complex subunit 4 OS=Homo sapiens OX=9606 GN=COG4 PE=1 SV=1;sp|Q9H9E3|COG4_HUMAN Conserv			87.183	0	220.06	26	26	26	36.2	36.2	36.2	17.1	24.9	15.1	15.4	19.1	29.6	16.4	26.7						NaN	NaN	NaN	NaN	NaN	1	1	0.91359	0.93151	1.0838	0.95715	0.8446	0.76885	0.81493	0.83515	1	1	0.98677	0.83887	1.0057
200	A0A0A0MS51;A0A0A0MT01;P06396-2;P06396-4;P06396-3;P06396	A0A0A0MS51;A0A0A0MT01;P06396-2;P06396-4;P06396-3;P06396;A0A0U1RQL8;Q5T0I0;REV__H0YJM7	Gelsolin	GSN	tr|A0A0A0MS51|A0A0A0MS51_HUMAN Gelsolin OS=Homo sapiens OX=9606 GN=GSN PE=1 SV=1;tr|A0A0A0MT01|A0A0A0MT01_HUMAN Gelsolin OS=Homo sapiens OX=9606 GN=GSN PE=1 SV=1;sp|P06396-2|GELS_HUMAN Isoform 2 of Gelsolin OS=Homo sapiens OX=9606 GN=GSN;sp|P06396-4|GELS_H			82.525	0	110.4	15	15	7	29	29	17.9	8.2	11.6	16.2	3.3	17.2	18.9	15.9	17.6						NaN	NaN	NaN	NaN	NaN	1	1	1.0608	0.99032	1.1642	0.94401	1.2498	1.3645	1.221	1.3125	1	1	0.98027	1.1406	1.2136
203	A0A0A0MSA0;Q16787-3;Q16787;A0A0A0MTS5;A0A0A6YYF2;Q16787-4;Q16787-1;A0A3B3ITG1;K7EIP4	A0A0A0MSA0;Q16787-3;Q16787;A0A0A0MTS5;A0A0A6YYF2;Q16787-4;Q16787-1;A0A3B3ITG1;K7EIP4	Laminin subunit alpha-3	LAMA3	tr|A0A0A0MSA0|A0A0A0MSA0_HUMAN Laminin subunit alpha-3 OS=Homo sapiens OX=9606 GN=LAMA3 PE=1 SV=1;sp|Q16787-3|LAMA3_HUMAN Isoform 3 of Laminin subunit alpha-3 OS=Homo sapiens OX=9606 GN=LAMA3;sp|Q16787|LAMA3_HUMAN Laminin subunit alpha-3 OS=Homo sapiens OX			360.18	0	13.127	15	14	14	5.3	4.9	4.9	1	1.5	1	0.6	1.8	3.7	1.4	1.6						NaN	NaN	NaN	NaN	NaN	1	1	1.0762	1.2532	0.98576	0.78319	0.99363	0.75165	0.68776	0.72667	1	1	1.1805	0.73563	0.12454
205	A0A0A0MSB8;Q9UPT5-6;Q9UPT5;Q9UPT5-5;Q9UPT5-1;Q9UPT5-2;A0A0A0MRE1;B4DJ07	A0A0A0MSB8;Q9UPT5-6;Q9UPT5;Q9UPT5-5;Q9UPT5-1;Q9UPT5-2;A0A0A0MRE1;B4DJ07;Q9UPT5-4;B5MCY9;K7ERQ5;C9JME6;C9JKC2	Exocyst complex component 7	EXOC7	tr|A0A0A0MSB8|A0A0A0MSB8_HUMAN Exocyst complex component 7 OS=Homo sapiens OX=9606 GN=EXOC7 PE=1 SV=1;sp|Q9UPT5-6|EXOC7_HUMAN Isoform 6 of Exocyst complex component 7 OS=Homo sapiens OX=9606 GN=EXOC7;sp|Q9UPT5|EXOC7_HUMAN Exocyst complex component 7 OS=Hom			78.808	0	259.36	31	31	31	48.2	48.2	48.2	26.4	32.5	27.8	15.2	36.9	39.2	33.3	33.6						NaN	NaN	NaN	NaN	NaN	1	1	0.84814	0.93939	0.85726	0.91953	0.77324	1.0695	0.80746	1.0003	1	1	0.79766	0.91286	0.84682
207	B3KPJ4;A0A0A0MSI2;Q8IXK0-2;Q8IXK0-4;Q8IXK0;Q8IXK0-5;Q8IXK0-3	B3KPJ4;A0A0A0MSI2;Q8IXK0-2;Q8IXK0-4;Q8IXK0;Q8IXK0-5;Q8IXK0-3	Polyhomeotic-like protein 2	PHC2	tr|B3KPJ4|B3KPJ4_HUMAN Polyhomeotic-like protein 2 OS=Homo sapiens OX=9606 GN=PHC2 PE=1 SV=1;tr|A0A0A0MSI2|A0A0A0MSI2_HUMAN Polyhomeotic-like protein 2 OS=Homo sapiens OX=9606 GN=PHC2 PE=1 SV=1;sp|Q8IXK0-2|PHC2_HUMAN Isoform 2 of Polyhomeotic-like protein			50.403	0	30.739	14	12	12	38.1	33	33	16.4	20	14.7	12.5	22.6	32.1	16.4	18.8						NaN	NaN	NaN	NaN	NaN	1	1	0.76365	1.2148	0.64648	1.0586	0.93851	1.3798	0.69376	1.4348	1	1	1.0281	1.2028	0.70991
211	A0A0A0MSK6;Q13017-2;Q13017	A0A0A0MSK6;Q13017-2;Q13017;G3V360;Q13017-3;Q13017-4;G3V444	Rho GTPase-activating protein 5	ARHGAP5	tr|A0A0A0MSK6|A0A0A0MSK6_HUMAN Rho GTPase-activating protein 5 OS=Homo sapiens OX=9606 GN=ARHGAP5 PE=1 SV=1;sp|Q13017-2|RHG05_HUMAN Isoform 2 of Rho GTPase-activating protein 5 OS=Homo sapiens OX=9606 GN=ARHGAP5;sp|Q13017|RHG05_HUMAN Rho GTPase-activating			171.68	0	164.32	34	34	33	28.8	28.8	27.8	11.8	18.8	10.7	6.5	18.4	20	12.3	21.2						NaN	NaN	NaN	NaN	NaN	1	1	0.8299	0.9081	0.77918	1.0057	0.91356	1.585	0.99347	1.2203	1	1	0.73499	0.79355	0.86015
213	A0A0G2JKZ1;A2AB90;A0A0G2JH37;A0A0A0MSV9;O15533;O15533-3;O15533-2;Q6P1N7	A0A0G2JKZ1;A2AB90;A0A0G2JH37;A0A0A0MSV9;O15533;O15533-3;O15533-2;Q6P1N7;A0A0A0MT98;O15533-4;C9JA35	Tapasin	TAPBP	tr|A0A0G2JKZ1|A0A0G2JKZ1_HUMAN Tapasin OS=Homo sapiens OX=9606 GN=TAPBP PE=1 SV=1;tr|A2AB90|A2AB90_HUMAN Tapasin OS=Homo sapiens OX=9606 GN=TAPBP PE=1 SV=1;tr|A0A0G2JH37|A0A0G2JH37_HUMAN Tapasin OS=Homo sapiens OX=9606 GN=TAPBP PE=1 SV=1;tr|A0A0A0MSV9|A0A0			47.606	0	163.84	9	9	9	28.1	28.1	28.1	22.1	27.9	12.5	22.1	19.9	20.1	19.9	22.3						NaN	NaN	NaN	NaN	NaN	1	1	1.1389	1.0486	1.2162	0.93677	1.1954	0.71965	1.2451	0.91743	1	1	0.76736	0.9155	0.76119
217	A0A0A0MT33;Q9UPN6;Q9UPN6-2	A0A0A0MT33;Q9UPN6;Q9UPN6-2	Protein SCAF8	SCAF8	tr|A0A0A0MT33|A0A0A0MT33_HUMAN SR-related and CTD-associated factor 8 OS=Homo sapiens OX=9606 GN=SCAF8 PE=1 SV=1;sp|Q9UPN6|SCAF8_HUMAN SR-related and CTD-associated factor 8 OS=Homo sapiens OX=9606 GN=SCAF8 PE=1 SV=1;sp|Q9UPN6-2|SCAF8_HUMAN Isoform 2 of SR			148.86	0	323.31	32	32	29	29.6	29.6	27.7	14.3	19.8	12.9	14.3	23.1	24.5	15.6	21.1						NaN	NaN	NaN	NaN	NaN	1	1	1.2219	1.0194	1.139	1.0666	1.0358	1.167	0.96064	0.89913	1	1	1.0344	1.1656	1.0473
220	A0A0A0MT83;P26440;A0A0S2Z4K7;P26440-2;H7C4G6	A0A0A0MT83;P26440;A0A0S2Z4K7;P26440-2;H7C4G6;H0YN10;H0YKV0;A0A087WVD3	Isovaleryl-CoA dehydrogenase, mitochondrial	IVD	tr|A0A0A0MT83|A0A0A0MT83_HUMAN Isovaleryl-CoA dehydrogenase isoform 1 OS=Homo sapiens OX=9606 GN=IVD PE=1 SV=2;sp|P26440|IVD_HUMAN Isovaleryl-CoA dehydrogenase, mitochondrial OS=Homo sapiens OX=9606 GN=IVD PE=1 SV=2;tr|A0A0S2Z4K7|A0A0S2Z4K7_HUMAN Isovalery	Mitochondrion	Matrix	46.319	0	323.31	21	21	12	61.5	61.5	40	30.3	48.7	48.9	53.9	48	51.8	40.2	39.5	Proteome Cluster 13	C431A-parkin_0h_WT-parkin_12h;C431A-parkin_0h_WT-parkin_18h;C431A-parkin_12h_WT-parkin_18h;C431A-parkin_2h_WT-parkin_12h;C431A-parkin_2h_WT-parkin_18h;WT-parkin_0h_WT-parkin_12h;WT-parkin_0h_WT-parkin_18h;WT-parkin_2h_WT-parkin_12h;WT-parkin_2h_WT-parkin_18h	0.986716	2.83482	1.11859	1.76215	2.39266	0	-1.72662	-2.39266	1	1	1.182	1.0395	0.94458	0.76922	0.75597	0.50668	0.5127	0.51642	1	1	1.0477	0.96166	0.75038
221	A0A0A0MTB8;Q8NI36	A0A0A0MTB8;Q8NI36	WD repeat-containing protein 36	WDR36	tr|A0A0A0MTB8|A0A0A0MTB8_HUMAN WD repeat-containing protein 36 OS=Homo sapiens OX=9606 GN=WDR36 PE=1 SV=1;sp|Q8NI36|WDR36_HUMAN WD repeat-containing protein 36 OS=Homo sapiens OX=9606 GN=WDR36 PE=1 SV=1			99.365	0	323.31	42	42	42	51.3	51.3	51.3	36.9	48.5	36.8	39.1	46.6	49.7	36.8	50.3						NaN	NaN	NaN	NaN	NaN	1	1	0.94326	1.011	0.85617	1.0367	0.94707	1.3383	0.85303	1.332	1	1	0.85496	1.0402	1.0834
223	A0A0A0MTH3;Q13418;Q13418-3;Q13418-2	A0A0A0MTH3;Q13418;Q13418-3;Q13418-2;A0A087WWY6;E9PQ52;A0A087WW45	Integrin-linked protein kinase	ILK	tr|A0A0A0MTH3|A0A0A0MTH3_HUMAN Integrin-linked protein kinase OS=Homo sapiens OX=9606 GN=ILK PE=1 SV=1;sp|Q13418|ILK_HUMAN Integrin-linked protein kinase OS=Homo sapiens OX=9606 GN=ILK PE=1 SV=2;sp|Q13418-3|ILK_HUMAN Isoform 3 of Integrin-linked protein ki			54.611	0	242.74	27	27	27	54.7	54.7	54.7	39.3	47.8	39.3	47.6	46.2	49.5	38.3	51.3						NaN	NaN	NaN	NaN	NaN	1	1	0.76436	0.88774	0.80035	0.98185	0.73943	1.2105	0.7851	1.0548	1	1	0.61673	0.78399	0.63939
224	A0A0A0MTH9;O14981	A0A0A0MTH9;O14981;O14981-2	TATA-binding protein-associated factor 172	BTAF1	tr|A0A0A0MTH9|A0A0A0MTH9_HUMAN TATA-binding protein-associated factor 172 OS=Homo sapiens OX=9606 GN=BTAF1 PE=1 SV=1;sp|O14981|BTAF1_HUMAN TATA-binding protein-associated factor 172 OS=Homo sapiens OX=9606 GN=BTAF1 PE=1 SV=2			206.93	0	323.31	54	54	54	34.2	34.2	34.2	18.2	26.2	15.1	9.1	23.5	27.4	18.2	25.5						NaN	NaN	NaN	NaN	NaN	1	1	1.0495	1.0925	1.1002	1.2428	0.94117	1.515	0.96872	1.5781	1	1	1.4274	1.2625	1.1881
228	A0A0A0MTL5;Q13309;Q13309-2	A0A0A0MTL5;Q13309;Q13309-2;D6R9R7;D6RAG5;Q13309-4;D6RF40	S-phase kinase-associated protein 2	SKP2	tr|A0A0A0MTL5|A0A0A0MTL5_HUMAN S-phase kinase-associated protein 2 OS=Homo sapiens OX=9606 GN=SKP2 PE=1 SV=1;sp|Q13309|SKP2_HUMAN S-phase kinase-associated protein 2 OS=Homo sapiens OX=9606 GN=SKP2 PE=1 SV=2;sp|Q13309-2|SKP2_HUMAN Isoform 2 of S-phase kina			48.885	0	139.82	10	10	10	29.2	29.2	29.2	19.8	21.4	17.9	9.9	27.4	25.5	13.8	25.7						NaN	NaN	NaN	NaN	NaN	1	1	1.3235	0.97427	1.0907	0.68136	0.8202	1.5336	0.63344	1.4906	1	1	1.229	1.4739	0.90515
229	Q6ZS17-4;Q6ZS17-3;Q6ZS17;Q6ZS17-2;A0A0A0MTL6;H3BSV5	Q6ZS17-4;Q6ZS17-3;Q6ZS17;Q6ZS17-2;A0A0A0MTL6;H3BSV5;H3BMG9;H3BSX9;H3BQI5;H3BU12;H3BP86;H3BUP6;H3BS40;Q9Y4F9-2;F5H029;A0A2R8Y7B3;B7Z6U4;A0A2R8YF77;F5GX51;A0A2R8YEE0;Q9Y4F9	Protein FAM65A	FAM65A	sp|Q6ZS17-4|RIPR1_HUMAN Isoform 4 of Rho family-interacting cell polarization regulator 1 OS=Homo sapiens OX=9606 GN=RIPOR1;sp|Q6ZS17-3|RIPR1_HUMAN Isoform 3 of Rho family-interacting cell polarization regulator 1 OS=Homo sapiens OX=9606 GN=RIPOR1;sp|Q6ZS1			134.2	0	58.905	24	24	24	22.4	22.4	22.4	7.3	14.9	13.1	9	11.3	13.2	7.3	14						NaN	NaN	NaN	NaN	NaN	1	1	0.82015	0.88612	0.93278	1.0501	0.98379	0.78921	1.0722	0.7852	1	1	0.87329	0.82696	0.8311
230	A0A0A0MTN0;Q13617;Q13617-2;Q5T2B5	A0A0A0MTN0;Q13617;Q13617-2;Q5T2B5;Q5T2B7	Cullin-2	CUL2	tr|A0A0A0MTN0|A0A0A0MTN0_HUMAN Cullin-2 OS=Homo sapiens OX=9606 GN=CUL2 PE=1 SV=1;sp|Q13617|CUL2_HUMAN Cullin-2 OS=Homo sapiens OX=9606 GN=CUL2 PE=1 SV=2;sp|Q13617-2|CUL2_HUMAN Isoform 2 of Cullin-2 OS=Homo sapiens OX=9606 GN=CUL2;tr|Q5T2B5|Q5T2B5_HUMAN Cu			88.505	0	323.31	42	42	42	60.3	60.3	60.3	39.7	53.3	37.2	37.5	42.9	46.3	33.8	43.7						NaN	NaN	NaN	NaN	NaN	1	1	1.0549	0.90211	1.1325	1.0785	1.135	0.92635	1.029	0.98962	1	1	1.0927	0.94138	1.1118
231	A0A0A0MTR7;A0A0A0MTC1;Q63HN8;Q63HN8-4	A0A0A0MTR7;A0A0A0MTC1;Q63HN8;Q63HN8-4;Q63HN8-5;Q63HN8-6;I3L3H9	E3 ubiquitin-protein ligase RNF213	RNF213	tr|A0A0A0MTR7|A0A0A0MTR7_HUMAN E3 ubiquitin-protein ligase RNF213 OS=Homo sapiens OX=9606 GN=RNF213 PE=1 SV=1;tr|A0A0A0MTC1|A0A0A0MTC1_HUMAN E3 ubiquitin-protein ligase RNF213 OS=Homo sapiens OX=9606 GN=RNF213 PE=1 SV=1;sp|Q63HN8|RN213_HUMAN E3 ubiquitin-p			591.4	0	323.31	150	150	149	31.5	31.5	31.4	16.9	19.9	17.4	10.6	18.5	20.5	13.4	17.5						NaN	NaN	NaN	NaN	NaN	1	1	1.0068	0.9895	1.0253	1.0219	0.86493	0.82337	0.81452	0.88391	1	1	1.0484	0.8998	1.1567
232	A0A0A0MTU3;Q4ZIN3-2;Q4ZIN3;U3KPY4	A0A0A0MTU3;Q4ZIN3-2;Q4ZIN3;U3KPY4;U3KPU1	Membralin	TMEM259	tr|A0A0A0MTU3|A0A0A0MTU3_HUMAN Membralin OS=Homo sapiens OX=9606 GN=TMEM259 PE=1 SV=2;sp|Q4ZIN3-2|MBRL_HUMAN Isoform 2 of Membralin OS=Homo sapiens OX=9606 GN=TMEM259;sp|Q4ZIN3|MBRL_HUMAN Membralin OS=Homo sapiens OX=9606 GN=TMEM259 PE=1 SV=1;tr|U3KPY4|U3K			46.22	0	148.91	8	8	8	20.9	20.9	20.9	13.3	17	11.3	13.3	15.3	19.2	13.3	19.2						NaN	NaN	NaN	NaN	NaN	1	1	0.93144	0.73376	0.99437	0.75791	0.92506	0.75408	1.0118	0.66736	1	1	0.95028	0.85258	0.53124
234	A0A0A6YYH1;Q7Z6K5-2;Q7Z6K5	A0A0A6YYH1;Q7Z6K5-2;Q7Z6K5;H0YMP5;H0YL85;H0YL03;H0YMK0	Arpin	C15orf38-AP3S2;ARPIN	tr|A0A0A6YYH1|A0A0A6YYH1_HUMAN Protein C15orf38-AP3S2 OS=Homo sapiens OX=9606 GN=C15orf38-AP3S2 PE=4 SV=1;sp|Q7Z6K5-2|ARPIN_HUMAN Isoform C15orf38-AP3S2 of Arpin OS=Homo sapiens OX=9606 GN=ARPIN;sp|Q7Z6K5|ARPIN_HUMAN Arpin OS=Homo sapiens OX=9606 GN=ARPIN			43.881	0	105.57	19	19	14	44.7	44.7	33	30.7	33.5	35.5	17	30.2	32.2	26.6	34						NaN	NaN	NaN	NaN	NaN	1	1	1.1661	0.92292	1.1497	0.97753	1.1644	1.0137	1.3001	1.041	1	1	1.0369	0.87401	1.2178
235	A0A0A6YYI3;A0A0B4J1V8;Q9NQ55-2;Q9NQ55;Q9NQ55-3;A8MV53	A0A0A6YYI3;A0A0B4J1V8;Q9NQ55-2;Q9NQ55;Q9NQ55-3;A8MV53;C9J3W3;H7C446;C9JHF7	Suppressor of SWI4 1 homolog	PPAN-P2RY11;PPAN	tr|A0A0A6YYI3|A0A0A6YYI3_HUMAN Protein PPAN-P2RY11 OS=Homo sapiens OX=9606 GN=PPAN-P2RY11 PE=4 SV=1;tr|A0A0B4J1V8|A0A0B4J1V8_HUMAN HCG2039996 OS=Homo sapiens OX=9606 GN=PPAN-P2RY11 PE=3 SV=1;sp|Q9NQ55-2|SSF1_HUMAN Isoform 2 of Suppressor of SWI4 1 homolog			58.199	0	275.17	25	25	25	44.4	44.4	44.4	32.3	33.5	40.6	25	33.3	30.6	31.9	32.3						NaN	NaN	NaN	NaN	NaN	1	1	0.95243	1.1729	0.85527	1.0755	1.1288	1.2295	0.86325	1.2475	1	1	1.0059	1.2449	1.0473
237	A0A0A6YYJ8;Q96HJ9-2;Q9Y383-3;Q9Y383-2	A0A0A6YYJ8;Q96HJ9-2;Q9Y383-3;Q9Y383-2;REV__U3KQK2;REV__A0A2R8Y6A3	UPF0562 protein C7orf55;Putative RNA-binding protein Luc7-like 2	LUC7L2;C7orf55	tr|A0A0A6YYJ8|A0A0A6YYJ8_HUMAN Putative RNA-binding protein Luc7-like 2 OS=Homo sapiens OX=9606 GN=LUC7L2 PE=4 SV=1;sp|Q96HJ9-2|FMC1_HUMAN Isoform 2 of Protein FMC1 homolog OS=Homo sapiens OX=9606 GN=FMC1;sp|Q9Y383-3|LC7L2_HUMAN Isoform 3 of Putative RNA-b	Mitochondrion	Matrix	54.223	0	278.95	26	26	0	49.1	49.1	0	37.6	44.3	35.8	36	44.1	47.2	33.8	45						NaN	NaN	NaN	NaN	NaN	1	1	1.1919	1.0006	1.2029	1.0313	1.2368	1.0957	1.09	1.3155	1	1	1.0049	0.93331	1.0229
238	A0A0A6YYL2;P0DMN0;P0DMM9;P0DMM9-3;P0DMM9-2	A0A0A6YYL2;P0DMN0;P0DMM9;P0DMM9-3;P0DMM9-2;H3BPL6;H3BNY7;H3BRT0	Sulfotransferase;Sulfotransferase 1A4;Sulfotransferase 1A3	SULT1A4;SULT1A3	tr|A0A0A6YYL2|A0A0A6YYL2_HUMAN Sulfotransferase OS=Homo sapiens OX=9606 GN=SULT1A4 PE=1 SV=1;sp|P0DMN0|ST1A4_HUMAN Sulfotransferase 1A4 OS=Homo sapiens OX=9606 GN=SULT1A4 PE=1 SV=1;sp|P0DMM9|ST1A3_HUMAN Sulfotransferase 1A3 OS=Homo sapiens OX=9606 GN=SULT1			34.779	0	116.82	14	14	6	64.5	64.5	34.2	48.2	30.9	43.9	33.2	39.2	40.5	35.9	31.6						NaN	NaN	NaN	NaN	NaN	1	1	1.4039	0.89938	1.7362	1.0343	1.1228	1.1534	1.1308	1.1374	1	1	1.1777	1.1678	1.4484
239	P57737-3;A0A0A6YYL4;P57737;P57737-4;P57737-2	P57737-3;A0A0A6YYL4;P57737;P57737-4;P57737-2;I3L167;E7EP81;Q9Y3D7;I3L3T0;I3L1U7;I3L212;I3L426;I3L359;I3L442;I3L2Y6;I3L0X8;I3NI06;I3L351;I3L1M1;I3L1G9	Coronin-7;Coronin	CORO7;CORO7-PAM16	sp|P57737-3|CORO7_HUMAN Isoform 3 of Coronin-7 OS=Homo sapiens OX=9606 GN=CORO7;tr|A0A0A6YYL4|A0A0A6YYL4_HUMAN Coronin OS=Homo sapiens OX=9606 GN=CORO7-PAM16 PE=1 SV=1;sp|P57737|CORO7_HUMAN Coronin-7 OS=Homo sapiens OX=9606 GN=CORO7 PE=1 SV=2;sp|P57737-4|C			114.16	0	323.31	31	31	24	42.6	42.6	36.2	21.5	26	17.8	15	23.2	32.1	14.2	31.7						NaN	NaN	NaN	NaN	NaN	1	1	0.95859	0.94864	1.1531	1.0367	0.84853	0.7929	0.85643	0.88672	1	1	1.2244	0.89968	1.1295
242	A0A0B4J1V9;Q9NRZ9-3;Q9NRZ9-2;Q9NRZ9;Q9NRZ9-6;Q9NRZ9-5;Q9NRZ9-4;F6XU50;A0A087WSW7	A0A0B4J1V9;Q9NRZ9-3;Q9NRZ9-2;Q9NRZ9;Q9NRZ9-6;Q9NRZ9-5;Q9NRZ9-4;F6XU50;A0A087WSW7;Q9NRZ9-8;Q9NRZ9-7;B1ALG6;Q9NW36;Q9NRZ9-9;Q76H82	Lymphoid-specific helicase	HELLS	tr|A0A0B4J1V9|A0A0B4J1V9_HUMAN Helicase, lymphoid-specific, isoform CRA_b OS=Homo sapiens OX=9606 GN=HELLS PE=1 SV=1;sp|Q9NRZ9-3|HELLS_HUMAN Isoform 3 of Lymphoid-specific helicase OS=Homo sapiens OX=9606 GN=HELLS;sp|Q9NRZ9-2|HELLS_HUMAN Isoform 2 of Lymph			102.71	0	270.71	43	43	42	43.3	43.3	43.3	33.9	34.7	26.8	14.3	40.8	36.8	32.5	30.8						NaN	NaN	NaN	NaN	NaN	1	1	1.0187	1.0182	0.85546	0.84454	0.64544	0.66654	0.3775	0.44621	1	1	1.0801	1.1608	1.0117
243	O75448;O75448-2;A0A0B4J1W0;F5H5K2;B4DDR8	O75448;O75448-2;A0A0B4J1W0;F5H5K2;B4DDR8;E9PFL1;F5H2D6;B9TX62;J3KSU0;J3KSL1;J3QRH9;J3QLC0;J3QLF8;B9TX75;F5H3E6;F5H0M2;H0YEG1	Mediator of RNA polymerase II transcription subunit 24	MED24	sp|O75448|MED24_HUMAN Mediator of RNA polymerase II transcription subunit 24 OS=Homo sapiens OX=9606 GN=MED24 PE=1 SV=1;sp|O75448-2|MED24_HUMAN Isoform 2 of Mediator of RNA polymerase II transcription subunit 24 OS=Homo sapiens OX=9606 GN=MED24;tr|A0A0B4J1			110.3	0	323.31	29	29	1	36.4	36.4	1.6	23.6	28.8	21.8	13.7	29.4	29.2	28.2	27.4						NaN	NaN	NaN	NaN	NaN	1	1	1.2586	0.9976	1.069	1.0831	1.0522	1.0631	0.86747	0.92851	1	1	0.87263	1.1654	0.96235
246	A0A0B4J294;H3BP13;Q9UL33-2;Q9UL33;H3BUK6;A0A0B4J286	A0A0B4J294;H3BP13;Q9UL33-2;Q9UL33;H3BUK6;A0A0B4J286;H3BPN3;H3BQQ8;H3BPS1	Trafficking protein particle complex subunit 2-like protein	TRAPPC2L	tr|A0A0B4J294|A0A0B4J294_HUMAN Trafficking protein particle complex subunit 2-like protein OS=Homo sapiens OX=9606 GN=TRAPPC2L PE=1 SV=1;tr|H3BP13|H3BP13_HUMAN Trafficking protein particle complex subunit 2-like protein OS=Homo sapiens OX=9606 GN=TRAPPC2L			16.676	0	27.138	7	7	7	52.7	52.7	52.7	46.6	30.1	24	18.5	52.7	37.7	24	27.4						NaN	NaN	NaN	NaN	NaN	1	1	0.9343	0.82242	0.9911	0.92278	0.93268	0.78176	0.95715	0.80175	1	1	0.87216	0.7962	0.76182
249	Q5W0H4;A0A0B4J2C3;P13693;J3KPG2;E9PJF7;P13693-2	Q5W0H4;A0A0B4J2C3;P13693;J3KPG2;E9PJF7;P13693-2;H0YCX0;Q56UQ5;Q9HAU6	Translationally-controlled tumor protein	TPT1	tr|Q5W0H4|Q5W0H4_HUMAN Translationally-controlled tumor protein OS=Homo sapiens OX=9606 GN=TPT1 PE=1 SV=1;tr|A0A0B4J2C3|A0A0B4J2C3_HUMAN Translationally-controlled tumor protein OS=Homo sapiens OX=9606 GN=TPT1 PE=1 SV=1;sp|P13693|TCTP_HUMAN Translationally			21.525	0	110.83	9	9	9	41.5	41.5	41.5	41.5	41.5	41.5	41.5	41.5	41.5	41.5	41.5						NaN	NaN	NaN	NaN	NaN	1	1	0.82657	0.91661	0.70837	0.90215	0.94378	1.2407	0.90613	1.0925	1	1	0.78578	0.67159	0.82485
254	A0A0B4J2F8;F6S314;E2QRJ6;P52435;A6NFM0;Q9H1A7;Q9GZM3;D6RAG0;E7EP90;A0A0B4J1Z8;F8WF84	A0A0B4J2F8;F6S314;E2QRJ6;P52435;A6NFM0;Q9H1A7;Q9GZM3;D6RAG0;E7EP90;A0A0B4J1Z8;F8WF84;Q9GZM3-2	DNA-directed RNA polymerase II subunit RPB11-a;DNA-directed RNA polymerase II subunit RPB11-b2;DNA-directed RNA polymerase II subunit RPB11-b1	POLR2J3;POLR2J;POLR2J2	tr|A0A0B4J2F8|A0A0B4J2F8_HUMAN DNA-directed RNA polymerase II subunit RPB11-b2 OS=Homo sapiens OX=9606 GN=POLR2J3 PE=4 SV=1;tr|F6S314|F6S314_HUMAN DNA-directed RNA polymerase II subunit RPB11-a OS=Homo sapiens OX=9606 GN=POLR2J PE=4 SV=1;tr|E2QRJ6|E2QRJ6_H			13.074	0	11.093	5	5	2	48.7	48.7	15.7	25.2	33.9	27	27	24.3	48.7	33.9	48.7						NaN	NaN	NaN	NaN	NaN	1	1	1.0765	0.88684	0.66336	0.83345	0.81502	0.67258	0.61914	0.64558	1	1	0.84201	1.2069	0.62482
255	A0A0C4DFL7;Q16850;Q16850-2	A0A0C4DFL7;Q16850;Q16850-2;H7C0D0;C9IYR8	Lanosterol 14-alpha demethylase	CYP51A1	tr|A0A0C4DFL7|A0A0C4DFL7_HUMAN Lanosterol 14-alpha demethylase OS=Homo sapiens OX=9606 GN=CYP51A1 PE=1 SV=1;sp|Q16850|CP51A_HUMAN Lanosterol 14-alpha demethylase OS=Homo sapiens OX=9606 GN=CYP51A1 PE=1 SV=3;sp|Q16850-2|CP51A_HUMAN Isoform 2 of Lanosterol 1			57.278	0	323.31	24	24	22	55.6	55.6	49.3	37.7	41.1	33.2	33.2	39.5	45.6	35.4	40.7						NaN	NaN	NaN	NaN	NaN	1	1	1.008	1.0621	0.66904	0.65557	0.50892	0.47171	0.37067	0.44411	1	1	1.11	0.93905	0.66547
257	G3V5T0;A0A0C4DFM0;G3V4T6;A0A0A0MR33;G3V267;O43708-2	G3V5T0;A0A0C4DFM0;G3V4T6;A0A0A0MR33;G3V267;O43708-2;G3V3B9;G3V5U6;H0YJN8	Maleylacetoacetate isomerase	GSTZ1	tr|G3V5T0|G3V5T0_HUMAN Maleylacetoacetate isomerase OS=Homo sapiens OX=9606 GN=GSTZ1 PE=1 SV=1;tr|A0A0C4DFM0|A0A0C4DFM0_HUMAN Glutathione transferase zeta 1 (Maleylacetoacetate isomerase), isoform CRA_c OS=Homo sapiens OX=9606 GN=GSTZ1 PE=1 SV=1;tr|G3V4T6|	Mitochondrion	Matrix	22.61	0	92.735	8	8	2	42.6	42.6	10.4	28.7	23.3	32.7	38.1	42.6	28.2	25.2	24.3						NaN	NaN	NaN	NaN	NaN	1	1	1.9708	1.203	1.6631	0.90913	1.064	0.67702	0.90111	0.79286	1	1	2.3555	1.2891	0.73826
258	A0A0C4DFM1;Q92544	A0A0C4DFM1;Q92544;F8WCN2;F2Z2L1	Transmembrane 9 superfamily member 4	TM9SF4	tr|A0A0C4DFM1|A0A0C4DFM1_HUMAN Transmembrane 9 superfamily member OS=Homo sapiens OX=9606 GN=TM9SF4 PE=1 SV=1;sp|Q92544|TM9S4_HUMAN Transmembrane 9 superfamily member 4 OS=Homo sapiens OX=9606 GN=TM9SF4 PE=1 SV=2			72.54	0	323.31	19	19	19	29.3	29.3	29.3	25.1	25.1	21.8	19	29.1	29.1	29.1	26.2						NaN	NaN	NaN	NaN	NaN	1	1	1.0505	1.1474	1.1249	1.1287	1.0171	0.74784	1.0726	0.91254	1	1	0.86695	1.0649	0.66562
259	A0A0C4DFM7;Q5TAX3;E9PKY2;E9PKX1	A0A0C4DFM7;Q5TAX3;E9PKY2;E9PKX1;X6R5G7;E9PRG2;H0YDJ1;H0YEE8;E9PQS7;E9PJN7	Terminal uridylyltransferase 4	ZCCHC11	tr|A0A0C4DFM7|A0A0C4DFM7_HUMAN Terminal uridylyltransferase 4 OS=Homo sapiens OX=9606 GN=TUT4 PE=1 SV=1;sp|Q5TAX3|TUT4_HUMAN Terminal uridylyltransferase 4 OS=Homo sapiens OX=9606 GN=TUT4 PE=1 SV=3;tr|E9PKY2|E9PKY2_HUMAN Terminal uridylyltransferase 4 (Fra			185.25	0	131.17	30	27	12	18.9	17.4	8.7	11.1	10.1	10.9	1.2	9.1	12.9	9.1	8.7						NaN	NaN	NaN	NaN	NaN	1	1	1.3077	0.99855	1.4466	1.0302	1.0034	0.75057	1.1045	0.68086	1	1	1.0369	0.87224	1.0281
260	A0A0C4DFN3;Q99685;A0A3B3ITT3;Q99685-2;E7EWX8;H7C599;H7C4E0	A0A0C4DFN3;Q99685;A0A3B3ITT3;Q99685-2;E7EWX8;H7C599;H7C4E0;C9JAM4;H7C5K5;C9J8Q3	Monoglyceride lipase	MGLL	tr|A0A0C4DFN3|A0A0C4DFN3_HUMAN Monoglyceride lipase OS=Homo sapiens OX=9606 GN=MGLL PE=1 SV=1;sp|Q99685|MGLL_HUMAN Monoglyceride lipase OS=Homo sapiens OX=9606 GN=MGLL PE=1 SV=2;tr|A0A3B3ITT3|A0A3B3ITT3_HUMAN Monoglyceride lipase OS=Homo sapiens OX=9606 GN			34.292	0	55.774	10	10	10	44.7	44.7	44.7	33.5	32.6	37.7	14.7	33.5	25.2	17.9	16.6						NaN	NaN	NaN	NaN	NaN	1	1	1.1482	0.95114	1.4081	0.91316	1.5368	0.60794	1.4026	0.61437	1	1	0.76106	0.83236	0.87507
265	Q12959-2;Q12959-6;A0A590UJC5;Q12959-5;Q12959-3;A0A590UJD9;A0A0C4DFT3;A0A590UJ08;Q12959-4;Q12959;Q12959-7;A0A590UJ18;A0A590UJ68;A0A590UJR5;A0A590UJS9;A0A590UKA8;A0A590UJ81;A0A590UK81;A0A590UJ29;Q12959-8;A0A590UK48;Q12959-9;A0A590UJX2;A0A590UJR4;A0A590UJ64;E7EQD7;A0A590UJL2;A0A590UK02;C9JUA9;A0A590UJ25;A0A590UK70	Q12959-2;Q12959-6;A0A590UJC5;Q12959-5;Q12959-3;A0A590UJD9;A0A0C4DFT3;A0A590UJ08;Q12959-4;Q12959;Q12959-7;A0A590UJ18;A0A590UJ68;A0A590UJR5;A0A590UJS9;A0A590UKA8;A0A590UJ81;A0A590UK81;A0A590UJ29;Q12959-8;A0A590UK48;Q12959-9;A0A590UJX2;A0A590UJR4;A0A590UJ64;E7EQD7;A0A590UJL2;A0A590UK02;C9JUA9;A0A590UJ25;A0A590UK70;B4E2H8;A0A590UJZ4;A0A590UK52;A0A590UJ95;C9JN61;H7C166;A0A590UJ86;A0A3B3IS17;B9EGL1;C9I…	Disks large homolog 1	DLG1	sp|Q12959-2|DLG1_HUMAN Isoform 2 of Disks large homolog 1 OS=Homo sapiens OX=9606 GN=DLG1;sp|Q12959-6|DLG1_HUMAN Isoform 6 of Disks large homolog 1 OS=Homo sapiens OX=9606 GN=DLG1;tr|A0A590UJC5|A0A590UJC5_HUMAN Disks large homolog 1 OS=Homo sapiens OX=9606			103.32	0	323.31	30	30	25	50.4	50.4	42.9	39.4	42.7	32.5	26.9	44.1	45.7	43.1	38.1						NaN	NaN	NaN	NaN	NaN	1	1	1.0262	1.0143	1.0557	0.94017	0.99963	0.83858	0.85745	0.89873	1	1	0.93742	0.91732	0.88836
269	A0A0C4DFW4;Q5JUR7	A0A0C4DFW4;Q5JUR7;Q5JUS0;Q5JUR7-2	Testis-expressed sequence 30 protein	TEX30	tr|A0A0C4DFW4|A0A0C4DFW4_HUMAN Testis-expressed protein 30 OS=Homo sapiens OX=9606 GN=TEX30 PE=1 SV=1;sp|Q5JUR7|TEX30_HUMAN Testis-expressed protein 30 OS=Homo sapiens OX=9606 GN=TEX30 PE=2 SV=1			21.22	0	34.404	6	6	6	31.2	31.2	31.2	17.2	12.9	17.2	9.1	27.4	18.8	27.4	18.8						NaN	NaN	NaN	NaN	NaN	1	1	1.0046	0.98349	1.2423	1.1267	0.84214	0.9673	0.93023	1.1608	1	1	0.79453	0.80032	0.82687
270	A0A0C4DFX9;Q9H3P2;H0Y3X6;C9JHL4	A0A0C4DFX9;Q9H3P2;H0Y3X6;C9JHL4;H7C2C7;C9JEM7;Q9H3P2-7;H7C0W2;F8W954;F8WF98;H7C2M8;H7C3C2	Negative elongation factor A	NELFA	tr|A0A0C4DFX9|A0A0C4DFX9_HUMAN Negative elongation factor A OS=Homo sapiens OX=9606 GN=NELFA PE=1 SV=1;sp|Q9H3P2|NELFA_HUMAN Negative elongation factor A OS=Homo sapiens OX=9606 GN=NELFA PE=1 SV=3;tr|H0Y3X6|H0Y3X6_HUMAN Negative elongation factor A (Fragme			58.499	0	323.31	22	22	22	54.4	54.4	54.4	35.8	48.2	49.5	41.9	54.4	45.5	40.1	41.7						NaN	NaN	NaN	NaN	NaN	1	1	1.4996	1.0108	1.4288	1.0246	1.1527	0.98278	1.1198	1.1848	1	1	1.1697	1.1885	1.2771
276	C9J9K3;A0A0C4DG17;P08865	C9J9K3;A0A0C4DG17;P08865;F8WD59	40S ribosomal protein SA	RPSA	tr|C9J9K3|C9J9K3_HUMAN 40S ribosomal protein SA (Fragment) OS=Homo sapiens OX=9606 GN=RPSA PE=1 SV=8;tr|A0A0C4DG17|A0A0C4DG17_HUMAN 40S ribosomal protein SA OS=Homo sapiens OX=9606 GN=RPSA PE=1 SV=1;sp|P08865|RSSA_HUMAN 40S ribosomal protein SA OS=Homo sap			29.404	0	323.31	20	20	20	74.1	74.1	74.1	65.4	74.1	65.8	65.4	65.8	65.4	62.7	68.4						NaN	NaN	NaN	NaN	NaN	1	1	0.86288	0.87171	1.0432	0.99333	1.075	0.93869	1.2174	1.0713	1	1	1.0958	0.90857	1.0935
277	F8WAL6;Q9NYB9;Q9NYB9-4;Q9NYB9-2;A0A0C4DG21;E7EP65;E7EW77;E9PEZ7;Q9NYB9-3;B7Z836	F8WAL6;Q9NYB9;Q9NYB9-4;Q9NYB9-2;A0A0C4DG21;E7EP65;E7EW77;E9PEZ7;Q9NYB9-3;B7Z836;H0Y6B5;H7C3Q7;F8WEB9;F8WBL5;F8WAU3;F8WCD7;E7EUA1	Abl interactor 2	ABI2	tr|F8WAL6|F8WAL6_HUMAN Abl interactor 2 OS=Homo sapiens OX=9606 GN=ABI2 PE=1 SV=2;sp|Q9NYB9|ABI2_HUMAN Abl interactor 2 OS=Homo sapiens OX=9606 GN=ABI2 PE=1 SV=1;sp|Q9NYB9-4|ABI2_HUMAN Isoform 4 of Abl interactor 2 OS=Homo sapiens OX=9606 GN=ABI2;sp|Q9NYB9			55.682	0	27.253	11	6	5	21.8	14.8	12.7	17.2	18.1	13.3	9	12.9	15.2	14	18.9						NaN	NaN	NaN	NaN	NaN	1	1	1.2161	0.95269	1.4659	1.0713	1.169	0.92799	1.0508	1.0509	1	1	1.2033	0.7962	1.151
280	A0A0C4DG89;D6RJA6	A0A0C4DG89;D6RJA6;H0Y9U3		DDX46	tr|A0A0C4DG89|A0A0C4DG89_HUMAN Probable ATP-dependent RNA helicase DDX46 OS=Homo sapiens OX=9606 GN=DDX46 PE=1 SV=1;tr|D6RJA6|D6RJA6_HUMAN DEAD (Asp-Glu-Ala-Asp) box polypeptide 46, isoform CRA_b OS=Homo sapiens OX=9606 GN=DDX46 PE=1 SV=1			117.46	0	323.31	74	74	1	64.5	64.5	1.9	50.3	54.4	50.5	44.4	54.2	61.3	49.1	57.2						NaN	NaN	NaN	NaN	NaN	1	1	1.3183	1.0211	1.2387	1.0557	1.2125	1.0798	1.1212	1.0762	1	1	1.2205	1.1512	1.1307
281	C9JQB1;C9J9V6;A0A0C4DG91;O75414;A0A2R8Y7V2;A0A2R8Y547	C9JQB1;C9J9V6;A0A0C4DG91;O75414;A0A2R8Y7V2;A0A2R8Y547;C9J1J2;O75414-2	Nucleoside diphosphate kinase;Nucleoside diphosphate kinase 6	NME6	tr|C9JQB1|C9JQB1_HUMAN Nucleoside diphosphate kinase OS=Homo sapiens OX=9606 GN=NME6 PE=1 SV=1;tr|C9J9V6|C9J9V6_HUMAN Nucleoside diphosphate kinase (Fragment) OS=Homo sapiens OX=9606 GN=NME6 PE=1 SV=1;tr|A0A0C4DG91|A0A0C4DG91_HUMAN Nucleoside diphosphate k	Mitochondrion	Matrix	16.188	0	23.789	8	8	8	56	56	56	44	44	29.8	28.4	51.1	36.9	39	34.8						NaN	NaN	NaN	NaN	NaN	1	1	0.88623	0.83859	0.91444	0.8156	0.44732	0.67411	0.39821	0.43499	1	1	0.87785	0.90297	0.81569
282	A0A0C4DGA2;O75521-2;O75521;F1LLU7	A0A0C4DGA2;O75521-2;O75521;F1LLU7;F8WAW4;C9JB63;F8W6J1	Enoyl-CoA delta isomerase 2, mitochondrial	ECI2	tr|A0A0C4DGA2|A0A0C4DGA2_HUMAN Enoyl-CoA delta isomerase 2, mitochondrial OS=Homo sapiens OX=9606 GN=ECI2 PE=1 SV=1;sp|O75521-2|ECI2_HUMAN Isoform 2 of Enoyl-CoA delta isomerase 2, mitochondrial OS=Homo sapiens OX=9606 GN=ECI2;sp|O75521|ECI2_HUMAN Enoyl-Co	Mitochondrion	Matrix	40.183	0	323.31	21	21	21	73.6	73.6	73.6	61	60.7	58.8	58.8	58.8	67	58.8	60.7						NaN	NaN	NaN	NaN	NaN	1	1	1.3042	1.0379	1.064	0.93689	0.98306	0.67764	0.9244	0.55842	1	1	0.83879	1.1043	0.86519
283	A0A0C4DGA6;Q14527;Q14527-2	A0A0C4DGA6;Q14527;Q14527-2;H7C5K0	Helicase-like transcription factor	HLTF	tr|A0A0C4DGA6|A0A0C4DGA6_HUMAN Helicase-like transcription factor OS=Homo sapiens OX=9606 GN=HLTF PE=1 SV=1;sp|Q14527|HLTF_HUMAN Helicase-like transcription factor OS=Homo sapiens OX=9606 GN=HLTF PE=1 SV=2;sp|Q14527-2|HLTF_HUMAN Isoform 2 of Helicase-like			113.86	0	323.31	51	51	51	58.4	58.4	58.4	40.8	48.3	38.8	28.3	47.1	52.1	33.2	40.2						NaN	NaN	NaN	NaN	NaN	1	1	1.3008	1.1723	1.1987	0.91506	0.8547	0.7932	0.78727	0.63324	1	1	1.0459	1.2025	0.96891
285	A0A0C4DGB9	A0A0C4DGB9		PPA2	tr|A0A0C4DGB9|A0A0C4DGB9_HUMAN Inorganic pyrophosphatase 2, mitochondrial OS=Homo sapiens OX=9606 GN=PPA2 PE=1 SV=1	Mitochondrion	Matrix	7.4054	0	5.478	4	2	2	54	14.3	14.3	54	54	54	54	54	54	54	54						NaN	NaN	NaN	NaN	NaN	1	1	1.6025	0.97481	1.2371	0.83518	0.84269	0.38449	0.53239	0.36472	1	1	1.7133	0.97172	1.1401
288	Q14839-2;Q14839;A0A0C4DGG9;A0A2R8Y521;A0A2R8Y212;F5GWX5;A0A2U3TZM0;A0A2R8YFK9;A0A2R8Y5J0;A0A2R8Y425;A0A2R8YFD8;A0A2R8YDJ9;A0A2R8YD40;A0A2R8YER1;A0A2R8Y8C1;A0A2R8Y445;A0A2R8Y4X2;A0A2R8YDW2;A0A2R8Y5Z7;A0A2R8Y685	Q14839-2;Q14839;A0A0C4DGG9;A0A2R8Y521;A0A2R8Y212;F5GWX5;A0A2U3TZM0;A0A2R8YFK9;A0A2R8Y5J0;A0A2R8Y425;A0A2R8YFD8;A0A2R8YDJ9;A0A2R8YD40;A0A2R8YER1;A0A2R8Y8C1;A0A2R8Y445;A0A2R8Y4X2;A0A2R8YDW2;A0A2R8Y5Z7;A0A2R8Y685;A0A2R8Y8B3;A0A2R8Y7M9;A0A2R8Y7I0;A0A2R8Y5M9;A0A2R8YE38;F5H6N4;A0A2R8Y7X1;A0A2R8Y6G9;F6T542;K7ESA5;A0A2R8Y795	Chromodomain-helicase-DNA-binding protein 4	CHD4	sp|Q14839-2|CHD4_HUMAN Isoform 2 of Chromodomain-helicase-DNA-binding protein 4 OS=Homo sapiens OX=9606 GN=CHD4;sp|Q14839|CHD4_HUMAN Chromodomain-helicase-DNA-binding protein 4 OS=Homo sapiens OX=9606 GN=CHD4 PE=1 SV=2;tr|A0A0C4DGG9|A0A0C4DGG9_HUMAN Chromo			220.85	0	323.31	109	109	85	56.9	56.9	44.3	44.1	53.6	45.1	48.2	52.8	52.3	47.2	53.9						NaN	NaN	NaN	NaN	NaN	1	1	0.99774	1.0459	0.82622	0.90905	0.76143	1.08	0.70144	0.80105	1	1	0.95562	1.1278	0.86816
289	A0A0C4DGH0;Q5ZPR3;Q5ZPR3-4;Q5ZPR3-3;H0YL10;Q5ZPR3-2	A0A0C4DGH0;Q5ZPR3;Q5ZPR3-4;Q5ZPR3-3;H0YL10;Q5ZPR3-2;H0YN29;H0YK40;H0YK59;H0YLT8;H0YN85	CD276 antigen	CD276	tr|A0A0C4DGH0|A0A0C4DGH0_HUMAN CD276 antigen OS=Homo sapiens OX=9606 GN=CD276 PE=1 SV=1;sp|Q5ZPR3|CD276_HUMAN CD276 antigen OS=Homo sapiens OX=9606 GN=CD276 PE=1 SV=1;sp|Q5ZPR3-4|CD276_HUMAN Isoform 4 of CD276 antigen OS=Homo sapiens OX=9606 GN=CD276;sp|Q5			41.767	0	131.32	8	8	8	31.2	31.2	31.2	31.2	21.1	21.1	19.3	24.5	24.5	17.5	20.9						NaN	NaN	NaN	NaN	NaN	1	1	1.441	1.1763	1.4618	1.0944	1.6151	0.53976	1.5644	0.76566	1	1	0.89108	0.82263	0.73778
294	A0A0C4DGQ5;P04632;K7ELJ7;A0A075B7C0;K7EKD8;U3KQE2;K7EIV0;K7EM73	A0A0C4DGQ5;P04632;K7ELJ7;A0A075B7C0;K7EKD8;U3KQE2;K7EIV0;K7EM73;U3KPR7;K7ES78;K7EMQ1;Q96L46	Calpain small subunit 1	CAPNS1	tr|A0A0C4DGQ5|A0A0C4DGQ5_HUMAN Calpain small subunit 1 OS=Homo sapiens OX=9606 GN=CAPNS1 PE=1 SV=1;sp|P04632|CPNS1_HUMAN Calpain small subunit 1 OS=Homo sapiens OX=9606 GN=CAPNS1 PE=1 SV=1;tr|K7ELJ7|K7ELJ7_HUMAN Calpain small subunit 1 OS=Homo sapiens OX=9			33.786	0	323.31	13	13	13	69.6	69.6	69.6	39.8	53.1	49.7	60.9	41.6	60.2	38.5	41.6						NaN	NaN	NaN	NaN	NaN	1	1	0.78512	0.88082	1.006	0.93206	1.1149	1.0497	1.3397	1.1036	1	1	0.88111	0.82542	1.1258
295	A0A0C4DGQ8;Q6IAN0	A0A0C4DGQ8;Q6IAN0;J3KRS1;J3QKT1;J3QLJ8;J3QLK1	Dehydrogenase/reductase SDR family member 7B	DHRS7B	tr|A0A0C4DGQ8|A0A0C4DGQ8_HUMAN Dehydrogenase/reductase SDR family member 7B OS=Homo sapiens OX=9606 GN=DHRS7B PE=1 SV=1;sp|Q6IAN0|DRS7B_HUMAN Dehydrogenase/reductase SDR family member 7B OS=Homo sapiens OX=9606 GN=DHRS7B PE=1 SV=2	Mitochondrion	Membrane	33.524	0	124.61	15	15	15	50.6	50.6	50.6	38.7	41.3	38.7	29.7	41.3	38.1	34.5	40.6						NaN	NaN	NaN	NaN	NaN	1	1	1.2498	1.1798	0.92529	1.0714	1.0408	0.84805	0.89015	1.0651	1	1	0.86056	1.0291	0.85081
296	A0A0C4DGS1;P39656-3;P39656;P39656-2	A0A0C4DGS1;P39656-3;P39656;P39656-2;U3KQ84	Dolichyl-diphosphooligosaccharide--protein glycosyltransferase 48 kDa subunit	DDOST	tr|A0A0C4DGS1|A0A0C4DGS1_HUMAN Dolichyl-diphosphooligosaccharide--protein glycosyltransferase 48 kDa subunit OS=Homo sapiens OX=9606 GN=DDOST PE=1 SV=1;sp|P39656-3|OST48_HUMAN Isoform 3 of Dolichyl-diphosphooligosaccharide--protein glycosyltransferase 48 k			48.799	0	323.31	18	18	18	59	59	59	42.1	51.7	42.1	52.4	53.5	53.5	46.9	51						NaN	NaN	NaN	NaN	NaN	1	1	0.97207	1.0562	0.99205	0.97285	1.1105	0.75291	1.0937	0.9529	1	1	0.97422	1.0189	0.82522
303	A0A0D9SEI0;Q9P0P8	A0A0D9SEI0;Q9P0P8	Uncharacterized protein C6orf203	C6orf203	tr|A0A0D9SEI0|A0A0D9SEI0_HUMAN Mitochondrial transcription rescue factor 1 OS=Homo sapiens OX=9606 GN=MTRES1 PE=1 SV=1;sp|Q9P0P8|MRES1_HUMAN Mitochondrial transcription rescue factor 1 OS=Homo sapiens OX=9606 GN=MTRES1 PE=1 SV=1	Mitochondrion	Matrix	28.457	0	12.209	4	4	4	23.3	23.3	23.3	8.2	11	8.2	15.1	23.3	11	11	11						NaN	NaN	NaN	NaN	NaN	1	1	0.95293	0.52726	0.64712	0.08886	1.0629	0.56772	0.55646	0.29823	1	1	1.668	0.65646	0.55401
304	A0A0D9SER5;A0A0D9SEI3;A0A0D9SEN2;P21127-8;P21127-2;P21127-3;P21127;P21127-6;P21127-9;P21127-10;Q5QPR3;Q9UQ88-3;Q9UQ88-2;Q9UQ88-4;Q9UQ88;Q5QPR4;P21127-5;P21127-4;P21127-12;Q9UQ88-10;Q9UQ88-5;Q9UQ88-9	A0A0D9SER5;A0A0D9SEI3;A0A0D9SEN2;P21127-8;P21127-2;P21127-3;P21127;P21127-6;P21127-9;P21127-10;Q5QPR3;Q9UQ88-3;Q9UQ88-2;Q9UQ88-4;Q9UQ88;Q5QPR4;P21127-5;P21127-4;P21127-12;Q9UQ88-10;Q9UQ88-5;Q9UQ88-9;J3KS35;E7ESP2;A0A087WYI9;A0A087X1I0;Q13882;E9PFJ2;Q5QPQ9	Cyclin-dependent kinase 11B;Cyclin-dependent kinase 11A	CDK11B;CDK11A	tr|A0A0D9SER5|A0A0D9SER5_HUMAN Cyclin-dependent kinase 11B OS=Homo sapiens OX=9606 GN=CDK11B PE=1 SV=1;tr|A0A0D9SEI3|A0A0D9SEI3_HUMAN Cyclin-dependent kinase 11B OS=Homo sapiens OX=9606 GN=CDK11B PE=1 SV=1;tr|A0A0D9SEN2|A0A0D9SEN2_HUMAN Cyclin-dependent ki			90.231	0	193.7	35	35	25	36.4	36.4	25.3	26.6	30.5	26.8	23.1	33.7	33	25.8	34.4						NaN	NaN	NaN	NaN	NaN	1	1	1.2127	1.0303	1.0897	1.0053	1.0144	1.0854	0.89162	1.0328	1	1	1.1263	1.0689	1.0017
306	A0A0D9SEU5;R4GMX8;Q6VN20;Q6VN20-3;Q6VN20-2	A0A0D9SEU5;R4GMX8;Q6VN20;Q6VN20-3;Q6VN20-2;R4GN91;R4GNA3;R4GMX7	Ran-binding protein 10	RANBP10	tr|A0A0D9SEU5|A0A0D9SEU5_HUMAN Ran-binding protein 10 OS=Homo sapiens OX=9606 GN=RANBP10 PE=1 SV=1;tr|R4GMX8|R4GMX8_HUMAN Ran-binding protein 10 OS=Homo sapiens OX=9606 GN=RANBP10 PE=1 SV=1;sp|Q6VN20|RBP10_HUMAN Ran-binding protein 10 OS=Homo sapiens OX=96			67.255	0	146.16	15	11	11	31.6	24.8	24.8	20.5	18.9	22.7	10.6	20.6	25.8	17.9	24						NaN	NaN	NaN	NaN	NaN	1	1	1.2138	0.98064	1.5324	0.98544	1.2318	1.3446	0.98521	1.7716	1	1	1.2485	1.0113	1.0433
311	Q13286;Q13286-4;A0A0D9SFH9;A0A1B0GW34;A0A1B0GV71;A0A1B0GWD3;Q13286-2;Q13286-3;Q13286-5;Q9UBD8;H3BR00;B4DFF3;Q13286-7;H3BNK7;O95086;Q13286-6;H3BQ48;Q2TA70;O95090;A0A1B0GV41	Q13286;Q13286-4;A0A0D9SFH9;A0A1B0GW34;A0A1B0GV71;A0A1B0GWD3;Q13286-2;Q13286-3;Q13286-5;Q9UBD8;H3BR00;B4DFF3;Q13286-7;H3BNK7;O95086;Q13286-6;H3BQ48;Q2TA70;O95090;A0A1B0GV41;F6TI76;A0A1B0GWH8;H3BPL0;A0A1B0GUU4;H3BMN4;Q9UBH5;Q9UP10;A0A1B0GUX3;H3BR84;A0A0D9SF04	Battenin	CLN3	sp|Q13286|CLN3_HUMAN Battenin OS=Homo sapiens OX=9606 GN=CLN3 PE=1 SV=1;sp|Q13286-4|CLN3_HUMAN Isoform 4 of Battenin OS=Homo sapiens OX=9606 GN=CLN3;tr|A0A0D9SFH9|A0A0D9SFH9_HUMAN Battenin OS=Homo sapiens OX=9606 GN=CLN3 PE=1 SV=1;tr|A0A1B0GW34|A0A1B0GW34_			47.622	0	14.149	4	4	4	15.3	15.3	15.3	7.3	10	7.3	10	7.3	12.6	7.3	12.6						NaN	NaN	NaN	NaN	NaN	1	1	0.66349	1.2536	0.81589	1.117	0.90716	0.7119	0.75967	0.83852	1	1	0.81793	1.0657	0.76371
312	A0A0D9SFK2;Q92614-4;Q92614;Q92614-3;Q92614-2;Q92614-5	A0A0D9SFK2;Q92614-4;Q92614;Q92614-3;Q92614-2;Q92614-5;H0YEV9	Unconventional myosin-XVIIIa	MYO18A	tr|A0A0D9SFK2|A0A0D9SFK2_HUMAN Unconventional myosin-XVIIIa OS=Homo sapiens OX=9606 GN=MYO18A PE=1 SV=1;sp|Q92614-4|MY18A_HUMAN Isoform 4 of Unconventional myosin-XVIIIa OS=Homo sapiens OX=9606 GN=MYO18A;sp|Q92614|MY18A_HUMAN Unconventional myosin-XVIIIa O			231.1	0	323.31	79	79	78	43.3	43.3	42.8	23.4	32.8	26.6	11.5	24.1	28.3	21.9	31.5						NaN	NaN	NaN	NaN	NaN	1	1	0.60424	0.86707	0.5762	0.84891	0.66801	1.0593	0.52693	1.1874	1	1	0.66302	0.8729	0.83778
315	A0A0D9SG04;A0A0X1KG75;Q53SF7;Q53SF7-2;A0A590PXD8;Q53SF7-3	A0A0D9SG04;A0A0X1KG75;Q53SF7;Q53SF7-2;A0A590PXD8;Q53SF7-3;A0A0B4J1Z0;H7C1G2;C9J8C4;C9JAU3;C9JWZ0;F8WEK0;C9J5Y6	Cordon-bleu protein-like 1	COBLL1	tr|A0A0D9SG04|A0A0D9SG04_HUMAN Cordon-bleu protein-like 1 OS=Homo sapiens OX=9606 GN=COBLL1 PE=1 SV=2;tr|A0A0X1KG75|A0A0X1KG75_HUMAN Cordon-bleu protein-like 1 (Fragment) OS=Homo sapiens OX=9606 GN=COBLL1 PE=1 SV=1;sp|Q53SF7|COBL1_HUMAN Cordon-bleu protein			134.92	0	323.31	37	37	35	45.1	45.1	42.3	19.5	21	21.2	6.9	34.2	26.4	21.2	32.6						NaN	NaN	NaN	NaN	NaN	1	1	1.0729	0.92596	1.0527	0.9429	0.77666	0.92512	0.72001	0.93861	1	1	1.077	0.97122	1.0619
317	A0A0D9SGJ6;J3KQV8;O43426;J3KPK1;C9JFZ1;O43426-4;O43426-2;C9JW66	A0A0D9SGJ6;J3KQV8;O43426;J3KPK1;C9JFZ1;O43426-4;O43426-2;C9JW66;O43426-5;C9J1Z6;H7BZ56;H7BZC2	Synaptojanin-1	SYNJ1	tr|A0A0D9SGJ6|A0A0D9SGJ6_HUMAN Synaptojanin-1 OS=Homo sapiens OX=9606 GN=SYNJ1 PE=1 SV=1;tr|J3KQV8|J3KQV8_HUMAN Synaptojanin-1 OS=Homo sapiens OX=9606 GN=SYNJ1 PE=1 SV=1;sp|O43426|SYNJ1_HUMAN Synaptojanin-1 OS=Homo sapiens OX=9606 GN=SYNJ1 PE=1 SV=2;tr|J3K			168.16	0	58.669	26	26	26	20.1	20.1	20.1	10	8.6	10.4	4.2	13.6	9.6	3.3	8.1						NaN	NaN	NaN	NaN	NaN	1	1	1.0021	0.9969	1.0557	1.1369	1.1529	1.22	0.87974	1.2297	1	1	1.0173	0.87093	1.1027
319	A0A0G2JH68;O60610;A0A140T8Z0;O60610-2;O60610-3;A0A2R8Y5N1;H9KV28	A0A0G2JH68;O60610;A0A140T8Z0;O60610-2;O60610-3;A0A2R8Y5N1;H9KV28;B4E2I7;A0A2R8YEF8;H7C2W8	Protein diaphanous homolog 1	DIAPH1	tr|A0A0G2JH68|A0A0G2JH68_HUMAN Protein diaphanous homolog 1 OS=Homo sapiens OX=9606 GN=DIAPH1 PE=1 SV=1;sp|O60610|DIAP1_HUMAN Protein diaphanous homolog 1 OS=Homo sapiens OX=9606 GN=DIAPH1 PE=1 SV=2;tr|A0A140T8Z0|A0A140T8Z0_HUMAN Protein diaphanous homolog			141.36	0	323.31	63	63	63	50.5	50.5	50.5	33.6	40.3	40.7	34.2	39	42.1	36.2	38.8						NaN	NaN	NaN	NaN	NaN	1	1	0.76519	0.82553	0.87677	1.0292	0.89189	1.0873	0.9885	1.1199	1	1	0.82061	0.79875	0.98908
321	A0A0G2JIS2;Q96KQ7-2;A2ABF8;A0A0G2JIR1;Q96KQ7;A2ABF9;A0A0G2JK64;A0A0G2JRR0;A0A0G2JRN8	A0A0G2JIS2;Q96KQ7-2;A2ABF8;A0A0G2JIR1;Q96KQ7;A2ABF9;A0A0G2JK64;A0A0G2JRR0;A0A0G2JRN8;H0Y4K5;Q96KQ7-3	Histone-lysine N-methyltransferase EHMT2	EHMT2	tr|A0A0G2JIS2|A0A0G2JIS2_HUMAN Histone-lysine N-methyltransferase EHMT2 OS=Homo sapiens OX=9606 GN=EHMT2 PE=1 SV=1;sp|Q96KQ7-2|EHMT2_HUMAN Isoform 2 of Histone-lysine N-methyltransferase EHMT2 OS=Homo sapiens OX=9606 GN=EHMT2;tr|A2ABF8|A2ABF8_HUMAN Histone			129.03	0	210.62	44	43	43	41.8	40.9	40.9	25.9	29.7	26.3	10.8	25.9	26.9	25.9	27.3						NaN	NaN	NaN	NaN	NaN	1	1	0.94452	1.0104	0.80459	0.93856	0.7277	1.1638	0.70154	0.95505	1	1	0.83329	1.1039	0.88294
322	A0A0G2JIW1;P0DMV9;P0DMV8;P0DMV8-2;V9GZ37	A0A0G2JIW1;P0DMV9;P0DMV8;P0DMV8-2;V9GZ37	Heat shock 70 kDa protein 1B;Heat shock 70 kDa protein 1A	HSPA1B;HSPA1A	tr|A0A0G2JIW1|A0A0G2JIW1_HUMAN Heat shock 70 kDa protein 1B OS=Homo sapiens OX=9606 GN=HSPA1B PE=1 SV=1;sp|P0DMV9|HS71B_HUMAN Heat shock 70 kDa protein 1B OS=Homo sapiens OX=9606 GN=HSPA1B PE=1 SV=1;sp|P0DMV8|HS71A_HUMAN Heat shock 70 kDa protein 1A OS=Hom			70.108	0	323.31	51	50	26	76	76	48.8	71	71.2	73.2	71.3	70.4	70.9	69.8	73.4						NaN	NaN	NaN	NaN	NaN	1	1	0.87229	1.1401	0.92362	0.95603	1.0229	0.93696	1.038	1.1352	1	1	0.92405	1.012	0.98297
323	A0A0G2JJD3;O95870;O95870-2	A0A0G2JJD3;O95870;O95870-2;A0A0G2JI89;F2Z3H2;F2Z3G6	Abhydrolase domain-containing protein 16A	ABHD16A	tr|A0A0G2JJD3|A0A0G2JJD3_HUMAN HLA-B associated transcript 5, isoform CRA_b OS=Homo sapiens OX=9606 GN=ABHD16A PE=1 SV=1;sp|O95870|ABHGA_HUMAN Phosphatidylserine lipase ABHD16A OS=Homo sapiens OX=9606 GN=ABHD16A PE=1 SV=3;sp|O95870-2|ABHGA_HUMAN Isoform 2			67.518	0	323.31	28	28	28	45.4	45.4	45.4	34.6	39.9	36.1	35.9	38.4	43.8	35.9	38.3						NaN	NaN	NaN	NaN	NaN	1	1	0.82467	0.94046	0.75556	0.77802	0.94864	0.60584	0.86379	0.75063	1	1	0.92384	1.0181	0.76211
325	P25440-2;P25440;A0A0G2JK44;H0Y6K2;A0A140T9E9;P25440-3;P25440-4;A0A140T9V2;A0A0G2JHL0;U3KQA6;A0A140T9F7	P25440-2;P25440;A0A0G2JK44;H0Y6K2;A0A140T9E9;P25440-3;P25440-4;A0A140T9V2;A0A0G2JHL0;U3KQA6;A0A140T9F7;A0A140T9I1;A0A0G2JHN8;E9PIQ3;A0A140T9X8;H0Y799;E9PKQ9;U3KPW0	Bromodomain-containing protein 2	BRD2	sp|P25440-2|BRD2_HUMAN Isoform 2 of Bromodomain-containing protein 2 OS=Homo sapiens OX=9606 GN=BRD2;sp|P25440|BRD2_HUMAN Bromodomain-containing protein 2 OS=Homo sapiens OX=9606 GN=BRD2 PE=1 SV=2;tr|A0A0G2JK44|A0A0G2JK44_HUMAN Bromodomain-containing prote			92.032	0	323.31	39	34	30	48.7	44.9	41.3	39.5	40.7	34.6	40	44.4	45.5	40.8	41.7						NaN	NaN	NaN	NaN	NaN	1	1	1.0098	0.94496	0.90785	0.81967	0.96413	0.83879	0.803	0.68792	1	1	0.96822	0.96086	0.9957
330	A0A0G2JNT7;A0A3B3IT55;Q7Z3B3;A0A0G2JQF4;A0A0G2JNB1;A0A0J9YVS1;A0A1W2PRB5;A0A1W2PPV8;A0A0G2JQF5;I3L233	A0A0G2JNT7;A0A3B3IT55;Q7Z3B3;A0A0G2JQF4;A0A0G2JNB1;A0A0J9YVS1;A0A1W2PRB5;A0A1W2PPV8;A0A0G2JQF5;I3L233;A0A1W2PRR3;A0A1W2PQT4;Q7Z3B3-2;I3L243;Q7Z3B3-4;A0A0G2JRW7;A0A1W2PS83;A0A1W2PRA9;A0A0U1RR24	KAT8 regulatory NSL complex subunit 1	KANSL1	tr|A0A0G2JNT7|A0A0G2JNT7_HUMAN KAT8 regulatory NSL complex subunit 1 OS=Homo sapiens OX=9606 GN=KANSL1 PE=1 SV=1;tr|A0A3B3IT55|A0A3B3IT55_HUMAN KAT8 regulatory NSL complex subunit 1 OS=Homo sapiens OX=9606 GN=KANSL1 PE=1 SV=1;sp|Q7Z3B3|KANL1_HUMAN KAT8 reg			120.98	0	323.31	29	29	28	33.5	33.5	32.8	19.8	15.9	10.3	5.1	24.6	20	19	16						NaN	NaN	NaN	NaN	NaN	1	1	0.77479	1.0004	0.75338	0.90413	1.028	1.1237	0.64028	0.88924	1	1	0.81658	0.90789	1.0452
331	A0A0G2JNW7;Q9Y666;A0A0U1RR18;A0A0G2JQE3;H0YB78	A0A0G2JNW7;Q9Y666;A0A0U1RR18;A0A0G2JQE3;H0YB78;Q9Y666-2	Solute carrier family 12 member 7	SLC12A7	tr|A0A0G2JNW7|A0A0G2JNW7_HUMAN Solute carrier family 12 member 7 OS=Homo sapiens OX=9606 GN=SLC12A7 PE=1 SV=1;sp|Q9Y666|S12A7_HUMAN Solute carrier family 12 member 7 OS=Homo sapiens OX=9606 GN=SLC12A7 PE=1 SV=3;tr|A0A0U1RR18|A0A0U1RR18_HUMAN Solute carrier			119.13	0	36.499	16	14	14	16.3	15.1	15.1	3	6.9	5.6	3.5	4.4	8	6.6	6.9						NaN	NaN	NaN	NaN	NaN	1	1	1.089	1.0942	1.0282	1.0304	1.2498	0.73512	1.2994	1.0911	1	1	0.97522	0.96545	0.68518
334	A0A1W2PR61;A0A140T8Y4;A0A0G2JPD3;A0A140T8W8;A0A1W2PPF8	A0A1W2PR61;A0A140T8Y4;A0A0G2JPD3;A0A140T8W8;A0A1W2PPF8;A0A1W2PP29;A0A1W2PQZ3;A0A1W2PQE2;A0A140T9J8;A0A0G2JNV5;P30511-2			tr|A0A1W2PR61|A0A1W2PR61_HUMAN HLA class I histocompatibility antigen, A alpha chain OS=Homo sapiens OX=9606 GN=HLA-A PE=1 SV=1;tr|A0A140T8Y4|A0A140T8Y4_HUMAN HLA class I histocompatibility antigen, A alpha chain OS=Homo sapiens OX=9606 GN=HLA-A PE=1 SV=1;			37.018	0	14.798	11	3	1	41.2	12.6	5.2	26.2	33.8	28.9	28.9	28.9	33.8	35.4	33.8						NaN	NaN	NaN	NaN	NaN	1	1	1.3924	1.1518	1.5063	0.92267	0.91256	0.47017	0.91329	0.83084	1	1	0.84594	1.0742	0.54684
335	A0A0G2JPP5;Q14160-3	A0A0G2JPP5;Q14160-3	Protein scribble homolog	SCRIB	tr|A0A0G2JPP5|A0A0G2JPP5_HUMAN Protein scribble homolog OS=Homo sapiens OX=9606 GN=SCRIB PE=1 SV=1;sp|Q14160-3|SCRIB_HUMAN Isoform 3 of Protein scribble homolog OS=Homo sapiens OX=9606 GN=SCRIB			177.72	0	323.31	73	73	2	59	59	3.6	41.1	50.2	40.7	36.9	46.4	43.6	42.8	46.8						NaN	NaN	NaN	NaN	NaN	1	1	1.1159	0.98436	1.0765	0.88567	0.84126	0.76761	0.71478	0.83088	1	1	0.98271	0.90573	0.94424
338	Q12979;Q12979-2;Q12979-4;A0A1C7CYZ0;A0A0G2JQ41;B7Z683	Q12979;Q12979-2;Q12979-4;A0A1C7CYZ0;A0A0G2JQ41;B7Z683;I3L2P5;Q12979-3;I3L3W0;A0A0G2JRJ1;I3NI05;I3L379;I3L1U8;I3L2C0;I3L0R7;A0A0G2JQB5;A0A0D9SGD7;I3L4Y1;A0A0G2JQT5;A0A0G2JSE0	Active breakpoint cluster region-related protein	ABR	sp|Q12979|ABR_HUMAN Active breakpoint cluster region-related protein OS=Homo sapiens OX=9606 GN=ABR PE=1 SV=2;sp|Q12979-2|ABR_HUMAN Isoform Short of Active breakpoint cluster region-related protein OS=Homo sapiens OX=9606 GN=ABR;sp|Q12979-4|ABR_HUMAN Isofo			97.597	0	87.899	22	22	20	29.9	29.9	27.8	9.5	21.9	15.7	9.2	17.6	18.6	11.3	19.9						NaN	NaN	NaN	NaN	NaN	1	1	0.99662	0.843	0.98466	0.75138	0.95562	0.86138	0.88985	0.91622	1	1	0.98759	0.87703	1.0579
342	E9PJ24;B7ZM65;F8WEF5;A0A0J9YYB5;A0A0J9YWD5;Q9P1Y6-3;Q9P1Y6;A0A0J9YX88;Q9P1Y6-2	E9PJ24;B7ZM65;F8WEF5;A0A0J9YYB5;A0A0J9YWD5;Q9P1Y6-3;Q9P1Y6;A0A0J9YX88;Q9P1Y6-2	PHD and RING finger domain-containing protein 1	PHRF1	tr|E9PJ24|E9PJ24_HUMAN PHD and RING finger domain-containing protein 1 OS=Homo sapiens OX=9606 GN=PHRF1 PE=1 SV=1;tr|B7ZM65|B7ZM65_HUMAN PHD and RING finger domain-containing protein 1 OS=Homo sapiens OX=9606 GN=PHRF1 PE=1 SV=1;tr|F8WEF5|F8WEF5_HUMAN PHD a			178.22	0	62.578	14	13	13	13.1	12.6	12.6	3.2	7.7	4.7	2.1	7.1	8.3	3.8	8.6						NaN	NaN	NaN	NaN	NaN	1	1	0.88548	0.95673	1.0457	1.0647	0.94126	1.3786	0.79038	1.1307	1	1	1.0116	1.0268	0.70335
343	A0A0J9YXF2;Q15165-1;Q15165;Q15165-3	A0A0J9YXF2;Q15165-1;Q15165;Q15165-3;G3XAK4;A0A0J9YXU7;A0A0J9YYJ1;A0A0J9YYF3;A0A2Q2SAK4;A0A0J9YYF0;A0A0J9YXM1	Serum paraoxonase/arylesterase 2	PON2	tr|A0A0J9YXF2|A0A0J9YXF2_HUMAN Paraoxonase 2, isoform CRA_a OS=Homo sapiens OX=9606 GN=PON2 PE=1 SV=1;sp|Q15165-1|PON2_HUMAN Isoform 1 of Serum paraoxonase/arylesterase 2 OS=Homo sapiens OX=9606 GN=PON2;sp|Q15165|PON2_HUMAN Serum paraoxonase/arylesterase 2			41.527	0	323.31	17	17	17	74.9	74.9	74.9	38.1	74.9	70.4	66.9	66.9	74.9	52.5	74.7						NaN	NaN	NaN	NaN	NaN	1	1	1.0297	0.97454	0.97119	0.93692	1.0406	0.59336	1.0116	0.70698	1	1	0.77183	1.1143	0.79754
344	A0A0J9YXM6;Q562E7;Q562E7-4	A0A0J9YXM6;Q562E7;Q562E7-4;Q562E7-6;Q562E7-5;Q562E7-3;E9PDG3;Q562E7-2;K7ELV8;C9JD20;I3L3U7;C9JCF9;I3L1G2	WD repeat-containing protein 81	WDR81	tr|A0A0J9YXM6|A0A0J9YXM6_HUMAN WD repeat-containing protein 81 OS=Homo sapiens OX=9606 GN=WDR81 PE=1 SV=1;sp|Q562E7|WDR81_HUMAN WD repeat-containing protein 81 OS=Homo sapiens OX=9606 GN=WDR81 PE=1 SV=2;sp|Q562E7-4|WDR81_HUMAN Isoform 4 of WD repeat-contai			211.57	0	77.643	26	26	26	19.3	19.3	19.3	2.1	9.6	5.5	3	2.5	7.8	2.5	8.6						NaN	NaN	NaN	NaN	NaN	1	1	0.73	0.8915	0.71209	1.0057	0.87173	0.70211	0.94096	0.76563	1	1	1.0804	0.73198	0.83764
345	P43243;A0A0R4J2E8;D6REM6;D6R991	P43243;A0A0R4J2E8;D6REM6;D6R991;H0Y8T4;B3KM87;D6R8Z5;D6RCM3;D6REK4;D6RBK5;A0A1B0GX04;D6RBS2;D6R9F3;D6RBI2;D6RE02;D6RB45;D6RAY2;D6RAM9	Matrin-3	MATR3	sp|P43243|MATR3_HUMAN Matrin-3 OS=Homo sapiens OX=9606 GN=MATR3 PE=1 SV=2;tr|A0A0R4J2E8|A0A0R4J2E8_HUMAN Matrin-3 OS=Homo sapiens OX=9606 GN=MATR3 PE=1 SV=1;tr|D6REM6|D6REM6_HUMAN Matrin-3 OS=Homo sapiens OX=9606 GN=MATR3 PE=1 SV=1;tr|D6R991|D6R991_HUMAN M			94.622	0	323.31	55	55	0	64.1	64.1	0	47.7	57.1	44.7	59	58.6	62	57	62.3						NaN	NaN	NaN	NaN	NaN	1	1	0.68886	1.1742	0.6421	1.0941	0.8396	1.2717	0.67261	1.0888	1	1	0.84059	1.1648	0.70434
347	A0A0R4J2F6;Q12894;Q12894-2	A0A0R4J2F6;Q12894;Q12894-2;H7C444;H7C2Z4	Interferon-related developmental regulator 2	IFRD2	tr|A0A0R4J2F6|A0A0R4J2F6_HUMAN Interferon-related developmental regulator 2 OS=Homo sapiens OX=9606 GN=IFRD2 PE=1 SV=1;sp|Q12894|IFRD2_HUMAN Interferon-related developmental regulator 2 OS=Homo sapiens OX=9606 GN=IFRD2 PE=1 SV=3;sp|Q12894-2|IFRD2_HUMAN Iso			48.047	0	33.811	9	9	9	17.4	17.4	17.4	9	13.6	11.3	7	6.3	13.6	5.9	9.5						NaN	NaN	NaN	NaN	NaN	1	1	1.2485	1.1282	1.2063	0.61487	0.85496	1.1029	1.1216	1.4334	1	1	0.9453	0.82099	0.94844
348	A0A0R4J2G3;Q6PIU2;A0A0A0MTJ9;Q6PIU2-2;Q6PIU2-3;H7C046	A0A0R4J2G3;Q6PIU2;A0A0A0MTJ9;Q6PIU2-2;Q6PIU2-3;H7C046;F8WE33	Neutral cholesterol ester hydrolase 1	NCEH1	tr|A0A0R4J2G3|A0A0R4J2G3_HUMAN Arylacetamide deacetylase-like 1 OS=Homo sapiens OX=9606 GN=NCEH1 PE=1 SV=1;sp|Q6PIU2|NCEH1_HUMAN Neutral cholesterol ester hydrolase 1 OS=Homo sapiens OX=9606 GN=NCEH1 PE=1 SV=3;tr|A0A0A0MTJ9|A0A0A0MTJ9_HUMAN Neutral cholest			49.062	0	225.03	16	16	16	50	50	50	33.9	42.5	27.3	30	28.2	34.3	31.8	38						NaN	NaN	NaN	NaN	NaN	1	1	1.1693	1.0871	1.208	1.0941	1.7102	0.7096	1.6359	0.99182	1	1	0.97611	0.96232	0.84214
352	A0A0U1RQE4;A0A494C1M0;Q5HYK7-2;Q5HYK7;Q5HYK7-3;Q5HYK7-5;Q5HYK7-4	A0A0U1RQE4;A0A494C1M0;Q5HYK7-2;Q5HYK7;Q5HYK7-3;Q5HYK7-5;Q5HYK7-4	SH3 domain-containing protein 19	SH3D19	tr|A0A0U1RQE4|A0A0U1RQE4_HUMAN SH3 domain-containing protein 19 OS=Homo sapiens OX=9606 GN=SH3D19 PE=1 SV=1;tr|A0A494C1M0|A0A494C1M0_HUMAN SH3 domain-containing protein 19 OS=Homo sapiens OX=9606 GN=SH3D19 PE=1 SV=1;sp|Q5HYK7-2|SH319_HUMAN Isoform 2 of SH3			114.8	0	75.111	23	23	20	22.5	22.5	20.4	10.8	10.7	13.7	5.5	13.8	12.3	11.4	8.6						NaN	NaN	NaN	NaN	NaN	1	1	0.87232	0.97525	0.87065	1.0082	0.82309	1.052	0.79341	0.79175	1	1	0.93057	0.75669	1.0629
353	A0A0U1RQK7;A0A0A0MSA7;O43432;O43432-3;O43432-4	A0A0U1RQK7;A0A0A0MSA7;O43432;O43432-3;O43432-4;O43432-2;B1AN91;B1AN92	Eukaryotic translation initiation factor 4 gamma 3	EIF4G3	tr|A0A0U1RQK7|A0A0U1RQK7_HUMAN Eukaryotic translation initiation factor 4 gamma 3 OS=Homo sapiens OX=9606 GN=EIF4G3 PE=1 SV=1;tr|A0A0A0MSA7|A0A0A0MSA7_HUMAN Eukaryotic translation initiation factor 4 gamma 3 OS=Homo sapiens OX=9606 GN=EIF4G3 PE=1 SV=1;sp|O			195.27	0	104.75	44	37	36	25.6	22.2	21.8	12.4	15.8	13.3	7.4	18.9	17.2	13.9	16.2						NaN	NaN	NaN	NaN	NaN	1	1	0.99106	1.0696	1.186	1.1085	0.975	0.87918	0.96088	0.94947	1	1	0.98638	0.88913	0.98522
356	A0A0U1RQT8;Q8TCZ2-3;Q8TCZ2-2;Q8TCZ2;Q8TCZ2-5;H0Y4H3;Q8TCZ2-6	A0A0U1RQT8;Q8TCZ2-3;Q8TCZ2-2;Q8TCZ2;Q8TCZ2-5;H0Y4H3;Q8TCZ2-6	CD99 antigen-like protein 2	CD99L2	tr|A0A0U1RQT8|A0A0U1RQT8_HUMAN CD99 antigen-like protein 2 (Fragment) OS=Homo sapiens OX=9606 GN=CD99L2 PE=1 SV=1;sp|Q8TCZ2-3|C99L2_HUMAN Isoform 3 of CD99 antigen-like protein 2 OS=Homo sapiens OX=9606 GN=CD99L2;sp|Q8TCZ2-2|C99L2_HUMAN Isoform 2 of CD99 a			18.663	0	24.535	4	4	4	27.1	27.1	27.1	19.8	19.8	19.8	27.1	27.1	27.1	19.8	27.1						NaN	NaN	NaN	NaN	NaN	1	1	2.0001	1.1071	1.4205	0.84191	1.9508	0.57073	1.423	0.75742	1	1	1.1754	0.88989	1.3538
362	A0A0U1RRB6;Q9Y2D4;J3QT38;Q9Y2D4-2	A0A0U1RRB6;Q9Y2D4;J3QT38;Q9Y2D4-2	Exocyst complex component 6B	EXOC6B	tr|A0A0U1RRB6|A0A0U1RRB6_HUMAN Exocyst complex component OS=Homo sapiens OX=9606 GN=EXOC6B PE=1 SV=1;sp|Q9Y2D4|EXC6B_HUMAN Exocyst complex component 6B OS=Homo sapiens OX=9606 GN=EXOC6B PE=1 SV=3;tr|J3QT38|J3QT38_HUMAN Exocyst complex component OS=Homo sap			94.685	0	35.667	16	14	14	21.1	19.1	19.1	10.1	11	9.4	8	8.6	9.4	10.1	13.1						NaN	NaN	NaN	NaN	NaN	1	1	0.79914	0.91652	0.88892	1.2799	0.81759	0.85931	0.92912	1.0094	1	1	0.7637	0.86634	0.73115
365	F6XEV2;A0A0U1RRK1;A0A286YF11;Q9BPX6;Q9BPX6-3;Q9BPX6-2;Q9BPX6-5;Q9BPX6-4;E9PQV6	F6XEV2;A0A0U1RRK1;A0A286YF11;Q9BPX6;Q9BPX6-3;Q9BPX6-2;Q9BPX6-5;Q9BPX6-4;E9PQV6;S4R3W3;S4R3V1;S4R3D7	Calcium uptake protein 1, mitochondrial	MICU1	tr|F6XEV2|F6XEV2_HUMAN Calcium uptake protein 1, mitochondrial OS=Homo sapiens OX=9606 GN=MICU1 PE=1 SV=2;tr|A0A0U1RRK1|A0A0U1RRK1_HUMAN Calcium uptake protein 1, mitochondrial OS=Homo sapiens OX=9606 GN=MICU1 PE=1 SV=1;tr|A0A286YF11|A0A286YF11_HUMAN Calci	Mitochondrion	MIM	54.578	0	199.85	19	19	19	41.4	41.4	41.4	36.8	37.4	33.3	27	37.2	36	28.9	30.3	Proteome Cluster 14	C431A-parkin_0h_WT-parkin_12h;C431A-parkin_0h_WT-parkin_18h;C431A-parkin_12h_WT-parkin_12h;C431A-parkin_12h_WT-parkin_18h;C431A-parkin_18h_WT-parkin_12h;C431A-parkin_18h_WT-parkin_18h;C431A-parkin_2h_WT-parkin_12h;C431A-parkin_2h_WT-parkin_18h;C431A-parkin_6h_WT-parkin_12h;C431A-parkin_6h_WT-parkin_18h;WT-parkin_0h_WT-parkin_12h;WT-parkin_0h_WT-parkin_18h;WT-parkin_2h_WT-parkin_12h;WT-parkin_2h_W…	3.36582	4.5301	1.96993	3.35259	3.63132	1.89787	-3.15539	-3.63132	1	1	1.2123	0.9266	0.83076	0.54207	0.31492	0.1412	0.12119	0.102	1	1	1.1192	1.0104	0.91256
367	A0A0U1RRL8;Q8TB22;Q8TB22-2;Q8TB22-3;Q8TB22-4	A0A0U1RRL8;Q8TB22;Q8TB22-2;Q8TB22-3;Q8TB22-4;H0Y9M1;H0Y9W3	Spermatogenesis-associated protein 20	SPATA20	tr|A0A0U1RRL8|A0A0U1RRL8_HUMAN Spermatogenesis-associated protein 20 OS=Homo sapiens OX=9606 GN=SPATA20 PE=1 SV=1;sp|Q8TB22|SPT20_HUMAN Spermatogenesis-associated protein 20 OS=Homo sapiens OX=9606 GN=SPATA20 PE=2 SV=3;sp|Q8TB22-2|SPT20_HUMAN Isoform 2 of	Mitochondrion	Matrix	88.051	0	64.06	17	17	17	23.8	23.8	23.8	9.4	14.8	11.7	4.2	14.4	15.4	9.7	5.5						NaN	NaN	NaN	NaN	NaN	1	1	1.4972	0.98801	1.2606	0.8582	0.56313	0.86516	0.27859	0.47077	1	1	0.97997	0.95384	1.0644
371	A0A140T8Y0;A0A140TA35;Q5ST30;Q5ST30-4;A0A140TA40;A0A0A0MTG1;B4E0K6;A0A0G2JIA5;A0A0G2JL52;A0A140TA36;B7ZL25;A0A140TA45;Q5ST30-3	A0A140T8Y0;A0A140TA35;Q5ST30;Q5ST30-4;A0A140TA40;A0A0A0MTG1;B4E0K6;A0A0G2JIA5;A0A0G2JL52;A0A140TA36;B7ZL25;A0A140TA45;Q5ST30-3;Q5ST30-2;B7ZCJ6;A2ABL6	Valine--tRNA ligase, mitochondrial	VARS2	tr|A0A140T8Y0|A0A140T8Y0_HUMAN Valine--tRNA ligase, mitochondrial OS=Homo sapiens OX=9606 GN=VARS2 PE=1 SV=1;tr|A0A140TA35|A0A140TA35_HUMAN VARS2 OS=Homo sapiens OX=9606 GN=VARS2 PE=1 SV=1;sp|Q5ST30|SYVM_HUMAN Valine--tRNA ligase, mitochondrial OS=Homo sap			118.46	0	113.97	25	25	25	32.4	32.4	32.4	13.6	17.7	8.3	12.7	18.5	19.2	11.7	19.6						NaN	NaN	NaN	NaN	NaN	1	1	1.4778	1.0293	0.99732	0.79062	0.92576	0.37649	0.47779	0.33823	1	1	1.0084	0.95672	0.77923
372	A0A140T912;A0A1W2PRZ0;A0A140T937;A0A1W2PP77	A0A140T912;A0A1W2PRZ0;A0A140T937;A0A1W2PP77;A0A140T9Z4;A0A1W2PRU9;A0A140TA03;A0A0G2JKJ1;A0A140T9D9;A0A140T9V0;A0A140T9W3;A0A140T9C2;A0A140T939;A0A140T8X0;A0A140T9X6;D0EV57;A0A0G2JH66;A0A0G2JPA3;A0A140T9B7;A0A140T9W7;P30511-3;P30511;A0A0G2JNX1;Q31611;A0A0D9SFW8;P17693-6;P17693-2;A0A0G2JPT2			tr|A0A140T912|A0A140T912_HUMAN HLA class I histocompatibility antigen, C alpha chain OS=Homo sapiens OX=9606 GN=HLA-C PE=1 SV=1;tr|A0A1W2PRZ0|A0A1W2PRZ0_HUMAN HLA class I histocompatibility antigen, C alpha chain OS=Homo sapiens OX=9606 GN=HLA-C PE=1 SV=1;			41.466	0	323.31	20	20	0	53.5	53.5	0	34.7	52.4	34.7	41.1	47.8	47.8	41.4	48.9						NaN	NaN	NaN	NaN	NaN	1	1	1.3574	0.91348	1.5325	0.82714	1.1198	0.56832	1.0302	0.79574	1	1	0.94292	0.96745	0.90259
373	A0A140T9I0;A0A140T9X5;A0A140T913;A0A140T955;A0A140T933;A0A1W2PPQ2;A0A1W2PRT9;A0A140T975;A0A140T941;A0A1W2PS39;A0A140T9Z6	A0A140T9I0;A0A140T9X5;A0A140T913;A0A140T955;A0A140T933;A0A1W2PPQ2;A0A1W2PRT9;A0A140T975;A0A140T941;A0A1W2PS39;A0A140T9Z6			tr|A0A140T9I0|A0A140T9I0_HUMAN HLA class I histocompatibility antigen, A alpha chain (Fragment) OS=Homo sapiens OX=9606 GN=HLA-A PE=1 SV=1;tr|A0A140T9X5|A0A140T9X5_HUMAN HLA class I histocompatibility antigen, A alpha chain (Fragment) OS=Homo sapiens OX=96			40.79	0	323.31	17	12	7	42.2	30.4	14.5	35.3	42.2	35.9	37.8	37.8	42.2	37.5	40.3						NaN	NaN	NaN	NaN	NaN	1	1	1.1252	0.85936	1.1314	0.80295	1.2919	0.544	1.1	0.77022	1	1	0.70257	0.897	0.72132
379	Q03518;A0A140T9T7;A0A0S2Z4R8	Q03518;A0A140T9T7;A0A0S2Z4R8	Antigen peptide transporter 1	TAP1	sp|Q03518|TAP1_HUMAN Antigen peptide transporter 1 OS=Homo sapiens OX=9606 GN=TAP1 PE=1 SV=2;tr|A0A140T9T7|A0A140T9T7_HUMAN Antigen peptide transporter 1 OS=Homo sapiens OX=9606 GN=TAP1 PE=1 SV=1;tr|A0A0S2Z4R8|A0A0S2Z4R8_HUMAN Antigen peptide transporter 1			87.217	0	323.31	19	19	19	35.5	35.5	35.5	28.5	27.8	28.5	27.8	27.6	28.1	23.9	26.9						NaN	NaN	NaN	NaN	NaN	1	1	0.91678	1.0874	0.87648	1.0961	1.2	0.80725	1.0421	0.97259	1	1	0.94002	1.0495	0.74793
384	A0A182DWF2;A0A182DWF3;Q9NNW7-2;Q9NNW7;D3YTF8;A0A096LPK7;A0A096LPD9;E7EWK1;Q9NNW7-3	A0A182DWF2;A0A182DWF3;Q9NNW7-2;Q9NNW7;D3YTF8;A0A096LPK7;A0A096LPD9;E7EWK1;Q9NNW7-3;Q9NNW7-4;A0A0U1RQX0;A0A096LPH4;A0A096LNY7;A0A096LPB7;A0A096LP96	Thioredoxin reductase 2, mitochondrial	TXNRD2	tr|A0A182DWF2|A0A182DWF2_HUMAN Thioredoxin reductase 2, mitochondrial OS=Homo sapiens OX=9606 GN=TXNRD2 PE=1 SV=1;tr|A0A182DWF3|A0A182DWF3_HUMAN Thioredoxin reductase 2, mitochondrial OS=Homo sapiens OX=9606 GN=TXNRD2 PE=1 SV=1;sp|Q9NNW7-2|TRXR2_HUMAN Isof	Mitochondrion	Matrix	53.567	0	323.31	23	22	22	57.5	57.5	57.5	40.9	55.7	33	49	52	51.4	35.2	57.5	Proteome Cluster 14	C431A-parkin_0h_C431A-parkin_18h;C431A-parkin_0h_WT-parkin_12h;C431A-parkin_0h_WT-parkin_18h;C431A-parkin_12h_WT-parkin_18h;C431A-parkin_18h_WT-parkin_18h;C431A-parkin_2h_C431A-parkin_12h;C431A-parkin_2h_C431A-parkin_18h;C431A-parkin_2h_WT-parkin_12h;C431A-parkin_2h_WT-parkin_18h;C431A-parkin_6h_WT-parkin_18h;WT-parkin_0h_C431A-parkin_18h;WT-parkin_0h_WT-parkin_12h;WT-parkin_0h_WT-parkin_18h;WT-p…	1.01945	5.02731	1.75794	3.45877	4.03272	3.39672	-2.71557	-4.03272	1	1	1.1696	1.018	1.0328	0.94813	0.74203	0.51878	0.48347	0.3747	1	1	1.0758	1.0478	0.90077
386	P30566;A0A1B0GTJ7;A0A1B0GWJ0;A0A0A6YY92;P30566-2;A0A1B0GWF8;A0A1B0GTG9;A0A096LNY6	P30566;A0A1B0GTJ7;A0A1B0GWJ0;A0A0A6YY92;P30566-2;A0A1B0GWF8;A0A1B0GTG9;A0A096LNY6;A0A096LNY5;A0A096LNY4;A0A096LP72;B4DEP1;A0A096LP92;A0A1W2PRX2;A0A096LP76;V9GY96;A0A096LNT0	Adenylosuccinate lyase	ADSL	sp|P30566|PUR8_HUMAN Adenylosuccinate lyase OS=Homo sapiens OX=9606 GN=ADSL PE=1 SV=2;tr|A0A1B0GTJ7|A0A1B0GTJ7_HUMAN Adenylosuccinate lyase OS=Homo sapiens OX=9606 GN=ADSL PE=1 SV=1;tr|A0A1B0GWJ0|A0A1B0GWJ0_HUMAN Adenylosuccinate lyase OS=Homo sapiens OX=9			54.889	0	323.31	27	27	21	57.6	57.6	46.1	39	44.6	40.1	49.4	52.5	44.4	34.5	53.5						NaN	NaN	NaN	NaN	NaN	1	1	0.85613	0.92134	0.88715	0.96068	0.95912	1.2542	1.0325	1.3795	1	1	1.1175	1.0103	1.2378
387	A0A1B0GTL5	A0A1B0GTL5			tr|A0A1B0GTL5|A0A1B0GTL5_HUMAN Rab11 family-interacting protein 5 OS=Homo sapiens OX=9606 GN=RAB11FIP5 PE=1 SV=1			138.41	0	323.31	24	24	4	29.5	29.5	6.3	18.2	20.1	19.3	11.8	20.5	23.7	15.9	19.7						NaN	NaN	NaN	NaN	NaN	1	1	1.0392	1.1252	0.91329	0.96456	1.0225	0.80387	0.97276	0.86778	1	1	0.9012	1.0578	0.8303
389	A0A1B0GTU4;P49023-2;P49023-3;P49023-4	A0A1B0GTU4;P49023-2;P49023-3;P49023-4;A0A1B0GU60;F5H836;A0A1B0GV30;REV__D6RBA6	Paxillin	PXN	tr|A0A1B0GTU4|A0A1B0GTU4_HUMAN Paxillin OS=Homo sapiens OX=9606 GN=PXN PE=1 SV=1;sp|P49023-2|PAXI_HUMAN Isoform Alpha of Paxillin OS=Homo sapiens OX=9606 GN=PXN;sp|P49023-3|PAXI_HUMAN Isoform Gamma of Paxillin OS=Homo sapiens OX=9606 GN=PXN;sp|P49023-4|PAX			115.9	0	234.66	22	22	2	25	25	3.5	12.4	13.6	18	8.8	15.4	16.1	14.3	16.7						NaN	NaN	NaN	NaN	NaN	1	1	0.82677	0.73892	0.92372	1.053	1.0844	0.95055	1.1476	1.0918	1	1	1.0284	0.8426	0.99308
392	A0A1B0GU86;Q03154;A0A1B0GW23;C9JMV9;Q03154-2;Q03154-4;Q03154-3;A0A1B0GV31	A0A1B0GU86;Q03154;A0A1B0GW23;C9JMV9;Q03154-2;Q03154-4;Q03154-3;A0A1B0GV31;A0A1B0GVA5;F8WC59;C9JYZ0;A0A1B0GTG3;A0A1B0GVZ3;A0A1B0GVG0;A0A1B0GU36;A0A1B0GUT4	Aminoacylase-1	ACY1;ABHD14A-ACY1	tr|A0A1B0GU86|A0A1B0GU86_HUMAN Aminoacylase-1 OS=Homo sapiens OX=9606 GN=ACY1 PE=1 SV=1;sp|Q03154|ACY1_HUMAN Aminoacylase-1 OS=Homo sapiens OX=9606 GN=ACY1 PE=1 SV=1;tr|A0A1B0GW23|A0A1B0GW23_HUMAN ABHD14A-ACY1 readthrough (Fragment) OS=Homo sapiens OX=9606			42.179	0	114.07	15	15	15	45.6	45.6	45.6	22.8	38.6	35.4	22.3	38.3	41.6	31.4	34.3						NaN	NaN	NaN	NaN	NaN	1	1	1.51	0.97389	1.9145	1.0005	1.463	1.1856	1.2467	1.1477	1	1	1.3815	0.92676	1.4115
393	A0A1B0GUA3;Q96EK5	A0A1B0GUA3;Q96EK5;A0A0D9SFK7;A0A1B0GUH6;A0A1B0GTE6;A0A1B0GVY9;A0A1B0GU96;A0A1B0GV79;A0A1B0GW21	KIF1-binding protein	KIAA1279	tr|A0A1B0GUA3|A0A1B0GUA3_HUMAN KIF-binding protein OS=Homo sapiens OX=9606 GN=KIFBP PE=1 SV=1;sp|Q96EK5|KBP_HUMAN KIF-binding protein OS=Homo sapiens OX=9606 GN=KIFBP PE=1 SV=1			74.783	0	323.31	26	26	26	55.7	55.7	55.7	31.9	40.7	34.1	38.2	43.8	41.6	37.5	34.8						NaN	NaN	NaN	NaN	NaN	1	1	0.95203	0.97458	0.9439	0.9736	0.91767	0.88094	0.9482	1.0352	1	1	1.004	1.0002	1.1537
396	A0A1B0GUI1;Q6GYQ0;Q6GYQ0-7;Q6GYQ0-5;Q6GYQ0-2;Q6GYQ0-6;Q6GYQ0-4	A0A1B0GUI1;Q6GYQ0;Q6GYQ0-7;Q6GYQ0-5;Q6GYQ0-2;Q6GYQ0-6;Q6GYQ0-4;H0YJB5;Q6GYQ0-3;H0YJ04	Ral GTPase-activating protein subunit alpha-1	RALGAPA1	tr|A0A1B0GUI1|A0A1B0GUI1_HUMAN Ral GTPase-activating protein subunit alpha-1 OS=Homo sapiens OX=9606 GN=RALGAPA1 PE=1 SV=1;sp|Q6GYQ0|RGPA1_HUMAN Ral GTPase-activating protein subunit alpha-1 OS=Homo sapiens OX=9606 GN=RALGAPA1 PE=1 SV=1;sp|Q6GYQ0-7|RGPA1_H			280.41	0	117.65	23	23	23	10.6	10.6	10.6	2.2	4.2	5.7	2	3.4	4.3	2	5.4						NaN	NaN	NaN	NaN	NaN	1	1	0.81162	0.95889	0.82047	1.3019	0.79245	1.0896	0.64168	1.3497	1	1	1.0378	1.0176	1.1048
400	A0A1B0GUZ7;Q14156-2;Q14156;Q14156-3	A0A1B0GUZ7;Q14156-2;Q14156;Q14156-3;E5RJS1	Protein EFR3 homolog A	EFR3A	tr|A0A1B0GUZ7|A0A1B0GUZ7_HUMAN Protein EFR3 homolog A OS=Homo sapiens OX=9606 GN=EFR3A PE=1 SV=1;sp|Q14156-2|EFR3A_HUMAN Isoform 2 of Protein EFR3 homolog A OS=Homo sapiens OX=9606 GN=EFR3A;sp|Q14156|EFR3A_HUMAN Protein EFR3 homolog A OS=Homo sapiens OX=96			96.13	0	33.001	17	17	16	21.6	21.6	20	13	16.6	10.1	7	15.6	19.7	15	16.3						NaN	NaN	NaN	NaN	NaN	1	1	1.0448	0.89376	0.87083	0.71616	0.89334	0.69727	0.69283	0.67128	1	1	1.1716	1.0882	1.1178
405	A0A1B0GVD5;A0A1B0GWE8;P07339;A0A1B0GW44;A0A1B0GV23;A0A1B0GVP3;A0A1B0GU92;A0A1B0GU03;C9JH19;H7C469;F8WD96	A0A1B0GVD5;A0A1B0GWE8;P07339;A0A1B0GW44;A0A1B0GV23;A0A1B0GVP3;A0A1B0GU92;A0A1B0GU03;C9JH19;H7C469;F8WD96;H7C1V0;F8W787;A0A1B0GV01;A0A1B0GVF1	Cathepsin D;Cathepsin D light chain;Cathepsin D heavy chain	CTSD	tr|A0A1B0GVD5|A0A1B0GVD5_HUMAN Cathepsin D OS=Homo sapiens OX=9606 GN=CTSD PE=1 SV=1;tr|A0A1B0GWE8|A0A1B0GWE8_HUMAN Cathepsin D OS=Homo sapiens OX=9606 GN=CTSD PE=1 SV=1;sp|P07339|CATD_HUMAN Cathepsin D OS=Homo sapiens OX=9606 GN=CTSD PE=1 SV=1;tr|A0A1B0GW			44.237	0	323.31	19	19	19	53.8	53.8	53.8	31.8	53.8	37.7	31.3	48.7	48.9	28.9	42.3						NaN	NaN	NaN	NaN	NaN	1	1	1.2062	1.004	1.0692	0.803	1.1929	0.69735	1.2594	0.89106	1	1	1.0057	0.98187	0.72102
409	A0A1B0GVW0;O75787-2;O75787;A0A1B0GVB9;A0A1B0GUT7;A0A1C7CYW4;B7Z1I9;A0A1B0GTB0;A0A1B0GWJ8;H7C3E1	A0A1B0GVW0;O75787-2;O75787;A0A1B0GVB9;A0A1B0GUT7;A0A1C7CYW4;B7Z1I9;A0A1B0GTB0;A0A1B0GWJ8;H7C3E1;A0A1B0GW13;A0A1B0GV60;A0A1B0GV24	Renin receptor	ATP6AP2	tr|A0A1B0GVW0|A0A1B0GVW0_HUMAN Renin receptor OS=Homo sapiens OX=9606 GN=ATP6AP2 PE=1 SV=1;sp|O75787-2|RENR_HUMAN Isoform 2 of Renin receptor OS=Homo sapiens OX=9606 GN=ATP6AP2;sp|O75787|RENR_HUMAN Renin receptor OS=Homo sapiens OX=9606 GN=ATP6AP2 PE=1 SV=			38.386	0	218.47	15	15	3	49.6	49.6	9.3	31.3	31	31.9	34.8	38.3	37.7	33.3	30.7						NaN	NaN	NaN	NaN	NaN	1	1	1.0297	1.0059	0.87231	0.73613	0.84542	0.40777	0.77796	0.48777	1	1	0.94958	0.93046	0.64874
410	A0A1B0GW05;Q2PZI1	A0A1B0GW05;Q2PZI1;F5H1L7;H7C3M5;H7C1I8;Q2PZI1-2	Probable C-mannosyltransferase DPY19L1	DPY19L1	tr|A0A1B0GW05|A0A1B0GW05_HUMAN Probable C-mannosyltransferase DPY19L1 OS=Homo sapiens OX=9606 GN=DPY19L1 PE=1 SV=1;sp|Q2PZI1|D19L1_HUMAN Probable C-mannosyltransferase DPY19L1 OS=Homo sapiens OX=9606 GN=DPY19L1 PE=2 SV=1			84.533	0	42.522	11	11	10	21.5	21.5	20.1	12.4	14.8	15.2	7.2	16.2	18.7	12.6	11.9						NaN	NaN	NaN	NaN	NaN	1	1	0.9262	1.2346	0.89202	1.1902	0.99131	0.90683	1.0496	1.5052	1	1	0.97434	1.0413	0.687
412	A0A1B0GW68;Q13510-2;A0A1B0GUE3;A0A1B0GTZ5;A0A1B0GTM3;A0A1B0GUA4;E7EMM4;A0A1B0GUW4;A0A1B0GTP7;Q13510;A0A1B0GUH5;A0A1B0GV06;A0A1B0GUG1;Q13510-3	A0A1B0GW68;Q13510-2;A0A1B0GUE3;A0A1B0GTZ5;A0A1B0GTM3;A0A1B0GUA4;E7EMM4;A0A1B0GUW4;A0A1B0GTP7;Q13510;A0A1B0GUH5;A0A1B0GV06;A0A1B0GUG1;Q13510-3;A0A1B0GU62;A0A1B0GU06;A0A1B0GUB3;A0A1B0GW66;A0A1B0GVE7;A0A1B0GVG2;A0A1B0GVJ1;A0A1B0GW48;A0A1B0GUJ3;A0A1B0GVA3;A0A1B0GV95	Acid ceramidase;Acid ceramidase subunit alpha;Acid ceramidase subunit beta	ASAH1	tr|A0A1B0GW68|A0A1B0GW68_HUMAN Acid ceramidase OS=Homo sapiens OX=9606 GN=ASAH1 PE=1 SV=1;sp|Q13510-2|ASAH1_HUMAN Isoform 2 of Acid ceramidase OS=Homo sapiens OX=9606 GN=ASAH1;tr|A0A1B0GUE3|A0A1B0GUE3_HUMAN Acid ceramidase OS=Homo sapiens OX=9606 GN=ASAH1			42.296	0	91.977	9	9	9	27.5	27.5	27.5	9.1	10.2	14.7	11.5	15.8	19.5	7	15.8						NaN	NaN	NaN	NaN	NaN	1	1	1.8145	0.94125	1.6717	0.73037	1.3065	0.46948	1.024	0.60986	1	1	1.0189	0.79991	0.68112
418	A0A1C7CYW6;P0DI83	A0A1C7CYW6;P0DI83	Ras-related protein Rab-34, isoform NARR	RAB34	tr|A0A1C7CYW6|A0A1C7CYW6_HUMAN Ras-related protein Rab-34, isoform NARR OS=Homo sapiens OX=9606 GN=RAB34 PE=1 SV=1;sp|P0DI83|NARR_HUMAN Ras-related protein Rab-34, isoform NARR OS=Homo sapiens OX=9606 GN=RAB34 PE=1 SV=1			20.99	0	76.82	5	5	1	29.9	29.9	9.1	18.3	18.3	18.3	22.8	21.8	26.4	18.3	26.4						NaN	NaN	NaN	NaN	NaN	1	1	0.85385	0.78806	0.64963	0.86661	0.80219	0.83047	0.7603	0.73595	1	1	0.79425	0.72227	0.97196
420	A0A1C7CYX1;Q6PJG2;A0A0A0MSU2	A0A1C7CYX1;Q6PJG2;A0A0A0MSU2;H7C1L3;C9JYU7	ELM2 and SANT domain-containing protein 1	ELMSAN1	tr|A0A1C7CYX1|A0A1C7CYX1_HUMAN Mitotic deacetylase-associated SANT domain protein OS=Homo sapiens OX=9606 GN=MIDEAS PE=1 SV=1;sp|Q6PJG2|EMSA1_HUMAN ELM2 and SANT domain-containing protein 1 OS=Homo sapiens OX=9606 GN=ELMSAN1 PE=1 SV=2;tr|A0A0A0MSU2|A0A0A0M			120.73	0	323.31	36	36	36	41.4	41.4	41.4	18.9	25.4	13.6	8.5	24	33	20.2	33.7						NaN	NaN	NaN	NaN	NaN	1	1	1.0652	0.92468	0.87065	0.96589	0.94498	1.1692	0.84693	0.82405	1	1	0.91841	1.1834	1.0834
421	A0A1C7CYX9;Q16555;Q16555-2	A0A1C7CYX9;Q16555;Q16555-2;E5RFU4;Q14195;Q14195-2;H0YBT4;D6RF19	Dihydropyrimidinase-related protein 2	DPYSL2	tr|A0A1C7CYX9|A0A1C7CYX9_HUMAN Dihydropyrimidinase-related protein 2 OS=Homo sapiens OX=9606 GN=DPYSL2 PE=1 SV=1;sp|Q16555|DPYL2_HUMAN Dihydropyrimidinase-related protein 2 OS=Homo sapiens OX=9606 GN=DPYSL2 PE=1 SV=1;sp|Q16555-2|DPYL2_HUMAN Isoform 2 of Di			73.502	0	323.31	26	26	23	56.1	56.1	50.7	42.8	53.2	46.1	45.8	53.6	51.7	46.1	56.1						NaN	NaN	NaN	NaN	NaN	1	1	0.88651	0.85418	1.0314	1.0017	0.95943	0.91927	1.0226	1	1	1	1.0723	0.88958	1.2945
424	Q969N2;A0A1W2PNP0;Q969N2-5;A0A1W2PPC3;A0A1W2PPS0;A0A1W2PP57;Q969N2-4;A0A1W2PPR6;A0A1W2PRZ8;A0A1W2PQN1;A0A1W2PP53;Q969N2-6;Q969N2-2;A0A1W2PR92;A0A1W2PPQ7;A0A1W2PRH2;A0A1W2PPI8;A0A1W2PQ52;Q969N2-3;A0A1W2PQ29;A0A1W2PP13;H7C2Y2	Q969N2;A0A1W2PNP0;Q969N2-5;A0A1W2PPC3;A0A1W2PPS0;A0A1W2PP57;Q969N2-4;A0A1W2PPR6;A0A1W2PRZ8;A0A1W2PQN1;A0A1W2PP53;Q969N2-6;Q969N2-2;A0A1W2PR92;A0A1W2PPQ7;A0A1W2PRH2;A0A1W2PPI8;A0A1W2PQ52;Q969N2-3;A0A1W2PQ29;A0A1W2PP13;H7C2Y2;A0A1W2PRV7;A0A1W2PQY1;A0A1W2PRG1;A0A1W2PNW9;A0A1W2PRH8;A0A1W2PPU8;A0A1W2PSC5;A0A1W2PPK4;A0A1W2PR70;A0A1W2PR22;B7Z7C5;A0A1W2PP03;A0A1W2PQL3;A0A1W2PP98;A0A1W2PNS2;A0A1W2PNZ5;A0A…	GPI transamidase component PIG-T	PIGT	sp|Q969N2|PIGT_HUMAN GPI transamidase component PIG-T OS=Homo sapiens OX=9606 GN=PIGT PE=1 SV=1;tr|A0A1W2PNP0|A0A1W2PNP0_HUMAN GPI transamidase component PIG-T (Fragment) OS=Homo sapiens OX=9606 GN=PIGT PE=1 SV=1;sp|Q969N2-5|PIGT_HUMAN Isoform 5 of GPI tra			65.699	0	216.42	20	20	20	34.8	34.8	34.8	31.1	31.5	29.8	23.7	32.7	34.8	31.1	31.1						NaN	NaN	NaN	NaN	NaN	1	1	1.1632	1.2092	1.0476	1.0569	1.0887	0.96408	1.0985	1.0844	1	1	0.92307	1.1275	0.8299
425	A0A1W2PNR9;Q9Y5U9	A0A1W2PNR9;Q9Y5U9	Immediate early response 3-interacting protein 1	IER3IP1	tr|A0A1W2PNR9|A0A1W2PNR9_HUMAN Immediate early response 3-interacting protein 1 OS=Homo sapiens OX=9606 GN=IER3IP1 PE=1 SV=1;sp|Q9Y5U9|IR3IP_HUMAN Immediate early response 3-interacting protein 1 OS=Homo sapiens OX=9606 GN=IER3IP1 PE=1 SV=1			7.6079	0	64.072	2	2	2	40.6	40.6	40.6	40.6	40.6	40.6	40.6	40.6	40.6	40.6	40.6						NaN	NaN	NaN	NaN	NaN	1	1	1.0694	1.0544	1.2022	1.0449	1.3082	0.79903	1.2658	0.99832	1	1	1.1152	1.0303	0.78618
426	A0A1W2PNV4;E9PF58	A0A1W2PNV4;E9PF58;F8WFD3		ARPC1A	tr|A0A1W2PNV4|A0A1W2PNV4_HUMAN Uncharacterized protein OS=Homo sapiens OX=9606 PE=4 SV=1;tr|E9PF58|E9PF58_HUMAN Actin-related protein 2/3 complex subunit 1A OS=Homo sapiens OX=9606 GN=ARPC1A PE=1 SV=1			75.872	0	323.31	33	33	0	52.9	52.9	0	36	41.7	38	39.3	40.4	39.6	36.1	38.9						NaN	NaN	NaN	NaN	NaN	1	1	0.90596	0.98752	0.87725	1.0766	0.8004	1.0645	0.92449	0.98433	1	1	0.87131	0.89266	0.99918
428	A0A1W2PNZ9;Q15652-3;Q15652;Q15652-2	A0A1W2PNZ9;Q15652-3;Q15652;Q15652-2;H7BXU7	Probable JmjC domain-containing histone demethylation protein 2C	JMJD1C	tr|A0A1W2PNZ9|A0A1W2PNZ9_HUMAN Probable JmjC domain-containing histone demethylation protein 2C OS=Homo sapiens OX=9606 GN=JMJD1C PE=1 SV=1;sp|Q15652-3|JHD2C_HUMAN Isoform 3 of Probable JmjC domain-containing histone demethylation protein 2C OS=Homo sapien			263.14	0	209.48	46	46	46	22.8	22.8	22.8	8.4	13.7	8.8	1.8	13	13.9	7.5	17						NaN	NaN	NaN	NaN	NaN	1	1	1.0875	1.0103	1.098	1.1267	0.96909	1.462	0.78363	1.2585	1	1	1.0405	1.2319	1.3267
430	O14653-2;O14653;I3NI02;E7EQ34;A0A1W2PS81;A0A1W2PQM3;A0A1W2PRC2;A0A1W2PPG1;I3L4Z6;A0A1W2PPP5;A0A1W2PPG5;A0A1W2PRL0;A0A1W2PQP2;A0A1W2PRP7;I3L0K1;A0A1W2PR02;A0A1W2PS12;A0A1W2PQ77;A0A1W2PPW8;A0A1W2PPJ0;A0A1W2PR23;A0A1W2PNV3;I3L1K7;A0A1W2PQ06;A0A1W2PQE0;A0A1W2PQ38	O14653-2;O14653;I3NI02;E7EQ34;A0A1W2PS81;A0A1W2PQM3;A0A1W2PRC2;A0A1W2PPG1;I3L4Z6;A0A1W2PPP5;A0A1W2PPG5;A0A1W2PRL0;A0A1W2PQP2;A0A1W2PRP7;I3L0K1;A0A1W2PR02;A0A1W2PS12;A0A1W2PQ77;A0A1W2PPW8;A0A1W2PPJ0;A0A1W2PR23;A0A1W2PNV3;I3L1K7;A0A1W2PQ06;A0A1W2PQE0;A0A1W2PQ38;A0A1W2PRD0;A0A1W2PQS3;A0A1W2PQQ4;A0A1W2PQ12	Golgi SNAP receptor complex member 2	GOSR2	sp|O14653-2|GOSR2_HUMAN Isoform B of Golgi SNAP receptor complex member 2 OS=Homo sapiens OX=9606 GN=GOSR2;sp|O14653|GOSR2_HUMAN Golgi SNAP receptor complex member 2 OS=Homo sapiens OX=9606 GN=GOSR2 PE=1 SV=2;tr|I3NI02|I3NI02_HUMAN Golgi SNAP receptor comp			24.583	0	122.01	9	9	1	55.4	55.4	7.5	41.3	47.9	41.3	17.4	50.7	38.5	41.3	43.2						NaN	NaN	NaN	NaN	NaN	1	1	0.89265	1.2025	0.80647	1.1571	1.1785	0.84668	1.1043	1.3578	1	1	0.81708	1.0245	0.8328
431	A0A1W2PPH1;P23368;A0A1W2PQH3;A0A1W2PR68;A0A1W2PQT3;A0A1W2PQY8;A0A1W2PQF8;P23368-2;A0A1W2PQ37	A0A1W2PPH1;P23368;A0A1W2PQH3;A0A1W2PR68;A0A1W2PQT3;A0A1W2PQY8;A0A1W2PQF8;P23368-2;A0A1W2PQ37;A0A1W2PRS2;A0A1W2PRY9;A0A1W2PQH4;A0A1W2PRH1;A0A1W2PPY2	NAD-dependent malic enzyme, mitochondrial	ME2	tr|A0A1W2PPH1|A0A1W2PPH1_HUMAN Malic enzyme OS=Homo sapiens OX=9606 GN=ME2 PE=1 SV=1;sp|P23368|MAOM_HUMAN NAD-dependent malic enzyme, mitochondrial OS=Homo sapiens OX=9606 GN=ME2 PE=1 SV=1;tr|A0A1W2PQH3|A0A1W2PQH3_HUMAN Malic enzyme OS=Homo sapiens OX=9606	Mitochondrion	Matrix	61.221	0	323.31	28	28	27	71.1	71.1	69.4	55.3	51.1	44	33.9	58.8	63.6	39.6	37.4	Proteome Cluster 14	C431A-parkin_0h_WT-parkin_18h;C431A-parkin_12h_WT-parkin_18h;C431A-parkin_18h_WT-parkin_18h;C431A-parkin_2h_WT-parkin_12h;C431A-parkin_2h_WT-parkin_18h;C431A-parkin_6h_WT-parkin_18h;WT-parkin_0h_WT-parkin_18h;WT-parkin_2h_WT-parkin_12h;WT-parkin_2h_WT-parkin_18h;WT-parkin_6h_WT-parkin_18h	1.0807	2.69843	1.5475	1.63462	2.61203	1.40662	-1.93612	-2.61203	1	1	1.3557	1.0315	1.0562	0.85875	0.7722	0.46227	0.51467	0.44729	1	1	1.0668	1.046	0.82653
435	A0A1W2PPZ5;P23193;A0A1W2PRL9;P23193-2	A0A1W2PPZ5;P23193;A0A1W2PRL9;P23193-2;E5RIS7;E5RJ93;B7Z4S1;E5RK46;A0A1W2PS15;E5RFI1;A0A1W2PPV7	Transcription elongation factor A protein 1	TCEA1	tr|A0A1W2PPZ5|A0A1W2PPZ5_HUMAN Transcription elongation factor A protein 1 OS=Homo sapiens OX=9606 GN=TCEA1 PE=1 SV=1;sp|P23193|TCEA1_HUMAN Transcription elongation factor A protein 1 OS=Homo sapiens OX=9606 GN=TCEA1 PE=1 SV=2;tr|A0A1W2PRL9|A0A1W2PRL9_HUMA			33.935	0	323.31	21	21	19	62.1	62.1	54.5	57.8	55.5	55.5	60.1	60.1	57.1	59.5	62.1						NaN	NaN	NaN	NaN	NaN	1	1	1.3295	1.1361	1.3185	1.2995	1.094	1.2048	1.0063	1.085	1	1	1.1852	1.0644	1.1707
437	A0A1X7SBZ2;A0A5H1ZRQ2;A0A1W2PQ51;Q92841	A0A1X7SBZ2;A0A5H1ZRQ2;A0A1W2PQ51;Q92841;A0A0U1RQJ0	Probable ATP-dependent RNA helicase DDX17	DDX17	tr|A0A1X7SBZ2|A0A1X7SBZ2_HUMAN Probable ATP-dependent RNA helicase DDX17 OS=Homo sapiens OX=9606 GN=DDX17 PE=1 SV=1;tr|A0A5H1ZRQ2|A0A5H1ZRQ2_HUMAN Probable ATP-dependent RNA helicase DDX17 OS=Homo sapiens OX=9606 GN=DDX17 PE=4 SV=1;tr|A0A1W2PQ51|A0A1W2PQ51			80.253	0	323.31	51	40	2	58.8	47.3	6.3	54.6	56.2	55.8	53.5	56.8	56.2	55.6	55.4						NaN	NaN	NaN	NaN	NaN	1	1	1.0881	1.2931	1.0524	1.2711	1.0403	1.4386	0.90877	1.2853	1	1	0.86603	1.1725	1.0724
439	A0A1W2PQS6;F6U211;A0A2R8Y7H1;A0A2R8YFH6;S4R435;A0A2R8Y6L3	A0A1W2PQS6;F6U211;A0A2R8Y7H1;A0A2R8YFH6;S4R435;A0A2R8Y6L3		RPS10;RPS10-NUDT3	tr|A0A1W2PQS6|A0A1W2PQS6_HUMAN RPS10-NUDT3 readthrough OS=Homo sapiens OX=9606 GN=RPS10-NUDT3 PE=4 SV=1;tr|F6U211|F6U211_HUMAN 40S ribosomal protein S10 OS=Homo sapiens OX=9606 GN=RPS10 PE=4 SV=1;tr|A0A2R8Y7H1|A0A2R8Y7H1_HUMAN 40S ribosomal protein S10 OS=			33.14	0	116.68	19	17	0	45.7	43.3	0	44.7	44	41.2	38.8	40.9	45.4	41.2	45.4						NaN	NaN	NaN	NaN	NaN	1	1	0.83659	0.8661	0.89819	0.88382	0.92062	0.97679	0.85896	0.99735	1	1	0.97385	0.87014	1.0939
445	A0A1W2PRB8	A0A1W2PRB8			tr|A0A1W2PRB8|A0A1W2PRB8_HUMAN DUF1907 domain-containing protein OS=Homo sapiens OX=9606 PE=4 SV=1			93.444	0	265.31	23	23	0	35.9	35.9	0	27.8	28.9	22.9	15.8	27.9	27.1	26.4	23.3						NaN	NaN	NaN	NaN	NaN	1	1	1.3134	1.0349	1.1887	0.96746	1.0548	1.3749	0.86646	1.2044	1	1	0.96057	1.0619	1.1572
447	A0A1W2PRV5;E7EQZ4;Q16637-3;Q16637;Q16637-4;Q16637-2;B4DP61	A0A1W2PRV5;E7EQZ4;Q16637-3;Q16637;Q16637-4;Q16637-2;B4DP61;A0A0G2JRX5;A0A0G2JRY6;H0YBZ9;A0A0G2JQN8	Survival motor neuron protein	SMN1;SMN2	tr|A0A1W2PRV5|A0A1W2PRV5_HUMAN Survival motor neuron protein OS=Homo sapiens OX=9606 GN=SMN2 PE=1 SV=1;tr|E7EQZ4|E7EQZ4_HUMAN Survival motor neuron protein OS=Homo sapiens OX=9606 GN=SMN1 PE=1 SV=1;sp|Q16637-3|SMN_HUMAN Isoform SMN-delta7 of Survival motor			30.415	0	305.32	11	11	11	46.8	46.8	46.8	24.1	39.7	26.6	28.4	30.9	36.5	28.4	41.1						NaN	NaN	NaN	NaN	NaN	1	1	0.95074	1.1073	1.1364	1.1178	1.122	1.1698	1.0324	1.1341	1	1	0.94021	0.93817	0.95505
449	A0A1W2PS05;Q8NEB9;A8MYT4	A0A1W2PS05;Q8NEB9;A8MYT4;M0R308;K7EIV6;M0R386;A0A0B4J2B1;K7ENH3	Phosphatidylinositol 3-kinase catalytic subunit type 3;Phosphatidylinositol 3-kinase	PIK3C3	tr|A0A1W2PS05|A0A1W2PS05_HUMAN Phosphatidylinositol 3-kinase catalytic subunit type 3 OS=Homo sapiens OX=9606 GN=PIK3C3 PE=1 SV=1;sp|Q8NEB9|PK3C3_HUMAN Phosphatidylinositol 3-kinase catalytic subunit type 3 OS=Homo sapiens OX=9606 GN=PIK3C3 PE=1 SV=1;tr|A8			101.7	0	135.3	28	28	22	33.8	33.8	27.4	14.3	19.9	22.3	9.6	22.5	26.2	16.7	25.3						NaN	NaN	NaN	NaN	NaN	1	1	0.81871	0.89997	0.98715	1.0011	0.91489	0.88243	0.77001	0.97554	1	1	0.8509	0.88204	0.97526
450	Q5SRN7;A0A1W2PS24;Q5SRN5;P04439;P04439-2;A0A0G2JI36;A0A1W2PQD0;A0A1W2PSE7;A0A0G2JIF2;A0A0G2JL56	Q5SRN7;A0A1W2PS24;Q5SRN5;P04439;P04439-2;A0A0G2JI36;A0A1W2PQD0;A0A1W2PSE7;A0A0G2JIF2;A0A0G2JL56;A0A140T9H3;A0A140T9G0;A0A140T9A9	HLA class I histocompatibility antigen, A-3 alpha chain	HLA-A	tr|Q5SRN7|Q5SRN7_HUMAN HLA class I histocompatibility antigen, A alpha chain OS=Homo sapiens OX=9606 GN=HLA-A PE=1 SV=2;tr|A0A1W2PS24|A0A1W2PS24_HUMAN HLA class I histocompatibility antigen, A alpha chain OS=Homo sapiens OX=9606 GN=HLA-A PE=1 SV=1;tr|Q5SRN			34.211	0	49.307	10	1	1	36.8	4.7	4.7	28.1	36.8	31.1	31.1	31.1	31.1	31.1	31.1						NaN	NaN	NaN	NaN	NaN	1	1	2.126	0.95006	2.5386	0.77191	2.5246	0.25125	1.4558	0.16103	1	1	1.026	0.94364	0.74556
451	A0A1W2PS43;Q14108;A0A1W2PRS1;A0A1W2PPU6;A0A1W2PPX5;A0A1W2PQR6;A0A1W2PQB7;A0A1W2PRF6;Q14108-2	A0A1W2PS43;Q14108;A0A1W2PRS1;A0A1W2PPU6;A0A1W2PPX5;A0A1W2PQR6;A0A1W2PQB7;A0A1W2PRF6;Q14108-2;A0A1W2PSE4;A0A1W2PS70;A0A1W2PNX7;A0A1W2PQL5;D6RDG0	Lysosome membrane protein 2	SCARB2	tr|A0A1W2PS43|A0A1W2PS43_HUMAN Lysosome membrane protein 2 OS=Homo sapiens OX=9606 GN=SCARB2 PE=1 SV=1;sp|Q14108|SCRB2_HUMAN Lysosome membrane protein 2 OS=Homo sapiens OX=9606 GN=SCARB2 PE=1 SV=2;tr|A0A1W2PRS1|A0A1W2PRS1_HUMAN Lysosome membrane protein 2			53.891	0	296.34	17	17	17	39.6	39.6	39.6	22.1	33.5	32.2	29.7	36.4	32.4	23.2	36.4						NaN	NaN	NaN	NaN	NaN	1	1	1.9227	1.1154	1.9696	1.1449	1.9635	0.66761	1.8713	0.90256	1	1	0.99569	1.0513	0.79728
457	A0A286YF22;O43175;A0A2C9F2M7;A0A286YFA2;A0A286YFL2;A0A286YFM8	A0A286YF22;O43175;A0A2C9F2M7;A0A286YFA2;A0A286YFL2;A0A286YFM8;A0A286YF78;A0A286YFC8;A0A286YFB2;A0A286YER3;A0A286YF34;A0A286YFE1;A0A286YFF3;A0A286YFK5	D-3-phosphoglycerate dehydrogenase	PHGDH	tr|A0A286YF22|A0A286YF22_HUMAN D-3-phosphoglycerate dehydrogenase OS=Homo sapiens OX=9606 GN=PHGDH PE=1 SV=1;sp|O43175|SERA_HUMAN D-3-phosphoglycerate dehydrogenase OS=Homo sapiens OX=9606 GN=PHGDH PE=1 SV=4;tr|A0A2C9F2M7|A0A2C9F2M7_HUMAN D-3-phosphoglycer			55.938	0	323.31	28	28	28	66.9	66.9	66.9	66.9	65.4	61.6	59.5	65.2	59.9	65.2	65.2						NaN	NaN	NaN	NaN	NaN	1	1	1.0074	1.0738	1.1504	1.1763	1.034	0.87693	1.2069	1.1929	1	1	1.1222	0.96941	1.3574
459	A0A2C9F2P4;A0A286YFF7;P50897;Q5T0S4;A0A286YFE3;A0A286YFL8;P50897-2	A0A2C9F2P4;A0A286YFF7;P50897;Q5T0S4;A0A286YFE3;A0A286YFL8;P50897-2;E9PIA8;A0A286YFL6;E9PK48;E9PSE5	Palmitoyl-protein thioesterase 1	PPT1	tr|A0A2C9F2P4|A0A2C9F2P4_HUMAN Palmitoyl-protein thioesterase 1 OS=Homo sapiens OX=9606 GN=PPT1 PE=1 SV=1;tr|A0A286YFF7|A0A286YFF7_HUMAN Palmitoyl-protein thioesterase 1 OS=Homo sapiens OX=9606 GN=PPT1 PE=1 SV=1;sp|P50897|PPT1_HUMAN Palmitoyl-protein thioe			34.136	0	236.17	12	12	12	50.5	50.5	50.5	29.5	37.4	32.8	41.6	46.2	37.4	41.3	46.2						NaN	NaN	NaN	NaN	NaN	1	1	1.6008	0.94022	1.2716	0.82342	1.0777	0.65087	0.81855	0.7107	1	1	0.93585	0.86717	0.56999
460	A0A286YFF8;Q7Z3U7-5;Q7Z3U7;Q7Z3U7-6;Q7Z3U7-2;F8VZV1	A0A286YFF8;Q7Z3U7-5;Q7Z3U7;Q7Z3U7-6;Q7Z3U7-2;F8VZV1;Q7Z3U7-3;F8VQS2;F8VZV6	Protein MON2 homolog	MON2	tr|A0A286YFF8|A0A286YFF8_HUMAN Protein MON2 homolog OS=Homo sapiens OX=9606 GN=MON2 PE=1 SV=1;sp|Q7Z3U7-5|MON2_HUMAN Isoform 5 of Protein MON2 homolog OS=Homo sapiens OX=9606 GN=MON2;sp|Q7Z3U7|MON2_HUMAN Protein MON2 homolog OS=Homo sapiens OX=9606 GN=MON2			190.48	0	152.35	53	53	53	31.1	31.1	31.1	13.9	19.6	18.2	16.4	18.9	23.4	16.1	22.3						NaN	NaN	NaN	NaN	NaN	1	1	0.79931	0.96301	0.89714	1.2297	1.0641	0.86509	1.0801	0.93619	1	1	1.0728	0.91906	1.0976
461	A0A2Q2TH77;Q08379;Q08379-2	A0A2Q2TH77;Q08379;Q08379-2;A0A1W2PQY5;A0A087WYC0;R4GND7	Golgin subfamily A member 2	GOLGA2	tr|A0A2Q2TH77|A0A2Q2TH77_HUMAN Golgin subfamily A member 2 OS=Homo sapiens OX=9606 GN=GOLGA2 PE=1 SV=1;sp|Q08379|GOGA2_HUMAN Golgin subfamily A member 2 OS=Homo sapiens OX=9606 GN=GOLGA2 PE=1 SV=3;sp|Q08379-2|GOGA2_HUMAN Isoform 2 of Golgin subfamily A mem			111.66	0	323.31	52	52	28	60	60	32.9	46.7	53.4	43.7	45.1	52.9	54.9	45.8	51.6						NaN	NaN	NaN	NaN	NaN	1	1	1.0571	1.0986	0.98765	0.89145	0.94518	0.62138	0.72369	0.62233	1	1	0.91993	1.0183	0.7618
465	A0A2R8Y620;A0A2R8Y7U2;A0A2R8Y600;A0A2R8Y455;Q86VX2-2;Q86VX2;V9GY66	A0A2R8Y620;A0A2R8Y7U2;A0A2R8Y600;A0A2R8Y455;Q86VX2-2;Q86VX2;V9GY66	COMM domain-containing protein 7	COMMD7	tr|A0A2R8Y620|A0A2R8Y620_HUMAN COMM domain-containing protein 7 OS=Homo sapiens OX=9606 GN=COMMD7 PE=4 SV=1;tr|A0A2R8Y7U2|A0A2R8Y7U2_HUMAN COMM domain-containing protein 7 OS=Homo sapiens OX=9606 GN=COMMD7 PE=4 SV=1;tr|A0A2R8Y600|A0A2R8Y600_HUMAN COMM doma			20.151	0	70.865	8	8	8	45.6	45.6	45.6	29.7	34.6	26.4	33	20.9	25.3	25.8	25.8						NaN	NaN	NaN	NaN	NaN	1	1	0.90017	1.1145	0.90815	0.91351	1.0258	1.3028	1.1092	1.2868	1	1	1.0165	0.89127	1.0324
466	A6NNI4;A0A2R8Y478;G8JLH6;P21926	A6NNI4;A0A2R8Y478;G8JLH6;P21926;A0A087WU13	Tetraspanin;CD9 antigen	CD9	tr|A6NNI4|A6NNI4_HUMAN Tetraspanin OS=Homo sapiens OX=9606 GN=CD9 PE=1 SV=1;tr|A0A2R8Y478|A0A2R8Y478_HUMAN Tetraspanin OS=Homo sapiens OX=9606 GN=CD9 PE=1 SV=1;tr|G8JLH6|G8JLH6_HUMAN Tetraspanin OS=Homo sapiens OX=9606 GN=CD9 PE=1 SV=2;sp|P21926|CD9_HUMAN			17.764	0	35.356	7	7	7	37.7	37.7	37.7	22	37.7	22	21.4	22	22	22	22						NaN	NaN	NaN	NaN	NaN	1	1	2.0858	1.0016	2.3131	0.98366	1.5043	0.6172	1.5517	0.72551	1	1	1.3096	1.1136	0.89752
468	A0A2R8Y8C4;A0A2R8Y4C2;P56945;P56945-3;P56945-6;A0A2R8Y5C9;A0A2R8Y6M6;A0A2R8Y596;A0A2R8YFS8;P56945-7;A0A2R8YFK2;P56945-2;P56945-8;P56945-5;P56945-4;A0A2R8Y5E4	A0A2R8Y8C4;A0A2R8Y4C2;P56945;P56945-3;P56945-6;A0A2R8Y5C9;A0A2R8Y6M6;A0A2R8Y596;A0A2R8YFS8;P56945-7;A0A2R8YFK2;P56945-2;P56945-8;P56945-5;P56945-4;A0A2R8Y5E4;H3BN62;H3BSY4;H3BSB2;H3BQJ7;H3BVF0;H3BTB0;H3BU42;H3BTL5	Breast cancer anti-estrogen resistance protein 1	BCAR1	tr|A0A2R8Y8C4|A0A2R8Y8C4_HUMAN Breast cancer anti-estrogen resistance protein 1 OS=Homo sapiens OX=9606 GN=BCAR1 PE=1 SV=1;tr|A0A2R8Y4C2|A0A2R8Y4C2_HUMAN Breast cancer anti-estrogen resistance protein 1 OS=Homo sapiens OX=9606 GN=BCAR1 PE=1 SV=1;sp|P56945|			95.483	0	307.61	25	25	23	37.5	37.5	35.7	16.6	31.8	20.3	20.3	22.1	32.1	24	28.4						NaN	NaN	NaN	NaN	NaN	1	1	0.57577	0.81535	0.79333	0.92436	0.80607	0.8707	0.79141	1.006	1	1	0.78587	0.74967	0.9245
469	A0A2R8Y4E6;O95263-4;O95263;O95263-6;O95263-2;O95263-3	A0A2R8Y4E6;O95263-4;O95263;O95263-6;O95263-2;O95263-3;O95263-5;D6RH10;D6RJD7;D6R9W0	High affinity cAMP-specific and IBMX-insensitive 3,5-cyclic phosphodiesterase 8B	PDE8B	tr|A0A2R8Y4E6|A0A2R8Y4E6_HUMAN Phosphodiesterase OS=Homo sapiens OX=9606 GN=PDE8B PE=3 SV=1;sp|O95263-4|PDE8B_HUMAN Isoform 4 of High affinity cAMP-specific and IBMX-insensitive 3,5-cyclic phosphodiesterase 8B OS=Homo sapiens OX=9606 GN=PDE8B;sp|O95263|P			86.349	0	93.673	20	20	17	31.3	31.3	27.9	9.6	12.1	5.5	7.2	9.7	13.8	6.8	17.6						NaN	NaN	NaN	NaN	NaN	1	1	1.1043	0.86403	1.1007	1.1118	0.74435	0.82501	0.89769	0.9963	1	1	1.008	0.83313	1.053
470	P51532-4;P51532-3;P51532-2;P51532-5;A0A2R8Y4P4;A0A2R8Y7S2;A0A0A0MT49;A0A2R8Y440;A0A2R8Y4C5;A0A2R8YF58;A0A2R8YF80;A0A2R8YGP5	P51532-4;P51532-3;P51532-2;P51532-5;A0A2R8Y4P4;A0A2R8Y7S2;A0A0A0MT49;A0A2R8Y440;A0A2R8Y4C5;A0A2R8YF58;A0A2R8YF80;A0A2R8YGP5;A0A2R8YCY3;A0A2R8YFV8;K7EQF0;A0A2R8YFK5;A0A2R8Y4R6;K7EP28;A0A2R8Y7R0;A0A0U1RRF5;A0A2R8YF38;A0A2R8Y583;A0A2R8Y866	Transcription activator BRG1	SMARCA4	sp|P51532-4|SMCA4_HUMAN Isoform 4 of Transcription activator BRG1 OS=Homo sapiens OX=9606 GN=SMARCA4;sp|P51532-3|SMCA4_HUMAN Isoform 3 of Transcription activator BRG1 OS=Homo sapiens OX=9606 GN=SMARCA4;sp|P51532-2|SMCA4_HUMAN Isoform 2 of Transcription act			181.69	0	323.31	69	69	2	45	45	2	31.3	33.6	29.6	25.8	38.5	32.3	31.6	34.2						NaN	NaN	NaN	NaN	NaN	1	1	0.95994	0.97233	0.80995	0.92789	0.70172	0.98851	0.58551	0.80905	1	1	0.84446	1.0407	0.87968
475	A0A2R8Y4Z0;Q14004	A0A2R8Y4Z0;Q14004;A0A087X209;A0A2R8Y644;A0A2R8YCQ1;A0A2R8Y7Y0;A0A2R8YEB7;REV__Q8NEY1-5	Cyclin-dependent kinase 13	CDK13	tr|A0A2R8Y4Z0|A0A2R8Y4Z0_HUMAN Cyclin-dependent kinase 13 (Fragment) OS=Homo sapiens OX=9606 GN=CDK13 PE=1 SV=1;sp|Q14004|CDK13_HUMAN Cyclin-dependent kinase 13 OS=Homo sapiens OX=9606 GN=CDK13 PE=1 SV=2			143.9	0	232.54	32	28	2	29.9	26.8	1.7	13	14.4	12.7	7.6	20.8	19.3	14.6	17.7						NaN	NaN	NaN	NaN	NaN	1	1	0.88285	1.0755	0.94982	1.0276	0.96092	1.1496	0.77996	0.92519	1	1	1.1512	1.1802	0.96123
477	A0A2R8Y804;A0A2R8Y543;A0A2R8YCH5;A0A2R8Y5A3;P35222;B4DGU4;A0A2R8Y750;A0A2R8Y7Z0;A0A2R8Y5C3;A0A2R8Y5Z1;A0A2R8Y6G0	A0A2R8Y804;A0A2R8Y543;A0A2R8YCH5;A0A2R8Y5A3;P35222;B4DGU4;A0A2R8Y750;A0A2R8Y7Z0;A0A2R8Y5C3;A0A2R8Y5Z1;A0A2R8Y6G0;A0A2R8Y815;A0A2R8YG06;C9IZ65	Catenin beta-1	CTNNB1	tr|A0A2R8Y804|A0A2R8Y804_HUMAN Catenin beta-1 OS=Homo sapiens OX=9606 GN=CTNNB1 PE=1 SV=1;tr|A0A2R8Y543|A0A2R8Y543_HUMAN Catenin beta-1 OS=Homo sapiens OX=9606 GN=CTNNB1 PE=1 SV=1;tr|A0A2R8YCH5|A0A2R8YCH5_HUMAN Catenin beta-1 (Fragment) OS=Homo sapiens OX=			77.206	0	323.31	34	29	29	61.8	54	54	38.5	48.3	44.6	33.3	49.9	53.3	54.3	52.8						NaN	NaN	NaN	NaN	NaN	1	1	1.3132	1.0725	1.542	0.90792	1.0337	0.64902	0.90321	0.7609	1	1	0.84415	0.79943	0.83489
478	A0A2R8Y549;Q8NI35;Q8NI35-3;Q8NI35-2;Q8NI35-4;A0A0X1KG69;A0A087WUZ6;Q8NI35-5	A0A2R8Y549;Q8NI35;Q8NI35-3;Q8NI35-2;Q8NI35-4;A0A0X1KG69;A0A087WUZ6;Q8NI35-5;A0A0U1RR46;A0A0U1RQT2;A0A2R8Y5I3;B4DE90;A0A0U1RQR3;A0A0U1RRD7;A0A0U1RQW4	InaD-like protein	INADL	tr|A0A2R8Y549|A0A2R8Y549_HUMAN InaD-like protein OS=Homo sapiens OX=9606 GN=PATJ PE=1 SV=1;sp|Q8NI35|INADL_HUMAN InaD-like protein OS=Homo sapiens OX=9606 GN=PATJ PE=1 SV=3;sp|Q8NI35-3|INADL_HUMAN Isoform 3 of InaD-like protein OS=Homo sapiens OX=9606 GN=P			204.7	0	323.31	44	44	43	32.8	32.8	32.4	15.5	24.1	17.9	9.9	19.6	21.7	17.2	16.8	Proteome Cluster 13	C431A-parkin_0h_WT-parkin_18h;C431A-parkin_12h_C431A-parkin_18h;C431A-parkin_12h_C431A-parkin_2h;C431A-parkin_12h_C431A-parkin_6h;C431A-parkin_12h_WT-parkin_12h;C431A-parkin_12h_WT-parkin_18h;WT-parkin_0h_WT-parkin_18h;WT-parkin_6h_C431A-parkin_2h;WT-parkin_6h_C431A-parkin_6h;WT-parkin_6h_WT-parkin_18h	0.010556	2.19374	2.67541	1.22646	0	1.57468	-1.21611	-2.57924	1	1	0.92332	0.99234	1.1055	0.95693	0.93452	0.89303	0.85405	0.71815	1	1	0.81783	0.83945	0.81821
479	A0A2R8Y566;Q9P260-2;Q9P260;A0A075B785	A0A2R8Y566;Q9P260-2;Q9P260;A0A075B785;A0A075B768	LisH domain and HEAT repeat-containing protein KIAA1468	KIAA1468	tr|A0A2R8Y566|A0A2R8Y566_HUMAN RAB11-binding protein RELCH OS=Homo sapiens OX=9606 GN=RELCH PE=1 SV=1;sp|Q9P260-2|RELCH_HUMAN Isoform 2 of RAB11-binding protein RELCH OS=Homo sapiens OX=9606 GN=RELCH;sp|Q9P260|RELCH_HUMAN RAB11-binding protein RELCH OS=Hom			134.59	0	195.28	30	30	30	33.1	33.1	33.1	9.6	15.5	10	8.4	12.2	17.5	6.3	24.8						NaN	NaN	NaN	NaN	NaN	1	1	1.2113	0.88164	1.289	1.1533	1.1296	0.91499	1.1181	0.88736	1	1	1.0356	0.92159	1.1132
481	A0A2R8YDM9;A0A2R8Y5A6;H0YH87;Q99700-2	A0A2R8YDM9;A0A2R8Y5A6;H0YH87;Q99700-2;A0A5F9ZH85;A0A2R8YGV1;A0A2R8Y6W7	Ataxin-2	ATXN2	tr|A0A2R8YDM9|A0A2R8YDM9_HUMAN Ataxin-2 OS=Homo sapiens OX=9606 GN=ATXN2 PE=1 SV=1;tr|A0A2R8Y5A6|A0A2R8Y5A6_HUMAN Ataxin-2 OS=Homo sapiens OX=9606 GN=ATXN2 PE=1 SV=1;tr|H0YH87|H0YH87_HUMAN Ataxin-2 OS=Homo sapiens OX=9606 GN=ATXN2 PE=1 SV=2;sp|Q99700-2|ATX			105.13	0	323.31	37	36	2	48.1	47.3	1.8	35.3	42.4	38.4	23.1	32	41.9	43.4	42.5						NaN	NaN	NaN	NaN	NaN	1	1	1.1096	0.90833	1.154	1.0814	1.1803	0.96377	1.2256	1.0224	1	1	1.0471	0.9608	1.1888
484	P49815;A0A2R8YGU4;X5D2U8;H3BMQ0;A0A2R8YDZ2;A0A2R8Y7X5;A0A2R8YDR3;A0A2R8Y7C8;P49815-5;A0A2R8YGD6;P49815-3;P49815-2;P49815-4;A0A2R8Y5F1;P49815-7;P49815-6;A0A2R8Y6C9	P49815;A0A2R8YGU4;X5D2U8;H3BMQ0;A0A2R8YDZ2;A0A2R8Y7X5;A0A2R8YDR3;A0A2R8Y7C8;P49815-5;A0A2R8YGD6;P49815-3;P49815-2;P49815-4;A0A2R8Y5F1;P49815-7;P49815-6;A0A2R8Y6C9;A0A2R8YEJ8;A0A2R8YGE6;A0A2R8Y5B2;H3BQK4;P49815-8;Q5HYF7;A0A2R8Y692;A0A2R8Y670;A0A2R8YCR8;I3L3B1	Tuberin	TSC2	sp|P49815|TSC2_HUMAN Tuberin OS=Homo sapiens OX=9606 GN=TSC2 PE=1 SV=2;tr|A0A2R8YGU4|A0A2R8YGU4_HUMAN Tuberin OS=Homo sapiens OX=9606 GN=TSC2 PE=1 SV=1;tr|X5D2U8|X5D2U8_HUMAN Tuberin (Fragment) OS=Homo sapiens OX=9606 GN=TSC2 PE=1 SV=1;tr|H3BMQ0|H3BMQ0_HUM			200.61	0	216.12	31	31	31	22.7	22.7	22.7	9	13.8	8.4	6.9	7.6	15.4	7	14						NaN	NaN	NaN	NaN	NaN	1	1	0.5556	0.87148	0.53854	0.77548	0.52626	0.65956	0.51894	0.81817	1	1	0.79539	0.83754	0.65108
488	A0A2R8Y5P7;P49590-2;P49590;A0A2R8Y6I1;A0A2R8Y3N3;D6RB22;B4DQ67;D6RJE6	A0A2R8Y5P7;P49590-2;P49590;A0A2R8Y6I1;A0A2R8Y3N3;D6RB22;B4DQ67;D6RJE6;A0A2R8Y5E8;A0A2R8Y4X6	Probable histidine--tRNA ligase, mitochondrial	HARS2	tr|A0A2R8Y5P7|A0A2R8Y5P7_HUMAN Probable histidine--tRNA ligase, mitochondrial OS=Homo sapiens OX=9606 GN=HARS2 PE=1 SV=1;sp|P49590-2|SYHM_HUMAN Isoform 2 of Probable histidine--tRNA ligase, mitochondrial OS=Homo sapiens OX=9606 GN=HARS2;sp|P49590|SYHM_HUMA	Mitochondrion	Matrix	57.531	0	137.49	25	18	18	45.1	31.4	31.4	37.9	42.4	37.7	34	42	44.9	35.2	43.9	Proteome Cluster 14	C431A-parkin_0h_WT-parkin_12h;C431A-parkin_0h_WT-parkin_18h;C431A-parkin_12h_WT-parkin_18h;C431A-parkin_18h_WT-parkin_18h;C431A-parkin_2h_WT-parkin_12h;C431A-parkin_2h_WT-parkin_18h;C431A-parkin_6h_WT-parkin_12h;C431A-parkin_6h_WT-parkin_18h;WT-parkin_0h_WT-parkin_12h;WT-parkin_0h_WT-parkin_18h;WT-parkin_2h_C431A-parkin_12h;WT-parkin_2h_C431A-parkin_18h;WT-parkin_2h_WT-parkin_12h;WT-parkin_2h_WT-…	1.67031	4.66239	1.89197	3.27632	3.90684	2.27601	-3.11772	-3.90684	1	1	1.2187	1.0072	0.89154	0.79813	0.62432	0.4278	0.37648	0.39698	1	1	0.99669	1.0491	0.79366
490	Q9Y5P4-3;Q9Y5P4;Q9Y5P4-2;A0A2R8Y5S9;A0A2R8YEK8;A0A2R8Y7Q9;A0A2U3TZL3;A0A2R8Y5H3;A0A2R8Y7C5;A0A2R8YE18;A0A2R8YE59;A0A2R8YEA4;A0A2R8YFI2	Q9Y5P4-3;Q9Y5P4;Q9Y5P4-2;A0A2R8Y5S9;A0A2R8YEK8;A0A2R8Y7Q9;A0A2U3TZL3;A0A2R8Y5H3;A0A2R8Y7C5;A0A2R8YE18;A0A2R8YE59;A0A2R8YEA4;A0A2R8YFI2;A0A2R8YCI0;A0A2R8YFA1;A0A2R8YDX6;A0A2R8Y773;H0Y9J1	Collagen type IV alpha-3-binding protein	COL4A3BP	sp|Q9Y5P4-3|CERT_HUMAN Isoform 3 of Ceramide transfer protein OS=Homo sapiens OX=9606 GN=CERT;sp|Q9Y5P4|CERT_HUMAN Ceramide transfer protein OS=Homo sapiens OX=9606 GN=CERT PE=1 SV=1;sp|Q9Y5P4-2|CERT_HUMAN Isoform 2 of Ceramide transfer protein OS=Homo sap			83.707	0	54.749	16	16	16	21.3	21.3	21.3	8	10.1	15.7	8.2	12.2	12.9	6.9	12.5						NaN	NaN	NaN	NaN	NaN	1	1	0.80224	0.82972	0.88831	0.87697	0.92507	0.82823	0.82946	1.1925	1	1	0.50165	0.79608	0.7776
498	A0A2R8Y6W8;P19447	A0A2R8Y6W8;P19447;A0A2R8YES7;A0A2R8Y5L2;A0A2R8Y681;H7C309;A0A2R8Y762;A0A2R8Y5H0;A0A2R8YFS3	TFIIH basal transcription factor complex helicase XPB subunit	ERCC3	tr|A0A2R8Y6W8|A0A2R8Y6W8_HUMAN General transcription and DNA repair factor IIH helicase subunit XPB OS=Homo sapiens OX=9606 GN=ERCC3 PE=1 SV=1;sp|P19447|ERCC3_HUMAN General transcription and DNA repair factor IIH helicase subunit XPB OS=Homo sapiens OX=960			91.957	0	323.31	30	30	30	45.5	45.5	45.5	15.4	38.3	14	7.9	34.4	31.1	24.5	34.3						NaN	NaN	NaN	NaN	NaN	1	1	1.1509	0.96216	1.028	0.88364	0.93151	0.81172	0.84893	0.79732	1	1	0.92341	1.0927	1.0396
502	Q5VW30;A0A2R8Y7V8;Q5VW26;O00712-5;A0A1B0GVN4;O00712-6	Q5VW30;A0A2R8Y7V8;Q5VW26;O00712-5;A0A1B0GVN4;O00712-6	Nuclear factor 1;Nuclear factor 1 B-type	NFIB	tr|Q5VW30|Q5VW30_HUMAN Nuclear factor 1 OS=Homo sapiens OX=9606 GN=NFIB PE=1 SV=1;tr|A0A2R8Y7V8|A0A2R8Y7V8_HUMAN Nuclear factor 1 OS=Homo sapiens OX=9606 GN=NFIB PE=1 SV=1;tr|Q5VW26|Q5VW26_HUMAN Nuclear factor 1 OS=Homo sapiens OX=9606 GN=NFIB PE=1 SV=1;sp			62.616	0	167.24	18	16	3	45.1	41.4	7.7	33.3	31.7	27.5	17.3	29.6	29.4	27.5	30.1						NaN	NaN	NaN	NaN	NaN	1	1	1.1937	1.1241	1.1338	1.175	0.98654	1.3869	1.1193	1.202	1	1	1.0968	1.2033	1.5455
504	A0A2R8Y7W8;A0A2R8Y6W5	A0A2R8Y7W8;A0A2R8Y6W5			tr|A0A2R8Y7W8|A0A2R8Y7W8_HUMAN Male-enhanced antigen 1 OS=Homo sapiens OX=9606 GN=MEA1 PE=1 SV=1;tr|A0A2R8Y6W5|A0A2R8Y6W5_HUMAN Male-enhanced antigen 1 OS=Homo sapiens OX=9606 GN=MEA1 PE=1 SV=1			18.544	0	64.865	4	4	1	29.7	29.7	8.1	25.6	29.7	29.7	17.4	25.6	29.7	29.7	29.7						NaN	NaN	NaN	NaN	NaN	1	1	0.79137	0.9087	0.76165	0.63619	0.60248	0.86342	0.81509	0.58175	1	1	0.6867	0.81805	1.0633
506	P62263;A0A2R8Y811;E5RH77	P62263;A0A2R8Y811;E5RH77	40S ribosomal protein S14	RPS14	sp|P62263|RS14_HUMAN 40S ribosomal protein S14 OS=Homo sapiens OX=9606 GN=RPS14 PE=1 SV=3;tr|A0A2R8Y811|A0A2R8Y811_HUMAN 40S ribosomal protein S14 (Fragment) OS=Homo sapiens OX=9606 GN=RPS14 PE=1 SV=1;tr|E5RH77|E5RH77_HUMAN 40S ribosomal protein S14 OS=Hom			16.273	0	323.31	11	11	11	72.2	72.2	72.2	40.4	66.9	40.4	66.9	66.9	66.9	45.7	66.9						NaN	NaN	NaN	NaN	NaN	1	1	1.0692	0.92464	1.2885	1.0096	0.97031	0.88061	0.99311	1.1459	1	1	1.0777	0.8757	1.1652
507	E7ETK0;A0A2R8Y849;A0A2R8YD14;P62847-2;P62847-3;P62847;P62847-4;A0A2R8Y8A0	E7ETK0;A0A2R8Y849;A0A2R8YD14;P62847-2;P62847-3;P62847;P62847-4;A0A2R8Y8A0	40S ribosomal protein S24	RPS24	tr|E7ETK0|E7ETK0_HUMAN 40S ribosomal protein S24 OS=Homo sapiens OX=9606 GN=RPS24 PE=1 SV=1;tr|A0A2R8Y849|A0A2R8Y849_HUMAN 40S ribosomal protein S24 OS=Homo sapiens OX=9606 GN=RPS24 PE=1 SV=1;tr|A0A2R8YD14|A0A2R8YD14_HUMAN 40S ribosomal protein S24 OS=Homo			15.197	0	109.36	7	7	7	45.8	45.8	45.8	40.5	35.1	35.1	35.1	45.8	35.1	40.5	35.1						NaN	NaN	NaN	NaN	NaN	1	1	0.76893	0.89474	0.9479	1.0123	0.90428	0.89684	0.93646	1.0254	1	1	1.2164	0.97823	1.3828
509	P68400;E7EU96;A0A2R8YD58;A0A2R8Y5A0;A0A2R8YFU2;A0A2R8YF43;Q8NEV1;A0A2R8YDP2;A0A2R8Y4H0;A0A2R8Y4D6;P68400-2	P68400;E7EU96;A0A2R8YD58;A0A2R8Y5A0;A0A2R8YFU2;A0A2R8YF43;Q8NEV1;A0A2R8YDP2;A0A2R8Y4H0;A0A2R8Y4D6;P68400-2;V9GYA2;A0A2R8YEW1;A0A2R8YDY7;A0A2R8YCK2;A0A2R8Y7T1;A0A2R8YF47;V9GY80;A0A2R8YEL7;A0A2R8Y797;A0A2R8Y3W6;A0A087WY74;V9GYW6;A0A2R8YCC9;REV__E7EP72	Casein kinase II subunit alpha;Casein kinase II subunit alpha 3	CSNK2A1;CSNK2A3	sp|P68400|CSK21_HUMAN Casein kinase II subunit alpha OS=Homo sapiens OX=9606 GN=CSNK2A1 PE=1 SV=1;tr|E7EU96|E7EU96_HUMAN Casein kinase II subunit alpha OS=Homo sapiens OX=9606 GN=CSNK2A1 PE=1 SV=1;tr|A0A2R8YD58|A0A2R8YD58_HUMAN Casein kinase II subunit alp			45.143	0	323.31	21	20	20	65.2	57.5	57.5	43.7	57.5	46.3	55.2	45.8	51.9	51.4	59.6						NaN	NaN	NaN	NaN	NaN	1	1	1.0726	0.98837	1.103	1.0263	1.1806	0.91644	1.1539	0.9815	1	1	0.99145	1.0582	1.0761
510	Q92547;A0A2R8YD63	Q92547;A0A2R8YD63;I3L1F2	DNA topoisomerase 2-binding protein 1	TOPBP1	sp|Q92547|TOPB1_HUMAN DNA topoisomerase 2-binding protein 1 OS=Homo sapiens OX=9606 GN=TOPBP1 PE=1 SV=3;tr|A0A2R8YD63|A0A2R8YD63_HUMAN DNA topoisomerase 2-binding protein 1 OS=Homo sapiens OX=9606 GN=TOPBP1 PE=1 SV=1			170.68	0	323.31	60	60	60	45.3	45.3	45.3	28.8	35.7	26.5	19.9	36.4	38	25.4	37.1						NaN	NaN	NaN	NaN	NaN	1	1	1.0709	0.99627	0.94485	0.97225	0.73786	1.0727	0.61319	0.7924	1	1	1.0951	1.1383	1.1607
511	A0A2R8YD71;P49281-2;P49281;A0A2R8Y5L1;F8VWB0;A0A2R8YDL2;A0A2R8Y4F9;P49281-5	A0A2R8YD71;P49281-2;P49281;A0A2R8Y5L1;F8VWB0;A0A2R8YDL2;A0A2R8Y4F9;P49281-5;F8W1D8;F8VRL7;F8VR36;F8W1P7;A0A2R8Y5Q7	Natural resistance-associated macrophage protein 2	SLC11A2	tr|A0A2R8YD71|A0A2R8YD71_HUMAN Natural resistance-associated macrophage protein 2 OS=Homo sapiens OX=9606 GN=SLC11A2 PE=1 SV=1;sp|P49281-2|NRAM2_HUMAN Isoform 1 of Natural resistance-associated macrophage protein 2 OS=Homo sapiens OX=9606 GN=SLC11A2;sp|P49			62.781	0	13.789	6	6	2	7.5	7.5	1.4	3.5	3.5	3.5	1.9	3.5	7.3	4.9	5.9						NaN	NaN	NaN	NaN	NaN	1	1	1.1528	0.98422	1.1927	1.1418	1.0959	0.68457	1.4076	1.2303	1	1	0.60882	0.93588	0.39469
512	H7BXF5;A0A2R8YDB8;Q9H0E3-3;Q9H0E3;Q9H0E3-2	H7BXF5;A0A2R8YDB8;Q9H0E3-3;Q9H0E3;Q9H0E3-2;C9J683;C9JTJ5	Histone deacetylase complex subunit SAP130	SAP130	tr|H7BXF5|H7BXF5_HUMAN Histone deacetylase complex subunit SAP130 OS=Homo sapiens OX=9606 GN=SAP130 PE=1 SV=1;tr|A0A2R8YDB8|A0A2R8YDB8_HUMAN Histone deacetylase complex subunit SAP130 OS=Homo sapiens OX=9606 GN=SAP130 PE=1 SV=1;sp|Q9H0E3-3|SP130_HUMAN Isof			111.28	0	253.32	19	19	19	26.5	26.5	26.5	14.1	15.2	11.5	13.4	19	22.6	10.5	26.5						NaN	NaN	NaN	NaN	NaN	1	1	1.2694	1.1547	0.89108	1.0618	0.86019	1.0793	0.70606	0.93618	1	1	0.94424	1.0551	0.91973
515	A0A2R8YDQ9;Q9P2R7-2;Q9P2R7;A0A2R8Y6Y7;Q5T9Q5	A0A2R8YDQ9;Q9P2R7-2;Q9P2R7;A0A2R8Y6Y7;Q5T9Q5;A0A2R8Y5P6;A0A2R8Y6E6;Q5T9Q8;A0A0U1RQF8;A0A0U1RQL1;A0A0U1RRI1;A0A0U1RQU7;A0A2R8Y5P4	Succinyl-CoA ligase [ADP-forming] subunit beta, mitochondrial	SUCLA2	tr|A0A2R8YDQ9|A0A2R8YDQ9_HUMAN Succinate--CoA ligase [ADP-forming] subunit beta, mitochondrial OS=Homo sapiens OX=9606 GN=SUCLA2 PE=1 SV=1;sp|Q9P2R7-2|SUCB1_HUMAN Isoform 2 of Succinate--CoA ligase [ADP-forming] subunit beta, mitochondrial OS=Homo sapiens	Mitochondrion	Matrix	43.841	0	241.47	27	27	27	70.1	70.1	70.1	59.5	52.8	60.5	40.5	55.1	65.9	58.5	45.9						NaN	NaN	NaN	NaN	NaN	1	1	1.2211	0.9486	0.94941	0.7475	0.64478	0.39973	0.4543	0.36196	1	1	1.232	1.0684	0.78005
517	O14936-3;O14936;A0A2R8YE77;A0A2U3TZM1;O14936-2;O14936-6;O14936-4;A0A2U3TZM4;A0A2U3TZN6;A0A2R8Y6F8;A0A2R8YEK3;A0A2R8YFN5	O14936-3;O14936;A0A2R8YE77;A0A2U3TZM1;O14936-2;O14936-6;O14936-4;A0A2U3TZM4;A0A2U3TZN6;A0A2R8Y6F8;A0A2R8YEK3;A0A2R8YFN5;O14936-5;Q5JS72;Q5JS79;A0A2R8YGH2;A0A2R8Y4K4;A0A2R8Y472;A0A2R8Y7X6	Peripheral plasma membrane protein CASK	CASK	sp|O14936-3|CSKP_HUMAN Isoform 3 of Peripheral plasma membrane protein CASK OS=Homo sapiens OX=9606 GN=CASK;sp|O14936|CSKP_HUMAN Peripheral plasma membrane protein CASK OS=Homo sapiens OX=9606 GN=CASK PE=1 SV=3;tr|A0A2R8YE77|A0A2R8YE77_HUMAN Calcium/calmod			102.11	0	220.93	34	34	14	39.7	39.7	14.7	23	30.9	26.9	11.8	27.6	31.2	23	33.6						NaN	NaN	NaN	NaN	NaN	1	1	1.1131	0.99448	1.0435	0.90986	1.1301	0.63026	0.90012	0.87445	1	1	1.1076	0.95393	0.96377
518	A0A2R8YEM2;P51946;D6RHI7;D6RG18	A0A2R8YEM2;P51946;D6RHI7;D6RG18;A0A2R8Y4K6	Cyclin-H	CCNH	tr|A0A2R8YEM2|A0A2R8YEM2_HUMAN Cyclin-H OS=Homo sapiens OX=9606 GN=CCNH PE=1 SV=1;sp|P51946|CCNH_HUMAN Cyclin-H OS=Homo sapiens OX=9606 GN=CCNH PE=1 SV=1;tr|D6RHI7|D6RHI7_HUMAN Cyclin-H OS=Homo sapiens OX=9606 GN=CCNH PE=1 SV=1;tr|D6RG18|D6RG18_HUMAN Cycli			37.941	0	60.261	11	11	11	46.8	46.8	46.8	19.1	31.1	15.7	13.2	22.8	29.2	22.8	26.5						NaN	NaN	NaN	NaN	NaN	1	1	1.265	1.0381	1.2589	1.0111	1.1675	0.91176	1.0764	0.80131	1	1	1.1631	0.9957	1.1588
519	A0A2R8YFA9;O94851-3;O94851;O94851-5;O94851-6;O94851-2	A0A2R8YFA9;O94851-3;O94851;O94851-5;O94851-6;O94851-2;E9PNC3;E9PKI3;E9PKW5;E9PJB0;E9PRE0;E9PL42;Q6ZW33	Protein-methionine sulfoxide oxidase MICAL2	MICAL2	tr|A0A2R8YFA9|A0A2R8YFA9_HUMAN [F-actin]-monooxygenase MICAL2 OS=Homo sapiens OX=9606 GN=MICAL2 PE=1 SV=1;sp|O94851-3|MICA2_HUMAN Isoform 3 of [F-actin]-monooxygenase MICAL2 OS=Homo sapiens OX=9606 GN=MICAL2;sp|O94851|MICA2_HUMAN [F-actin]-monooxygenase MI			219.06	0	52.249	10	8	2	5.4	4.6	1.1	1.7	1.9	2.8	1.5	1.7	4.6	2.1	1.9						NaN	NaN	NaN	NaN	NaN	1	1	1.156	0.96186	0.96978	1.0004	1.5482	0.97722	1.4881	1.4088	1	1	0.98377	1.0329	0.83499
520	A0A2R8YFH5;Q15437	A0A2R8YFH5;Q15437;Q5QPE2;Q5QPE1;A0A2R8Y633;A0A2R8Y7S7;A0A2R8YF30	Protein transport protein Sec23B	SEC23B	tr|A0A2R8YFH5|A0A2R8YFH5_HUMAN Protein transport protein SEC23 OS=Homo sapiens OX=9606 GN=SEC23B PE=1 SV=1;sp|Q15437|SC23B_HUMAN Protein transport protein Sec23B OS=Homo sapiens OX=9606 GN=SEC23B PE=1 SV=2			84.472	0	323.31	34	30	30	59.4	55.4	55.4	34.3	44.6	39.4	45.7	40.1	47	36	45.8						NaN	NaN	NaN	NaN	NaN	1	1	0.96423	0.96695	0.9404	1.0827	1.0093	1.1019	1.2307	1.2316	1	1	0.9054	0.90964	1.0195
521	A0A2R8YFL0;P49711;A0A2R8Y595;P49711-2	A0A2R8YFL0;P49711;A0A2R8Y595;P49711-2;A0A2R8Y6Z6;A0A2R8Y6C1;F5H2V8	Transcriptional repressor CTCF	CTCF	tr|A0A2R8YFL0|A0A2R8YFL0_HUMAN Transcriptional repressor CTCF OS=Homo sapiens OX=9606 GN=CTCF PE=1 SV=1;sp|P49711|CTCF_HUMAN Transcriptional repressor CTCF OS=Homo sapiens OX=9606 GN=CTCF PE=1 SV=1;tr|A0A2R8Y595|A0A2R8Y595_HUMAN Transcriptional repressor C			82.612	0	258.7	20	20	18	37.9	37.9	35.7	13.5	22.5	11.3	6.8	19.4	31.6	16.8	31.7						NaN	NaN	NaN	NaN	NaN	1	1	0.919	0.97247	0.88696	0.93841	0.88365	1.0594	0.91794	0.79335	1	1	1.0842	1.2271	0.81621
522	A0A2R8YFR4;A0A2U3TZJ9;A0A2R8Y645	A0A2R8YFR4;A0A2U3TZJ9;A0A2R8Y645			tr|A0A2R8YFR4|A0A2R8YFR4_HUMAN ATP-dependent RNA helicase DDX3X OS=Homo sapiens OX=9606 GN=DDX3X PE=1 SV=1;tr|A0A2U3TZJ9|A0A2U3TZJ9_HUMAN ATP-dependent RNA helicase DDX3X OS=Homo sapiens OX=9606 GN=DDX3X PE=1 SV=1;tr|A0A2R8Y645|A0A2R8Y645_HUMAN ATP-depende			73.126	0	323.31	50	49	1	71.2	71.2	5.3	61.2	68.9	62.4	62.7	64.4	70	55.8	69.2						NaN	NaN	NaN	NaN	NaN	1	1	0.79264	0.8533	0.81555	0.95359	0.82707	0.96568	0.85886	1.1416	1	1	0.7846	0.79455	0.87199
525	A0A2R8YGH5;P61966;H7C1E4;P61966-2	A0A2R8YGH5;P61966;H7C1E4;P61966-2;F6SFB5	AP-1 complex subunit sigma-1A	AP1S1	tr|A0A2R8YGH5|A0A2R8YGH5_HUMAN AP complex subunit sigma OS=Homo sapiens OX=9606 GN=AP1S1 PE=1 SV=1;sp|P61966|AP1S1_HUMAN AP-1 complex subunit sigma-1A OS=Homo sapiens OX=9606 GN=AP1S1 PE=1 SV=1;tr|H7C1E4|H7C1E4_HUMAN AP complex subunit sigma (Fragment) OS=			18.602	0	123.93	8	8	6	40.8	40.8	31.2	35.7	36.3	26.1	25.5	31.2	40.8	35.7	35.7						NaN	NaN	NaN	NaN	NaN	1	1	0.766	0.81754	0.86926	1.007	0.60011	0.96996	0.6956	0.87835	1	1	0.84228	0.7223	1.0035
528	E9PNW4;A0A2U3TZL5;P13987;P13987-2;H0YET2	E9PNW4;A0A2U3TZL5;P13987;P13987-2;H0YET2	CD59 glycoprotein	CD59	tr|E9PNW4|E9PNW4_HUMAN UPAR/Ly6 domain-containing protein OS=Homo sapiens OX=9606 PE=1 SV=1;tr|A0A2U3TZL5|A0A2U3TZL5_HUMAN CD59 glycoprotein (Fragment) OS=Homo sapiens OX=9606 GN=CD59 PE=1 SV=1;sp|P13987|CD59_HUMAN CD59 glycoprotein OS=Homo sapiens OX=9606			11.985	0	55.166	4	4	4	29.6	29.6	29.6	29.6	29.6	29.6	29.6	29.6	29.6	29.6	29.6						NaN	NaN	NaN	NaN	NaN	1	1	1.2649	0.9545	1.2608	1.0831	1.4876	0.69357	1.3041	1.104	1	1	0.715	0.98898	0.8055
529	A0A2U3TZR0;Q9UBP0-3;Q9UBP0;A0A2R8YGN6;A0A2R8YCL5;A0A2R8Y4I8;Q9UBP0-4;Q9UBP0-2;A0A2R8Y481;A0A2R8YFW8;A0A2R8Y7K2;A0A2R8Y5N9	A0A2U3TZR0;Q9UBP0-3;Q9UBP0;A0A2R8YGN6;A0A2R8YCL5;A0A2R8Y4I8;Q9UBP0-4;Q9UBP0-2;A0A2R8Y481;A0A2R8YFW8;A0A2R8Y7K2;A0A2R8Y5N9;A0A2R8YFC9;A0A2R8YEA0;A0A2R8Y5I6;A0A2R8Y7W6	Spastin	SPAST	tr|A0A2U3TZR0|A0A2U3TZR0_HUMAN Spastin OS=Homo sapiens OX=9606 GN=SPAST PE=1 SV=1;sp|Q9UBP0-3|SPAST_HUMAN Isoform 3 of Spastin OS=Homo sapiens OX=9606 GN=SPAST;sp|Q9UBP0|SPAST_HUMAN Spastin OS=Homo sapiens OX=9606 GN=SPAST PE=1 SV=1;tr|A0A2R8YGN6|A0A2R8YGN			67.125	0	264.75	31	31	30	59.8	59.8	58.7	33	37.7	43.3	24.2	37.9	41.8	30.7	43.6						NaN	NaN	NaN	NaN	NaN	1	1	1.005	0.98662	1.0294	1.1296	0.87554	1.1547	0.97592	0.94766	1	1	0.81971	0.94365	0.98051
530	A0A2U3U043	A0A2U3U043;E9PK99			tr|A0A2U3U043|A0A2U3U043_HUMAN BTB/POZ domain-containing protein KCTD1 OS=Homo sapiens OX=9606 GN=KCTD1 PE=1 SV=1			96.413	0	58.789	12	11	2	18.5	15.8	2.3	6	14	7.1	0.8	7.2	9.8	2.8	10.4						NaN	NaN	NaN	NaN	NaN	1	1	1.5182	1.4572	1.2989	1.2745	1.3781	0.96929	1.0227	1.1675	1	1	1.3814	1.263	1.2508
531	P56556;A0A2Y9D025;R4GN43	P56556;A0A2Y9D025;R4GN43	NADH dehydrogenase [ubiquinone] 1 alpha subcomplex subunit 6	NDUFA6	sp|P56556|NDUA6_HUMAN NADH dehydrogenase [ubiquinone] 1 alpha subcomplex subunit 6 OS=Homo sapiens OX=9606 GN=NDUFA6 PE=1 SV=4;tr|A0A2Y9D025|A0A2Y9D025_HUMAN NADH dehydrogenase [ubiquinone] 1 alpha subcomplex subunit 6 OS=Homo sapiens OX=9606 GN=NDUFA6 PE=			15.136	0	57.086	10	10	10	64.8	64.8	64.8	52.3	64.8	64.8	64.8	64.8	64.8	64.8	52.3						NaN	NaN	NaN	NaN	NaN	1	1	1.0929	0.85838	0.52205	0.40414	0.30019	0.30792	0.12564	0.24474	1	1	1.0275	0.88787	0.49111
534	A0A384DVU0;Q8IY17-3;Q8IY17;Q8IY17-2;Q8IY17-5	A0A384DVU0;Q8IY17-3;Q8IY17;Q8IY17-2;Q8IY17-5;M0R2C2;M0R2H4;M0R2K2;M0QYF5;M0QZK5;M0QYT1;M0QXH7;A0A2R8Y7E1;Q6ZV29-2;F2Z2D4	Neuropathy target esterase	PNPLA6	tr|A0A384DVU0|A0A384DVU0_HUMAN Neuropathy target esterase OS=Homo sapiens OX=9606 GN=PNPLA6 PE=1 SV=1;sp|Q8IY17-3|PLPL6_HUMAN Isoform 3 of Neuropathy target esterase OS=Homo sapiens OX=9606 GN=PNPLA6;sp|Q8IY17|PLPL6_HUMAN Neuropathy target esterase OS=Homo			149.92	0	323.31	42	42	39	37.5	37.5	35.8	19.1	25.8	23	13.5	27.8	27.9	24.3	26.9						NaN	NaN	NaN	NaN	NaN	1	1	1.2075	1.1918	1.1329	1.034	1.231	0.81386	1.3038	0.96448	1	1	0.92249	1.0294	0.78359
540	A0A3B3IRR1;A0A3F2YNY7;P08397-2;P08397;F5H345;P08397-4;P08397-3;F5H0P4;F5GY90;A0A3B3IU56;A0A1W2PNU5;F5H226	A0A3B3IRR1;A0A3F2YNY7;P08397-2;P08397;F5H345;P08397-4;P08397-3;F5H0P4;F5GY90;A0A3B3IU56;A0A1W2PNU5;F5H226;F5H4W5;F5H4X2	Porphobilinogen deaminase	HMBS	tr|A0A3B3IRR1|A0A3B3IRR1_HUMAN Porphobilinogen deaminase OS=Homo sapiens OX=9606 GN=HMBS PE=1 SV=1;tr|A0A3F2YNY7|A0A3F2YNY7_HUMAN Porphobilinogen deaminase OS=Homo sapiens OX=9606 GN=HMBS PE=1 SV=1;sp|P08397-2|HEM3_HUMAN Isoform 2 of Porphobilinogen deamin			37.193	0	39.207	13	13	5	46.2	46.2	25.7	24.6	29.9	21.3	10.7	26.3	27.5	25.4	23.7						NaN	NaN	NaN	NaN	NaN	1	1	1.2947	1.466	1.0357	0.85193	0.8954	1.5244	0.54685	1.3345	1	1	1.4626	1.5871	1.3421
541	A0A3B3IRS7;A0A3B3IU68;A0A3F2YP66;A0A3B3ITP2;A0A3B3IT31;Q9NUN5-4;Q9NUN5-2;Q9NUN5-3;Q9NUN5	A0A3B3IRS7;A0A3B3IU68;A0A3F2YP66;A0A3B3ITP2;A0A3B3IT31;Q9NUN5-4;Q9NUN5-2;Q9NUN5-3;Q9NUN5	Probable lysosomal cobalamin transporter	LMBRD1	tr|A0A3B3IRS7|A0A3B3IRS7_HUMAN Probable lysosomal cobalamin transporter OS=Homo sapiens OX=9606 GN=LMBRD1 PE=1 SV=1;tr|A0A3B3IU68|A0A3B3IU68_HUMAN Probable lysosomal cobalamin transporter (Fragment) OS=Homo sapiens OX=9606 GN=LMBRD1 PE=1 SV=1;tr|A0A3F2YP66			28.355	0	63.433	3	3	3	13	13	13	10.5	13	10.5	10.5	9.7	13	10.5	13						NaN	NaN	NaN	NaN	NaN	1	1	1.9925	1.023	1.9234	0.75556	1.0732	0.85362	1.0532	0.97105	1	1	1.0088	0.89003	1.1044
542	A0A3B3IRT8;P43307;C9J3L8;C9J5W0;E9PAL7;C9IZQ1;P43307-2	A0A3B3IRT8;P43307;C9J3L8;C9J5W0;E9PAL7;C9IZQ1;P43307-2;C9JBX5	Translocon-associated protein subunit alpha	SSR1	tr|A0A3B3IRT8|A0A3B3IRT8_HUMAN Translocon-associated protein subunit alpha OS=Homo sapiens OX=9606 GN=SSR1 PE=1 SV=1;sp|P43307|SSRA_HUMAN Translocon-associated protein subunit alpha OS=Homo sapiens OX=9606 GN=SSR1 PE=1 SV=3;tr|C9J3L8|C9J3L8_HUMAN Transloco			32.449	0	323.31	7	7	7	34.7	34.7	34.7	26.7	34.7	26.7	29.5	34.7	34.7	34.7	34.7						NaN	NaN	NaN	NaN	NaN	1	1	0.96043	1.171	0.78803	1.1119	0.65731	0.88827	0.83983	1.0128	1	1	1.0753	1.1011	1.0268
545	A0A3B3IRW6;Q2KHR3	A0A3B3IRW6;Q2KHR3;H0YCQ7;A0A3B3ISY4	Glutamine and serine-rich protein 1	QSER1	tr|A0A3B3IRW6|A0A3B3IRW6_HUMAN Glutamine and serine-rich protein 1 OS=Homo sapiens OX=9606 GN=QSER1 PE=1 SV=1;sp|Q2KHR3|QSER1_HUMAN Glutamine and serine-rich protein 1 OS=Homo sapiens OX=9606 GN=QSER1 PE=1 SV=3			202.89	0	323.31	54	54	8	43.8	43.8	9.4	18.2	27.3	18	6.3	22.9	38.1	19.3	33.2						NaN	NaN	NaN	NaN	NaN	1	1	1.1223	0.95409	0.88951	0.92094	0.70557	1.0746	0.57684	0.80828	1	1	0.95261	1.0768	0.88885
552	A0A3B3ISF9;P42892-3;P42892-4;P42892;B4DKB2;P42892-2	A0A3B3ISF9;P42892-3;P42892-4;P42892;B4DKB2;P42892-2;E9PHZ1;E9PN99	Endothelin-converting enzyme 1	ECE1	tr|A0A3B3ISF9|A0A3B3ISF9_HUMAN Endothelin-converting enzyme 1 OS=Homo sapiens OX=9606 GN=ECE1 PE=1 SV=1;sp|P42892-3|ECE1_HUMAN Isoform C of Endothelin-converting enzyme 1 OS=Homo sapiens OX=9606 GN=ECE1;sp|P42892-4|ECE1_HUMAN Isoform D of Endothelin-conver			94.478	0	298.32	26	26	24	39.4	39.4	36.3	15	22.3	18.6	17.3	26	36.1	24.3	25.8						NaN	NaN	NaN	NaN	NaN	1	1	1.1793	0.98445	1.0747	0.82101	1.2187	0.59303	1.142	0.80052	1	1	0.78968	0.90134	0.55722
553	A0A3B3ISG5;P14735;P14735-2	A0A3B3ISG5;P14735;P14735-2;Q5T5N3	Insulin-degrading enzyme	IDE	tr|A0A3B3ISG5|A0A3B3ISG5_HUMAN Insulin-degrading enzyme OS=Homo sapiens OX=9606 GN=IDE PE=1 SV=1;sp|P14735|IDE_HUMAN Insulin-degrading enzyme OS=Homo sapiens OX=9606 GN=IDE PE=1 SV=4;sp|P14735-2|IDE_HUMAN Isoform 2 of Insulin-degrading enzyme OS=Homo sapie	Mitochondrion	Matrix	117.94	0	312.65	49	49	49	45.7	45.7	45.7	37.1	40.1	39.5	39.2	37.7	41	33.5	37.2						NaN	NaN	NaN	NaN	NaN	1	1	0.9316	0.98187	1.0238	0.89041	1.0546	0.87308	1.0375	0.93728	1	1	1.0264	0.98913	1.0064
557	A0A3B3ISU0;Q02487;Q02487-2	A0A3B3ISU0;Q02487;Q02487-2;J3QRL9	Desmocollin-2	DSC2	tr|A0A3B3ISU0|A0A3B3ISU0_HUMAN Desmocollin-2 OS=Homo sapiens OX=9606 GN=DSC2 PE=1 SV=1;sp|Q02487|DSC2_HUMAN Desmocollin-2 OS=Homo sapiens OX=9606 GN=DSC2 PE=1 SV=1;sp|Q02487-2|DSC2_HUMAN Isoform 2B of Desmocollin-2 OS=Homo sapiens OX=9606 GN=DSC2			83.816	0	291.05	22	22	21	36.7	36.7	35	29.6	26	20.8	12.9	25.6	25.3	23.9	24.7						NaN	NaN	NaN	NaN	NaN	1	1	1.1642	0.95615	1.1661	0.92432	1.0762	0.62547	0.93758	0.71483	1	1	1.0995	1.2114	0.94577
559	Q8N9N7;A0A3B3ISV5;H3BSW0	Q8N9N7;A0A3B3ISV5;H3BSW0	Leucine-rich repeat-containing protein 57	LRRC57	sp|Q8N9N7|LRC57_HUMAN Leucine-rich repeat-containing protein 57 OS=Homo sapiens OX=9606 GN=LRRC57 PE=1 SV=1;tr|A0A3B3ISV5|A0A3B3ISV5_HUMAN Uncharacterized protein OS=Homo sapiens OX=9606 PE=4 SV=1;tr|H3BSW0|H3BSW0_HUMAN Leucine-rich repeat-containing prote			26.754	0	16.638	10	10	10	40.6	40.6	40.6	28.9	30.5	28.5	13	32.2	28.9	32.2	40.6						NaN	NaN	NaN	NaN	NaN	1	1	1.0522	0.96625	1.092	1.0575	0.82692	0.90336	0.95801	1.1387	1	1	0.90911	0.72052	0.70162
561	A0A3B3IT47;Q9Y2I8;Q9Y2I8-2;C9JGR9;E7EQ49;A0A087WT-parkinQ2;Q9Y2I8-3	A0A3B3IT47;Q9Y2I8;Q9Y2I8-2;C9JGR9;E7EQ49;A0A087WT-parkinQ2;Q9Y2I8-3	WD repeat-containing protein 37	WDR37	tr|A0A3B3IT47|A0A3B3IT47_HUMAN WD repeat-containing protein 37 OS=Homo sapiens OX=9606 GN=WDR37 PE=1 SV=1;sp|Q9Y2I8|WDR37_HUMAN WD repeat-containing protein 37 OS=Homo sapiens OX=9606 GN=WDR37 PE=1 SV=2;sp|Q9Y2I8-2|WDR37_HUMAN Isoform 2 of WD repeat-contai			63.833	0	83.782	8	8	8	16.7	16.7	16.7	4.7	10.1	8.3	1.2	9.5	15.1	1.6	10.2						NaN	NaN	NaN	NaN	NaN	1	1	0.81895	0.84425	0.94154	0.83503	0.8093	1.3107	0.77086	1.007	1	1	1.1959	2.0919	1.6228
568	A0A3B3ITJ4;M0QXS5;P14866-2	A0A3B3ITJ4;M0QXS5;P14866-2;M0R1W6;B4DVF8;M0QYL7;M0R076	Heterogeneous nuclear ribonucleoprotein L	HNRNPL	tr|A0A3B3ITJ4|A0A3B3ITJ4_HUMAN Heterogeneous nuclear ribonucleoprotein L (Fragment) OS=Homo sapiens OX=9606 GN=HNRNPL PE=1 SV=1;tr|M0QXS5|M0QXS5_HUMAN Heterogeneous nuclear ribonucleoprotein L (Fragment) OS=Homo sapiens OX=9606 GN=HNRNPL PE=1 SV=1;sp|P1486			59.218	0	8.9771	30	4	4	69.8	6.3	6.3	65	66.3	59.2	65.4	67	66.9	66.7	62.8						NaN	NaN	NaN	NaN	NaN	1	1	0.59304	1.2522	0.59304	1.2723	0.61439	0.92783	0.60041	1.052	1	1	0.98415	0.79505	0.85248
574	A0A3B3ITR6;O95363	A0A3B3ITR6;O95363;Q5JRF7;R4GMX6	Phenylalanine--tRNA ligase, mitochondrial	FARS2	tr|A0A3B3ITR6|A0A3B3ITR6_HUMAN Phenylalanine--tRNA ligase, mitochondrial OS=Homo sapiens OX=9606 GN=FARS2 PE=1 SV=1;sp|O95363|SYFM_HUMAN Phenylalanine--tRNA ligase, mitochondrial OS=Homo sapiens OX=9606 GN=FARS2 PE=1 SV=1	Mitochondrion	Matrix	50.075	0	103.76	17	17	17	34.4	34.4	34.4	27.3	34.4	18.9	16.9	32.6	29.3	25.6	29.6	Proteome Cluster 11	C431A-parkin_0h_C431A-parkin_18h;C431A-parkin_0h_WT-parkin_12h;C431A-parkin_0h_WT-parkin_18h;C431A-parkin_12h_WT-parkin_12h;C431A-parkin_12h_WT-parkin_18h;C431A-parkin_2h_C431A-parkin_12h;C431A-parkin_2h_C431A-parkin_18h;C431A-parkin_2h_WT-parkin_12h;C431A-parkin_2h_WT-parkin_18h;C431A-parkin_6h_C431A-parkin_18h;C431A-parkin_6h_WT-parkin_12h;C431A-parkin_6h_WT-parkin_18h;WT-parkin_0h_C431A-parkin…	0.962253	5.86468	1.75178	3.81717	4.64562	2.87396	-3.98871	-4.64562	1	1	1.1693	1.1421	0.90226	0.79931	0.53173	0.4091	0.29017	0.39952	1	1	0.93444	1.1148	0.73979
575	A0A3B3ITT5;P47914	A0A3B3ITT5;P47914;F8WF43;C9IYI4	60S ribosomal protein L29	RPL29	tr|A0A3B3ITT5|A0A3B3ITT5_HUMAN 60S ribosomal protein L29 OS=Homo sapiens OX=9606 GN=RPL29 PE=1 SV=1;sp|P47914|RL29_HUMAN 60S ribosomal protein L29 OS=Homo sapiens OX=9606 GN=RPL29 PE=1 SV=2			18.512	0	51.638	6	6	6	27.5	27.5	27.5	18.6	14.4	18.6	14.4	22.8	24	13.8	19.2						NaN	NaN	NaN	NaN	NaN	1	1	0.96833	1.1505	1.0899	1.1851	1.0666	1.0072	1.2331	1.8618	1	1	0.93014	1.0428	0.98
576	Q14643-2;A0A3B3ITU8;Q14643-5;Q14643;Q14643-4;A0A3B3IU04;A0A3F2YNW8;Q14643-8;Q14643-7;Q14643-3;Q14643-6;A0A3B3ITQ1;A0A3B3IU05;A0A3B3IU13;A0A3B3IRP0	Q14643-2;A0A3B3ITU8;Q14643-5;Q14643;Q14643-4;A0A3B3IU04;A0A3F2YNW8;Q14643-8;Q14643-7;Q14643-3;Q14643-6;A0A3B3ITQ1;A0A3B3IU05;A0A3B3IU13;A0A3B3IRP0;A0A3B3ITM6;B7ZMI3;A0A3B3IS59;A0A3B3IRZ9;A0A3B3ISE3;A0A3B3IRT5;A0A3B3ISR4;A0A3B3ITM1;A0A3B3ITQ4;A0A3B3IS70	Inositol 1,4,5-trisphosphate receptor type 1	ITPR1	sp|Q14643-2|ITPR1_HUMAN Isoform 2 of Inositol 1,4,5-trisphosphate receptor type 1 OS=Homo sapiens OX=9606 GN=ITPR1;tr|A0A3B3ITU8|A0A3B3ITU8_HUMAN Inositol 1,4,5-trisphosphate receptor type 1 OS=Homo sapiens OX=9606 GN=ITPR1 PE=1 SV=1;sp|Q14643-5|ITPR1_HUMA			312.16	0	323.31	101	101	88	42	42	38.4	24.5	29.9	23.2	18.7	32.7	33.5	27.5	31.8						NaN	NaN	NaN	NaN	NaN	1	1	0.89216	1.1614	0.7593	1.0117	0.7352	0.89127	0.70686	0.92374	1	1	0.75272	0.95906	0.60739
578	A0A3B3ITW3;P28288;P28288-2	A0A3B3ITW3;P28288;P28288-2;P28288-3	ATP-binding cassette sub-family D member 3	ABCD3	tr|A0A3B3ITW3|A0A3B3ITW3_HUMAN ATP-binding cassette sub-family D member 3 OS=Homo sapiens OX=9606 GN=ABCD3 PE=1 SV=2;sp|P28288|ABCD3_HUMAN ATP-binding cassette sub-family D member 3 OS=Homo sapiens OX=9606 GN=ABCD3 PE=1 SV=1;sp|P28288-2|ABCD3_HUMAN Isoform	Mitochondrion	Membrane	75.421	0	323.31	33	33	33	47.8	47.8	47.8	39.2	35.7	41	38.5	44.2	42.9	38.8	42.5						NaN	NaN	NaN	NaN	NaN	1	1	1.1354	1.0658	1.0154	1.0139	0.911	0.85118	0.89859	0.83108	1	1	1.0242	1.0672	0.8382
579	P24311;A0A3B3ITX0;A0A3B3IRN8	P24311;A0A3B3ITX0;A0A3B3IRN8	Cytochrome c oxidase subunit 7B, mitochondrial	COX7B	sp|P24311|COX7B_HUMAN Cytochrome c oxidase subunit 7B, mitochondrial OS=Homo sapiens OX=9606 GN=COX7B PE=1 SV=2;tr|A0A3B3ITX0|A0A3B3ITX0_HUMAN Cytochrome c oxidase subunit 7B, mitochondrial OS=Homo sapiens OX=9606 GN=COX7B PE=1 SV=1;tr|A0A3B3IRN8|A0A3B3IRN	Mitochondrion	MIM	9.1604	0.0025821	2.1305	3	3	3	20	20	20	10	20	10	10	20	20	10	10						NaN	NaN	NaN	NaN	NaN	1	1	0.89823	0.89708	0.7233	0.41884	0.34557	0.30163	0.20646	0.29889	1	1	0.67525	1.1075	0.54228
588	Q13144;A0A3B3IUB1;A0A3B3ITG6;A0A3B3ISX3;A0A3B3ISM8;A0A3B3IUF2	Q13144;A0A3B3IUB1;A0A3B3ITG6;A0A3B3ISX3;A0A3B3ISM8;A0A3B3IUF2;A0A3B3IRP4;A0A3B3ITQ2;A0A3B3IS56;A0A3B3ISV1;A0A3B3ISS1;A0A3B3ISI2;A0A3B3IST9;A0A3B3ITK8;C9JRD9;A0A3B3IT53;H7C2X0	Translation initiation factor eIF-2B subunit epsilon	EIF2B5	sp|Q13144|EI2BE_HUMAN Translation initiation factor eIF-2B subunit epsilon OS=Homo sapiens OX=9606 GN=EIF2B5 PE=1 SV=3;tr|A0A3B3IUB1|A0A3B3IUB1_HUMAN Translation initiation factor eIF-2B subunit epsilon OS=Homo sapiens OX=9606 GN=EIF2B5 PE=1 SV=1;tr|A0A3B3			80.379	0	141.62	19	19	19	36.8	36.8	36.8	20.2	25.5	22.2	23.3	18.4	22.2	24.7	21.9						NaN	NaN	NaN	NaN	NaN	1	1	1.0987	0.80549	1.4748	0.93259	1.1015	0.93996	1.2578	1.073	1	1	1.1462	0.83876	1.1802
589	A0A3B3IUB5;Q8TCT9-5;Q8TCT9;Q8TCT9-2;A0A075B6F6;A0A0S2Z6F0;A0A3B3IT72;Q8TCT9-4	A0A3B3IUB5;Q8TCT9-5;Q8TCT9;Q8TCT9-2;A0A075B6F6;A0A0S2Z6F0;A0A3B3IT72;Q8TCT9-4;A0A087WVH6	Minor histocompatibility antigen H13	HM13	tr|A0A3B3IUB5|A0A3B3IUB5_HUMAN Minor histocompatibility antigen H13 OS=Homo sapiens OX=9606 GN=HM13 PE=1 SV=1;sp|Q8TCT9-5|HM13_HUMAN Isoform 5 of Minor histocompatibility antigen H13 OS=Homo sapiens OX=9606 GN=HM13;sp|Q8TCT9|HM13_HUMAN Minor histocompatibi			46.313	0	323.31	11	11	10	22.4	22.4	19.5	19	19	19	20.7	19	20.7	20.7	20.7						NaN	NaN	NaN	NaN	NaN	1	1	1.0174	1.1068	1.0951	0.99948	1.27	0.66751	1.1862	0.82598	1	1	1.2073	0.97414	0.6708
591	A0A3B3IUC4;P06280	A0A3B3IUC4;P06280;A0A3B3IRU3;V9GYN5	Alpha-galactosidase A	GLA	tr|A0A3B3IUC4|A0A3B3IUC4_HUMAN Alpha-galactosidase OS=Homo sapiens OX=9606 GN=GLA PE=1 SV=1;sp|P06280|AGAL_HUMAN Alpha-galactosidase A OS=Homo sapiens OX=9606 GN=GLA PE=1 SV=1			53.283	0	70.889	11	11	11	23	23	23	18.5	23	17.2	17.9	18.5	17.9	14.9	17.4						NaN	NaN	NaN	NaN	NaN	1	1	1.4627	1.1669	1.0952	0.8012	0.87282	0.48283	0.53004	0.50953	1	1	1.2915	1.0138	1.1368
592	Q14690;A0A3B3IUD7	Q14690;A0A3B3IUD7;S4R3Q4	Protein RRP5 homolog	PDCD11	sp|Q14690|RRP5_HUMAN Protein RRP5 homolog OS=Homo sapiens OX=9606 GN=PDCD11 PE=1 SV=3;tr|A0A3B3IUD7|A0A3B3IUD7_HUMAN Programmed cell death 11, isoform CRA_a OS=Homo sapiens OX=9606 GN=PDCD11 PE=1 SV=1			208.7	0	323.31	85	85	85	50.2	50.2	50.2	36.2	35.4	34.3	26.4	44.2	38.3	38.3	39.6						NaN	NaN	NaN	NaN	NaN	1	1	0.76235	1.1399	0.647	1.0768	0.843	1.1442	0.68183	1.0769	1	1	0.70436	1.2725	0.8468
593	A0A3F2YNW7;H0Y7H8;A0A1B0GVK1;Q8NFD5-4;A0A1B0GWJ2;A0A1B0GTJ8;A0A1B0GV63	A0A3F2YNW7;H0Y7H8;A0A1B0GVK1;Q8NFD5-4;A0A1B0GWJ2;A0A1B0GTJ8;A0A1B0GV63;H0Y3S9;A0A1B0GTI6;A0A1B0GU09;A0A1B0GUC6;A0A1B0GUG2;A0A1B0GV92;A0A1B0GVH0;A0A1B0GTE8;A0A1B0GU65	AT-rich interactive domain-containing protein 1B	ARID1B	tr|A0A3F2YNW7|A0A3F2YNW7_HUMAN AT-rich interactive domain-containing protein 1B OS=Homo sapiens OX=9606 GN=ARID1B PE=1 SV=1;tr|H0Y7H8|H0Y7H8_HUMAN AT-rich interactive domain-containing protein 1B (Fragment) OS=Homo sapiens OX=9606 GN=ARID1B PE=1 SV=1;tr|A0			245.48	0	323.31	47	43	1	29.7	27.9	0.9	11.6	22.3	15.4	6.6	18.6	23	12.5	21.4						NaN	NaN	NaN	NaN	NaN	1	1	1.0765	1.156	0.89993	1.0727	0.83827	1.1869	0.70864	0.88805	1	1	0.97043	1.1974	1.0335
596	A0A494BZT8;Q9Y6A5	A0A494BZT8;Q9Y6A5;E7EMT0;C9JA91;Q8IX09;C9JWI7;H0Y8F2;A0A494C117	Transforming acidic coiled-coil-containing protein 3	TACC3	tr|A0A494BZT8|A0A494BZT8_HUMAN Transforming acidic coiled-coil-containing protein 3 OS=Homo sapiens OX=9606 GN=TACC3 PE=1 SV=1;sp|Q9Y6A5|TACC3_HUMAN Transforming acidic coiled-coil-containing protein 3 OS=Homo sapiens OX=9606 GN=TACC3 PE=1 SV=1			89.871	0	159.39	18	18	18	29.4	29.4	29.4	18.2	19.3	14.7	2.5	23.5	20.7	16.8	28.4						NaN	NaN	NaN	NaN	NaN	1	1	0.95231	1.0044	1.2513	1.1487	1.1731	1.0939	1.5081	1.1718	1	1	1.08	0.86248	1.2055
597	A0A494BZV2;Q6WCQ1;Q6WCQ1-2;Q6WCQ1-3;J3KSW8;H0Y2S9	A0A494BZV2;Q6WCQ1;Q6WCQ1-2;Q6WCQ1-3;J3KSW8;H0Y2S9;H0Y7E2;H7C3G6;J3QRL2;A0A1W2PPU9;K7EL39;J3KSK7;K7EJ14	Myosin phosphatase Rho-interacting protein	MPRIP	tr|A0A494BZV2|A0A494BZV2_HUMAN Myosin phosphatase Rho-interacting protein OS=Homo sapiens OX=9606 GN=MPRIP PE=1 SV=1;sp|Q6WCQ1|MPRIP_HUMAN Myosin phosphatase Rho-interacting protein OS=Homo sapiens OX=9606 GN=MPRIP PE=1 SV=3;sp|Q6WCQ1-2|MPRIP_HUMAN Isoform			274.38	0	309.02	34	34	33	17.2	17.2	16.8	4.8	8.2	7.1	1.2	10.8	10	6.1	10.3						NaN	NaN	NaN	NaN	NaN	1	1	0.68126	0.8205	0.51882	0.74927	0.72913	1.0449	0.73535	1.0214	1	1	0.68274	0.78358	0.83288
598	A0A494BZX7;W0Z7M9;A0A499FIJ6;E7ER32;A0A087X287;Q969V6;B0QY83;A0A087WVL2;A0A087WU73	A0A494BZX7;W0Z7M9;A0A499FIJ6;E7ER32;A0A087X287;Q969V6;B0QY83;A0A087WVL2;A0A087WU73;B0QY84;A0A494C1G6;B0QY74;Q8IZQ8-2;Q8IZQ8;Q8IZQ8-3	MKL/myocardin-like protein 1	mkl1;MKL1	tr|A0A494BZX7|A0A494BZX7_HUMAN Myocardin-related transcription factor A OS=Homo sapiens OX=9606 GN=MRTFA PE=1 SV=1;tr|W0Z7M9|W0Z7M9_HUMAN Mkl1 variant 1 Mkl1_S OS=Homo sapiens OX=9606 GN=MRTFA PE=1 SV=1;tr|A0A499FIJ6|A0A499FIJ6_HUMAN Myocardin-related tran			95.659	0	323.31	28	28	24	44.9	44.9	40.6	26.8	25.8	32.9	8.5	25.1	28.6	14.4	28.8						NaN	NaN	NaN	NaN	NaN	1	1	0.70515	0.72009	0.66396	0.81345	0.64902	0.80254	0.51323	0.63825	1	1	0.68836	0.72773	0.6878
602	A0A494C050;Q8N5F7	A0A494C050;Q8N5F7;Q5M9Q1	NF-kappa-B-activating protein	NKAP	tr|A0A494C050|A0A494C050_HUMAN NF-kappa-B-activating protein (Fragment) OS=Homo sapiens OX=9606 GN=NKAP PE=1 SV=1;sp|Q8N5F7|NKAP_HUMAN NF-kappa-B-activating protein OS=Homo sapiens OX=9606 GN=NKAP PE=1 SV=1			46.877	0	55.472	6	6	6	24.4	24.4	24.4	9.7	24.4	13	14.7	24.4	20.8	9.7	17.4						NaN	NaN	NaN	NaN	NaN	1	1	0.91544	1.007	0.60091	0.78845	0.76803	0.74139	0.70055	0.58161	1	1	0.71395	1.1571	0.66247
603	A0A494C066;B7Z4W5;Q16773;Q16773-2	A0A494C066;B7Z4W5;Q16773;Q16773-2;Q5T278;Q16773-3;Q5T276;Q5T277	Kynurenine--oxoglutarate transaminase 1	CCBL1	tr|A0A494C066|A0A494C066_HUMAN Kynurenine--oxoglutarate transaminase 1 OS=Homo sapiens OX=9606 GN=KYAT1 PE=4 SV=1;tr|B7Z4W5|B7Z4W5_HUMAN Cysteine conjugate-beta lyase cytoplasmic (Glutamine transaminase K, kyneurenine aminotransferase), isoform CRA_b OS=Ho			57.54	0	52.674	11	11	11	25.4	25.4	25.4	12.8	10.9	15.7	11.1	20.8	15.3	11.7	12.4						NaN	NaN	NaN	NaN	NaN	1	1	1.491	1.3143	1.6096	1.3837	1.3599	1.0787	1.1985	1.2797	1	1	1.246	1.0818	1.2738
606	A0A494C0F3;C9J719	A0A494C0F3;C9J719;C9JMI8;Q3MII6-2		EBP	tr|A0A494C0F3|A0A494C0F3_HUMAN EXPERA domain-containing protein OS=Homo sapiens OX=9606 PE=4 SV=1;tr|C9J719|C9J719_HUMAN 3-beta-hydroxysteroid-Delta(8),Delta(7)-isomerase (Fragment) OS=Homo sapiens OX=9606 GN=EBP PE=1 SV=8			32.494	0	153.79	5	5	0	19.6	19.6	0	9.1	9.5	16.5	12.6	9.5	9.5	9.5	9.5						NaN	NaN	NaN	NaN	NaN	1	1	0.89178	1.3904	0.82142	1.0411	1.0616	0.88309	0.84018	0.9793	1	1	1.1447	1.103	0.60386
609	A0A494C0R8;I3L2B0;K7EIG1	A0A494C0R8;I3L2B0;K7EIG1;I3L318;I3L3A3;I3L350		CLUH	tr|A0A494C0R8|A0A494C0R8_HUMAN Clustered mitochondria protein homolog OS=Homo sapiens OX=9606 GN=CLUH PE=1 SV=1;tr|I3L2B0|I3L2B0_HUMAN Clustered mitochondria protein homolog OS=Homo sapiens OX=9606 GN=CLUH PE=1 SV=3;tr|K7EIG1|K7EIG1_HUMAN Clustered mitocho			150.46	0	323.31	67	67	4	59.3	59.3	4	40.1	50.4	46.2	41	44	54.7	37.8	52.2						NaN	NaN	NaN	NaN	NaN	1	1	0.72578	0.82188	0.80691	0.89988	0.82791	0.94139	0.9427	0.972	1	1	0.94052	0.77821	1.009
613	J3KR33;A0A494C0Y4;A0A494C0G4;A0JLT2-2;A0JLT2	J3KR33;A0A494C0Y4;A0A494C0G4;A0JLT2-2;A0JLT2	Mediator of RNA polymerase II transcription subunit 19	MED19	tr|J3KR33|J3KR33_HUMAN Mediator of RNA polymerase II transcription subunit 19 OS=Homo sapiens OX=9606 GN=MED19 PE=1 SV=3;tr|A0A494C0Y4|A0A494C0Y4_HUMAN Mediator of RNA polymerase II transcription subunit 19 OS=Homo sapiens OX=9606 GN=MED19 PE=1 SV=1;tr|A0A			26.287	0	126.6	6	6	6	41.4	41.4	41.4	35.2	10.7	27.9	10.7	38.5	28.3	38.5	35.2						NaN	NaN	NaN	NaN	NaN	1	1	0.98007	1.0082	0.98735	1.0916	1.1161	1.685	0.99497	1.2375	1	1	0.83549	0.93071	1.0248
616	A0A494C0Z5;Q9H082	A0A494C0Z5;Q9H082	Ras-related protein Rab-33B	RAB33B	tr|A0A494C0Z5|A0A494C0Z5_HUMAN Ras-related protein Rab-33B OS=Homo sapiens OX=9606 GN=RAB33B PE=1 SV=1;sp|Q9H082|RB33B_HUMAN Ras-related protein Rab-33B OS=Homo sapiens OX=9606 GN=RAB33B PE=1 SV=1			30.689	0	20.383	7	7	6	30.3	30.3	26.4	13.7	20.2	9.7	4	16.6	13.4	13.7	14.4						NaN	NaN	NaN	NaN	NaN	1	1	1.5643	1.2474	1.6187	1.068	1.6059	0.68666	1.467	0.97156	1	1	0.93058	1.1973	0.79724
618	A0A494C108;Q8N9T8	A0A494C108;Q8N9T8;H0YFD2;F8WFC1;H0YH26;H0YG91	Protein KRI1 homolog	KRI1	tr|A0A494C108|A0A494C108_HUMAN Protein KRI1 homolog OS=Homo sapiens OX=9606 GN=KRI1 PE=1 SV=1;sp|Q8N9T8|KRI1_HUMAN Protein KRI1 homolog OS=Homo sapiens OX=9606 GN=KRI1 PE=1 SV=3			83.251	0	323.31	22	22	22	35.4	35.4	35.4	28.5	24.8	24	17.9	28.3	34.3	30	31						NaN	NaN	NaN	NaN	NaN	1	1	0.90772	0.9991	0.8988	0.98479	1.0717	0.90777	0.92565	0.89847	1	1	1.0015	1.2085	1.027
621	A0A494C143;Q14689-6;Q14689;Q14689-5	A0A494C143;Q14689-6;Q14689;Q14689-5;Q14689-4;Q14689-3;Q14689-2	Disco-interacting protein 2 homolog A	DIP2A	tr|A0A494C143|A0A494C143_HUMAN Disco-interacting protein 2 homolog A OS=Homo sapiens OX=9606 GN=DIP2A PE=1 SV=1;sp|Q14689-6|DIP2A_HUMAN Isoform 6 of Disco-interacting protein 2 homolog A OS=Homo sapiens OX=9606 GN=DIP2A;sp|Q14689|DIP2A_HUMAN Disco-interact			171.47	0	60.017	23	20	15	17.5	15.9	12.5	6.1	8	5.8	9.3	7.6	8.5	6.1	6.5						NaN	NaN	NaN	NaN	NaN	1	1	0.87358	0.94734	1.1524	0.96526	1.3855	1.1062	1.1874	1.1524	1	1	0.8307	0.86296	0.9679
624	A0A494C169;Q9NVE7;E9PHT6;H0YA26	A0A494C169;Q9NVE7;E9PHT6;H0YA26;H0Y9E4;H0YA31;D6RJF3	Pantothenate kinase 4	PANK4	tr|A0A494C169|A0A494C169_HUMAN 4-phosphopantetheine phosphatase OS=Homo sapiens OX=9606 GN=PANK4 PE=1 SV=1;sp|Q9NVE7|PANK4_HUMAN 4-phosphopantetheine phosphatase OS=Homo sapiens OX=9606 GN=PANK4 PE=1 SV=1;tr|E9PHT6|E9PHT6_HUMAN 4-phosphopantetheine phos			86.925	0	144.62	22	22	22	39.2	39.2	39.2	5.9	14.1	11.1	15.2	15.5	16.3	8.5	28.9						NaN	NaN	NaN	NaN	NaN	1	1	0.94315	0.73411	0.91789	0.81016	0.84279	0.92595	1.0482	0.91499	1	1	0.98456	0.77326	0.83578
626	A0A494C1L5;P50851-2;P50851;E9PEM5;A0A494BZW2;A0A494C0R9;H0YAC6	A0A494C1L5;P50851-2;P50851;E9PEM5;A0A494BZW2;A0A494C0R9;H0YAC6;A0A3B3IS13;A0A3B3IU76;H0Y9N9;A0A3B3ISK3;H0YA17	Lipopolysaccharide-responsive and beige-like anchor protein	LRBA	tr|A0A494C1L5|A0A494C1L5_HUMAN Lipopolysaccharide-responsive and beige-like anchor protein OS=Homo sapiens OX=9606 GN=LRBA PE=1 SV=1;sp|P50851-2|LRBA_HUMAN Isoform 2 of Lipopolysaccharide-responsive and beige-like anchor protein OS=Homo sapiens OX=9606 GN=			317.79	0	323.31	93	93	86	38.4	38.4	36.2	19.5	22.2	21.9	13.1	22.3	29.8	20.4	25.1						NaN	NaN	NaN	NaN	NaN	1	1	0.98644	0.88708	1.0776	1.0585	1.0468	0.84691	1.033	0.98508	1	1	1.0593	0.95883	1.16
628	A0A494C1N0;P26885	A0A494C1N0;P26885	Peptidyl-prolyl cis-trans isomerase FKBP2	FKBP2	tr|A0A494C1N0|A0A494C1N0_HUMAN Peptidylprolyl isomerase OS=Homo sapiens OX=9606 GN=FKBP2 PE=1 SV=1;sp|P26885|FKBP2_HUMAN Peptidyl-prolyl cis-trans isomerase FKBP2 OS=Homo sapiens OX=9606 GN=FKBP2 PE=1 SV=2			18.562	0	323.31	7	7	7	52	52	52	42.7	51.5	42.7	26.3	26.3	52	51.5	42.7						NaN	NaN	NaN	NaN	NaN	1	1	1.3203	1.1217	1.1403	0.93295	1.3319	0.91165	1.2651	0.63768	1	1	1.221	1.1972	1.078
631	A0A499FI31;Q15020-4;Q15020	A0A499FI31;Q15020-4;Q15020;Q15020-2;H0YHU8;F8W667;A0A494C0L2;F8VVK9;F8VZM2;Q15020-3	Squamous cell carcinoma antigen recognized by T-cells 3	SART3	tr|A0A499FI31|A0A499FI31_HUMAN Squamous cell carcinoma antigen recognized by T-cells 3 OS=Homo sapiens OX=9606 GN=SART3 PE=1 SV=1;sp|Q15020-4|SART3_HUMAN Isoform 4 of Squamous cell carcinoma antigen recognized by T-cells 3 OS=Homo sapiens OX=9606 GN=SART3;			111.96	0	323.31	50	50	50	55	55	55	37.9	44.5	38.7	36.1	39.1	47.3	40.6	46.7						NaN	NaN	NaN	NaN	NaN	1	1	1.3422	1.0632	1.2821	1.1412	1.2687	1.0268	1.1684	1.0525	1	1	1.1624	1.221	1.1858
634	C9JZL8;A0A499FIY8;C9JC07;Q96S97;A0A494C017;C9JJV6	C9JZL8;A0A499FIY8;C9JC07;Q96S97;A0A494C017;C9JJV6	Myeloid-associated differentiation marker	MYADM	tr|C9JZL8|C9JZL8_HUMAN Myeloid-associated differentiation marker (Fragment) OS=Homo sapiens OX=9606 GN=MYADM PE=1 SV=1;tr|A0A499FIY8|A0A499FIY8_HUMAN Myeloid-associated differentiation marker (Fragment) OS=Homo sapiens OX=9606 GN=MYADM PE=1 SV=1;tr|C9JC07|			20.379	0	323.31	3	3	3	27.1	27.1	27.1	27.1	27.1	27.1	27.1	27.1	17.6	17.6	27.1						NaN	NaN	NaN	NaN	NaN	1	1	0.99322	0.91605	0.96572	0.95027	1.2734	0.81896	1.3571	0.93582	1	1	1.273	0.9364	1.011
635	A0A499FIZ0;Q9H7D7;H0Y9R3	A0A499FIZ0;Q9H7D7;H0Y9R3;C9JCS7;Q9H7D7-4;H0Y917;Q9H7D7-3	WD repeat-containing protein 26	WDR26	tr|A0A499FIZ0|A0A499FIZ0_HUMAN WD repeat-containing protein 26 OS=Homo sapiens OX=9606 GN=WDR26 PE=1 SV=1;sp|Q9H7D7|WDR26_HUMAN WD repeat-containing protein 26 OS=Homo sapiens OX=9606 GN=WDR26 PE=1 SV=3;tr|H0Y9R3|H0Y9R3_HUMAN WD repeat-containing protein 2			81.327	0	284.22	31	31	2	46.8	46.8	4.9	20.2	33.1	15.8	17.7	26.3	31.1	23.7	31.1						NaN	NaN	NaN	NaN	NaN	1	1	1.2413	0.92718	1.2326	0.97514	1.2914	0.87413	1.0758	0.98434	1	1	1.1713	1.1608	1.0931
637	A0A499FJI4;O75592-2;O75592	A0A499FJI4;O75592-2;O75592;H7C3U4;A0A0C4DGY7	E3 ubiquitin-protein ligase MYCBP2	MYCBP2	tr|A0A499FJI4|A0A499FJI4_HUMAN E3 ubiquitin-protein ligase MYCBP2 OS=Homo sapiens OX=9606 GN=MYCBP2 PE=1 SV=1;sp|O75592-2|MYCB2_HUMAN Isoform 2 of E3 ubiquitin-protein ligase MYCBP2 OS=Homo sapiens OX=9606 GN=MYCBP2;sp|O75592|MYCB2_HUMAN E3 ubiquitin-prote			510.08	0	323.31	66	66	66	16.8	16.8	16.8	3.2	6.7	5.3	2.7	5.1	9.1	3.8	11.1						NaN	NaN	NaN	NaN	NaN	1	1	0.97268	1.0357	1.043	1.1059	0.94898	0.99625	0.9986	1.1094	1	1	0.95247	0.93527	0.97552
639	A0A590UJ43;U3KPX3;P48729;P48729-2	A0A590UJ43;U3KPX3;P48729;P48729-2;H0Y9X2;U3KQK7;A0A590UK94;A0A590UJQ7;E5RG27;D6RGE5;U3KQ83	Casein kinase I isoform alpha	CSNK1A1	tr|A0A590UJ43|A0A590UJ43_HUMAN Casein kinase I isoform alpha OS=Homo sapiens OX=9606 GN=CSNK1A1 PE=1 SV=1;tr|U3KPX3|U3KPX3_HUMAN Casein kinase I isoform alpha OS=Homo sapiens OX=9606 GN=CSNK1A1 PE=1 SV=2;sp|P48729|KC1A_HUMAN Casein kinase I isoform alpha O			48.577	0	323.31	19	19	2	45.5	45.5	6.6	38	42.3	33.6	42.3	38.5	43.2	35.9	40.6						NaN	NaN	NaN	NaN	NaN	1	1	0.8147	0.94393	0.84194	0.93474	0.80549	0.96744	0.86164	0.96619	1	1	0.87463	0.82573	0.9718
640	C9JE12;C9JCW7;A0A590UJA9;Q9BVT8	C9JE12;C9JCW7;A0A590UJA9;Q9BVT8	Transmembrane and ubiquitin-like domain-containing protein 1	TMUB1	tr|C9JE12|C9JE12_HUMAN Transmembrane and ubiquitin-like domain-containing protein 1 (Fragment) OS=Homo sapiens OX=9606 GN=TMUB1 PE=1 SV=1;tr|C9JCW7|C9JCW7_HUMAN Transmembrane and ubiquitin-like domain-containing protein 1 (Fragment) OS=Homo sapiens OX=9606			16.12	0	45.059	5	5	5	42.1	42.1	42.1	40.8	40.8	40.8	21.7	42.1	42.1	40.8	42.1						NaN	NaN	NaN	NaN	NaN	1	1	1.2322	1.0389	1.1969	1.0264	0.77687	0.63109	0.67131	0.77497	1	1	0.84881	0.83381	0.71102
644	Q13303-2;A0A590UJJ4;Q13303-5;Q13303;Q13303-4;A0A590UJB6;Q13303-3;A0A5F9UN28	Q13303-2;A0A590UJJ4;Q13303-5;Q13303;Q13303-4;A0A590UJB6;Q13303-3;A0A5F9UN28;Q5TG81;Q5TG84;A0A590UJY1;K7EKU4;A0A590UJB8;A0A590UK89;Q5TG78;A0A590UJV4;A0A590UJU1;A0A590UJU4;K7EIR5;A0A590UJK5;A0A087X1P8;C9JBV8;F8W6W4;A0A590UJX9;B7Z8E5	Voltage-gated potassium channel subunit beta-2	KCNAB2	sp|Q13303-2|KCAB2_HUMAN Isoform 2 of Voltage-gated potassium channel subunit beta-2 OS=Homo sapiens OX=9606 GN=KCNAB2;tr|A0A590UJJ4|A0A590UJJ4_HUMAN Voltage-gated potassium channel subunit beta-2 OS=Homo sapiens OX=9606 GN=KCNAB2 PE=1 SV=1;sp|Q13303-5|KCAB			39.287	0	44.512	11	11	9	34	34	29.7	15.3	27.5	17.6	5.1	24.6	26.3	22.4	29.5						NaN	NaN	NaN	NaN	NaN	1	1	0.86066	1.0199	0.93268	1.1228	1.0219	1.426	1.1489	1.0185	1	1	1.1121	0.95177	1.1026
646	Q14BN4;A0A590UJK3;Q14BN4-3;Q14BN4-2;A0A5F9VB99;H7C3M8;A0A590UJS6;H7BZK0;A0A590UJU9;Q14BN4-4;Q14BN4-6;Q14BN4-5;B7Z964	Q14BN4;A0A590UJK3;Q14BN4-3;Q14BN4-2;A0A5F9VB99;H7C3M8;A0A590UJS6;H7BZK0;A0A590UJU9;Q14BN4-4;Q14BN4-6;Q14BN4-5;B7Z964;Q14BN4-7;A0A590UJT5;H7BZW9;A0A590UJ16;Q14BN4-8;H7C5G9;A0A590UJG7;A0A590UK66	Sarcolemmal membrane-associated protein	SLMAP	sp|Q14BN4|SLMAP_HUMAN Sarcolemmal membrane-associated protein OS=Homo sapiens OX=9606 GN=SLMAP PE=1 SV=1;tr|A0A590UJK3|A0A590UJK3_HUMAN Sarcolemmal membrane-associated protein OS=Homo sapiens OX=9606 GN=SLMAP PE=1 SV=1;sp|Q14BN4-3|SLMAP_HUMAN Isoform 3 of			95.197	0	205.63	36	36	32	43	43	37.9	28.4	27.1	24.4	5.2	31.6	32.5	27.8	20						NaN	NaN	NaN	NaN	NaN	1	1	1.0643	0.95751	1.0445	0.87433	1.1836	0.67424	0.99056	0.832	1	1	0.94252	1.0875	0.79147
648	A0A590UJN4;A0A590UKB6;P24928	A0A590UJN4;A0A590UKB6;P24928;P24928-2	DNA-directed RNA polymerase II subunit RPB1	POLR2A	tr|A0A590UJN4|A0A590UJN4_HUMAN DNA-directed RNA polymerase subunit OS=Homo sapiens OX=9606 GN=POLR2A PE=1 SV=1;tr|A0A590UKB6|A0A590UKB6_HUMAN DNA-directed RNA polymerase subunit OS=Homo sapiens OX=9606 GN=POLR2A PE=1 SV=1;sp|P24928|RPB1_HUMAN DNA-directed			217.2	0	323.31	105	105	105	58.2	58.2	58.2	35.8	42.9	34.9	34.1	48.5	50.3	36.7	45						NaN	NaN	NaN	NaN	NaN	1	1	0.81897	0.83527	0.7073	0.70271	0.74382	0.67846	0.65027	0.53774	1	1	0.90047	0.91692	0.85235
650	A0A590UJT0;A0A590UK53;A0A590UK97;A0A590UKB1;A0A590UJ98;E9PP15;A0A590UJ57;Q14114-4;Q14114	A0A590UJT0;A0A590UK53;A0A590UK97;A0A590UKB1;A0A590UJ98;E9PP15;A0A590UJ57;Q14114-4;Q14114;A0A590UJV3	Low-density lipoprotein receptor-related protein 8	LRP8	tr|A0A590UJT0|A0A590UJT0_HUMAN Low-density lipoprotein receptor-related protein 8 OS=Homo sapiens OX=9606 GN=LRP8 PE=1 SV=1;tr|A0A590UK53|A0A590UK53_HUMAN Low-density lipoprotein receptor-related protein 8 (Fragment) OS=Homo sapiens OX=9606 GN=LRP8 PE=1 SV			78.748	0	119.76	17	16	3	29.8	28.8	5.2	11.2	17.2	16.7	8.1	24.2	14.8	18.1	18.8						NaN	NaN	NaN	NaN	NaN	1	1	1.1222	1.1947	1.1742	1.1043	1.4785	0.6467	1.1408	0.81398	1	1	1.1762	1.2025	0.84904
654	A0A5F9UK94;Q01433-2;Q01433;H0Y360;Q01433-5;Q01433-3;Q01433-4;A0A590UK85;A0A590UJY6	A0A5F9UK94;Q01433-2;Q01433;H0Y360;Q01433-5;Q01433-3;Q01433-4;A0A590UK85;A0A590UJY6;E9PJF6;E9PIJ1;A0A590UJX5;H0YF16	AMP deaminase 2	AMPD2	tr|A0A5F9UK94|A0A5F9UK94_HUMAN AMP deaminase 2 OS=Homo sapiens OX=9606 GN=AMPD2 PE=4 SV=1;sp|Q01433-2|AMPD2_HUMAN Isoform Ex1A-2-3 of AMP deaminase 2 OS=Homo sapiens OX=9606 GN=AMPD2;sp|Q01433|AMPD2_HUMAN AMP deaminase 2 OS=Homo sapiens OX=9606 GN=AMPD2 PE			94.889	0	200.52	38	38	38	38.8	38.8	38.8	31.9	31.9	32.4	25.8	29.9	32.5	29.2	27.8						NaN	NaN	NaN	NaN	NaN	1	1	0.76496	0.87962	0.88625	0.96635	0.88183	0.93854	0.95333	1.0688	1	1	0.86378	0.77841	1.1417
655	A0A5F9UP49;Q9BRK5;A0A5F9UJX7;Q9BRK5-6;H0Y3T6;G3V1E2;Q9BRK5-4;Q9BRK5-3;Q9BRK5-2	A0A5F9UP49;Q9BRK5;A0A5F9UJX7;Q9BRK5-6;H0Y3T6;G3V1E2;Q9BRK5-4;Q9BRK5-3;Q9BRK5-2;Q9BRK5-5	45 kDa calcium-binding protein	SDF4	tr|A0A5F9UP49|A0A5F9UP49_HUMAN 45 kDa calcium-binding protein OS=Homo sapiens OX=9606 GN=SDF4 PE=4 SV=1;sp|Q9BRK5|CAB45_HUMAN 45 kDa calcium-binding protein OS=Homo sapiens OX=9606 GN=SDF4 PE=1 SV=1;tr|A0A5F9UJX7|A0A5F9UJX7_HUMAN 45 kDa calcium-binding pro			40.936	0	202.58	17	17	17	45.9	45.9	45.9	38.3	42.5	41.7	38.9	40.6	45.9	37.5	40.6						NaN	NaN	NaN	NaN	NaN	1	1	0.72601	0.69869	0.38948	0.33609	0.23614	0.13771	0.22269	0.14411	1	1	0.54412	0.67384	0.20808
656	A0A5F9UY30;O43493-3;A0A5H1ZRP2;O43493;O43493-5;O43493-7;O43493-4;O43493-6	A0A5F9UY30;O43493-3;A0A5H1ZRP2;O43493;O43493-5;O43493-7;O43493-4;O43493-6	Trans-Golgi network integral membrane protein 2	TGOLN2	tr|A0A5F9UY30|A0A5F9UY30_HUMAN Trans-Golgi network integral membrane protein 2 OS=Homo sapiens OX=9606 GN=TGOLN2 PE=4 SV=1;sp|O43493-3|TGON2_HUMAN Isoform TGN48 of Trans-Golgi network integral membrane protein 2 OS=Homo sapiens OX=9606 GN=TGOLN2;tr|A0A5H1Z			47.773	0	178.63	9	9	9	19.2	19.2	19.2	6.4	7.9	4	5.1	12.6	12.6	13.7	17.7						NaN	NaN	NaN	NaN	NaN	1	1	0.90804	1.0832	0.79087	1.1866	1.1485	0.60469	1.7128	0.70501	1	1	0.79046	0.9556	0.5323
657	A0A5F9YFS9;C9JBL1;Q9Y6A9	A0A5F9YFS9;C9JBL1;Q9Y6A9	Signal peptidase complex subunit 1	SPCS1	tr|A0A5F9YFS9|A0A5F9YFS9_HUMAN Signal peptidase complex subunit 1 OS=Homo sapiens OX=9606 GN=SPCS1 PE=4 SV=1;tr|C9JBL1|C9JBL1_HUMAN Signal peptidase complex subunit 1 OS=Homo sapiens OX=9606 GN=SPCS1 PE=1 SV=1;sp|Q9Y6A9|SPCS1_HUMAN Signal peptidase complex			11.805	0	100.25	3	3	3	31.4	31.4	31.4	31.4	31.4	31.4	31.4	31.4	31.4	26.5	31.4						NaN	NaN	NaN	NaN	NaN	1	1	1.0726	1.0303	1.033	0.88548	0.88971	0.72963	1.0513	0.63576	1	1	1.0199	1.123	0.65177
658	A0A5F9ZA98;O75027;O75027-2;B4DGL8;A0A087WW65;O75027-3;A0A590UJS8;A0A2R8Y473	A0A5F9ZA98;O75027;O75027-2;B4DGL8;A0A087WW65;O75027-3;A0A590UJS8;A0A2R8Y473;E9PJR8;E9PNQ5;A0A2R8YF35;A0A2R8Y3N2	ATP-binding cassette sub-family B member 7, mitochondrial	ABCB7	tr|A0A5F9ZA98|A0A5F9ZA98_HUMAN ATP-binding cassette sub-family B member 7, mitochondrial OS=Homo sapiens OX=9606 GN=ABCB7 PE=4 SV=1;sp|O75027|ABCB7_HUMAN ATP-binding cassette sub-family B member 7, mitochondrial OS=Homo sapiens OX=9606 GN=ABCB7 PE=1 SV=2;s	Mitochondrion	MIM	83.27	0	323.31	30	30	30	45	45	45	34.2	38.8	36.6	25.9	30.4	40.2	33.6	30.3						NaN	NaN	NaN	NaN	NaN	1	1	1.0857	1.02	0.86873	0.82617	0.65575	0.51039	0.4793	0.45336	1	1	0.83904	1.086	0.65058
662	A0A5F9ZHB6;P49642;F8VNY2	A0A5F9ZHB6;P49642;F8VNY2;F8VSB2;A0A3B3ITS8	DNA primase small subunit;DNA primase	PRIM1	tr|A0A5F9ZHB6|A0A5F9ZHB6_HUMAN DNA primase small subunit OS=Homo sapiens OX=9606 GN=PRIM1 PE=4 SV=1;sp|P49642|PRI1_HUMAN DNA primase small subunit OS=Homo sapiens OX=9606 GN=PRIM1 PE=1 SV=1;tr|F8VNY2|F8VNY2_HUMAN DNA primase (Fragment) OS=Homo sapiens OX=9			54.082	0	292.9	24	24	15	54.2	54.2	38.8	30.9	43.4	34	34.6	39.4	44.4	37.9	45.1						NaN	NaN	NaN	NaN	NaN	1	1	1.4849	1.1149	1.4155	1.1939	1.2935	0.98288	1.048	0.95465	1	1	1.615	1.2668	1.4302
665	A0A5F9ZHM4;P07195;A0A3B3IS95;A8MW50	A0A5F9ZHM4;P07195;A0A3B3IS95;A8MW50;C9J7H8;F5H793;F5H5G7;F5H155;G3XAP5	L-lactate dehydrogenase B chain;L-lactate dehydrogenase	LDHB	tr|A0A5F9ZHM4|A0A5F9ZHM4_HUMAN L-lactate dehydrogenase B chain OS=Homo sapiens OX=9606 GN=LDHB PE=4 SV=1;sp|P07195|LDHB_HUMAN L-lactate dehydrogenase B chain OS=Homo sapiens OX=9606 GN=LDHB PE=1 SV=2;tr|A0A3B3IS95|A0A3B3IS95_HUMAN L-lactate dehydrogenase O	Mitochondrion	unknown	37.294	0	323.31	26	24	24	73.6	71.8	71.8	60.1	65.1	60.1	71.6	62.5	66.9	58.7	62.5						NaN	NaN	NaN	NaN	NaN	1	1	0.86677	0.8835	0.91595	0.99822	0.97118	0.95305	1.0595	1.0165	1	1	0.98523	0.94169	1.1454
666	A0A5F9ZHN7;Q9NTJ5;E9PGZ4;Q9NTJ5-2	A0A5F9ZHN7;Q9NTJ5;E9PGZ4;Q9NTJ5-2;F8WDN7;C9JV50;F8WCQ2;C9J3E3	Phosphatidylinositide phosphatase SAC1	SACM1L	tr|A0A5F9ZHN7|A0A5F9ZHN7_HUMAN Phosphatidylinositide phosphatase SAC1 OS=Homo sapiens OX=9606 GN=SACM1L PE=4 SV=1;sp|Q9NTJ5|SAC1_HUMAN Phosphatidylinositide phosphatase SAC1 OS=Homo sapiens OX=9606 GN=SACM1L PE=1 SV=2;tr|E9PGZ4|E9PGZ4_HUMAN Phosphatidylino			69.359	0	323.31	34	34	34	51.9	51.9	51.9	45.8	44.3	43.2	42.9	44.7	49.4	41.7	45.6						NaN	NaN	NaN	NaN	NaN	1	1	1.2123	1.2083	1.1836	1.1202	1.3054	0.76357	1.1285	0.91324	1	1	0.99877	1.065	0.85419
667	P51648-2;P51648;A0A5F9ZHN9;A0A5F9ZHI5;J3QRD1;A0A5F9ZGX4;A0A5F9ZI12;A0A5F9ZHZ9	P51648-2;P51648;A0A5F9ZHN9;A0A5F9ZHI5;J3QRD1;A0A5F9ZGX4;A0A5F9ZI12;A0A5F9ZHZ9;I3L1M4;I3L0X1;J3KTG1;J3QKK9;A0A5F9ZHP6;I3L2W1;K7EN73;A0A0D9SGC3;E9PJV0;J3KTD9	Fatty aldehyde dehydrogenase	ALDH3A2	sp|P51648-2|AL3A2_HUMAN Isoform 2 of Aldehyde dehydrogenase family 3 member A2 OS=Homo sapiens OX=9606 GN=ALDH3A2;sp|P51648|AL3A2_HUMAN Aldehyde dehydrogenase family 3 member A2 OS=Homo sapiens OX=9606 GN=ALDH3A2 PE=1 SV=1;tr|A0A5F9ZHN9|A0A5F9ZHN9_HUMAN Al	Mitochondrion	Membrane	57.669	0	232.04	26	26	20	56.7	56.7	49.4	34.6	48.4	35.8	36.6	44.5	53.9	33.9	42.3						NaN	NaN	NaN	NaN	NaN	1	1	1.0558	1.0952	0.93881	1.0571	0.86727	0.67772	0.65736	0.97932	1	1	0.89165	0.9342	0.77729
669	A0A5F9ZHS3;O00255-2;O00255;E7EN32;O00255-3	A0A5F9ZHS3;O00255-2;O00255;E7EN32;O00255-3;E7ENS2;E7EPR4;E7ET29;Q9GZQ5;A0A5F9ZI68	Menin	MEN1	tr|A0A5F9ZHS3|A0A5F9ZHS3_HUMAN Menin OS=Homo sapiens OX=9606 GN=MEN1 PE=4 SV=1;sp|O00255-2|MEN1_HUMAN Isoform 2 of Menin OS=Homo sapiens OX=9606 GN=MEN1;sp|O00255|MEN1_HUMAN Menin OS=Homo sapiens OX=9606 GN=MEN1 PE=1 SV=4;tr|E7EN32|E7EN32_HUMAN Menin OS=Ho			72.375	0	226.74	13	13	13	24.2	24.2	24.2	8.3	7.4	11	8.6	16.7	13.5	8.4	12.7						NaN	NaN	NaN	NaN	NaN	1	1	0.71647	1.0409	0.62228	0.97204	0.93256	1.1116	0.54577	0.91307	1	1	0.84037	1.0303	0.87595
670	Q8WY22;A0A5F9ZHY7	Q8WY22;A0A5F9ZHY7;REV__Q96PE2	BRI3-binding protein	BRI3BP	sp|Q8WY22|BRI3B_HUMAN BRI3-binding protein OS=Homo sapiens OX=9606 GN=BRI3BP PE=1 SV=1;tr|A0A5F9ZHY7|A0A5F9ZHY7_HUMAN BRI3-binding protein OS=Homo sapiens OX=9606 GN=BRI3BP PE=4 SV=1			27.835	0	316.21	3	3	3	17.1	17.1	17.1	17.1	17.1	14.3	17.1	17.1	17.1	14.3	17.1						NaN	NaN	NaN	NaN	NaN	1	1	1.3191	0.92791	1.6104	0.69329	0.9379	0.90189	0.82945	0.98096	1	1	0.91843	0.98527	0.69896
671	V9GYM8;A0A5F9ZI21;Q92974-3;Q92974-2;Q92974	V9GYM8;A0A5F9ZI21;Q92974-3;Q92974-2;Q92974;Q5VY93;V9GZ14;V9GYG5;V9GYF5;V9GZ58;REV__A6NKT7;REV__J3KNE0	Rho guanine nucleotide exchange factor 2	ARHGEF2	tr|V9GYM8|V9GYM8_HUMAN Rho guanine nucleotide exchange factor 2 OS=Homo sapiens OX=9606 GN=ARHGEF2 PE=1 SV=1;tr|A0A5F9ZI21|A0A5F9ZI21_HUMAN Rho guanine nucleotide exchange factor 2 OS=Homo sapiens OX=9606 GN=ARHGEF2 PE=4 SV=1;sp|Q92974-3|ARHG2_HUMAN Isofor			116.07	0	323.31	58	58	42	60.1	60.1	42	36.1	47.4	48.2	45.9	50.1	48.7	40	49.4						NaN	NaN	NaN	NaN	NaN	1	1	0.70761	0.89421	0.81069	0.9049	0.75045	0.95217	0.7191	1.1245	1	1	0.75997	0.82001	0.81385
672	A0A5H1ZRP4;Q8WX92-2;Q8WX92	A0A5H1ZRP4;Q8WX92-2;Q8WX92	Negative elongation factor B	NELFB	tr|A0A5H1ZRP4|A0A5H1ZRP4_HUMAN Negative elongation factor B OS=Homo sapiens OX=9606 GN=NELFB PE=4 SV=1;sp|Q8WX92-2|NELFB_HUMAN Isoform 2 of Negative elongation factor B OS=Homo sapiens OX=9606 GN=NELFB;sp|Q8WX92|NELFB_HUMAN Negative elongation factor B OS=			70.038	0	323.31	32	32	32	61.1	61.1	61.1	45.4	37.9	35.2	28.3	55.9	39	39	37.9						NaN	NaN	NaN	NaN	NaN	1	1	1.3501	0.98165	1.2717	1.1019	1.166	1.2058	1.1599	1.1907	1	1	1.3721	1.2666	1.3013
674	A0AV96-2;A0AV96;D6R9D6;B7Z8Z7;D6RBS9;D6REZ6;D6R9M7	A0AV96-2;A0AV96;D6R9D6;B7Z8Z7;D6RBS9;D6REZ6;D6R9M7;D6RA49;D6RFL5;D6RBP6;D6RCT1;Q8TBY0-2;Q8TBY0-3;Q8TBY0;D6RF41;Q9NQ94-5	RNA-binding protein 47	RBM47	sp|A0AV96-2|RBM47_HUMAN Isoform 2 of RNA-binding protein 47 OS=Homo sapiens OX=9606 GN=RBM47;sp|A0AV96|RBM47_HUMAN RNA-binding protein 47 OS=Homo sapiens OX=9606 GN=RBM47 PE=1 SV=2;tr|D6R9D6|D6R9D6_HUMAN RNA-binding protein 47 OS=Homo sapiens OX=9606 GN=RB			56.919	0	322.7	21	21	20	49.8	49.8	47.7	30.2	35.3	21.2	25.2	29.4	43.1	30	35.9						NaN	NaN	NaN	NaN	NaN	1	1	1.0535	1.013	1.0177	0.93823	0.89316	0.95266	0.91099	0.93471	1	1	0.97294	1.0637	1.0633
677	A0AVT1;A0AVT1-2	A0AVT1;A0AVT1-2;A0AVT1-3;H0Y8S8;A0AVT1-4;H0Y9U5	Ubiquitin-like modifier-activating enzyme 6	UBA6	sp|A0AVT1|UBA6_HUMAN Ubiquitin-like modifier-activating enzyme 6 OS=Homo sapiens OX=9606 GN=UBA6 PE=1 SV=1;sp|A0AVT1-2|UBA6_HUMAN Isoform 2 of Ubiquitin-like modifier-activating enzyme 6 OS=Homo sapiens OX=9606 GN=UBA6			117.97	0	323.31	45	45	45	52.5	52.5	52.5	30	41.3	31	27.8	36	41.3	31.4	45.3						NaN	NaN	NaN	NaN	NaN	1	1	0.97753	0.84292	1.1019	0.92126	1.0613	1.0811	1.1178	1.2621	1	1	0.95567	0.98682	1.2036
679	A0MZ66;A0MZ66-3;A0MZ66-6;A0MZ66-4;A0MZ66-5;A0MZ66-8;A0MZ66-2	A0MZ66;A0MZ66-3;A0MZ66-6;A0MZ66-4;A0MZ66-5;A0MZ66-8;A0MZ66-2;A0MZ66-7	Shootin-1	KIAA1598	sp|A0MZ66|SHOT1_HUMAN Shootin-1 OS=Homo sapiens OX=9606 GN=SHTN1 PE=1 SV=4;sp|A0MZ66-3|SHOT1_HUMAN Isoform 3 of Shootin-1 OS=Homo sapiens OX=9606 GN=SHTN1;sp|A0MZ66-6|SHOT1_HUMAN Isoform 6 of Shootin-1 OS=Homo sapiens OX=9606 GN=SHTN1;sp|A0MZ66-4|SHOT1_HUM			71.639	0	323.31	38	38	38	60.5	60.5	60.5	46.6	52.9	45.3	48.8	49.1	53.2	48	52.5						NaN	NaN	NaN	NaN	NaN	1	1	0.87598	0.83103	0.93365	0.91162	0.9341	0.97977	1.0078	0.99947	1	1	0.96695	0.78723	1.0862
680	A0PJW6	A0PJW6;G5EA27;H0YCK4	Transmembrane protein 223	TMEM223	sp|A0PJW6|TM223_HUMAN Transmembrane protein 223 OS=Homo sapiens OX=9606 GN=TMEM223 PE=1 SV=1			22.049	0	42.521	7	7	7	38.1	38.1	38.1	16.3	29.7	21.3	29.7	21.8	33.7	17.8	28.7						NaN	NaN	NaN	NaN	NaN	1	1	0.90432	0.75798	0.31708	0.37679	0.20194	0.162	0.083792	0.30005	1	1	0.6547	0.74861	0.48164
685	A1L0T0;M0R026	A1L0T0;M0R026;E9PJS0;M0QZX5;M0R1B5;E9PL44;E9PNL1	Acetolactate synthase-like protein	ILVBL	sp|A1L0T0|ILVBL_HUMAN Acetolactate synthase-like protein OS=Homo sapiens OX=9606 GN=ILVBL PE=1 SV=2;tr|M0R026|M0R026_HUMAN Acetolactate synthase-like protein OS=Homo sapiens OX=9606 GN=ILVBL PE=1 SV=1			67.867	0	323.31	30	30	30	61.9	61.9	61.9	45.1	57.3	41.8	47.2	51.6	52.4	46.2	49.1						NaN	NaN	NaN	NaN	NaN	1	1	1.2761	1.0354	1.2509	1.1226	1.0254	0.75879	1.04	0.83759	1	1	0.95846	1.0315	0.88885
690	A1X283	A1X283;G3V144;A0A1B0GUF2	SH3 and PX domain-containing protein 2B	SH3PXD2B	sp|A1X283|SPD2B_HUMAN SH3 and PX domain-containing protein 2B OS=Homo sapiens OX=9606 GN=SH3PXD2B PE=1 SV=3			101.58	0	323.31	36	36	33	44.7	44.7	41.7	27.6	37	31.7	29.1	32.1	33.3	26.9	31.4						NaN	NaN	NaN	NaN	NaN	1	1	0.98953	1.0481	0.91659	1.0237	0.85096	1.0525	0.93501	0.77585	1	1	0.96182	0.91246	0.97428
691	A2A274;Q99798	A2A274;Q99798	Aconitate hydratase, mitochondrial	ACO2	tr|A2A274|A2A274_HUMAN Aconitate hydratase, mitochondrial OS=Homo sapiens OX=9606 GN=ACO2 PE=1 SV=1;sp|Q99798|ACON_HUMAN Aconitate hydratase, mitochondrial OS=Homo sapiens OX=9606 GN=ACO2 PE=1 SV=2	Mitochondrion	Matrix	87.819	0	323.31	50	50	50	64.5	64.5	64.5	60.7	61.6	55.9	57.9	60.7	63.4	56.5	63.4						NaN	NaN	NaN	NaN	NaN	1	1	1.5771	1.0709	1.2037	0.82833	0.72153	0.45427	0.47264	0.41766	1	1	1.0571	1.2209	0.87681
694	A2RRP1;A2RRP1-2;H0Y5G7	A2RRP1;A2RRP1-2;H0Y5G7;H7BZR3;H7BZU5;H7C1Y9;H7C007;C9JCM7;H7C1U4	Neuroblastoma-amplified sequence	NBAS	sp|A2RRP1|NBAS_HUMAN Neuroblastoma-amplified sequence OS=Homo sapiens OX=9606 GN=NBAS PE=1 SV=2;sp|A2RRP1-2|NBAS_HUMAN Isoform 2 of Neuroblastoma-amplified sequence OS=Homo sapiens OX=9606 GN=NBAS;tr|H0Y5G7|H0Y5G7_HUMAN Neuroblastoma-amplified sequence (Fr			268.57	0	289.25	58	58	58	27.1	27.1	27.1	13.1	16.1	13.9	7.3	16.9	20.8	15.5	18.1						NaN	NaN	NaN	NaN	NaN	1	1	1.1599	1.1741	1.0922	1.0873	1.2158	0.7815	0.93973	0.89745	1	1	1.0286	1.1442	0.82123
695	A2RTX5-2;A2RTX5;B7ZLP8	A2RTX5-2;A2RTX5;B7ZLP8;H0YKB9	Probable threonine--tRNA ligase 2, cytoplasmic	TARSL2	sp|A2RTX5-2|SYTC2_HUMAN Isoform 2 of Threonine--tRNA ligase 2, cytoplasmic OS=Homo sapiens OX=9606 GN=TARSL2;sp|A2RTX5|SYTC2_HUMAN Threonine--tRNA ligase 2, cytoplasmic OS=Homo sapiens OX=9606 GN=TARSL2 PE=1 SV=1;tr|B7ZLP8|B7ZLP8_HUMAN TARSL2 protein OS=Ho			81.56	0	10.026	10	7	7	15.1	10.6	10.6	9.5	8.8	10	7.8	8.5	5.5	9.5	7.6						NaN	NaN	NaN	NaN	NaN	1	1	0.3832	0.26298	0.54212	0.10884	0.45071	0.35923	0.12647	0.055455	1	1	0.3159	0.71546	0.20316
699	A3KMH1-3;A3KMH1	A3KMH1-3;A3KMH1	von Willebrand factor A domain-containing protein 8	VWA8	sp|A3KMH1-3|VWA8_HUMAN Isoform 3 of von Willebrand factor A domain-containing protein 8 OS=Homo sapiens OX=9606 GN=VWA8;sp|A3KMH1|VWA8_HUMAN von Willebrand factor A domain-containing protein 8 OS=Homo sapiens OX=9606 GN=VWA8 PE=1 SV=2	Mitochondrion	Matrix	210.92	0	323.31	96	96	35	55.8	55.8	21.4	40.2	44.8	41.2	25	44.7	47.6	37	38.4	Proteome Cluster 11	C431A-parkin_0h_C431A-parkin_18h;C431A-parkin_0h_WT-parkin_12h;C431A-parkin_0h_WT-parkin_18h;C431A-parkin_12h_WT-parkin_12h;C431A-parkin_12h_WT-parkin_18h;C431A-parkin_18h_WT-parkin_18h;C431A-parkin_2h_C431A-parkin_18h;C431A-parkin_2h_WT-parkin_12h;C431A-parkin_2h_WT-parkin_18h;C431A-parkin_6h_WT-parkin_12h;C431A-parkin_6h_WT-parkin_18h;WT-parkin_0h_C431A-parkin_18h;WT-parkin_0h_WT-parkin_12h;WT-…	1.73467	5.20941	2.38212	3.54788	4.47227	2.77139	-3.8893	-4.47227	1	1	1.2078	1.1104	0.92793	0.84488	0.59928	0.44072	0.40554	0.427	1	1	0.95857	1.1	0.78529
700	A3KN83-2;A3KN83;A3KN83-3;A3KN83-4	A3KN83-2;A3KN83;A3KN83-3;A3KN83-4	Protein strawberry notch homolog 1	SBNO1	sp|A3KN83-2|SBNO1_HUMAN Isoform 2 of Protein strawberry notch homolog 1 OS=Homo sapiens OX=9606 GN=SBNO1;sp|A3KN83|SBNO1_HUMAN Protein strawberry notch homolog 1 OS=Homo sapiens OX=9606 GN=SBNO1 PE=1 SV=1;sp|A3KN83-3|SBNO1_HUMAN Isoform 3 of Protein strawb			154.18	0	323.31	57	57	49	48.4	48.4	42.9	25.5	38.1	28.4	18.6	32.7	36.1	24.1	39.7						NaN	NaN	NaN	NaN	NaN	1	1	1.2009	0.88951	1.1449	0.98194	1.0142	0.84021	0.80172	0.68111	1	1	1.43	1.1077	1.1316
701	A4D1E9;A4D1E9-2;C9J8R7;C9JNI1;C9JEQ8	A4D1E9;A4D1E9-2;C9J8R7;C9JNI1;C9JEQ8;A4D1E9-3;F8WBB5	GTP-binding protein 10	GTPBP10	sp|A4D1E9|GTPBA_HUMAN GTP-binding protein 10 OS=Homo sapiens OX=9606 GN=GTPBP10 PE=1 SV=1;sp|A4D1E9-2|GTPBA_HUMAN Isoform 2 of GTP-binding protein 10 OS=Homo sapiens OX=9606 GN=GTPBP10;tr|C9J8R7|C9J8R7_HUMAN GTP-binding protein 10 (Fragment) OS=Homo sapien	Mitochondrion	Matrix	42.932	0	162.48	22	22	16	58.4	58.4	45.7	51.4	53	50.4	42.4	50.1	50.6	37.2	46.5	Proteome Cluster 11	C431A-parkin_0h_C431A-parkin_12h;C431A-parkin_0h_C431A-parkin_18h;C431A-parkin_0h_WT-parkin_12h;C431A-parkin_0h_WT-parkin_18h;C431A-parkin_12h_C431A-parkin_18h;C431A-parkin_12h_WT-parkin_12h;C431A-parkin_12h_WT-parkin_18h;C431A-parkin_18h_WT-parkin_18h;C431A-parkin_2h_C431A-parkin_12h;C431A-parkin_2h_C431A-parkin_18h;C431A-parkin_2h_WT-parkin_12h;C431A-parkin_2h_WT-parkin_18h;C431A-parkin_6h_C431…	2.49154	7.58442	3.62512	5.72087	6.72728	4.9264	-5.6546	-6.72728	1	1	1.2262	1.152	0.86911	0.90293	0.62824	0.47253	0.33039	0.37153	1	1	1.0422	1.0419	0.85974
702	A4D1P6;C9J1X0;A4D1P6-2;A4D1P6-3	A4D1P6;C9J1X0;A4D1P6-2;A4D1P6-3	WD repeat-containing protein 91	WDR91	sp|A4D1P6|WDR91_HUMAN WD repeat-containing protein 91 OS=Homo sapiens OX=9606 GN=WDR91 PE=1 SV=2;tr|C9J1X0|C9J1X0_HUMAN WD repeat-containing protein 91 OS=Homo sapiens OX=9606 GN=WDR91 PE=1 SV=1;sp|A4D1P6-2|WDR91_HUMAN Isoform 2 of WD repeat-containing pro			83.343	0	22.081	17	17	17	28.9	28.9	28.9	5.5	10.2	2.3	7	12.4	9.8	2.3	12.2						NaN	NaN	NaN	NaN	NaN	1	1	0.92497	1.0512	0.75795	0.9654	0.65831	0.90073	0.62582	0.9651	1	1	0.80367	1.2189	0.81739
706	A5PLN9-2;A5PLN9-4;A5PLN9;A5PLN9-5	A5PLN9-2;A5PLN9-4;A5PLN9;A5PLN9-5;D6RB83	Trafficking protein particle complex subunit 13	TRAPPC13	sp|A5PLN9-2|TPC13_HUMAN Isoform 2 of Trafficking protein particle complex subunit 13 OS=Homo sapiens OX=9606 GN=TRAPPC13;sp|A5PLN9-4|TPC13_HUMAN Isoform 3 of Trafficking protein particle complex subunit 13 OS=Homo sapiens OX=9606 GN=TRAPPC13;sp|A5PLN9|TPC1			45.934	0	6.8017	12	12	3	27.7	27.7	9	15.8	7.5	4.1	8.5	6.1	12.9	3.9	7.8						NaN	NaN	NaN	NaN	NaN	1	1	1.0163	0.75237	1.0552	0.7187	0.91431	0.39277	0.59379	0.44897	1	1	0.97865	0.95199	0.71867
707	A5YKK6;A5YKK6-4	A5YKK6;A5YKK6-4;H3BVC9;H3BNB1;H3BTH2;H3BR89;H3BMH0;H3BT18;H3BU44	CCR4-NOT transcription complex subunit 1	CNOT1	sp|A5YKK6|CNOT1_HUMAN CCR4-NOT transcription complex subunit 1 OS=Homo sapiens OX=9606 GN=CNOT1 PE=1 SV=2;sp|A5YKK6-4|CNOT1_HUMAN Isoform 4 of CCR4-NOT transcription complex subunit 1 OS=Homo sapiens OX=9606 GN=CNOT1			266.94	0	323.31	103	103	2	47.3	47.3	1.4	30.5	39.5	32	31.4	37.7	37.6	30.1	39.6						NaN	NaN	NaN	NaN	NaN	1	1	0.89444	0.85913	0.97123	0.97204	0.93872	0.8574	0.91515	0.90779	1	1	0.9862	0.86285	1.0049
709	H3BTL1;Q9GZQ8;A6NCE7	H3BTL1;Q9GZQ8;A6NCE7;H3BTE7	Microtubule-associated proteins 1A/1B light chain 3B;Microtubule-associated proteins 1A/1B light chain 3 beta 2	MAP1LC3B;MAP1LC3B2	tr|H3BTL1|H3BTL1_HUMAN Microtubule-associated protein 1 light chain 3 beta, isoform CRA_f OS=Homo sapiens OX=9606 GN=MAP1LC3B PE=3 SV=1;sp|Q9GZQ8|MLP3B_HUMAN Microtubule-associated proteins 1A/1B light chain 3B OS=Homo sapiens OX=9606 GN=MAP1LC3B PE=1 SV=3			9.0115	0	18.781	4	4	2	50.7	50.7	32	41.3	41.3	32	32	41.3	50.7	32	50.7						NaN	NaN	NaN	NaN	NaN	1	1	0.84739	1.413	1.1074	1.1821	2.8815	1.2206	3.8803	1.2036	1	1	1.1553	1.0726	0.98434
711	A6NDG6	A6NDG6;H3BV17	Phosphoglycolate phosphatase	PGP	sp|A6NDG6|PGP_HUMAN Glycerol-3-phosphate phosphatase OS=Homo sapiens OX=9606 GN=PGP PE=1 SV=1			34.006	0	323.31	19	19	19	56.7	56.7	56.7	56.1	56.1	56.1	56.1	56.1	56.7	56.1	56.7						NaN	NaN	NaN	NaN	NaN	1	1	0.84833	0.92382	1.0669	1.0601	1.0291	0.91967	0.81864	1.2697	1	1	0.95472	1.1523	1.0935
712	A6NDU8	A6NDU8;A0A0C4DGW6	UPF0600 protein C5orf51	C5orf51	sp|A6NDU8|CE051_HUMAN UPF0600 protein C5orf51 OS=Homo sapiens OX=9606 GN=C5orf51 PE=1 SV=1			33.62	0	254.08	13	13	13	56.1	56.1	56.1	22.1	34	24.5	22.8	27.6	38.8	19.7	51.7						NaN	NaN	NaN	NaN	NaN	1	1	0.87967	0.84559	1.3574	1.0532	0.80031	0.88048	0.30432	1.0157	1	1	1.2919	0.98536	2.0749
714	A6NEM2;P51610-4	A6NEM2;P51610-4;P51610-3	Host cell factor 1;HCF N-terminal chain 1;HCF N-terminal chain 2;HCF N-terminal chain 3;HCF N-terminal chain 4;HCF N-terminal chain 5;HCF N-terminal chain 6;HCF C-terminal chain 1;HCF C-terminal chain 2;HCF C-terminal chain 3;HCF C-terminal chain 4;HCF C-terminal chain 5;HCF C-terminal chain 6	HCFC1	tr|A6NEM2|A6NEM2_HUMAN Host cell factor 1 OS=Homo sapiens OX=9606 GN=HCFC1 PE=1 SV=2;sp|P51610-4|HCFC1_HUMAN Isoform 4 of Host cell factor 1 OS=Homo sapiens OX=9606 GN=HCFC1			213.47	0	323.31	65	65	3	45.9	45.9	1.9	32.3	38.7	32.5	37.8	40.5	40.9	34	42.5						NaN	NaN	NaN	NaN	NaN	1	1	1.1256	0.99901	0.94697	1.0089	0.97287	1.1776	0.92837	1.0668	1	1	1.0651	1.1155	1.0913
719	A6NMH6;A6NFQ9;F8W8I8;Q92599-2;Q92599-4;Q92599;A0A087X142;Q92599-3	A6NMH6;A6NFQ9;F8W8I8;Q92599-2;Q92599-4;Q92599;A0A087X142;Q92599-3;C9JV02;C9J4G8;A0A0A0MRP8	Septin-8	2021-09-08	tr|A6NMH6|A6NMH6_HUMAN Septin-8 OS=Homo sapiens OX=9606 GN=SEPTIN8 PE=1 SV=1;tr|A6NFQ9|A6NFQ9_HUMAN Septin-8 OS=Homo sapiens OX=9606 GN=SEPTIN8 PE=1 SV=1;tr|F8W8I8|F8W8I8_HUMAN Septin-8 OS=Homo sapiens OX=9606 GN=SEPTIN8 PE=1 SV=1;sp|Q92599-2|SEPT8_HUMAN I			49.915	0	323.31	21	19	16	52.8	46.7	41.6	37.9	42.8	30.5	31.4	46	42.8	37.7	49.8						NaN	NaN	NaN	NaN	NaN	1	1	0.99869	0.94471	0.9247	1.0874	0.80588	1.2278	0.90777	0.97705	1	1	0.77533	0.88485	0.91798
721	A6NG10;K7EMC9;Q969T9;K7EIJ0;K7ENL2;Q969T9-2	A6NG10;K7EMC9;Q969T9;K7EIJ0;K7ENL2;Q969T9-2;K7EIN1;K7ESN4;K7EIK1	WW domain-binding protein 2	WBP2	tr|A6NG10|A6NG10_HUMAN WW domain-binding protein 2 OS=Homo sapiens OX=9606 GN=WBP2 PE=1 SV=2;tr|K7EMC9|K7EMC9_HUMAN WW domain-binding protein 2 OS=Homo sapiens OX=9606 GN=WBP2 PE=1 SV=1;sp|Q969T9|WBP2_HUMAN WW domain-binding protein 2 OS=Homo sapiens OX=96			25.807	0	77.104	8	8	8	42.3	42.3	42.3	33.5	36.4	18.4	18.4	16.7	32.2	15.1	36.4						NaN	NaN	NaN	NaN	NaN	1	1	1.0211	1.0724	1.2165	1.0244	1.4719	1.1465	1.4746	1.0986	1	1	0.98755	0.9609	1.1051
723	A6NGJ0;P51808;F2Z328	A6NGJ0;P51808;F2Z328	Dynein light chain Tctex-type 3	DYNLT3	tr|A6NGJ0|A6NGJ0_HUMAN Dynein light chain Tctex-type 3 OS=Homo sapiens OX=9606 GN=DYNLT3 PE=1 SV=1;sp|P51808|DYLT3_HUMAN Dynein light chain Tctex-type 3 OS=Homo sapiens OX=9606 GN=DYNLT3 PE=1 SV=1;tr|F2Z328|F2Z328_HUMAN Dynein light chain Tctex-type 3 OS=H			16.979	0	162.73	4	4	4	55.9	55.9	55.9	17.8	55.9	17.8	33.6	33.6	55.9	17.8	55.9						NaN	NaN	NaN	NaN	NaN	1	1	0.73844	0.70126	0.7402	0.9903	0.70865	1.1863	0.80355	1.4734	1	1	0.44081	0.7943	0.85505
725	A6NGW1;O95070;E9PIZ0;C9JST7	A6NGW1;O95070;E9PIZ0;C9JST7;E9PS11	Protein YIF1A	YIF1A	tr|A6NGW1|A6NGW1_HUMAN Protein YIF1A OS=Homo sapiens OX=9606 GN=YIF1A PE=1 SV=1;sp|O95070|YIF1A_HUMAN Protein YIF1A OS=Homo sapiens OX=9606 GN=YIF1A PE=1 SV=2;tr|E9PIZ0|E9PIZ0_HUMAN Protein YIF1A (Fragment) OS=Homo sapiens OX=9606 GN=YIF1A PE=1 SV=1;tr|C9J			26.377	0	77.324	5	5	5	24.5	24.5	24.5	14.1	24.5	24.1	24.1	24.1	16.2	24.1	16.2						NaN	NaN	NaN	NaN	NaN	1	1	0.82524	1.2158	0.921	1.1432	1.022	0.7467	1.0089	0.94936	1	1	1.1377	1.0639	0.90574
728	A6NHQ2	A6NHQ2	rRNA/tRNA 2-O-methyltransferase fibrillarin-like protein 1	FBLL1	sp|A6NHQ2|FBLL1_HUMAN rRNA/tRNA 2-O-methyltransferase fibrillarin-like protein 1 OS=Homo sapiens OX=9606 GN=FBLL1 PE=3 SV=2			34.803	0	12.335	5	3	3	11.7	3.9	3.9	11.1	11.4	11.4	11.4	11.4	11.7	11.4	11.7						NaN	NaN	NaN	NaN	NaN	1	1	0.66327	1.0566	0.62483	1.1176	0.52523	1.4025	0.41748	0.7772	1	1	0.73034	1.0819	1.3507
730	A6NHR9;A6NHR9-2;J3KTL8	A6NHR9;A6NHR9-2;J3KTL8;A6NHR9-3;A0A2R8YCU7;J3QSH1;A0A2R8YE92;J3KRK8;J3KTK7	Structural maintenance of chromosomes flexible hinge domain-containing protein 1	SMCHD1	sp|A6NHR9|SMHD1_HUMAN Structural maintenance of chromosomes flexible hinge domain-containing protein 1 OS=Homo sapiens OX=9606 GN=SMCHD1 PE=1 SV=2;sp|A6NHR9-2|SMHD1_HUMAN Isoform 2 of Structural maintenance of chromosomes flexible hinge domain-containing p			226.37	0	323.31	113	113	113	58.9	58.9	58.9	42.5	47.4	41.2	36.4	44.8	49.7	40.3	48.1						NaN	NaN	NaN	NaN	NaN	1	1	1.4058	1.0633	1.176	1.1395	1.0815	1.2459	0.90163	1.0795	1	1	1.0635	1.2079	1.1544
731	A6NHX0	A6NHX0;F2Z3I9;F2Z2C1;F8WD52;B7WPJ3;Q8WT-parkinX7	GATS-like protein 2	GATSL2	sp|A6NHX0|CAST2_HUMAN Cytosolic arginine sensor for mTORC1 subunit 2 OS=Homo sapiens OX=9606 GN=CASTOR2 PE=1 SV=3			36.056	0	32.147	7	7	7	24.6	24.6	24.6	13.4	17.6	22.5	7.3	10.9	22.2	7.3	24.6						NaN	NaN	NaN	NaN	NaN	1	1	1.1669	0.8428	1.1512	0.89972	0.71059	0.7434	0.47309	0.678	1	1	1.2878	0.90493	0.58182
734	A6NJ78;A0A0U1RR76;A6NJ78-2	A6NJ78;A0A0U1RR76;A6NJ78-2;A6NJ78-4;P0C7V9;A0A0U1RRF2;B5MC64;A0A0U1RR64;A0A0U1RRD2;F8WD83;A6NJ78-3	Probable methyltransferase-like protein 15	METTL15	sp|A6NJ78|MET15_HUMAN Probable methyltransferase-like protein 15 OS=Homo sapiens OX=9606 GN=METTL15 PE=1 SV=1;tr|A0A0U1RR76|A0A0U1RR76_HUMAN Probable methyltransferase-like protein 15 OS=Homo sapiens OX=9606 GN=METTL15 PE=1 SV=1;sp|A6NJ78-2|MET15_HUMAN Iso	Mitochondrion	Matrix	46.121	0	147.41	12	12	12	45	45	45	12.8	4.9	13.3	15.5	38.8	14.5	11.5	16.7						NaN	NaN	NaN	NaN	NaN	1	1	1.0924	1.0001	0.77944	0.77506	0.39834	0.31654	0.18273	0.19632	1	1	0.92266	1.7214	0.5331
736	F8WC89;A6NKF1;H0YEW7;A6NKF1-2	F8WC89;A6NKF1;H0YEW7;A6NKF1-2	SAC3 domain-containing protein 1	SAC3D1	tr|F8WC89|F8WC89_HUMAN SAC3 domain-containing protein 1 OS=Homo sapiens OX=9606 GN=SAC3D1 PE=1 SV=1;sp|A6NKF1|SAC31_HUMAN SAC3 domain-containing protein 1 OS=Homo sapiens OX=9606 GN=SAC3D1 PE=1 SV=2;tr|H0YEW7|H0YEW7_HUMAN SAC3 domain-containing protein 1 (			38.58	0	56.022	8	8	8	27.9	27.9	27.9	14	19.3	16.5	14.2	15.1	19.3	19.3	27.9						NaN	NaN	NaN	NaN	NaN	1	1	0.617	0.70578	0.63357	0.9574	0.60465	1.1801	0.5702	1.1784	1	1	0.73076	0.65788	0.90985
737	J3KNE0;A6NKT7	J3KNE0;A6NKT7	RanBP2-like and GRIP domain-containing protein 3	RGPD3	tr|J3KNE0|J3KNE0_HUMAN RanBP2-like and GRIP domain-containing protein 3 OS=Homo sapiens OX=9606 GN=RGPD3 PE=4 SV=2;sp|A6NKT7|RGPD3_HUMAN RanBP2-like and GRIP domain-containing protein 3 OS=Homo sapiens OX=9606 GN=RGPD3 PE=3 SV=2			197.62	0	9.6307	62	3	0	35.6	2.4	0	24.4	26.1	21.1	26.7	29.3	30	25.4	29.9						NaN	NaN	NaN	NaN	NaN	1	1	0.96255	0.78833	0.73991	0.84877	1.1403	0.93275	0.96872	0.91525	1	1	1.0008	1.3366	0.8088
738	A6NLH6;Q9P003	A6NLH6;Q9P003	Protein cornichon homolog 4	CNIH4	tr|A6NLH6|A6NLH6_HUMAN Protein cornichon homolog 4 OS=Homo sapiens OX=9606 GN=CNIH4 PE=1 SV=1;sp|Q9P003|CNIH4_HUMAN Protein cornichon homolog 4 OS=Homo sapiens OX=9606 GN=CNIH4 PE=1 SV=1			15.771	0	33.048	1	1	1	14.6	14.6	14.6	14.6	14.6	14.6	14.6	14.6	14.6	14.6	14.6						NaN	NaN	NaN	NaN	NaN	1	1	0.86073	1.3459	0.99807	1.313	0.93797	0.8469	0.87994	1.0342	1	1	1.0516	0.97	0.92016
740	E9PJK1;E9PRJ8;H0YDL9;H0YDJ9;E9PIF1;A6NMH8;P60033	E9PJK1;E9PRJ8;H0YDL9;H0YDJ9;E9PIF1;A6NMH8;P60033;E9PM31;H0YEE2	Tetraspanin;CD81 antigen	CD81	tr|E9PJK1|E9PJK1_HUMAN Tetraspanin OS=Homo sapiens OX=9606 GN=CD81 PE=1 SV=1;tr|E9PRJ8|E9PRJ8_HUMAN Tetraspanin (Fragment) OS=Homo sapiens OX=9606 GN=CD81 PE=1 SV=1;tr|H0YDL9|H0YDL9_HUMAN Tetraspanin (Fragment) OS=Homo sapiens OX=9606 GN=CD81 PE=1 SV=1;tr|			17.963	0	323.31	3	3	3	35.8	35.8	35.8	26.1	35.8	26.1	26.1	35.8	35.8	35.8	35.8						NaN	NaN	NaN	NaN	NaN	1	1	1.1823	0.76871	1.2568	0.57541	1.0945	0.50704	1.1309	0.77091	1	1	0.83486	1.0186	0.67339
741	A6NMN0;P46020;P46020-2;A6NIT2;P46020-3	A6NMN0;P46020;P46020-2;A6NIT2;P46020-3	Phosphorylase b kinase regulatory subunit alpha, skeletal muscle isoform	PHKA1	tr|A6NMN0|A6NMN0_HUMAN Phosphorylase b kinase regulatory subunit OS=Homo sapiens OX=9606 GN=PHKA1 PE=1 SV=1;sp|P46020|KPB1_HUMAN Phosphorylase b kinase regulatory subunit alpha, skeletal muscle isoform OS=Homo sapiens OX=9606 GN=PHKA1 PE=1 SV=2;sp|P46020-2			139.05	0	130.2	22	22	22	19	19	19	3.4	13.9	4.8	5.2	1.2	6	1.1	10.5						NaN	NaN	NaN	NaN	NaN	1	1	0.93468	0.81276	0.71631	1.0676	0.4658	0.7729	0.23403	1.058	1	1	0.74953	0.77678	0.78681
742	A6NMQ1;P09884;A0A087WU64	A6NMQ1;P09884;A0A087WU64;A0A5F9ZHW2	DNA polymerase;DNA polymerase alpha catalytic subunit	POLA1	tr|A6NMQ1|A6NMQ1_HUMAN DNA polymerase OS=Homo sapiens OX=9606 GN=POLA1 PE=1 SV=1;sp|P09884|DPOLA_HUMAN DNA polymerase alpha catalytic subunit OS=Homo sapiens OX=9606 GN=POLA1 PE=1 SV=2;tr|A0A087WU64|A0A087WU64_HUMAN DNA polymerase OS=Homo sapiens OX=9606 G			166.46	0	323.31	62	62	62	48.9	48.9	48.9	27.2	38.8	28.2	29.4	31.7	37.8	30.9	34.2						NaN	NaN	NaN	NaN	NaN	1	1	1.3349	1.0231	1.3453	1.1455	1.1293	0.89806	0.94664	0.8864	1	1	1.3674	1.2224	1.1893
743	A6NMQ3;Q5T5H1;O43768-2;O43768;O43768-9;O43768-3;O43768-4;A0A1W2PRU0;O43768-6;O43768-5;O43768-7	A6NMQ3;Q5T5H1;O43768-2;O43768;O43768-9;O43768-3;O43768-4;A0A1W2PRU0;O43768-6;O43768-5;O43768-7;O43768-8	Alpha-endosulfine	ENSA	tr|A6NMQ3|A6NMQ3_HUMAN Alpha-endosulfine OS=Homo sapiens OX=9606 GN=ENSA PE=1 SV=2;tr|Q5T5H1|Q5T5H1_HUMAN Alpha-endosulfine OS=Homo sapiens OX=9606 GN=ENSA PE=1 SV=1;sp|O43768-2|ENSA_HUMAN Isoform 2 of Alpha-endosulfine OS=Homo sapiens OX=9606 GN=ENSA;sp|O			15.634	0	37.518	9	9	8	65.7	65.7	57.9	65	53.6	53.6	53.6	40.7	52.1	52.1	65.7						NaN	NaN	NaN	NaN	NaN	1	1	0.93075	1.1193	1.097	1.0323	0.86178	1.3063	1.0059	0.85523	1	1	0.89385	0.86038	1.3695
746	A6ZKI3;Q17RB0	A6ZKI3;Q17RB0	Protein FAM127A;Protein FAM127C	FAM127A;FAM127C	sp|A6ZKI3|RTL8C_HUMAN Retrotransposon Gag-like protein 8C OS=Homo sapiens OX=9606 GN=RTL8C PE=1 SV=1;sp|Q17RB0|RTL8B_HUMAN Retrotransposon Gag-like protein 8B OS=Homo sapiens OX=9606 GN=RTL8B PE=1 SV=1			13.171	0	15.252	6	6	2	53.1	53.1	23	30.1	36.3	40.7	36.3	30.1	46.9	42.5	26.5						NaN	NaN	NaN	NaN	NaN	1	1	1.2145	0.86896	1.3065	1.0769	0.93015	0.59912	0.8712	0.74886	1	1	1.1182	0.98696	1.1512
749	A8CG34;A8CG34-2	A8CG34;A8CG34-2;A6NF01;C9JER0;C9J370;A0A0J9YWR1;Q6PJE2-5;Q6PJE2;C9JFL1	Nuclear envelope pore membrane protein POM 121C	POM121C	sp|A8CG34|P121C_HUMAN Nuclear envelope pore membrane protein POM 121C OS=Homo sapiens OX=9606 GN=POM121C PE=1 SV=3;sp|A8CG34-2|P121C_HUMAN Isoform 2 of Nuclear envelope pore membrane protein POM 121C OS=Homo sapiens OX=9606 GN=POM121C			125.09	0	221.69	20	20	6	25.6	25.6	7.6	8.2	16.2	11.9	6.3	18.2	11.6	21.2	13.5						NaN	NaN	NaN	NaN	NaN	1	1	0.63187	1.1196	0.63952	0.94542	0.75297	1.0819	0.72329	0.94581	1	1	0.55132	0.89589	0.5978
752	P55145;A8K878	P55145;A8K878;H7C2D6	Mesencephalic astrocyte-derived neurotrophic factor	MANF	sp|P55145|MANF_HUMAN Mesencephalic astrocyte-derived neurotrophic factor OS=Homo sapiens OX=9606 GN=MANF PE=1 SV=3;tr|A8K878|A8K878_HUMAN Mesencephalic astrocyte-derived neurotrophic factor OS=Homo sapiens OX=9606 GN=MANF PE=1 SV=1			20.7	0	82.714	9	9	9	46.2	46.2	46.2	46.2	46.2	40.7	46.2	41.8	46.2	46.2	46.2						NaN	NaN	NaN	NaN	NaN	1	1	0.92841	1.0318	0.89149	0.99598	0.92582	1.0414	0.75378	0.67764	1	1	0.99793	1.1835	1.0117
757	A8MT72;Q2NKQ5;Q16799-3;Q16799-2;Q16799	A8MT72;Q2NKQ5;Q16799-3;Q16799-2;Q16799	Reticulon;Reticulon-1	RTN1	tr|A8MT72|A8MT72_HUMAN Reticulon OS=Homo sapiens OX=9606 GN=RTN1 PE=1 SV=1;tr|Q2NKQ5|Q2NKQ5_HUMAN Reticulon OS=Homo sapiens OX=9606 GN=RTN1 PE=1 SV=1;sp|Q16799-3|RTN1_HUMAN Isoform RTN1-C of Reticulon-1 OS=Homo sapiens OX=9606 GN=RTN1;sp|Q16799-2|RTN1_HUMA			21.862	0.00038076	2.9952	2	2	2	8.3	8.3	8.3	8.3	8.3	8.3	8.3	4.1	8.3	8.3	8.3						NaN	NaN	NaN	NaN	NaN	1	1	0.99218	1.321	1.0347	1.4	1.3373	0.9076	1.3996	1.2751	1	1	1.1683	1.3691	0.78372
759	A8MU21;Q9BVK8;Q9BVK8-2	A8MU21;Q9BVK8;Q9BVK8-2	Transmembrane protein 147	TMEM147	tr|A8MU21|A8MU21_HUMAN Transmembrane protein 147 OS=Homo sapiens OX=9606 GN=TMEM147 PE=1 SV=1;sp|Q9BVK8|TM147_HUMAN Transmembrane protein 147 OS=Homo sapiens OX=9606 GN=TMEM147 PE=1 SV=1;sp|Q9BVK8-2|TM147_HUMAN Isoform 2 of Transmembrane protein 147 OS=Hom			21.141	0	104.93	4	4	4	24.5	24.5	24.5	10.3	17.9	17.9	14.1	19.6	15.2	10.3	15.2						NaN	NaN	NaN	NaN	NaN	1	1	0.73529	1.0336	0.71346	1.2845	0.66762	0.53584	1.0654	0.42762	1	1	1.1447	1.01	0.66206
761	A8MUM1;Q53HC9;C9J0U9;D3YTH5;F8WDS8	A8MUM1;Q53HC9;C9J0U9;D3YTH5;F8WDS8;F8WDX0;F8WB12;C9JVR6	Protein TSSC1	TSSC1	tr|A8MUM1|A8MUM1_HUMAN EARP and GARP complex-interacting protein 1 OS=Homo sapiens OX=9606 GN=EIPR1 PE=1 SV=2;sp|Q53HC9|EIPR1_HUMAN EARP and GARP complex-interacting protein 1 OS=Homo sapiens OX=9606 GN=EIPR1 PE=1 SV=2;tr|C9J0U9|C9J0U9_HUMAN EARP and GARP			46.319	0	91.159	10	10	10	33.6	33.6	33.6	11.8	27.8	12.1	14.5	15.7	20.8	7.5	16.9						NaN	NaN	NaN	NaN	NaN	1	1	1.0225	0.96545	1.0317	1.1459	1.2065	1.1322	1.1428	0.99406	1	1	0.97778	0.78478	1.0403
764	P62308;A8MWD9;Q49AN9;F5H013;C9JVQ0	P62308;A8MWD9;Q49AN9;F5H013;C9JVQ0	Small nuclear ribonucleoprotein G;Putative small nuclear ribonucleoprotein G-like protein 15	SNRPG;SNRPGP15	sp|P62308|RUXG_HUMAN Small nuclear ribonucleoprotein G OS=Homo sapiens OX=9606 GN=SNRPG PE=1 SV=1;sp|A8MWD9|RUXGL_HUMAN Putative small nuclear ribonucleoprotein G-like protein 15 OS=Homo sapiens OX=9606 GN=SNRPGP15 PE=5 SV=2;tr|Q49AN9|Q49AN9_HUMAN Small nu			8.496	0	89.647	5	5	5	36.8	36.8	36.8	36.8	36.8	36.8	36.8	36.8	36.8	36.8	36.8						NaN	NaN	NaN	NaN	NaN	1	1	0.74213	0.93514	0.74436	1.0222	1.0181	1.202	0.67398	0.87928	1	1	0.65601	1.1343	0.8601
767	A8MXV4	A8MXV4	Nucleoside diphosphate-linked moiety X motif 19, mitochondrial	NUDT19	sp|A8MXV4|NUD19_HUMAN Nucleoside diphosphate-linked moiety X motif 19 OS=Homo sapiens OX=9606 GN=NUDT19 PE=1 SV=1	Mitochondrion	Matrix	42.233	0	95.535	12	12	12	43.2	43.2	43.2	23.2	34.1	14.9	18.4	35.2	24.3	14.9	24.3						NaN	NaN	NaN	NaN	NaN	1	1	0.96401	1.0518	0.93552	0.81279	0.78843	0.53777	0.79819	0.51515	1	1	1.497	1.0015	0.93346
768	A9X3U0;Q96GF1	A9X3U0;Q96GF1	E3 ubiquitin-protein ligase RNF185	RNF185	tr|A9X3U0|A9X3U0_HUMAN BSK65-TEST2 OS=Homo sapiens OX=9606 GN=RNF185 PE=1 SV=1;sp|Q96GF1|RN185_HUMAN E3 ubiquitin-protein ligase RNF185 OS=Homo sapiens OX=9606 GN=RNF185 PE=1 SV=1			16.786	0.00075748	2.8405	3	3	3	18.5	18.5	18.5	8.9	18.5	8.9	18.5	18.5	14	8.9	18.5						NaN	NaN	NaN	NaN	NaN	1	1	1.2504	1.5688	1.3261	1.5344	1.1578	0.7314	1.0132	1.0534	1	1	0.83613	1.0358	0.64481
769	A9Z1X7;Q8IYB3;Q8IYB3-2;E9PCT1;M0R088	A9Z1X7;Q8IYB3;Q8IYB3-2;E9PCT1;M0R088;M0R1E7;M0QXG5	Serine/arginine repetitive matrix protein 1	SRRM1	tr|A9Z1X7|A9Z1X7_HUMAN Serine/arginine repetitive matrix protein 1 OS=Homo sapiens OX=9606 GN=SRRM1 PE=1 SV=1;sp|Q8IYB3|SRRM1_HUMAN Serine/arginine repetitive matrix protein 1 OS=Homo sapiens OX=9606 GN=SRRM1 PE=1 SV=2;sp|Q8IYB3-2|SRRM1_HUMAN Isoform 2 of			103.39	0	323.31	45	44	44	44.8	44	44	30.9	34.5	28.8	27.5	34.5	30.1	23.5	27.4						NaN	NaN	NaN	NaN	NaN	1	1	1.975	1.2055	1.3608	0.99045	1.0405	0.48891	0.94085	0.58879	1	1	1.9468	1.2496	1.3358
774	B0QYK0;Q01844-6;Q01844-3;Q01844;Q01844-5;A0A0D9SFL3;C9JGE3;Q01844-2	B0QYK0;Q01844-6;Q01844-3;Q01844;Q01844-5;A0A0D9SFL3;C9JGE3;Q01844-2;Q01844-4	RNA-binding protein EWS	EWSR1	tr|B0QYK0|B0QYK0_HUMAN RNA-binding protein EWS OS=Homo sapiens OX=9606 GN=EWSR1 PE=1 SV=1;sp|Q01844-6|EWS_HUMAN Isoform 6 of RNA-binding protein EWS OS=Homo sapiens OX=9606 GN=EWSR1;sp|Q01844-3|EWS_HUMAN Isoform 3 of RNA-binding protein EWS OS=Homo sapiens			64.929	0	323.31	10	10	3	17.6	17.6	8.3	16.2	16.3	16.2	16.3	17.6	16.3	16.2	16.3						NaN	NaN	NaN	NaN	NaN	1	1	1.088	1.045	0.76	0.95286	1.0067	1.1515	0.93325	0.99352	1	1	1.0937	0.99655	1.1165
776	B0YIW2;P02656	B0YIW2;P02656	Apolipoprotein C-III	APOC3	tr|B0YIW2|B0YIW2_HUMAN Apolipoprotein C-III OS=Homo sapiens OX=9606 GN=APOC3 PE=1 SV=1;sp|P02656|APOC3_HUMAN Apolipoprotein C-III OS=Homo sapiens OX=9606 GN=APOC3 PE=1 SV=1			12.815	0	172.11	1	1	1	13.7	13.7	13.7	13.7	13.7	13.7	13.7	13.7	13.7	13.7	13.7						NaN	NaN	NaN	NaN	NaN	1	1	2.8779	1.318	2.5551	0.9912	3.8917	0.79181	3.1625	1.3608	1	1	1.5257	0.98661	1.2079
777	B0YJ81;A6NP58;B0YJ81-2	B0YJ81;A6NP58;B0YJ81-2	Very-long-chain (3R)-3-hydroxyacyl-CoA dehydratase 1	HACD1	sp|B0YJ81|HACD1_HUMAN Very-long-chain (3R)-3-hydroxyacyl-CoA dehydratase 1 OS=Homo sapiens OX=9606 GN=HACD1 PE=1 SV=1;tr|A6NP58|A6NP58_HUMAN Very-long-chain (3R)-3-hydroxyacyl-CoA dehydratase 1 OS=Homo sapiens OX=9606 GN=HACD1 PE=1 SV=2;sp|B0YJ81-2|HACD1_H			32.387	0	74.526	4	4	4	14.2	14.2	14.2	7.3	14.2	13.5	11.1	14.2	14.2	13.5	14.2						NaN	NaN	NaN	NaN	NaN	1	1	0.69736	1.022	0.82611	0.71346	1.0266	0.65779	0.9637	0.84572	1	1	1.0402	1.0187	0.76758
778	B1AH87;P30536	B1AH87;P30536	Translocator protein	TSPO	tr|B1AH87|B1AH87_HUMAN Putative peripheral benzodiazepine receptor-related protein (Fragment) OS=Homo sapiens OX=9606 GN=TSPO PE=1 SV=1;sp|P30536|TSPO_HUMAN Translocator protein OS=Homo sapiens OX=9606 GN=TSPO PE=1 SV=3	Mitochondrion	MOM	11.896	0	84.926	4	4	4	43	43	43	14	43	43	43	43	36.4	36.4	43	Proteome Cluster 12	C431A-parkin_0h_WT-parkin_18h;C431A-parkin_18h_WT-parkin_18h;C431A-parkin_2h_WT-parkin_18h;WT-parkin_0h_WT-parkin_18h;WT-parkin_2h_WT-parkin_18h;WT-parkin_6h_WT-parkin_18h	0.984314	1.67265	1.24131	1.16007	1.60166	1.11597	0	-1.60166	1	1	1.1862	1.0729	0.95304	1.0211	0.6804	0.35263	0.35406	0.28496	1	1	1.1302	0.9765	0.481
780	B1AHL2;P23142-4;P23142-2;P23142-3	B1AHL2;P23142-4;P23142-2;P23142-3;B1AHM7;B1AHM9;H7C1M6;B1AHM6;B1AHN3	Fibulin-1	FBLN1	tr|B1AHL2|B1AHL2_HUMAN Fibulin-1 OS=Homo sapiens OX=9606 GN=FBLN1 PE=1 SV=1;sp|P23142-4|FBLN1_HUMAN Isoform C of Fibulin-1 OS=Homo sapiens OX=9606 GN=FBLN1;sp|P23142-2|FBLN1_HUMAN Isoform A of Fibulin-1 OS=Homo sapiens OX=9606 GN=FBLN1;sp|P23142-3|FBLN1_HU			78.329	0	190.3	14	14	6	24.4	24.4	11.7	7.4	9.3	17.6	8	16.4	17.6	17.6	15.5						NaN	NaN	NaN	NaN	NaN	1	1	0.55694	0.78231	0.54572	0.62701	0.62847	0.34231	0.53471	0.46603	1	1	0.52733	0.77874	0.48502
782	B1AKD8;Q5TZA2;Q5TZA2-2	B1AKD8;Q5TZA2;Q5TZA2-2;A0A087WU09;A0A087WW81	Rootletin	CROCC	tr|B1AKD8|B1AKD8_HUMAN Rootletin (Fragment) OS=Homo sapiens OX=9606 GN=CROCC PE=1 SV=2;sp|Q5TZA2|CROCC_HUMAN Rootletin OS=Homo sapiens OX=9606 GN=CROCC PE=1 SV=1;sp|Q5TZA2-2|CROCC_HUMAN Isoform 2 of Rootletin OS=Homo sapiens OX=9606 GN=CROCC			149.06	0.0099668	1.3285	3	3	2	2.1	2.1	1.2	0.6	0.6	0.6	1.5	1.2	1.2	0.6	0.6						NaN	NaN	NaN	NaN	NaN	1	1	0.75078	1.0056	0.75283	1.5814	0.66994	1.607	0.5322	1.2638	1	1	0.77946	0.67052	0.87896
784	B1AL69;Q7L3B6	B1AL69;Q7L3B6	Hsp90 co-chaperone Cdc37-like 1	CDC37L1	tr|B1AL69|B1AL69_HUMAN Hsp90 co-chaperone Cdc37-like 1 OS=Homo sapiens OX=9606 GN=CDC37L1 PE=1 SV=1;sp|Q7L3B6|CD37L_HUMAN Hsp90 co-chaperone Cdc37-like 1 OS=Homo sapiens OX=9606 GN=CDC37L1 PE=1 SV=1			35.58	0	20.6	8	8	8	28.2	28.2	28.2	15.9	15.9	18.2	8.8	11	8.1	11	22.4						NaN	NaN	NaN	NaN	NaN	1	1	0.72249	0.83129	0.86416	1.1024	1.2189	1.0208	1.1361	1.4586	1	1	1.1156	1.0025	1.0339
785	B1ALH6;O14832;O14832-2;C9IYS5	B1ALH6;O14832;O14832-2;C9IYS5;C9JR86	Phytanoyl-CoA dioxygenase, peroxisomal	PHYH	tr|B1ALH6|B1ALH6_HUMAN Phytanoyl-CoA dioxygenase, peroxisomal OS=Homo sapiens OX=9606 GN=PHYH PE=1 SV=1;sp|O14832|PAHX_HUMAN Phytanoyl-CoA dioxygenase, peroxisomal OS=Homo sapiens OX=9606 GN=PHYH PE=1 SV=1;sp|O14832-2|PAHX_HUMAN Isoform 2 of Phytanoyl-CoA	Mitochondrion	Matrix	36.965	0	28.004	10	10	10	32.1	32.1	32.1	11.5	25.5	5.9	9	26.8	12.5	5.9	6.2						NaN	NaN	NaN	NaN	NaN	1	1	1.8892	0.74529	1.2661	0.83169	1.0886	0.47185	0.80431	0.44242	1	1	1.0616	1.1172	1.1572
786	B1ALM5;Q9P0T7	B1ALM5;Q9P0T7;F2Z389;B1ALM7;B1ALM8;B1ALM4	Transmembrane protein 9	TMEM9	tr|B1ALM5|B1ALM5_HUMAN Transmembrane protein 9 OS=Homo sapiens OX=9606 GN=TMEM9 PE=1 SV=1;sp|Q9P0T7|TMEM9_HUMAN Transmembrane protein 9 OS=Homo sapiens OX=9606 GN=TMEM9 PE=1 SV=1			20.958	0	27.47	5	5	3	18.8	18.8	14.5	18.8	15.1	18.3	11.3	18.3	18.8	14.5	15.1						NaN	NaN	NaN	NaN	NaN	1	1	0.90405	1.5142	0.62984	1.1086	0.81861	0.46527	0.91508	0.62234	1	1	0.84738	0.92923	0.5571
789	B1AMS2;Q14141-2;Q14141-4;Q14141	B1AMS2;Q14141-2;Q14141-4;Q14141;H0Y961;Q14141-3;D6RDP1;D6R9Y6	Septin-6	2021-09-06	tr|B1AMS2|B1AMS2_HUMAN Septin 6, isoform CRA_b OS=Homo sapiens OX=9606 GN=SEPTIN6 PE=1 SV=1;sp|Q14141-2|SEPT6_HUMAN Isoform I of Septin-6 OS=Homo sapiens OX=9606 GN=SEPTIN6;sp|Q14141-4|SEPT6_HUMAN Isoform V of Septin-6 OS=Homo sapiens OX=9606 GN=SEPTIN6;sp			49.303	0	323.31	19	15	9	47.8	41.1	29.9	45.7	47.8	46.2	42.5	46.2	47.8	44.1	47.8						NaN	NaN	NaN	NaN	NaN	1	1	1.0236	0.97495	0.99302	1.3487	0.80675	1.2076	0.80622	1.012	1	1	0.90574	0.87757	1.1884
792	B1AP13;P08174-2;P08174-4;P08174;P08174-3;P08174-5;H7BY55;P08174-6;P08174-7;H3BLV0	B1AP13;P08174-2;P08174-4;P08174;P08174-3;P08174-5;H7BY55;P08174-6;P08174-7;H3BLV0;B1AP15;A0A2R8YDY3;A0A2R8YEC5;A0A2R8Y4B4	Complement decay-accelerating factor	CD55	tr|B1AP13|B1AP13_HUMAN Complement decay-accelerating factor OS=Homo sapiens OX=9606 GN=CD55 PE=1 SV=1;sp|P08174-2|DAF_HUMAN Isoform 1 of Complement decay-accelerating factor OS=Homo sapiens OX=9606 GN=CD55;sp|P08174-4|DAF_HUMAN Isoform 4 of Complement deca			49.338	0	323.31	24	24	24	52.3	52.3	52.3	42.3	46.8	45.5	40.5	41.4	42.3	40.3	49.1						NaN	NaN	NaN	NaN	NaN	1	1	1.0831	0.90895	1.2133	1.1308	1.5442	0.81109	1.3179	1.3338	1	1	0.80277	0.91865	0.91795
794	O75335;B1APN9	O75335;B1APN9;F8VWR9	Liprin-alpha-4	PPFIA4	sp|O75335|LIPA4_HUMAN Liprin-alpha-4 OS=Homo sapiens OX=9606 GN=PPFIA4 PE=2 SV=3;tr|B1APN9|B1APN9_HUMAN Liprin-alpha-4 OS=Homo sapiens OX=9606 GN=PPFIA4 PE=1 SV=2			134.4	0.0040015	1.8062	11	2	1	10.4	2.9	1.6	3.5	4.4	6.6	3.9	7.6	6.7	3.5	6.7						NaN	NaN	NaN	NaN	NaN	1	1	1.5283	2.9118	0.71598	0.9959	2.4188	1.6336	2.689	0.66004	1	1	2.5651	2.176	1.0704
798	P07910-2;G3V4C1;B2R5W2;G3V4W0;P07910-4;P07910-3;G3V2D6;G3V5V7;G3V251	P07910-2;G3V4C1;B2R5W2;G3V4W0;P07910-4;P07910-3;G3V2D6;G3V5V7;G3V251;G3V5X6;G3V3K6;A0A0G2JNQ3;A0A0G2JPF8;O60812;B4DSU6;B2RXH8;B7ZW38;P0DMR1;G3V4M8;G3V2H6;B3KT61;E5RG71;Q86SE5;Q86SE5-3	Heterogeneous nuclear ribonucleoproteins C1/C2	HNRNPC	sp|P07910-2|HNRPC_HUMAN Isoform C1 of Heterogeneous nuclear ribonucleoproteins C1/C2 OS=Homo sapiens OX=9606 GN=HNRNPC;tr|G3V4C1|G3V4C1_HUMAN Heterogeneous nuclear ribonucleoproteins C1/C2 OS=Homo sapiens OX=9606 GN=HNRNPC PE=1 SV=1;tr|B2R5W2|B2R5W2_HUMAN			32.337	0	323.31	28	28	0	68.3	68.3	0	46.1	66.9	45.7	65.9	65.2	52.6	52.6	66.9						NaN	NaN	NaN	NaN	NaN	1	1	0.57508	0.97783	0.56218	1.3301	0.82548	1.629	0.74953	1.4428	1	1	0.666	1.4871	0.55974
800	B2WT-parkinI3;B2WT-parkinI4;K7EJU9;Q6NYC1-2;Q6NYC1;Q6NYC1-3	B2WT-parkinI3;B2WT-parkinI4;K7EJU9;Q6NYC1-2;Q6NYC1;Q6NYC1-3	Bifunctional arginine demethylase and lysyl-hydroxylase JMJD6	JMJD6	tr|B2WT-parkinI3|B2WT-parkinI3_HUMAN Bifunctional arginine demethylase and lysyl-hydroxylase JMJD6 OS=Homo sapiens OX=9606 GN=JMJD6 PE=1 SV=1;tr|B2WT-parkinI4|B2WT-parkinI4_HUMAN Bifunctional arginine demethylase and lysyl-hydroxylase JMJD6 OS=Homo sapiens OX=9606 GN=JMJD6 PE=1 SV=1;			39.241	0	139.43	12	12	12	51.9	51.9	51.9	21.8	38.2	30.4	27.2	42.4	45.1	28.4	29.6						NaN	NaN	NaN	NaN	NaN	1	1	1.1403	1.0574	1.0628	0.92835	1.0792	1.0683	1.0013	0.98518	1	1	1.7251	1.4508	1.5843
804	B3KS98;O15372;A0A087WZK9	B3KS98;O15372;A0A087WZK9;E5RGU4;E5RFW7;E5RFH0;E5RHC7;E5RH59	Eukaryotic translation initiation factor 3 subunit H	EIF3H	tr|B3KS98|B3KS98_HUMAN Eukaryotic translation initiation factor 3 subunit H OS=Homo sapiens OX=9606 GN=EIF3H PE=1 SV=1;sp|O15372|EIF3H_HUMAN Eukaryotic translation initiation factor 3 subunit H OS=Homo sapiens OX=9606 GN=EIF3H PE=1 SV=1;tr|A0A087WZK9|A0A08			41.581	0	323.31	20	20	9	58.2	58.2	27.6	40.2	57.4	45.4	44.8	55.5	49.5	44.8	52.5						NaN	NaN	NaN	NaN	NaN	1	1	0.72973	0.83929	0.85045	0.94452	1.0064	0.76969	1.0406	0.91408	1	1	0.71726	0.84736	0.75525
805	B3KTM8;Q9UBU8-2;Q9UBU8;H0YLJ3;H0YMJ0;Q9UBU8-3;H0YM21	B3KTM8;Q9UBU8-2;Q9UBU8;H0YLJ3;H0YMJ0;Q9UBU8-3;H0YM21;H0YNE0;H0YMT8;H0YLV1;H0YNX3;H0YNI8	Mortality factor 4-like protein 1	MORF4L1	tr|B3KTM8|B3KTM8_HUMAN Mortality factor 4-like protein 1 OS=Homo sapiens OX=9606 GN=MORF4L1 PE=1 SV=1;sp|Q9UBU8-2|MO4L1_HUMAN Isoform 2 of Mortality factor 4-like protein 1 OS=Homo sapiens OX=9606 GN=MORF4L1;sp|Q9UBU8|MO4L1_HUMAN Mortality factor 4-like pr			40.028	0	159.95	19	19	16	59.2	59.2	48	26.1	55.2	29.9	37.9	52.3	57.2	35.6	52.3						NaN	NaN	NaN	NaN	NaN	1	1	0.80327	0.81341	0.8165	0.60494	0.73149	0.63475	0.67211	0.43168	1	1	0.85418	0.82224	0.82072
815	B4DJL6;Q96SY0;B4DVT3;Q96SY0-4;H3BRY6	B4DJL6;Q96SY0;B4DVT3;Q96SY0-4;H3BRY6;H3BMK7;H3BP17;H3BN95	von Willebrand factor A domain-containing protein 9	VWA9	tr|B4DJL6|B4DJL6_HUMAN Integrator complex subunit 14 OS=Homo sapiens OX=9606 GN=INTS14 PE=1 SV=1;sp|Q96SY0|INT14_HUMAN Integrator complex subunit 14 OS=Homo sapiens OX=9606 GN=INTS14 PE=1 SV=2;tr|B4DVT3|B4DVT3_HUMAN Integrator complex subunit 14 OS=Homo sa			61.345	0	323.31	19	19	1	46	46	3.1	31.4	35.2	29.2	21.7	31.4	35.6	21.7	36.3						NaN	NaN	NaN	NaN	NaN	1	1	1.1569	1.0498	1.0242	1.0831	1.0108	1.0731	0.88632	0.78936	1	1	1.0436	1.1702	1.1402
816	O75390;B4DJV2;A0A0C4DGI3	O75390;B4DJV2;A0A0C4DGI3;H0YH82;H0YIC4;F8VPA1;F8VPF9;F8VRI6;F8W1S4;F8VRP1;F8VX68;F8W4S1;F8VTT8;F8VZK9;F8VX07;F8VR34;F8W642;F8VWQ5;F8VU34;F8W0J2	Citrate synthase, mitochondrial;Citrate synthase	CS	sp|O75390|CISY_HUMAN Citrate synthase, mitochondrial OS=Homo sapiens OX=9606 GN=CS PE=1 SV=2;tr|B4DJV2|B4DJV2_HUMAN Citrate synthase OS=Homo sapiens OX=9606 GN=CS PE=1 SV=1;tr|A0A0C4DGI3|A0A0C4DGI3_HUMAN Citrate synthase OS=Homo sapiens OX=9606 GN=CS PE=1	Mitochondrion	Matrix	51.712	0	323.31	24	24	23	57.7	57.7	55.8	47.9	56.2	56	53	57.7	57.7	48.7	54.5	Proteome Cluster 14	C431A-parkin_0h_WT-parkin_12h;C431A-parkin_0h_WT-parkin_18h;C431A-parkin_12h_WT-parkin_18h;C431A-parkin_18h_WT-parkin_18h;C431A-parkin_2h_C431A-parkin_18h;C431A-parkin_2h_WT-parkin_12h;C431A-parkin_2h_WT-parkin_18h;C431A-parkin_6h_WT-parkin_12h;C431A-parkin_6h_WT-parkin_18h;WT-parkin_0h_WT-parkin_12h;WT-parkin_0h_WT-parkin_18h;WT-parkin_2h_WT-parkin_12h;WT-parkin_2h_WT-parkin_18h;WT-parkin_6h_WT-…	2.67327	4.24933	1.27597	2.99704	3.33613	2.09802	-2.58158	-3.54208	1	1	1.0934	1.0228	0.84914	0.87247	0.6138	0.53508	0.38875	0.43633	1	1	0.96437	1.226	0.86093
818	B4DL54;P49356-2;P49356	B4DL54;P49356-2;P49356;H0YID9;H0YHA3;H0YJ25;H0YHB4;H0YIM3;Q8WUH1-3	Protein farnesyltransferase subunit beta	CHURC1-FNTB;FNTB	tr|B4DL54|B4DL54_HUMAN Protein farnesyltransferase subunit beta OS=Homo sapiens OX=9606 GN=CHURC1-FNTB PE=2 SV=1;sp|P49356-2|FNTB_HUMAN Isoform 2 of Protein farnesyltransferase subunit beta OS=Homo sapiens OX=9606 GN=FNTB;sp|P49356|FNTB_HUMAN Protein farne			52.785	0	30.314	10	10	7	18.7	18.7	13.2	7.2	8.7	5.5	9.8	8.7	13.6	5.5	13.6						NaN	NaN	NaN	NaN	NaN	1	1	0.8299	0.65192	1.0995	1.2572	0.96902	1.1246	1.0482	0.79753	1	1	0.9554	1.0879	1.2229
819	B4DLN1	B4DLN1;I3L1E8			tr|B4DLN1|B4DLN1_HUMAN cDNA FLJ60124, highly similar to Mitochondrial dicarboxylate carrier OS=Homo sapiens OX=9606 PE=2 SV=1			48.099	0	323.31	24	24	0	58.4	58.4	0	51.4	56.3	44.3	51.6	43.7	49.3	44.1	54.8	Proteome Cluster 13	C431A-parkin_0h_WT-parkin_18h;C431A-parkin_2h_WT-parkin_18h;WT-parkin_0h_WT-parkin_18h;WT-parkin_2h_WT-parkin_12h;WT-parkin_2h_WT-parkin_18h	0.621391	2.24387	1.3571	1.43735	2.05239	0	-1.56966	-2.05239	1	1	1.3194	0.98469	0.8944	0.80893	0.62348	0.36049	0.39007	0.35401	1	1	0.80335	1.0238	0.5449
822	B4DR61;P61619;P61619-3	B4DR61;P61619;P61619-3;H7C1Q9;C9JXC6;A6NK38;F2Z2C7;A6NIF9;C9JJV4	Protein transport protein Sec61 subunit alpha isoform 1	SEC61A1	tr|B4DR61|B4DR61_HUMAN Protein transport protein Sec61 subunit alpha isoform 1 OS=Homo sapiens OX=9606 GN=SEC61A1 PE=1 SV=1;sp|P61619|S61A1_HUMAN Protein transport protein Sec61 subunit alpha isoform 1 OS=Homo sapiens OX=9606 GN=SEC61A1 PE=1 SV=2;sp|P61619			52.949	0	160.51	17	17	10	42.9	42.9	28.6	24.9	36.9	26.3	39.8	26.3	28.4	22.6	26.3						NaN	NaN	NaN	NaN	NaN	1	1	0.91416	1.0877	0.68743	0.98565	0.96935	0.89322	0.99485	0.99518	1	1	0.91603	1.0038	0.79877
823	B4DR80;Q9Y6E0-2;Q9Y6E0;H0Y630;Q5JV98	B4DR80;Q9Y6E0-2;Q9Y6E0;H0Y630;Q5JV98;Q5JV99	Serine/threonine-protein kinase 24;Serine/threonine-protein kinase 24 36 kDa subunit;Serine/threonine-protein kinase 24 12 kDa subunit	STK24	tr|B4DR80|B4DR80_HUMAN Serine/threonine-protein kinase 24 OS=Homo sapiens OX=9606 GN=STK24 PE=1 SV=1;sp|Q9Y6E0-2|STK24_HUMAN Isoform A of Serine/threonine-protein kinase 24 OS=Homo sapiens OX=9606 GN=STK24;sp|Q9Y6E0|STK24_HUMAN Serine/threonine-protein kin			45.835	0	139.5	19	13	10	47.6	33.7	27.4	35	45.9	33	26.7	40.3	44.7	38.3	43						NaN	NaN	NaN	NaN	NaN	1	1	0.78729	0.9585	0.85487	1.0703	0.97275	1.0322	1.0275	1.049	1	1	0.86601	0.83011	0.83761
828	B4DUA7;Q9NX70;M0R3F3;Q9NX70-2	B4DUA7;Q9NX70;M0R3F3;Q9NX70-2;M0R0U2;M0R0A0	Mediator of RNA polymerase II transcription subunit 29	IXL;MED29	tr|B4DUA7|B4DUA7_HUMAN Intersex-like (Drosophila) OS=Homo sapiens OX=9606 GN=MED29 PE=1 SV=1;sp|Q9NX70|MED29_HUMAN Mediator of RNA polymerase II transcription subunit 29 OS=Homo sapiens OX=9606 GN=MED29 PE=1 SV=1;tr|M0R3F3|M0R3F3_HUMAN Mediator of RNA poly			23.472	0	165.75	10	10	10	53.4	53.4	53.4	41.6	39.8	28.1	16.3	45.7	39.8	40.3	43.4						NaN	NaN	NaN	NaN	NaN	1	1	1.0764	1.0244	0.93832	1.161	1.1	1.1085	1.1092	0.84597	1	1	0.86885	1.0876	0.96378
831	Q99439;B4DUT8;B4DDF4;Q99439-2;H3BVI6;A0A087X1X5;A0A087X271	Q99439;B4DUT8;B4DDF4;Q99439-2;H3BVI6;A0A087X1X5;A0A087X271;H3BQH0;K7ES69;U3KPS3;A0A087WV51;Q15417-3;Q15417;K7EQ72;P51911-2;E9PDU6;K7ER02;B7Z7E1;Q15417-2;P51911	Calponin-2;Calponin	CNN2	sp|Q99439|CNN2_HUMAN Calponin-2 OS=Homo sapiens OX=9606 GN=CNN2 PE=1 SV=4;tr|B4DUT8|B4DUT8_HUMAN Calponin OS=Homo sapiens OX=9606 GN=CNN2 PE=1 SV=1;tr|B4DDF4|B4DDF4_HUMAN Calponin OS=Homo sapiens OX=9606 GN=CNN2 PE=1 SV=1;sp|Q99439-2|CNN2_HUMAN Isoform 2 o			33.697	0	323.31	18	18	18	73.5	73.5	73.5	57.6	61.5	57.6	71.2	50.8	59.5	50.8	71.5						NaN	NaN	NaN	NaN	NaN	1	1	0.89153	0.86709	1.0567	1.0958	0.88958	1.1386	0.97963	1.3173	1	1	0.70912	0.82129	0.90611
835	B4DY09;Q12905	B4DY09;Q12905;X6R6Z1;A0A0A0MRL0	Interleukin enhancer-binding factor 2	ILF2	tr|B4DY09|B4DY09_HUMAN Interleukin enhancer-binding factor 2 OS=Homo sapiens OX=9606 GN=ILF2 PE=1 SV=1;sp|Q12905|ILF2_HUMAN Interleukin enhancer-binding factor 2 OS=Homo sapiens OX=9606 GN=ILF2 PE=1 SV=2			38.91	0	323.31	24	24	24	92.6	92.6	92.6	71.6	85.2	57.4	77.8	78.7	77.8	85.2	78.7						NaN	NaN	NaN	NaN	NaN	1	1	0.63532	1.0353	0.6833	0.96553	0.9785	1.1832	0.96383	0.94529	1	1	0.98951	1.2339	1.0616
836	B4DY26;P36897;P36897-2;P36897-3;F8W1R9	B4DY26;P36897;P36897-2;P36897-3;F8W1R9;F8VXZ5;P36896-5;P36896;P36896-4;P36896-3;P36896-2;Q8NER5-4;Q8NER5-3;F8VVC4;H0YHS4;Q8NER5;F8W0K6;F8VRH6;Q8NER5-2	Receptor protein serine/threonine kinase;TGF-beta receptor type-1	TGFBR1	tr|B4DY26|B4DY26_HUMAN Receptor protein serine/threonine kinase OS=Homo sapiens OX=9606 GN=TGFBR1 PE=1 SV=1;sp|P36897|TGFR1_HUMAN TGF-beta receptor type-1 OS=Homo sapiens OX=9606 GN=TGFBR1 PE=1 SV=1;sp|P36897-2|TGFR1_HUMAN Isoform 2 of TGF-beta receptor ty			48.875	0	145.43	19	19	19	53.7	53.7	53.7	28.8	46.8	37.8	26.3	40.8	45.2	32.5	46.8						NaN	NaN	NaN	NaN	NaN	1	1	0.66945	1.0999	0.57563	0.93846	0.92511	0.63156	1.0018	0.72045	1	1	0.65597	0.99965	0.47141
838	B4E0T2;P50542;P50542-4;P50542-3	B4E0T2;P50542;P50542-4;P50542-3;F5H3X7;F5H432;F5GXX3;F5H205;F5GYB4;F5H637;H0YGT8;F5GZ41;F5H0L9	Peroxisomal targeting signal 1 receptor	PEX5	tr|B4E0T2|B4E0T2_HUMAN Peroxisomal targeting signal 1 receptor OS=Homo sapiens OX=9606 GN=PEX5 PE=1 SV=1;sp|P50542|PEX5_HUMAN Peroxisomal targeting signal 1 receptor OS=Homo sapiens OX=9606 GN=PEX5 PE=1 SV=3;sp|P50542-4|PEX5_HUMAN Isoform 4 of Peroxisomal			73.182	0	323.31	25	25	2	52.6	52.6	3.8	30.2	38.2	32.7	17	26.2	42.7	20.5	44.8						NaN	NaN	NaN	NaN	NaN	1	1	0.89377	0.88288	0.97716	0.98496	0.8993	0.81934	1.0828	0.98977	1	1	0.90758	0.7809	1.0298
840	B4E0Y9;Q9P289;Q8NBY1;Q9P289-2	B4E0Y9;Q9P289;Q8NBY1;Q9P289-2;C9JJV0	Serine/threonine-protein kinase 26	STK26	tr|B4E0Y9|B4E0Y9_HUMAN Serine/threonine-protein kinase 26 OS=Homo sapiens OX=9606 GN=STK26 PE=1 SV=1;sp|Q9P289|STK26_HUMAN Serine/threonine-protein kinase 26 OS=Homo sapiens OX=9606 GN=STK26 PE=1 SV=2;tr|Q8NBY1|Q8NBY1_HUMAN Serine/threonine-protein kinase			49.183	0	323.31	21	21	4	60.5	60.5	9.6	43.6	52.5	50.2	50.5	51.8	50.7	42.7	60.5						NaN	NaN	NaN	NaN	NaN	1	1	0.84082	0.88901	1.0101	1.0228	0.98233	0.92044	0.95939	0.94652	1	1	0.96213	0.778	1.0022
841	B4E1G1;Q9BUN8-2;Q9BUN8;E5RGY0	B4E1G1;Q9BUN8-2;Q9BUN8;E5RGY0	Derlin-1	DERL1	tr|B4E1G1|B4E1G1_HUMAN Derlin OS=Homo sapiens OX=9606 GN=DERL1 PE=1 SV=1;sp|Q9BUN8-2|DERL1_HUMAN Isoform 2 of Derlin-1 OS=Homo sapiens OX=9606 GN=DERL1;sp|Q9BUN8|DERL1_HUMAN Derlin-1 OS=Homo sapiens OX=9606 GN=DERL1 PE=1 SV=1;tr|E5RGY0|E5RGY0_HUMAN Derlin			17.033	0	25.98	6	6	6	41.1	41.1	41.1	26.5	41.1	35.8	26.5	41.1	31.8	35.8	31.8						NaN	NaN	NaN	NaN	NaN	1	1	0.92749	1.1183	1.0211	0.93786	0.98083	0.68928	1.0921	0.79267	1	1	1.2365	0.96752	0.81227
843	B5MBW9;Q8WYQ3	B5MBW9;Q8WYQ3	Coiled-coil-helix-coiled-coil-helix domain-containing protein 10, mitochondrial	CHCHD10	tr|B5MBW9|B5MBW9_HUMAN Coiled-coil-helix-coiled-coil-helix domain-containing protein 10, mitochondrial OS=Homo sapiens OX=9606 GN=CHCHD10 PE=1 SV=1;sp|Q8WYQ3|CHC10_HUMAN Coiled-coil-helix-coiled-coil-helix domain-containing protein 10, mitochondrial OS=Hom			14.932	0	81.439	2	2	2	21.5	21.5	21.5	6	21.5	21.5	6	6	21.5	6	6						NaN	NaN	NaN	NaN	NaN	1	1	1.0773	0.83117	0.70263	0.52331	0.41745	0.71888	0.19017	0.27567	1	1	1.406	1.079	1.387
846	B5MCF9;O00541;B3KXD6	B5MCF9;O00541;B3KXD6;H7C267;H7BYY8	Pescadillo homolog	PES1	tr|B5MCF9|B5MCF9_HUMAN Pescadillo homolog OS=Homo sapiens OX=9606 GN=PES1 PE=1 SV=1;sp|O00541|PESC_HUMAN Pescadillo homolog OS=Homo sapiens OX=9606 GN=PES1 PE=1 SV=1;tr|B3KXD6|B3KXD6_HUMAN Pescadillo homolog OS=Homo sapiens OX=9606 GN=PES1 PE=1 SV=1			66.077	0	300.41	29	29	1	49.9	49.9	5.3	39.2	43.8	29.8	42	37.7	45.4	38.5	45.7						NaN	NaN	NaN	NaN	NaN	1	1	0.90275	0.98553	0.77589	0.88134	0.9999	0.94233	0.77705	1.0517	1	1	1.0582	1.1375	0.95535
848	B5MDF5;P62826;J3KQE5;F5H018	B5MDF5;P62826;J3KQE5;F5H018;H0YFC6;B4DV51;A0A087X0W0	GTP-binding nuclear protein Ran	RAN	tr|B5MDF5|B5MDF5_HUMAN GTP-binding nuclear protein Ran OS=Homo sapiens OX=9606 GN=RAN PE=1 SV=1;sp|P62826|RAN_HUMAN GTP-binding nuclear protein Ran OS=Homo sapiens OX=9606 GN=RAN PE=1 SV=3;tr|J3KQE5|J3KQE5_HUMAN GTP-binding nuclear protein Ran (Fragment) O			26.224	0	213.94	17	17	17	51.5	51.5	51.5	43.3	48.1	41.6	45.1	41.6	45.1	41.6	46.4						NaN	NaN	NaN	NaN	NaN	1	1	1.0894	0.99762	1.1771	0.9678	1.1326	0.95895	1.2754	0.93978	1	1	1.0174	1.0182	1.168
849	E7EW69;B5ME97;Q9P0V9;Q9P0V9-2;E7EX04;Q9P0V9-3	E7EW69;B5ME97;Q9P0V9;Q9P0V9-2;E7EX04;Q9P0V9-3;C9JEW2;C9JNR7;C9JEQ7;F5H1F2;F5H1W3;F8WC85;F5GYV2	Septin-10	2021-09-10	tr|E7EW69|E7EW69_HUMAN Septin-10 OS=Homo sapiens OX=9606 GN=SEPTIN10 PE=1 SV=1;tr|B5ME97|B5ME97_HUMAN Septin 10, isoform CRA_c OS=Homo sapiens OX=9606 GN=SEPTIN10 PE=1 SV=2;sp|Q9P0V9|SEP10_HUMAN Septin-10 OS=Homo sapiens OX=9606 GN=SEPTIN10 PE=1 SV=2;sp|Q9			52.145	0	323.31	26	26	24	66.7	66.7	60.9	48.7	59.3	43.3	41.1	52	56	51.3	56						NaN	NaN	NaN	NaN	NaN	1	1	0.83405	0.88959	0.82205	1.0334	0.80461	1.2989	0.93143	1.1294	1	1	0.75256	0.8993	0.79668
850	B7WPE2;Q32P44;H0Y3M3;Q32P44-2;G3V195;G3V1D0	B7WPE2;Q32P44;H0Y3M3;Q32P44-2;G3V195;G3V1D0;H7C355;C9J6V3;E9PJV5;E9PSB4	Echinoderm microtubule-associated protein-like 3	EML3	tr|B7WPE2|B7WPE2_HUMAN Echinoderm microtubule associated protein like 3, isoform CRA_e OS=Homo sapiens OX=9606 GN=EML3 PE=1 SV=1;sp|Q32P44|EMAL3_HUMAN Echinoderm microtubule-associated protein-like 3 OS=Homo sapiens OX=9606 GN=EML3 PE=1 SV=1;tr|H0Y3M3|H0Y3			95.283	0	236.31	22	22	21	30.4	30.4	29.5	11.8	15.4	13.9	9.5	19.8	23.1	12.6	18.5						NaN	NaN	NaN	NaN	NaN	1	1	0.8485	0.87702	0.88353	1.0267	0.86523	0.87389	0.87134	0.99795	1	1	0.9809	0.77853	1.2742
854	B7Z2R7;Q5T8D3-2;Q5T8D3-3;Q5T8D3;Q5T8D3-4;X6RDD7;Q5T8E0	B7Z2R7;Q5T8D3-2;Q5T8D3-3;Q5T8D3;Q5T8D3-4;X6RDD7;Q5T8E0;A0A087X0B8	Acyl-CoA-binding domain-containing protein 5	ACBD5	tr|B7Z2R7|B7Z2R7_HUMAN Acyl-CoA-binding domain-containing protein 5 OS=Homo sapiens OX=9606 GN=ACBD5 PE=1 SV=1;sp|Q5T8D3-2|ACBD5_HUMAN Isoform 2 of Acyl-CoA-binding domain-containing protein 5 OS=Homo sapiens OX=9606 GN=ACBD5;sp|Q5T8D3-3|ACBD5_HUMAN Isofor			58.792	0	314.26	19	19	19	39.4	39.4	39.4	29.6	34.4	30.2	14.3	36.5	36.7	32.5	32.5						NaN	NaN	NaN	NaN	NaN	1	1	0.97771	1.1751	1.086	1.0177	0.99153	0.80167	0.94721	0.91416	1	1	0.95415	1.0771	0.89593
855	B7Z493;E9PJX4;F8VWL3;Q96M96;F8W1R0;Q96M96-2	B7Z493;E9PJX4;F8VWL3;Q96M96;F8W1R0;Q96M96-2;E9PNX0;E9PQT1;Q96M96-3;H0YDQ0	FYVE, RhoGEF and PH domain-containing protein 4	FGD4	tr|B7Z493|B7Z493_HUMAN FYVE, RhoGEF and PH domain-containing protein 4 OS=Homo sapiens OX=9606 GN=FGD4 PE=1 SV=1;tr|E9PJX4|E9PJX4_HUMAN FYVE, RhoGEF and PH domain-containing protein 4 OS=Homo sapiens OX=9606 GN=FGD4 PE=1 SV=1;tr|F8VWL3|F8VWL3_HUMAN FYVE, R			95.45	0	50.867	20	20	19	26.2	26.2	25.4	12.3	19.5	9.3	3.9	14.2	17.5	14	13.5						NaN	NaN	NaN	NaN	NaN	1	1	0.94949	0.93032	0.95062	0.91954	1.0331	0.84568	0.8475	1.08	1	1	1.0491	1.0611	1.1843
858	B7Z6D5;Q96GQ7	B7Z6D5;Q96GQ7;A0A087X059;A0A087WYH5	Probable ATP-dependent RNA helicase DDX27	DDX27	tr|B7Z6D5|B7Z6D5_HUMAN Probable ATP-dependent RNA helicase DDX27 OS=Homo sapiens OX=9606 GN=DDX27 PE=1 SV=1;sp|Q96GQ7|DDX27_HUMAN Probable ATP-dependent RNA helicase DDX27 OS=Homo sapiens OX=9606 GN=DDX27 PE=1 SV=2			86.604	0	323.31	37	37	37	48.5	48.5	48.5	29.2	39.7	31	18.6	37.4	41.8	38.4	42.7						NaN	NaN	NaN	NaN	NaN	1	1	0.857	1.0725	0.8566	1.1584	1.1627	1.3798	1.0558	1.174	1	1	1.063	1.4516	1.1584
860	B7Z7F3;Q9H6Z4-2;Q9H6Z4-3;Q9H6Z4	B7Z7F3;Q9H6Z4-2;Q9H6Z4-3;Q9H6Z4;K7EIJ4;K7EN31;K7ESQ0;K7ENJ2;K7EID7;K7ENB9;K7EPW1;K7EMH9	Ran-binding protein 3	RANBP3	tr|B7Z7F3|B7Z7F3_HUMAN Ran-binding protein 3 OS=Homo sapiens OX=9606 GN=RANBP3 PE=1 SV=1;sp|Q9H6Z4-2|RANB3_HUMAN Isoform 2 of Ran-binding protein 3 OS=Homo sapiens OX=9606 GN=RANBP3;sp|Q9H6Z4-3|RANB3_HUMAN Isoform 3 of Ran-binding protein 3 OS=Homo sapiens			52.894	0	323.31	21	21	21	54.9	54.9	54.9	28.1	37	38.5	32.6	36	41.9	32.8	38.9						NaN	NaN	NaN	NaN	NaN	1	1	1.6468	1.0954	1.8768	1.1503	1.6804	1.0916	1.5405	1.0642	1	1	1.807	1.2103	1.6593
862	B7ZAQ6-2;B7ZAQ6-3;P0CG08;B7ZAQ6;A0A087WW78;A0A087WW82;U3KPV2;E9PKY3	B7ZAQ6-2;B7ZAQ6-3;P0CG08;B7ZAQ6;A0A087WW78;A0A087WW82;U3KPV2;E9PKY3	Golgi pH regulator A;Golgi pH regulator B	GPR89A;GPR89B	sp|B7ZAQ6-2|GPHRA_HUMAN Isoform 2 of Golgi pH regulator A OS=Homo sapiens OX=9606 GN=GPR89A;sp|B7ZAQ6-3|GPHRA_HUMAN Isoform 3 of Golgi pH regulator A OS=Homo sapiens OX=9606 GN=GPR89A;sp|P0CG08|GPHRB_HUMAN Golgi pH regulator B OS=Homo sapiens OX=9606 GN=GP			38.484	0	168.78	8	8	8	28.1	28.1	28.1	21.2	17.6	17.9	17.3	17.3	17.6	15.2	17.6						NaN	NaN	NaN	NaN	NaN	1	1	1.2606	1.0552	1.22	0.80482	0.91192	0.84257	0.90218	1.0447	1	1	0.86281	1.12	0.88584
863	B7ZBM3;Q8IVH2-3;Q8IVH2-2;Q8IVH2	B7ZBM3;Q8IVH2-3;Q8IVH2-2;Q8IVH2;A0A590UJX7;A2A312;A0A0C4DFW6;B7ZLG1;Q9BZS1-2;Q9BZS1-4;Q9BZS1;Q9BZS1-3	Forkhead box protein P4	FOXP4	tr|B7ZBM3|B7ZBM3_HUMAN Forkhead box protein P4 OS=Homo sapiens OX=9606 GN=FOXP4 PE=1 SV=1;sp|Q8IVH2-3|FOXP4_HUMAN Isoform 3 of Forkhead box protein P4 OS=Homo sapiens OX=9606 GN=FOXP4;sp|Q8IVH2-2|FOXP4_HUMAN Isoform 2 of Forkhead box protein P4 OS=Homo sap			72.286	0	323.31	14	14	13	34	34	32.9	10.5	18.4	7.3	4.9	18.6	26.8	13.6	12.9						NaN	NaN	NaN	NaN	NaN	1	1	1.0927	1.0773	0.92634	0.97296	0.65475	0.82226	0.42786	0.54855	1	1	1.7641	0.91981	0.80817
865	B7ZC38;Q9NR46;B7ZC39;Q9NR46-2	B7ZC38;Q9NR46;B7ZC39;Q9NR46-2;F8WFB9;G5E9J1;H7C1Z6	Endophilin-B2	SH3GLB2	tr|B7ZC38|B7ZC38_HUMAN Endophilin-B2 OS=Homo sapiens OX=9606 GN=SH3GLB2 PE=1 SV=1;sp|Q9NR46|SHLB2_HUMAN Endophilin-B2 OS=Homo sapiens OX=9606 GN=SH3GLB2 PE=1 SV=1;tr|B7ZC39|B7ZC39_HUMAN Endophilin-B2 OS=Homo sapiens OX=9606 GN=SH3GLB2 PE=1 SV=1;sp|Q9NR46-2			44.361	0	115.27	16	16	15	43.5	43.5	41.5	31.2	40.2	30.8	23.5	33.8	21.8	31.2	22.8						NaN	NaN	NaN	NaN	NaN	1	1	0.9067	0.74356	1.0032	0.8714	0.8892	0.73522	0.88621	0.98368	1	1	0.85312	0.79424	1.007
867	B7ZKQ9;Q8WT-parkinV0-4;Q8WT-parkinV0-2;Q8WT-parkinV0-3;Q8WT-parkinV0-5;Q8WT-parkinV0;F5H4X0	B7ZKQ9;Q8WT-parkinV0-4;Q8WT-parkinV0-2;Q8WT-parkinV0-3;Q8WT-parkinV0-5;Q8WT-parkinV0;F5H4X0;F5H5E8	Scavenger receptor class B member 1	SCARB1	tr|B7ZKQ9|B7ZKQ9_HUMAN SCARB1 protein OS=Homo sapiens OX=9606 GN=SCARB1 PE=1 SV=1;sp|Q8WT-parkinV0-4|SCRB1_HUMAN Isoform 4 of Scavenger receptor class B member 1 OS=Homo sapiens OX=9606 GN=SCARB1;sp|Q8WT-parkinV0-2|SCRB1_HUMAN Isoform 1 of Scavenger receptor class B mem			53.847	0	147.45	15	15	15	32.4	32.4	32.4	25.8	23.3	24.9	30.6	25.8	30.6	27.7	27.7						NaN	NaN	NaN	NaN	NaN	1	1	1.26	1.118	1.1615	0.91229	1.3542	0.71343	1.3954	0.9085	1	1	1.2047	1.082	0.87753
868	B7ZL88;Q8N8Q8	B7ZL88;Q8N8Q8;Q8N8Q8-2;Q8N8Q8-3;Q8N8Q8-4	Mitochondrial inner membrane protein COX18	COX18	tr|B7ZL88|B7ZL88_HUMAN COX18 protein OS=Homo sapiens OX=9606 GN=COX18 PE=1 SV=1;sp|Q8N8Q8|COX18_HUMAN Cytochrome c oxidase assembly protein COX18, mitochondrial OS=Homo sapiens OX=9606 GN=COX18 PE=1 SV=1	Mitochondrion	MIM	37.133	0	16.29	6	6	6	18	18	18	15.6	15.3	15.3	10.5	15.6	10.2	12.9	7.5						NaN	NaN	NaN	NaN	NaN	1	1	0.67598	0.63576	0.61976	0.30809	0.46101	0.26399	0.37548	0.22275	1	1	1.0222	0.69199	0.66936
869	Q17RY0-2;B7ZLQ8;Q17RY0;E5RJM0;Q17RY0-3;A0A590UJI5;E5RFP2	Q17RY0-2;B7ZLQ8;Q17RY0;E5RJM0;Q17RY0-3;A0A590UJI5;E5RFP2;H0YBG1;Q7Z5Q1-9;H0Y9D9;Q7Z5Q1-8;Q8NE35;Q8NE35-2;Q7Z5Q1-3;Q7Z5Q1;Q7Z5Q1-6;Q7Z5Q1-4;Q7Z5Q1-5;Q7Z5Q1-7;A0A590UJN2	Cytoplasmic polyadenylation element-binding protein 4	CPEB4	sp|Q17RY0-2|CPEB4_HUMAN Isoform 2 of Cytoplasmic polyadenylation element-binding protein 4 OS=Homo sapiens OX=9606 GN=CPEB4;tr|B7ZLQ8|B7ZLQ8_HUMAN CPEB4 protein OS=Homo sapiens OX=9606 GN=CPEB4 PE=1 SV=1;sp|Q17RY0|CPEB4_HUMAN Cytoplasmic polyadenylation el			78.313	0	55.568	11	11	11	21.2	21.2	21.2	9.3	12.9	11.4	2.2	8.4	12.9	7.7	9.1						NaN	NaN	NaN	NaN	NaN	1	1	0.94948	1.2092	1.4733	1.3184	1.3094	0.98139	1.337	1.0957	1	1	0.71259	0.84031	1.0456
871	B7ZM87;O75044;A0A075B7B5;Q5VZB4	B7ZM87;O75044;A0A075B7B5;Q5VZB4;A0A286YEY3;P0DMP2;P0DJJ0;E9PDX4;A0A087WW56;A0A087X0L1;A0A075B7E9;A0A075B7E6;A0A075B743;A0A075B7C8;A0A087X1G6	SLIT-ROBO Rho GTPase-activating protein 2	SRGAP2	tr|B7ZM87|B7ZM87_HUMAN SLIT-ROBO Rho GTPase-activating protein 2 OS=Homo sapiens OX=9606 GN=SRGAP2 PE=1 SV=1;sp|O75044|SRGP2_HUMAN SLIT-ROBO Rho GTPase-activating protein 2 OS=Homo sapiens OX=9606 GN=SRGAP2 PE=1 SV=3;tr|A0A075B7B5|A0A075B7B5_HUMAN SLIT-ROB			120.74	0	323.31	34	34	33	42.8	42.8	41.7	18.4	31.1	23.1	6	31.1	32	22.5	35.3						NaN	NaN	NaN	NaN	NaN	1	1	0.80354	0.87943	0.8668	1.0247	0.75217	1.2152	0.91645	1.1193	1	1	0.83619	0.82004	0.88917
872	B7ZM99;A0A087WVM4	B7ZM99;A0A087WVM4;H0Y327;Q4VXM0;Q4VXV2;Q5JYA8;Q4VXM1		MTHFD1L	tr|B7ZM99|B7ZM99_HUMAN MTHFD1L protein OS=Homo sapiens OX=9606 GN=MTHFD1L PE=1 SV=1;tr|A0A087WVM4|A0A087WVM4_HUMAN Monofunctional C1-tetrahydrofolate synthase, mitochondrial OS=Homo sapiens OX=9606 GN=MTHFD1L PE=1 SV=1	Mitochondrion	Matrix	105.89	0	323.31	52	49	2	56.1	55	1	37.8	50.5	43.8	41.4	40.8	49.5	34.9	48.9	Proteome Cluster 13	C431A-parkin_0h_WT-parkin_12h;C431A-parkin_0h_WT-parkin_18h;C431A-parkin_12h_WT-parkin_12h;C431A-parkin_12h_WT-parkin_18h;C431A-parkin_18h_WT-parkin_18h;C431A-parkin_2h_WT-parkin_12h;C431A-parkin_2h_WT-parkin_18h;C431A-parkin_6h_WT-parkin_18h;WT-parkin_0h_WT-parkin_12h;WT-parkin_0h_WT-parkin_18h;WT-parkin_2h_WT-parkin_12h;WT-parkin_2h_WT-parkin_18h	2.38091	3.17939	1.30101	2.69878	1.98728	0	-2.0503	-2.69878	1	1	0.90703	0.86801	0.70791	0.70937	0.57884	0.49146	0.38163	0.48278	1	1	0.79856	0.96123	0.70446
873	B8ZZ50;O60573-2;C9JEL3;B9A023	B8ZZ50;O60573-2;C9JEL3;B9A023	Eukaryotic translation initiation factor 4E type 2	EIF4E2	tr|B8ZZ50|B8ZZ50_HUMAN Eukaryotic translation initiation factor 4E type 2 OS=Homo sapiens OX=9606 GN=EIF4E2 PE=1 SV=1;sp|O60573-2|IF4E2_HUMAN Isoform 2 of Eukaryotic translation initiation factor 4E type 2 OS=Homo sapiens OX=9606 GN=EIF4E2;tr|C9JEL3|C9JEL3			27.219	0	99.178	11	11	1	57.2	57.2	5.9	36.9	43.2	37.3	34.7	52.5	37.7	31.8	37.3						NaN	NaN	NaN	NaN	NaN	1	1	0.97443	0.87231	1.1012	0.90921	1.0854	0.78059	1.1158	0.92633	1	1	0.89034	0.83469	1.1156
875	B8ZZD4;Q86VP1-2;Q86VP1;Q86VP1-4;Q86VP1-3	B8ZZD4;Q86VP1-2;Q86VP1;Q86VP1-4;Q86VP1-3;H7C3L5;C9J7J4;F8WBU9;C9JBZ7	Tax1-binding protein 1	TAX1BP1	tr|B8ZZD4|B8ZZD4_HUMAN Tax1-binding protein 1 OS=Homo sapiens OX=9606 GN=TAX1BP1 PE=1 SV=1;sp|Q86VP1-2|TAXB1_HUMAN Isoform 2 of Tax1-binding protein 1 OS=Homo sapiens OX=9606 GN=TAX1BP1;sp|Q86VP1|TAXB1_HUMAN Tax1-binding protein 1 OS=Homo sapiens OX=9606 G			93.609	0	71.852	19	19	19	25	25	25	12.2	14.8	8.5	4.1	13.8	10.7	14.9	22.9						NaN	NaN	NaN	NaN	NaN	1	1	0.59536	0.71488	0.72974	0.45448	1.1237	0.49881	1.0115	0.66602	1	1	0.40241	0.73737	0.54046
877	B8ZZN6;P63165;B8ZZJ0;B8ZZ67;B9A032;P63165-2	B8ZZN6;P63165;B8ZZJ0;B8ZZ67;B9A032;P63165-2;G2XKQ0	Small ubiquitin-related modifier 1	SUMO1	tr|B8ZZN6|B8ZZN6_HUMAN Small ubiquitin-related modifier 1 OS=Homo sapiens OX=9606 GN=SUMO1 PE=1 SV=1;sp|P63165|SUMO1_HUMAN Small ubiquitin-related modifier 1 OS=Homo sapiens OX=9606 GN=SUMO1 PE=1 SV=1;tr|B8ZZJ0|B8ZZJ0_HUMAN Small ubiquitin-related modifier			16.645	0	61.733	7	7	7	44.5	44.5	44.5	40.4	39.7	35.6	35.6	35.6	35.6	40.4	35.6						NaN	NaN	NaN	NaN	NaN	1	1	0.90258	0.89761	0.81605	0.63917	1.1667	1.0712	1.003	0.85867	1	1	1.3322	1.2915	1.0677
878	B8ZZQ6;P06454-2;P06454;B8ZZA1;B8ZZW7;H7C2N1	B8ZZQ6;P06454-2;P06454;B8ZZA1;B8ZZW7;H7C2N1	Prothymosin alpha;Prothymosin alpha, N-terminally processed;Thymosin alpha-1	PTMA	tr|B8ZZQ6|B8ZZQ6_HUMAN Prothymosin alpha OS=Homo sapiens OX=9606 GN=PTMA PE=1 SV=1;sp|P06454-2|PTMA_HUMAN Isoform 2 of Prothymosin alpha OS=Homo sapiens OX=9606 GN=PTMA;sp|P06454|PTMA_HUMAN Prothymosin alpha OS=Homo sapiens OX=9606 GN=PTMA PE=1 SV=2;tr|B8Z			11.758	0	180.03	6	6	6	39.3	39.3	39.3	39.3	39.3	29.9	36.4	39.3	39.3	39.3	39.3						NaN	NaN	NaN	NaN	NaN	1	1	1.8163	3.627	1.7569	2.1223	1.6968	2.5539	1.8359	1.3373	1	1	1.7114	1.7383	1.6255
881	J3KMX2;B9EGA3;Q92925-3;Q92925;Q92925-2;J3QWB6	J3KMX2;B9EGA3;Q92925-3;Q92925;Q92925-2;J3QWB6;J3QQL7	SWI/SNF-related matrix-associated actin-dependent regulator of chromatin subfamily D member 2	SMARCD2	tr|J3KMX2|J3KMX2_HUMAN SWI/SNF-related matrix-associated actin-dependent regulator of chromatin subfamily D member 2 OS=Homo sapiens OX=9606 GN=SMARCD2 PE=1 SV=1;tr|B9EGA3|B9EGA3_HUMAN SMARCD2 protein OS=Homo sapiens OX=9606 GN=SMARCD2 PE=1 SV=1;sp|Q92925-			52.238	0	323.31	33	29	27	68.2	62.3	58.1	57.9	59.6	59.6	57.2	60.1	66.7	55	62.9						NaN	NaN	NaN	NaN	NaN	1	1	1.1195	1.0444	0.97497	0.96838	0.77403	1.1596	0.70063	0.99822	1	1	0.90891	1.1832	1.0449
885	C4AMC7;Q6VEQ5	C4AMC7;Q6VEQ5	Putative WAS protein family homolog 3;WAS protein family homolog 2	WASH3P;WASH2P	sp|C4AMC7|WASH3_HUMAN Putative WAS protein family homolog 3 OS=Homo sapiens OX=9606 GN=WASH3P PE=1 SV=2;sp|Q6VEQ5|WASH2_HUMAN WAS protein family homolog 2 OS=Homo sapiens OX=9606 GN=WASH2P PE=2 SV=2			49.994	0	79.363	14	14	4	31.5	31.5	8.2	17.1	20.7	18.8	8.4	25.3	17.1	12.7	27						NaN	NaN	NaN	NaN	NaN	1	1	1.1911	0.80544	1.2047	0.87692	1.0933	0.84748	0.92033	0.96749	1	1	1.0798	0.71361	0.98124
887	C9IYN3;V9GYK2;Q8WVV9-4;Q8WVV9;B7WPG3;Q8WVV9-5	C9IYN3;V9GYK2;Q8WVV9-4;Q8WVV9;B7WPG3;Q8WVV9-5;Q8WVV9-3;H7C464;C9JJZ7	Heterogeneous nuclear ribonucleoprotein L-like	HNRNPLL	tr|C9IYN3|C9IYN3_HUMAN Heterogeneous nuclear ribonucleoprotein L-like OS=Homo sapiens OX=9606 GN=HNRNPLL PE=1 SV=2;tr|V9GYK2|V9GYK2_HUMAN Heterogeneous nuclear ribonucleoprotein L-like OS=Homo sapiens OX=9606 GN=HNRNPLL PE=1 SV=1;sp|Q8WVV9-4|HNRLL_HUMAN Is			59.663	0	323.31	28	27	17	60	60	39.7	52.5	48.4	50.7	54.2	57	57.5	52	49.9						NaN	NaN	NaN	NaN	NaN	1	1	1.4352	1.154	1.3482	1.1353	1.196	1.1855	1.1153	1.0028	1	1	1.2214	1.09	1.2847
889	C9J0I9;Q86WB0;Q86WB0-2;Q86WB0-3	C9J0I9;Q86WB0;Q86WB0-2;Q86WB0-3;F8WAU5;F8WBD7;F8WDK5;F8WF13	Nuclear-interacting partner of ALK	ZC3HC1	tr|C9J0I9|C9J0I9_HUMAN Nuclear-interacting partner of ALK OS=Homo sapiens OX=9606 GN=ZC3HC1 PE=1 SV=1;sp|Q86WB0|NIPA_HUMAN Nuclear-interacting partner of ALK OS=Homo sapiens OX=9606 GN=ZC3HC1 PE=1 SV=1;sp|Q86WB0-2|NIPA_HUMAN Isoform 2 of Nuclear-interactin			50.562	0	323.31	25	25	25	71.7	71.7	71.7	42.9	52.7	39.7	32	55.3	49.9	49.5	64.9						NaN	NaN	NaN	NaN	NaN	1	1	0.95325	1.1259	0.95603	1.1353	0.98217	1.04	1.0441	1.1528	1	1	1.017	1.3492	1.0873
891	C9J0K6;P30626-2;P30626;P30626-3;B4DHQ6	C9J0K6;P30626-2;P30626;P30626-3;B4DHQ6;E9PG82	Sorcin	SRI	tr|C9J0K6|C9J0K6_HUMAN Sorcin OS=Homo sapiens OX=9606 GN=SRI PE=1 SV=1;sp|P30626-2|SORCN_HUMAN Isoform 2 of Sorcin OS=Homo sapiens OX=9606 GN=SRI;sp|P30626|SORCN_HUMAN Sorcin OS=Homo sapiens OX=9606 GN=SRI PE=1 SV=1;sp|P30626-3|SORCN_HUMAN Isoform 3 of Sor			17.605	0	288.37	16	16	16	86.5	86.5	86.5	72.3	65.8	65.8	72.3	70.3	80	64.5	72.3						NaN	NaN	NaN	NaN	NaN	1	1	1.6499	1.5444	2.2955	1.3443	2.1498	1.5792	2.9445	1.312	1	1	0.97623	1.091	1.1999
892	C9J0Q5;Q9Y618-4;Q9Y618;C9J7T7;A0A384DVL6;C9JQE8	C9J0Q5;Q9Y618-4;Q9Y618;C9J7T7;A0A384DVL6;C9JQE8;C9J330;H0YGK8;H7C1Y3;H7C1J7;H7C184;H7C2R5;H7C0P3;C9JNV9	Nuclear receptor corepressor 2	NCOR2	tr|C9J0Q5|C9J0Q5_HUMAN Nuclear receptor corepressor 2 OS=Homo sapiens OX=9606 GN=NCOR2 PE=1 SV=2;sp|Q9Y618-4|NCOR2_HUMAN Isoform 3 of Nuclear receptor corepressor 2 OS=Homo sapiens OX=9606 GN=NCOR2;sp|Q9Y618|NCOR2_HUMAN Nuclear receptor corepressor 2 OS=Ho			272.82	0	323.31	82	79	1	43.3	42.3	0.5	19.2	29.4	17.2	13.5	30.4	33.8	17.2	28.4						NaN	NaN	NaN	NaN	NaN	1	1	1.2246	1.0146	1.0088	0.86051	0.82597	0.79232	0.65855	0.58491	1	1	1.0618	1.1115	0.90028
897	C9J2P0;P51965;H7C061;B7Z306;P51965-2;P51965-3;A0A087X283	C9J2P0;P51965;H7C061;B7Z306;P51965-2;P51965-3;A0A087X283;C9J180	Ubiquitin-conjugating enzyme E2 E1	UBE2E1;UBE2E2	tr|C9J2P0|C9J2P0_HUMAN Ubiquitin-conjugating enzyme E2 E1 (Fragment) OS=Homo sapiens OX=9606 GN=UBE2E1 PE=1 SV=1;sp|P51965|UB2E1_HUMAN Ubiquitin-conjugating enzyme E2 E1 OS=Homo sapiens OX=9606 GN=UBE2E1 PE=1 SV=1;tr|H7C061|H7C061_HUMAN Ubiquitin-conjugati			16.21	0	35.184	4	4	2	29.9	29.9	17	17.7	29.9	29.9	17.7	29.9	29.9	29.9	29.9						NaN	NaN	NaN	NaN	NaN	1	1	1.0546	0.88379	1.0629	1.1054	0.97106	0.86818	0.97422	0.91072	1	1	1.0475	0.94236	1.0187
900	C9J2Y9;P30876;A0A1W2PPT5;C9J4M6	C9J2Y9;P30876;A0A1W2PPT5;C9J4M6;C9JMN3;C9JZW8	DNA-directed RNA polymerase;DNA-directed RNA polymerase II subunit RPB2	POLR2B	tr|C9J2Y9|C9J2Y9_HUMAN DNA-directed RNA polymerase subunit beta OS=Homo sapiens OX=9606 GN=POLR2B PE=1 SV=2;sp|P30876|RPB2_HUMAN DNA-directed RNA polymerase II subunit RPB2 OS=Homo sapiens OX=9606 GN=POLR2B PE=1 SV=1;tr|A0A1W2PPT5|A0A1W2PPT5_HUMAN DNA-dire			133.06	0	323.31	70	70	70	59.6	59.6	59.6	40	53.6	34.7	42.4	53	50.3	43.9	48.8						NaN	NaN	NaN	NaN	NaN	1	1	0.95218	0.94818	0.73953	0.80092	0.78289	0.72099	0.68256	0.61832	1	1	1.0266	0.95271	0.87634
901	C9J384;Q9BQ75-2;Q9BQ75	C9J384;Q9BQ75-2;Q9BQ75;H7C515	Protein CMSS1	CMSS1	tr|C9J384|C9J384_HUMAN Protein CMSS1 (Fragment) OS=Homo sapiens OX=9606 GN=CMSS1 PE=1 SV=1;sp|Q9BQ75-2|CMS1_HUMAN Isoform 2 of Protein CMSS1 OS=Homo sapiens OX=9606 GN=CMSS1;sp|Q9BQ75|CMS1_HUMAN Protein CMSS1 OS=Homo sapiens OX=9606 GN=CMSS1 PE=1 SV=2			26.228	0	52.83	11	11	11	40.4	40.4	40.4	28	33.3	28	36.9	33.3	33.3	28	28.4						NaN	NaN	NaN	NaN	NaN	1	1	1.0961	1.0854	0.92307	1.2073	1.3413	1.0331	1.1429	1.5152	1	1	0.94873	1.3082	0.96042
904	C9J494;Q9H000;Q9H000-2	C9J494;Q9H000;Q9H000-2	Probable E3 ubiquitin-protein ligase makorin-2	MKRN2	tr|C9J494|C9J494_HUMAN Probable E3 ubiquitin-protein ligase makorin-2 OS=Homo sapiens OX=9606 GN=MKRN2 PE=1 SV=1;sp|Q9H000|MKRN2_HUMAN Probable E3 ubiquitin-protein ligase makorin-2 OS=Homo sapiens OX=9606 GN=MKRN2 PE=1 SV=2;sp|Q9H000-2|MKRN2_HUMAN Isoform			46.68	0	24.826	13	13	13	28.5	28.5	28.5	17.1	19.3	15.5	12.6	17.4	16.4	11.4	17.4						NaN	NaN	NaN	NaN	NaN	1	1	0.80466	0.87877	0.78129	1.0824	0.93636	1.3909	0.92229	1.7189	1	1	0.90695	0.72159	1.0125
906	C9J5N1;Q9BTE6;Q9BTE6-2;Q9BTE6-3	C9J5N1;Q9BTE6;Q9BTE6-2;Q9BTE6-3;L7N2F4;K7EQ85;K7N799;H7C054	Alanyl-tRNA editing protein Aarsd1	PTGES3L-AARSD1;AARSD1	tr|C9J5N1|C9J5N1_HUMAN PTGES3L-AARSD1 readthrough OS=Homo sapiens OX=9606 GN=PTGES3L-AARSD1 PE=1 SV=1;sp|Q9BTE6|AASD1_HUMAN Alanyl-tRNA editing protein Aarsd1 OS=Homo sapiens OX=9606 GN=AARSD1 PE=1 SV=2;sp|Q9BTE6-2|AASD1_HUMAN Isoform 2 of Alanyl-tRNA edit			55.065	0	299.44	17	17	17	47.3	47.3	47.3	23.8	41.2	33.7	22.8	33.7	36	21.4	26.9						NaN	NaN	NaN	NaN	NaN	1	1	0.88264	0.85007	0.94443	0.83351	0.90766	0.91802	0.8571	0.80473	1	1	1.0067	0.85545	1.1255
907	C9J5X1;P08069	C9J5X1;P08069;H0YNR0;H0YMJ5;H3BSZ8;P14616	Tyrosine-protein kinase receptor;Insulin-like groWT-parkinh factor 1 receptor;Insulin-like groWT-parkinh factor 1 receptor alpha chain;Insulin-like groWT-parkinh factor 1 receptor beta chain	IGF1R	tr|C9J5X1|C9J5X1_HUMAN Tyrosine-protein kinase receptor OS=Homo sapiens OX=9606 GN=IGF1R PE=1 SV=1;sp|P08069|IGF1R_HUMAN Insulin-like groWT-parkinh factor 1 receptor OS=Homo sapiens OX=9606 GN=IGF1R PE=1 SV=1			154.79	0	323.31	31	31	28	26.6	26.6	24.5	13	17.1	14.9	4.5	19	18.2	17.1	24.1						NaN	NaN	NaN	NaN	NaN	1	1	1.0826	1.0383	1.058	1.0044	1.4654	0.73339	1.4303	1.0288	1	1	1.0032	0.85156	0.73763
910	C9J6P4;Q7Z2W4-3	C9J6P4;Q7Z2W4-3;Q7Z2W4-4;H7C5K1;Q7Z2W4-5	Zinc finger CCCH-type antiviral protein 1	ZC3HAV1	tr|C9J6P4|C9J6P4_HUMAN Zinc finger CCCH-type antiviral protein 1 OS=Homo sapiens OX=9606 GN=ZC3HAV1 PE=1 SV=1;sp|Q7Z2W4-3|ZCCHV_HUMAN Isoform 3 of Zinc finger CCCH-type antiviral protein 1 OS=Homo sapiens OX=9606 GN=ZC3HAV1			114.08	0	323.31	61	61	6	70.6	70.6	11.2	48.6	58.5	47.4	40.3	49.4	54.9	45.8	60.5						NaN	NaN	NaN	NaN	NaN	1	1	0.90631	0.917	0.95022	0.97494	1.0016	0.83506	1.3627	1.5434	1	1	0.94338	0.95293	0.98169
915	C9JA08;Q96D46	C9JA08;Q96D46;C9J0B9;C9IZW9;C9K0C2;C9IY70	60S ribosomal export protein NMD3	NMD3	tr|C9JA08|C9JA08_HUMAN 60S ribosomal export protein NMD3 OS=Homo sapiens OX=9606 GN=NMD3 PE=1 SV=1;sp|Q96D46|NMD3_HUMAN 60S ribosomal export protein NMD3 OS=Homo sapiens OX=9606 GN=NMD3 PE=1 SV=1			60.125	0	173.81	22	22	22	45.2	45.2	45.2	31.8	31.6	30.2	31.2	38.2	33.6	35	37.2						NaN	NaN	NaN	NaN	NaN	1	1	0.94108	0.91514	0.94843	0.91098	0.89532	1.0659	1.002	1.1196	1	1	0.94455	1.0599	0.8152
916	C9JA28;Q9UNL2;Q9UNL2-2;C9J365	C9JA28;Q9UNL2;Q9UNL2-2;C9J365	Translocon-associated protein subunit gamma	SSR3	tr|C9JA28|C9JA28_HUMAN Translocon-associated protein subunit gamma OS=Homo sapiens OX=9606 GN=SSR3 PE=1 SV=1;sp|Q9UNL2|SSRG_HUMAN Translocon-associated protein subunit gamma OS=Homo sapiens OX=9606 GN=SSR3 PE=1 SV=1;sp|Q9UNL2-2|SSRG_HUMAN Isoform 2 of Tran			20.161	0	98.82	3	3	3	12.6	12.6	12.6	12.6	12.6	12.6	12.6	12.6	12.6	12.6	12.6						NaN	NaN	NaN	NaN	NaN	1	1	1.0333	1.46	1.1038	2.4497	0.9705	0.98268	1.0505	1.2144	1	1	1.1773	1.5286	1.0525
919	C9JAX1;Q16595	C9JAX1;Q16595;A0A2R8Y5A1;Q16595-2;Q16595-3;A0A2R8Y4G3;A0A2R8Y577	Frataxin, mitochondrial;Frataxin intermediate form;Frataxin(56-210);Frataxin(78-210);Frataxin mature form	FXN	tr|C9JAX1|C9JAX1_HUMAN Frataxin, mitochondrial OS=Homo sapiens OX=9606 GN=FXN PE=1 SV=1;sp|Q16595|FRDA_HUMAN Frataxin, mitochondrial OS=Homo sapiens OX=9606 GN=FXN PE=1 SV=2	Mitochondrion	Matrix	14.91	0	115.96	7	7	7	60.7	60.7	60.7	40	59.3	40	54.1	43.7	59.3	38.5	59.3						NaN	NaN	NaN	NaN	NaN	1	1	1.3949	1.3513	1.136	0.89974	0.76676	0.43408	0.36844	0.30606	1	1	0.58051	1.1064	0.18372
921	C9JBG5;Q8NBJ9-2;Q8NBJ9;F5H8L4	C9JBG5;Q8NBJ9-2;Q8NBJ9;F5H8L4;E9PPN9;E9PMC3;E9PME7	SID1 transmembrane family member 2	SIDT2	tr|C9JBG5|C9JBG5_HUMAN SID1 transmembrane family member 2 OS=Homo sapiens OX=9606 GN=SIDT2 PE=1 SV=2;sp|Q8NBJ9-2|SIDT2_HUMAN Isoform 2 of SID1 transmembrane family member 2 OS=Homo sapiens OX=9606 GN=SIDT2;sp|Q8NBJ9|SIDT2_HUMAN SID1 transmembrane family me			96.728	0	10.237	10	10	10	11.3	11.3	11.3	5	7.7	6.2	2.8	7.1	3.2	4	3.7						NaN	NaN	NaN	NaN	NaN	1	1	1.2051	1.3683	1.0779	0.79906	1.1771	1.3049	1.122	1.5366	1	1	1.1409	1.0581	0.73759
922	C9JC87;O00189;C9JWL4;C9IZL5;C9JMG3	C9JC87;O00189;C9JWL4;C9IZL5;C9JMG3;H7BZV3;H7C0A0;F8WCR6;H0Y6K1;F8WDR3;F8WCC5	AP-4 complex subunit mu-1	AP4M1	tr|C9JC87|C9JC87_HUMAN AP-4 complex subunit mu-1 OS=Homo sapiens OX=9606 GN=AP4M1 PE=1 SV=1;sp|O00189|AP4M1_HUMAN AP-4 complex subunit mu-1 OS=Homo sapiens OX=9606 GN=AP4M1 PE=1 SV=2;tr|C9JWL4|C9JWL4_HUMAN AP-4 complex subunit mu-1 (Fragment) OS=Homo sapie			50.69	0	12.11	12	12	12	27.2	27.2	27.2	4.8	9.6	14.1	8.5	6.3	12	3.9	11.7						NaN	NaN	NaN	NaN	NaN	1	1	0.79187	0.67076	0.98852	0.90431	0.89407	1.3113	1.0479	0.74923	1	1	0.87748	0.81662	1.1109
923	C9JCC6;Q14919;Q14919-2;E9PQX9	C9JCC6;Q14919;Q14919-2;E9PQX9;E9PNC7;E9PMW2	Dr1-associated corepressor	DRAP1	tr|C9JCC6|C9JCC6_HUMAN Dr1-associated corepressor OS=Homo sapiens OX=9606 GN=DRAP1 PE=1 SV=1;sp|Q14919|NC2A_HUMAN Dr1-associated corepressor OS=Homo sapiens OX=9606 GN=DRAP1 PE=1 SV=3;sp|Q14919-2|NC2A_HUMAN Isoform 2 of Dr1-associated corepressor OS=Homo s			23.205	0	118.2	7	7	7	39.2	39.2	39.2	34	34	27.8	27.8	34	28.8	34	39.2						NaN	NaN	NaN	NaN	NaN	1	1	1.2849	0.98717	1.2248	1.1186	1.1349	1.4512	1.1786	1.0951	1	1	0.92149	1.1028	1.0363
926	C9JG97;C9JEH3;Q13685;C9JTS3	C9JG97;C9JEH3;Q13685;C9JTS3;H7C0R2	Angio-associated migratory cell protein	AAMP	tr|C9JG97|C9JG97_HUMAN Angio-associated migratory cell protein OS=Homo sapiens OX=9606 GN=AAMP PE=1 SV=1;tr|C9JEH3|C9JEH3_HUMAN Angio-associated migratory cell protein OS=Homo sapiens OX=9606 GN=AAMP PE=1 SV=1;sp|Q13685|AAMP_HUMAN Angio-associated migrator			44.693	0	143.13	14	14	14	41.4	41.4	41.4	16.4	32	23.9	8.2	32.3	25.8	15.7	24.8						NaN	NaN	NaN	NaN	NaN	1	1	0.86418	0.81777	0.79982	0.84079	0.82455	0.80202	0.79575	1.1559	1	1	0.86122	0.81483	1.0117
928	C9JFE4;Q13098-5;Q13098;Q13098-7;Q13098-6	C9JFE4;Q13098-5;Q13098;Q13098-7;Q13098-6	COP9 signalosome complex subunit 1	GPS1	tr|C9JFE4|C9JFE4_HUMAN COP9 signalosome complex subunit 1 OS=Homo sapiens OX=9606 GN=GPS1 PE=1 SV=2;sp|Q13098-5|CSN1_HUMAN Isoform 4 of COP9 signalosome complex subunit 1 OS=Homo sapiens OX=9606 GN=GPS1;sp|Q13098|CSN1_HUMAN COP9 signalosome complex subunit			53.371	0	323.31	28	28	3	58.2	58.2	5.1	41.8	46.3	41.8	42.3	48.6	52.2	44.4	52.2						NaN	NaN	NaN	NaN	NaN	1	1	1.237	0.93482	1.1911	1.0572	1.0806	0.98833	1.0618	1.0408	1	1	1.166	1.1018	1.2185
930	C9JFR7;P99999	C9JFR7;P99999;CON__P62894	Cytochrome c	CYCS	tr|C9JFR7|C9JFR7_HUMAN Cytochrome c (Fragment) OS=Homo sapiens OX=9606 GN=CYCS PE=1 SV=1;sp|P99999|CYC_HUMAN Cytochrome c OS=Homo sapiens OX=9606 GN=CYCS PE=1 SV=2	Mitochondrion	IMS	11.333	0	323.31	11	11	11	67.3	67.3	67.3	64.4	65.3	64.4	65.3	64.4	66.3	57.4	66.3						NaN	NaN	NaN	NaN	NaN	1	1	1.6398	0.90742	1.028	0.54057	0.40643	0.26931	0.19366	0.12466	1	1	1.4706	1.2339	1.4584
933	C9JIF9;P13798;H7C393	C9JIF9;P13798;H7C393;H7C1U0;C9JLK2;F8WEH5;H0YFE5	Acylamino-acid-releasing enzyme	APEH	tr|C9JIF9|C9JIF9_HUMAN Acylamino-acid-releasing enzyme OS=Homo sapiens OX=9606 GN=APEH PE=1 SV=1;sp|P13798|ACPH_HUMAN Acylamino-acid-releasing enzyme OS=Homo sapiens OX=9606 GN=APEH PE=1 SV=4;tr|H7C393|H7C393_HUMAN Acylamino-acid-releasing enzyme (Fragment			81.673	0	323.31	22	22	22	41.1	41.1	41.1	29	36	29	29	28.2	34.1	31.9	33.9						NaN	NaN	NaN	NaN	NaN	1	1	1.3173	1.1632	1.4894	1.06	1.3029	1.2286	1.4436	1.121	1	1	1.3761	1.2781	1.3534
934	C9JJ19;P82930	C9JJ19;P82930	28S ribosomal protein S34, mitochondrial	MRPS34	tr|C9JJ19|C9JJ19_HUMAN 28S ribosomal protein S34, mitochondrial OS=Homo sapiens OX=9606 GN=MRPS34 PE=1 SV=2;sp|P82930|RT34_HUMAN 28S ribosomal protein S34, mitochondrial OS=Homo sapiens OX=9606 GN=MRPS34 PE=1 SV=2	Mitochondrion	Matrix	26.332	0	236.23	17	17	17	73.3	73.3	73.3	60.9	72	51.1	53.8	68.4	73.3	48.9	59.6	Proteome Cluster 11	C431A-parkin_0h_C431A-parkin_12h;C431A-parkin_0h_C431A-parkin_18h;C431A-parkin_0h_C431A-parkin_6h;C431A-parkin_0h_WT-parkin_12h;C431A-parkin_0h_WT-parkin_18h;C431A-parkin_12h_WT-parkin_18h;C431A-parkin_2h_C431A-parkin_12h;C431A-parkin_2h_C431A-parkin_18h;C431A-parkin_2h_WT-parkin_12h;C431A-parkin_2h_WT-parkin_18h;C431A-parkin_6h_WT-parkin_12h;C431A-parkin_6h_WT-parkin_18h;WT-parkin_0h_C431A-parki…	0.95122	6.05956	1.64421	4.23685	4.51898	2.91332	-3.86808	-4.51898	1	1	1.1179	0.98557	0.85001	0.73461	0.48611	0.35841	0.25432	0.36015	1	1	0.99931	0.90367	0.67882
935	C9JJN9;Q8N3P4-3;Q8N3P4;Q8N3P4-2	C9JJN9;Q8N3P4-3;Q8N3P4;Q8N3P4-2;H7C058;H7C322;C9JP71;C9JG07	Vacuolar protein sorting-associated protein 8 homolog	VPS8	tr|C9JJN9|C9JJN9_HUMAN Vacuolar protein sorting-associated protein 8 homolog OS=Homo sapiens OX=9606 GN=VPS8 PE=1 SV=1;sp|Q8N3P4-3|VPS8_HUMAN Isoform 3 of Vacuolar protein sorting-associated protein 8 homolog OS=Homo sapiens OX=9606 GN=VPS8;sp|Q8N3P4|VPS8_			161.8	0	143.87	25	25	25	19.8	19.8	19.8	6.4	13	10.9	4.3	7.9	8.5	4.7	10.2						NaN	NaN	NaN	NaN	NaN	1	1	1.1547	0.87716	1.0691	1.0144	0.92339	0.95795	1.0211	0.92838	1	1	0.97763	0.95108	1.1539
940	C9JLU1;P52434;P52434-4;P52434-3	C9JLU1;P52434;P52434-4;P52434-3;P52434-2;P52434-5	DNA-directed RNA polymerases I, II, and III subunit RPABC3	POLR2H	tr|C9JLU1|C9JLU1_HUMAN DNA-directed RNA polymerases I, II, and III subunit RPABC3 (Fragment) OS=Homo sapiens OX=9606 GN=POLR2H PE=1 SV=8;sp|P52434|RPAB3_HUMAN DNA-directed RNA polymerases I, II, and III subunit RPABC3 OS=Homo sapiens OX=9606 GN=POLR2H PE=1			16.925	0	323.31	10	10	10	75	75	75	56.8	70.3	56.8	56.8	66.9	75	75	75						NaN	NaN	NaN	NaN	NaN	1	1	0.86142	0.91819	0.89074	1.0029	0.8558	1.2761	0.81287	1.0473	1	1	0.85897	1.077	1.1067
945	C9JME2;Q9Y4F1;Q9Y4F1-2	C9JME2;Q9Y4F1;Q9Y4F1-2;M0QXT1;H0Y783	FERM, RhoGEF and pleckstrin domain-containing protein 1	FARP1	tr|C9JME2|C9JME2_HUMAN FERM, ARHGEF and pleckstrin domain-containing protein 1 OS=Homo sapiens OX=9606 GN=FARP1 PE=1 SV=2;sp|Q9Y4F1|FARP1_HUMAN FERM, ARHGEF and pleckstrin domain-containing protein 1 OS=Homo sapiens OX=9606 GN=FARP1 PE=1 SV=1;sp|Q9Y4F1-2|F			122.09	0	260.38	30	30	13	31	31	11.8	21.7	26.3	19.9	13.2	25.2	23.7	22.4	24.2						NaN	NaN	NaN	NaN	NaN	1	1	1.0867	0.93318	1.0836	0.92724	0.95757	0.62916	0.71296	0.7689	1	1	1.1986	0.97842	0.95049
949	C9JQ41;H7C525;Q4VC31	C9JQ41;H7C525;Q4VC31;C9JBU9	Coiled-coil domain-containing protein 58	CCDC58	tr|C9JQ41|C9JQ41_HUMAN Coiled-coil domain-containing protein 58 OS=Homo sapiens OX=9606 GN=CCDC58 PE=1 SV=1;tr|H7C525|H7C525_HUMAN Coiled-coil domain-containing protein 58 (Fragment) OS=Homo sapiens OX=9606 GN=CCDC58 PE=1 SV=1;sp|Q4VC31|CCD58_HUMAN Coiled-	Mitochondrion	IMS	15.296	0	152.85	8	8	8	66.9	66.9	66.9	44.6	60	48.5	55.4	56.2	60	56.2	56.2	Proteome Cluster 10	C431A-parkin_0h_WT-parkin_12h;C431A-parkin_0h_WT-parkin_18h;C431A-parkin_0h_WT-parkin_6h;C431A-parkin_12h_WT-parkin_12h;C431A-parkin_12h_WT-parkin_18h;C431A-parkin_18h_WT-parkin_12h;C431A-parkin_18h_WT-parkin_18h;C431A-parkin_2h_C431A-parkin_12h;C431A-parkin_2h_WT-parkin_12h;C431A-parkin_2h_WT-parkin_18h;C431A-parkin_2h_WT-parkin_6h;C431A-parkin_6h_C431A-parkin_12h;C431A-parkin_6h_WT-parkin_12h;C…	4.13924	4.59091	1.9333	3.40941	3.49032	-1.73229	-3.30366	-3.86554	1	1	1.1232	0.91457	0.76781	0.42753	0.31923	0.24594	0.14839	0.1475	1	1	0.99116	1.2296	1.0773
951	C9JRJ5;Q9UGP4	C9JRJ5;Q9UGP4;G3V5F5;G3V481;K7EKM1;Q96IF1-2;A6NIX2	LIM domain-containing protein 1	LIMD1	tr|C9JRJ5|C9JRJ5_HUMAN LIM domain-containing protein 1 OS=Homo sapiens OX=9606 GN=LIMD1 PE=1 SV=1;sp|Q9UGP4|LIMD1_HUMAN LIM domain-containing protein 1 OS=Homo sapiens OX=9606 GN=LIMD1 PE=1 SV=1			65.534	0	323.31	20	20	19	54.5	54.5	53.2	25.8	33.7	24.7	17.3	22.3	36.8	21.1	40.6						NaN	NaN	NaN	NaN	NaN	1	1	0.94007	0.98332	1.0212	1.0563	0.98102	0.81771	0.99124	0.86573	1	1	0.992	0.80134	1.061
952	C9JRZ6;Q9NX63;F8WAR4	C9JRZ6;Q9NX63;F8WAR4;A0A286YEX5	MICOS complex subunit MIC19	CHCHD3	tr|C9JRZ6|C9JRZ6_HUMAN MICOS complex subunit OS=Homo sapiens OX=9606 GN=CHCHD3 PE=1 SV=2;sp|Q9NX63|MIC19_HUMAN MICOS complex subunit MIC19 OS=Homo sapiens OX=9606 GN=CHCHD3 PE=1 SV=1;tr|F8WAR4|F8WAR4_HUMAN MICOS complex subunit OS=Homo sapiens OX=9606 GN=C	Mitochondrion	MIM	26.753	0	99.172	15	15	15	56	56	56	45.3	49.1	38.4	41.4	41.8	46.1	41.8	45.3						NaN	NaN	NaN	NaN	NaN	1	1	0.81845	1.1132	0.67425	0.79976	0.39337	0.54889	0.21266	0.48641	1	1	0.90746	1.1627	0.60107
961	C9JYA1;O15504;O15504-2;B4DT96	C9JYA1;O15504;O15504-2;B4DT96;O15504-3;F8WC66	Nucleoporin-like protein 2	NUPL2	tr|C9JYA1|C9JYA1_HUMAN Nucleoporin NUP42 (Fragment) OS=Homo sapiens OX=9606 GN=NUP42 PE=1 SV=1;sp|O15504|NUP42_HUMAN Nucleoporin NUP42 OS=Homo sapiens OX=9606 GN=NUP42 PE=1 SV=1;sp|O15504-2|NUP42_HUMAN Isoform 2 of Nucleoporin NUP42 OS=Homo sapiens OX=9606			46.4	0	66.003	12	12	12	34	34	34	12.6	10.3	17.9	11.5	30.8	22.8	27.4	23.4						NaN	NaN	NaN	NaN	NaN	1	1	0.61695	1.1119	0.70253	1.2625	1.1748	1.2192	0.80047	1.0046	1	1	0.61212	1.3284	0.43356
962	C9JYM0;O75817	C9JYM0;O75817	Ribonuclease P protein subunit p20	POP7	tr|C9JYM0|C9JYM0_HUMAN Ribonuclease P protein subunit p20 (Fragment) OS=Homo sapiens OX=9606 GN=POP7 PE=1 SV=1;sp|O75817|POP7_HUMAN Ribonuclease P protein subunit p20 OS=Homo sapiens OX=9606 GN=POP7 PE=1 SV=2			15.324	0	86.215	7	7	7	45.3	45.3	45.3	29.9	45.3	29.9	45.3	43.8	45.3	43.8	45.3						NaN	NaN	NaN	NaN	NaN	1	1	1.1178	1.1701	1.0722	0.99625	0.92395	0.79407	0.694	0.66754	1	1	1.069	1.1417	1.008
963	C9JYQ9;H0Y8C2;Q6P5R6	C9JYQ9;H0Y8C2;Q6P5R6	60S ribosomal protein L22-like 1	RPL22L1	tr|C9JYQ9|C9JYQ9_HUMAN 60S ribosomal protein L22-like 1 OS=Homo sapiens OX=9606 GN=RPL22L1 PE=1 SV=1;tr|H0Y8C2|H0Y8C2_HUMAN 60S ribosomal protein L22-like 1 (Fragment) OS=Homo sapiens OX=9606 GN=RPL22L1 PE=1 SV=1;sp|Q6P5R6|RL22L_HUMAN 60S ribosomal protein			14.478	0	155.89	6	5	5	64.5	57.9	57.9	52.1	52.1	64.5	64.5	36.4	42.1	36.4	32.2						NaN	NaN	NaN	NaN	NaN	1	1	0.81922	0.8757	0.97891	0.96203	0.85444	1.0781	0.97727	1.2715	1	1	0.79368	1.2281	0.90515
964	J3KS67;C9JYS5;Q96ET8-3;Q9NYZ1;K7ENL4;J3QL63;J3QL47;A0A0A6YYB9;Q96ET8-2;Q96ET8;C9JPH1	J3KS67;C9JYS5;Q96ET8-3;Q9NYZ1;K7ENL4;J3QL63;J3QL47;A0A0A6YYB9;Q96ET8-2;Q96ET8;C9JPH1;E5RIS5;I3L376;E5RGC5	Golgi apparatus membrane protein TVP23 homolog;Golgi apparatus membrane protein TVP23 homolog C;Golgi apparatus membrane protein TVP23 homolog B	TVP23B;TVP23C;TVP23C-CDRT4	tr|J3KS67|J3KS67_HUMAN Golgi apparatus membrane protein TVP23 homolog OS=Homo sapiens OX=9606 GN=TVP23B PE=1 SV=1;tr|C9JYS5|C9JYS5_HUMAN Golgi apparatus membrane protein TVP23 homolog OS=Homo sapiens OX=9606 GN=TVP23C PE=1 SV=1;sp|Q96ET8-3|TV23C_HUMAN Isof			23.507	0	127.99	4	4	4	28.1	28.1	28.1	19.2	28.1	19.2	19.2	28.1	28.1	19.2	28.1						NaN	NaN	NaN	NaN	NaN	1	1	0.80032	0.73572	1.4548	0.38701	4.6355	0.48387	5.0696	1.3312	1	1	4.1452	0.83879	3.7987
1041	Q5HY75;D3DWX8;P98173-3;P98173-2;P98173;A6QRH7	Q5HY75;D3DWX8;P98173-3;P98173-2;P98173;A6QRH7	Protein FAM3A	FAM3A	tr|Q5HY75|Q5HY75_HUMAN Protein FAM3A OS=Homo sapiens OX=9606 GN=FAM3A PE=1 SV=1;tr|D3DWX8|D3DWX8_HUMAN Family with sequence similarity 3, member A, isoform CRA_c OS=Homo sapiens OX=9606 GN=FAM3A PE=1 SV=1;sp|P98173-3|FAM3A_HUMAN Isoform 3 of Protein FAM3A			25.83	0	6.9672	6	6	6	24.9	24.9	24.9	18.6	21.9	15.6	8.4	18.6	21.5	18.6	21.9						NaN	NaN	NaN	NaN	NaN	1	1	1.0024	1.0618	0.93295	1.0418	1.0692	0.67494	0.92813	0.77343	1	1	0.91855	0.93212	0.61849
1042	D3YTA9;F6U1T9;H7BYZ3;P63098	D3YTA9;F6U1T9;H7BYZ3;P63098;A0A1B0GUC7;A0A494C014;Q96LZ3	Calcineurin subunit B type 1	PPP3R1	tr|D3YTA9|D3YTA9_HUMAN Calcineurin subunit B type 1 OS=Homo sapiens OX=9606 GN=PPP3R1 PE=1 SV=1;tr|F6U1T9|F6U1T9_HUMAN Calcineurin subunit B type 1 OS=Homo sapiens OX=9606 GN=PPP3R1 PE=1 SV=1;tr|H7BYZ3|H7BYZ3_HUMAN Uncharacterized protein OS=Homo sapiens O			21.445	0	128.09	7	7	7	39.7	39.7	39.7	31.2	32.3	35.4	19.6	25.4	35.4	24.9	24.3						NaN	NaN	NaN	NaN	NaN	1	1	1.1111	1.1715	1.1831	1.2509	1.2072	0.83329	1.3243	0.88329	1	1	1.1193	0.87875	1.0634
1044	D3YTC9;Q6NXT1;B5MCX7;C9JU48	D3YTC9;Q6NXT1;B5MCX7;C9JU48;H7BZV9;V9GYU2	Ankyrin repeat domain-containing protein 54	ANKRD54	tr|D3YTC9|D3YTC9_HUMAN Ankyrin repeat domain-containing protein 54 OS=Homo sapiens OX=9606 GN=ANKRD54 PE=1 SV=1;sp|Q6NXT1|ANR54_HUMAN Ankyrin repeat domain-containing protein 54 OS=Homo sapiens OX=9606 GN=ANKRD54 PE=1 SV=2;tr|B5MCX7|B5MCX7_HUMAN Ankyrin re			30.75	0	16.605	8	8	3	43	43	13.7	12.7	38.7	8.5	17.3	12.7	20.1	10.2	12.7						NaN	NaN	NaN	NaN	NaN	1	1	1.0645	1.0068	1.282	1.2218	1.131	0.94756	0.96693	1.0369	1	1	1.1898	0.95323	1.317
1046	Q13557-10;Q13557;E9PF82;E9PBG7;D6R938;Q13557-8;Q13557-11;Q13557-6;Q13557-3;Q13557-5;Q13557-12;Q13557-4;Q13557-9	Q13557-10;Q13557;E9PF82;E9PBG7;D6R938;Q13557-8;Q13557-11;Q13557-6;Q13557-3;Q13557-5;Q13557-12;Q13557-4;Q13557-9;H0Y9C2;H0Y9J2;A0A5F9ZHY2;A0A5F9ZH50;A0A5F9ZHR5;A0A5F9ZH21;Q9UQM7-2;Q9UQM7;D6RFJ0;A0A5F9ZHM9;A0A5F9ZH90	Calcium/calmodulin-dependent protein kinase type II subunit delta	CAMK2D	sp|Q13557-10|KCC2D_HUMAN Isoform Delta 10 of Calcium/calmodulin-dependent protein kinase type II subunit delta OS=Homo sapiens OX=9606 GN=CAMK2D;sp|Q13557|KCC2D_HUMAN Calcium/calmodulin-dependent protein kinase type II subunit delta OS=Homo sapiens OX=9606			55.659	0	270.09	16	11	10	35	25.2	23	33.1	29.5	30.9	21.5	31.3	31.3	31.7	35						NaN	NaN	NaN	NaN	NaN	1	1	1.4973	1.0705	1.3761	1.0275	1.3658	1.045	1.3531	0.92901	1	1	1.327	1.2703	1.4095
1053	D6RAN8;Q9P0M9;H7C5U8	D6RAN8;Q9P0M9;H7C5U8;D6RE11;B3KN43	39S ribosomal protein L27, mitochondrial	MRPL27	tr|D6RAN8|D6RAN8_HUMAN 39S ribosomal protein L27, mitochondrial OS=Homo sapiens OX=9606 GN=MRPL27 PE=1 SV=1;sp|Q9P0M9|RM27_HUMAN 39S ribosomal protein L27, mitochondrial OS=Homo sapiens OX=9606 GN=MRPL27 PE=1 SV=1;tr|H7C5U8|H7C5U8_HUMAN 39S ribosomal prote	Mitochondrion	Matrix	10.474	0	20.017	7	7	7	79.6	79.6	79.6	47.3	79.6	47.3	47.3	76.3	79.6	47.3	59.1						NaN	NaN	NaN	NaN	NaN	1	1	1.1804	1.1247	0.88378	0.65266	0.42367	0.3849	0.22614	0.3901	1	1	0.80971	1.1599	0.77991
1055	D6RB81;Q9UHK6;Q9UHK6-5;V9GZ45;V9GYP4	D6RB81;Q9UHK6;Q9UHK6-5;V9GZ45;V9GYP4;V9GYU9;Q9UHK6-4;Q9UHK6-2	Alpha-methylacyl-CoA racemase	AMACR	tr|D6RB81|D6RB81_HUMAN Alpha-methylacyl-CoA racemase OS=Homo sapiens OX=9606 GN=AMACR PE=1 SV=1;sp|Q9UHK6|AMACR_HUMAN Alpha-methylacyl-CoA racemase OS=Homo sapiens OX=9606 GN=AMACR PE=1 SV=2;sp|Q9UHK6-5|AMACR_HUMAN Isoform 4 of Alpha-methylacyl-CoA racemas	Mitochondrion	Matrix	40.674	0	213.47	12	12	12	37.6	37.6	37.6	23.2	32.2	26.4	21.3	34.9	29.7	23.2	32.4						NaN	NaN	NaN	NaN	NaN	1	1	1.1903	0.96437	1.2858	0.87369	1.5589	0.65935	0.95824	0.88597	1	1	0.6399	0.89939	0.80445
1058	D6RCD0;Q8NBQ5	D6RCD0;Q8NBQ5	Estradiol 17-beta-dehydrogenase 11	HSD17B11	tr|D6RCD0|D6RCD0_HUMAN Estradiol 17-beta-dehydrogenase 11 OS=Homo sapiens OX=9606 GN=HSD17B11 PE=1 SV=2;sp|Q8NBQ5|DHB11_HUMAN Estradiol 17-beta-dehydrogenase 11 OS=Homo sapiens OX=9606 GN=HSD17B11 PE=1 SV=3			28.102	0	210.85	11	11	11	48	48	48	44.5	41.8	38.3	48	48	38.7	44.5	41.8						NaN	NaN	NaN	NaN	NaN	1	1	1.0224	1.1033	0.96065	0.95879	1.0986	0.84704	0.91496	0.75559	1	1	0.90297	1.1291	1.0444
1059	D6REA0;O75879;D6RDU9	D6REA0;O75879;D6RDU9;H0Y8G7;H0Y9F2;B4E0P2;D6RGY4;H0Y9W6	Glutamyl-tRNA(Gln) amidotransferase subunit B, mitochondrial	PET112;GATB	tr|D6REA0|D6REA0_HUMAN Glutamyl-tRNA(Gln) amidotransferase subunit B, mitochondrial OS=Homo sapiens OX=9606 GN=GATB PE=1 SV=1;sp|O75879|GATB_HUMAN Glutamyl-tRNA(Gln) amidotransferase subunit B, mitochondrial OS=Homo sapiens OX=9606 GN=GATB PE=1 SV=1;tr|D6R	Mitochondrion	Matrix	57.653	0	149.12	15	15	15	32.8	32.8	32.8	13.2	22.9	13.4	4.8	21.1	26.2	11.6	20.9						NaN	NaN	NaN	NaN	NaN	1	1	1.15	0.97161	0.95603	0.73011	0.63167	0.43464	0.37378	0.3516	1	1	1.0494	1.0292	0.76101
1064	D6REX3;O94979;O94979-8;O94979-3;O94979-2;O94979-9;O94979-4;O94979-6;O94979-10;D6RHZ5;O94979-7;H7BXG7;O94979-5	D6REX3;O94979;O94979-8;O94979-3;O94979-2;O94979-9;O94979-4;O94979-6;O94979-10;D6RHZ5;O94979-7;H7BXG7;O94979-5;H0Y8V7;H0Y9K1;H0Y9T9;H0Y8W8;D6RE64;D6RCQ9;H0YAF5;H0Y9V3;D6RHE8;D6RBT0	Protein transport protein Sec31A	SEC31A	tr|D6REX3|D6REX3_HUMAN Protein transport protein Sec31A OS=Homo sapiens OX=9606 GN=SEC31A PE=1 SV=1;sp|O94979|SC31A_HUMAN Protein transport protein Sec31A OS=Homo sapiens OX=9606 GN=SEC31A PE=1 SV=3;sp|O94979-8|SC31A_HUMAN Isoform 8 of Protein transport pr			136.22	0	323.31	50	50	29	48.1	48.1	29.7	32.7	36	32.7	42	39.9	38.6	32.1	37.8						NaN	NaN	NaN	NaN	NaN	1	1	1.0303	0.97764	1.0668	1.086	1.0872	1.0402	1.1907	1.1636	1	1	1.0712	0.98021	1.1655
1066	D6RFG8;P27707;D6RCP9	D6RFG8;P27707;D6RCP9;D6RG38	Deoxycytidine kinase	DCK	tr|D6RFG8|D6RFG8_HUMAN Deoxycytidine kinase OS=Homo sapiens OX=9606 GN=DCK PE=1 SV=1;sp|P27707|DCK_HUMAN Deoxycytidine kinase OS=Homo sapiens OX=9606 GN=DCK PE=1 SV=1;tr|D6RCP9|D6RCP9_HUMAN Deoxycytidine kinase OS=Homo sapiens OX=9606 GN=DCK PE=1 SV=1			36.764	0	88	12	12	12	42.3	42.3	42.3	33.8	37.9	13.6	17	39.7	42.3	25.9	33.8						NaN	NaN	NaN	NaN	NaN	1	1	1.3171	1.1205	1.5309	1.2878	1.317	1.0851	1.0651	1.1558	1	1	1.2986	1.0716	1.3296
1069	D6RGG3;Q99715;Q99715-4;A0A087X0A8;Q99715-2	D6RGG3;Q99715;Q99715-4;A0A087X0A8;Q99715-2;H0Y4P7;H0Y5N9;H0Y991	Collagen alpha-1(XII) chain	COL12A1	tr|D6RGG3|D6RGG3_HUMAN Collagen alpha-1(XII) chain OS=Homo sapiens OX=9606 GN=COL12A1 PE=1 SV=1;sp|Q99715|COCA1_HUMAN Collagen alpha-1(XII) chain OS=Homo sapiens OX=9606 GN=COL12A1 PE=1 SV=2;sp|Q99715-4|COCA1_HUMAN Isoform 4 of Collagen alpha-1(XII) chain			333.2	0	323.31	115	115	114	46.7	46.7	46.5	19.9	29.8	24	16.2	34.1	37.1	25.3	31.3						NaN	NaN	NaN	NaN	NaN	1	1	0.71315	0.82962	0.58223	0.65048	0.70039	0.62298	0.64146	0.6133	1	1	0.69612	0.83643	0.70588
1071	D6RIE3;D6RGV5;H0UI06;P14406;D6R9C3	D6RIE3;D6RGV5;H0UI06;P14406;D6R9C3	Cytochrome c oxidase subunit 7A2, mitochondrial	COX7A2	tr|D6RIE3|D6RIE3_HUMAN Cytochrome c oxidase subunit 7A2, mitochondrial OS=Homo sapiens OX=9606 GN=COX7A2 PE=1 SV=1;tr|D6RGV5|D6RGV5_HUMAN Cytochrome c oxidase subunit 7A2, mitochondrial (Fragment) OS=Homo sapiens OX=9606 GN=COX7A2 PE=1 SV=1;tr|H0UI06|H0UI0	Mitochondrion	MIM	10.264	0	40.991	2	2	2	25.3	25.3	25.3	25.3	25.3	25.3	25.3	25.3	25.3	25.3	25.3						NaN	NaN	NaN	NaN	NaN	1	1	1.312	0.80426	1.0482	1.0901	0.68112	0.51662	0.33921	0.53099	1	1	1.1325	1.1908	0.79368
1077	D6RJ90;Q9Y6G5;H0Y9N4;D6RC04	D6RJ90;Q9Y6G5;H0Y9N4;D6RC04	COMM domain-containing protein 10	COMMD10	tr|D6RJ90|D6RJ90_HUMAN COMM domain containing 10, isoform CRA_b OS=Homo sapiens OX=9606 GN=COMMD10 PE=1 SV=1;sp|Q9Y6G5|COMDA_HUMAN COMM domain-containing protein 10 OS=Homo sapiens OX=9606 GN=COMMD10 PE=1 SV=1;tr|H0Y9N4|H0Y9N4_HUMAN COMM domain-containing			21.529	0	196.91	10	10	10	62.2	62.2	62.2	42.6	47.3	42.6	37.8	27.7	36.2	29.8	52.1						NaN	NaN	NaN	NaN	NaN	1	1	0.7997	0.83365	0.87629	0.89288	1.0404	0.96543	1.2138	1.1737	1	1	0.90278	0.7709	1.1164
1080	D6W601;Q96EY9	D6W601;Q96EY9	Probable inactive tRNA-specific adenosine deaminase-like protein 3	ADAT3	tr|D6W601|D6W601_HUMAN HCG22695, isoform CRA_a OS=Homo sapiens OX=9606 GN=ADAT3 PE=1 SV=1;sp|Q96EY9|ADAT3_HUMAN Probable inactive tRNA-specific adenosine deaminase-like protein 3 OS=Homo sapiens OX=9606 GN=ADAT3 PE=1 SV=1			39.844	0	30.569	7	7	7	25.6	25.6	25.6	12.8	12.8	15.3	12.8	12.5	19.1	15.3	20.4						NaN	NaN	NaN	NaN	NaN	1	1	1.2003	1.0008	1.2811	0.86428	1.1711	1.086	1.3488	1.429	1	1	1.1388	0.95585	1.3072
1085	E2QRF9;O75496;H7C608	E2QRF9;O75496;H7C608;C9K0U5	Geminin	GMNN	tr|E2QRF9|E2QRF9_HUMAN Geminin (Fragment) OS=Homo sapiens OX=9606 GN=GMNN PE=1 SV=1;sp|O75496|GEMI_HUMAN Geminin OS=Homo sapiens OX=9606 GN=GMNN PE=1 SV=1;tr|H7C608|H7C608_HUMAN Geminin (Fragment) OS=Homo sapiens OX=9606 GN=GMNN PE=1 SV=1			20.539	0	61.676	7	7	7	43.6	43.6	43.6	21.8	43.6	30.2	30.2	30.2	43.6	30.2	30.2						NaN	NaN	NaN	NaN	NaN	1	1	1.199	1.1547	1.176	0.95371	1.45	0.85961	1.2197	0.54432	1	1	1.0826	0.98869	1.1881
1089	E5RFJ1;Q96MF7;E5RHW9;E5RIM1;A0A087WT-parkinZ8	E5RFJ1;Q96MF7;E5RHW9;E5RIM1;A0A087WT-parkinZ8;H0YB96	E3 SUMO-protein ligase NSE2	NSMCE2	tr|E5RFJ1|E5RFJ1_HUMAN E3 SUMO-protein ligase NSE2 OS=Homo sapiens OX=9606 GN=NSMCE2 PE=1 SV=1;sp|Q96MF7|NSE2_HUMAN E3 SUMO-protein ligase NSE2 OS=Homo sapiens OX=9606 GN=NSMCE2 PE=1 SV=2;tr|E5RHW9|E5RHW9_HUMAN E3 SUMO-protein ligase NSE2 (Fragment) OS=Hom			21.807	0	38.742	7	7	7	49.7	49.7	49.7	15	24.1	14.4	14.4	27.3	27.3	20.3	44.4						NaN	NaN	NaN	NaN	NaN	1	1	0.84577	0.79945	0.76163	0.78092	0.68772	0.73424	0.56365	0.73646	1	1	1.0026	0.87171	0.82234
1093	E5RG17;Q6P1N9;G5EA19;U3KQS5;Q6P1N9-2;H0YBX2;E5RGF2;A0A0D9SGD3	E5RG17;Q6P1N9;G5EA19;U3KQS5;Q6P1N9-2;H0YBX2;E5RGF2;A0A0D9SGD3;E5RK70;E5RID7;E5RI69;E5RJY6;E5RH86	Putative deoxyribonuclease TATDN1	TATDN1	tr|E5RG17|E5RG17_HUMAN Putative deoxyribonuclease TATDN1 (Fragment) OS=Homo sapiens OX=9606 GN=TATDN1 PE=1 SV=1;sp|Q6P1N9|TATD1_HUMAN Putative deoxyribonuclease TATDN1 OS=Homo sapiens OX=9606 GN=TATDN1 PE=1 SV=2;tr|G5EA19|G5EA19_HUMAN Putative deoxyribonuc			36.418	0	73.086	17	17	11	57.1	57.1	40.4	32.3	46.6	40.1	34.5	42.5	43.5	36.3	45						NaN	NaN	NaN	NaN	NaN	1	1	1.253	1.0722	1.2577	0.96872	1.2738	0.94686	1.2441	0.94501	1	1	1.1177	1.2672	0.99347
1097	E5RGN3;E5RIM7;O00244	E5RGN3;E5RIM7;O00244	Copper transport protein ATOX1	ATOX1	tr|E5RGN3|E5RGN3_HUMAN Copper transport protein ATOX1 OS=Homo sapiens OX=9606 GN=ATOX1 PE=1 SV=1;tr|E5RIM7|E5RIM7_HUMAN Copper transport protein ATOX1 OS=Homo sapiens OX=9606 GN=ATOX1 PE=1 SV=1;sp|O00244|ATOX1_HUMAN Copper transport protein ATOX1 OS=Homo s			6.3304	0	86.531	5	5	5	59.3	59.3	59.3	59.3	59.3	59.3	45.8	57.6	45.8	44.1	59.3						NaN	NaN	NaN	NaN	NaN	1	1	0.97078	0.96945	1.3774	0.81082	1.191	1.3326	1.4414	1.5538	1	1	0.9279	1.2441	1.0028
1098	E5RGS2;Q9H6H4;Q9H6H4-2	E5RGS2;Q9H6H4;Q9H6H4-2	Receptor expression-enhancing protein;Receptor expression-enhancing protein 4	REEP4	tr|E5RGS2|E5RGS2_HUMAN Receptor expression-enhancing protein OS=Homo sapiens OX=9606 GN=REEP4 PE=1 SV=1;sp|Q9H6H4|REEP4_HUMAN Receptor expression-enhancing protein 4 OS=Homo sapiens OX=9606 GN=REEP4 PE=1 SV=1;sp|Q9H6H4-2|REEP4_HUMAN Isoform 2 of Receptor e			28.214	0	85.488	9	9	9	30.7	30.7	30.7	30.7	26.3	30.7	22.3	30.3	26.3	29.5	30.3						NaN	NaN	NaN	NaN	NaN	1	1	0.93629	1.0034	0.91086	0.93517	0.99577	0.89984	0.98304	1.0048	1	1	1.1423	0.9808	1.1495
1099	E5RGX5;Q93045;Q93045-2	E5RGX5;Q93045;Q93045-2	Stathmin;Stathmin-2	STMN2	tr|E5RGX5|E5RGX5_HUMAN Stathmin OS=Homo sapiens OX=9606 GN=STMN2 PE=1 SV=1;sp|Q93045|STMN2_HUMAN Stathmin-2 OS=Homo sapiens OX=9606 GN=STMN2 PE=1 SV=3;sp|Q93045-2|STMN2_HUMAN Isoform 2 of Stathmin-2 OS=Homo sapiens OX=9606 GN=STMN2			19.574	0	11.543	4	2	2	20.2	10.1	10.1	16.1	16.1	16.1	16.1	16.1	20.2	16.1	16.1						NaN	NaN	NaN	NaN	NaN	1	1	0.78133	1.0071	1.139	0.86728	0.93522	1.2532	1.0417	1.3136	1	1	0.84636	1.5844	0.98596
1101	E5RHG8;Q15369;Q15369-2;R4GMY8	E5RHG8;Q15369;Q15369-2;R4GMY8	Transcription elongation factor B polypeptide 1	TCEB1	tr|E5RHG8|E5RHG8_HUMAN Elongin-C (Fragment) OS=Homo sapiens OX=9606 GN=ELOC PE=1 SV=1;sp|Q15369|ELOC_HUMAN Elongin-C OS=Homo sapiens OX=9606 GN=ELOC PE=1 SV=1;sp|Q15369-2|ELOC_HUMAN Isoform 2 of Elongin-C OS=Homo sapiens OX=9606 GN=ELOC;tr|R4GMY8|R4GMY8_HU			9.9601	0	323.31	9	9	9	83.1	83.1	83.1	83.1	83.1	83.1	83.1	83.1	83.1	83.1	83.1						NaN	NaN	NaN	NaN	NaN	1	1	1.2313	1.0036	1.076	0.87636	1.0629	0.79208	0.98296	0.93556	1	1	0.98061	1.1383	1.1502
1102	E5RHW4;O94905	E5RHW4;O94905;E5RJ09;O94905-2;O94905-3	Erlin-2	ERLIN2	tr|E5RHW4|E5RHW4_HUMAN Erlin-2 (Fragment) OS=Homo sapiens OX=9606 GN=ERLIN2 PE=1 SV=1;sp|O94905|ERLN2_HUMAN Erlin-2 OS=Homo sapiens OX=9606 GN=ERLIN2 PE=1 SV=1			37.725	0	323.31	20	20	17	65.1	65.1	59.5	47.9	58	54.7	51.5	59.8	57.4	64.8	60.1						NaN	NaN	NaN	NaN	NaN	1	1	1.2833	1.0232	1.1723	0.85615	1.1426	0.71048	1.0045	0.91061	1	1	0.92388	0.90407	0.76877
1104	E5RIA4;E7ETB3;Q9ULA0;E7EMB6	E5RIA4;E7ETB3;Q9ULA0;E7EMB6;F8WAN0;C9JBE1;C9J1E2	Aspartyl aminopeptidase	DNPEP	tr|E5RIA4|E5RIA4_HUMAN Aspartyl aminopeptidase OS=Homo sapiens OX=9606 GN=DNPEP PE=1 SV=1;tr|E7ETB3|E7ETB3_HUMAN Aspartyl aminopeptidase OS=Homo sapiens OX=9606 GN=DNPEP PE=1 SV=2;sp|Q9ULA0|DNPEP_HUMAN Aspartyl aminopeptidase OS=Homo sapiens OX=9606 GN=DNP			51.998	0	130.16	13	13	8	40.8	40.8	28	32.7	32.3	29.3	21.4	23.8	29.3	19.7	35.2						NaN	NaN	NaN	NaN	NaN	1	1	0.97549	1.1524	0.9303	0.88011	1.0421	1.1147	1.3149	1.2294	1	1	0.9961	0.87342	0.9488
1106	Q6NXR4;E5RIH5	Q6NXR4;E5RIH5;E5RHM7	TELO2-interacting protein 2	TTI2	sp|Q6NXR4|TTI2_HUMAN TELO2-interacting protein 2 OS=Homo sapiens OX=9606 GN=TTI2 PE=1 SV=1;tr|E5RIH5|E5RIH5_HUMAN TELO2-interacting protein 2 OS=Homo sapiens OX=9606 GN=TTI2 PE=1 SV=1			56.914	0	43.158	11	11	11	22	22	22	8.9	11.8	11.8	6.9	5.3	14.6	10.4	17.5						NaN	NaN	NaN	NaN	NaN	1	1	1.1243	0.89475	1.2308	0.96173	0.98609	0.84664	1.1073	1.0191	1	1	0.85679	0.86042	1.0112
1108	E5RIW3;E5RJD8;O75347;E5RHG6;O75347-2;E5RIX8	E5RIW3;E5RJD8;O75347;E5RHG6;O75347-2;E5RIX8;A0A494C144	Tubulin-specific chaperone A	TBCA	tr|E5RIW3|E5RIW3_HUMAN Tubulin-specific chaperone A OS=Homo sapiens OX=9606 GN=TBCA PE=1 SV=1;tr|E5RJD8|E5RJD8_HUMAN Tubulin-specific chaperone A OS=Homo sapiens OX=9606 GN=TBCA PE=1 SV=1;sp|O75347|TBCA_HUMAN Tubulin-specific chaperone A OS=Homo sapiens OX			10.08	0	47.927	12	12	12	71.4	71.4	71.4	71.4	71.4	71.4	71.4	71.4	71.4	71.4	71.4						NaN	NaN	NaN	NaN	NaN	1	1	1.0536	1.0772	1.1063	0.6611	1.1464	1.1772	1.2507	1.483	1	1	0.76471	1.0919	1.0683
1114	Q7L5N1;E7EM64	Q7L5N1;E7EM64;H7C3T0	COP9 signalosome complex subunit 6	COPS6	sp|Q7L5N1|CSN6_HUMAN COP9 signalosome complex subunit 6 OS=Homo sapiens OX=9606 GN=COPS6 PE=1 SV=1;tr|E7EM64|E7EM64_HUMAN COP9 signalosome complex subunit 6 OS=Homo sapiens OX=9606 GN=COPS6 PE=1 SV=1			36.163	0	323.31	11	11	11	48.3	48.3	48.3	37.3	48.3	41.3	37.9	48.3	48.3	41.3	48.3						NaN	NaN	NaN	NaN	NaN	1	1	1.1521	0.95446	1.2157	0.97298	1.205	1.1314	1.1074	1.1002	1	1	1.1753	1.1793	1.3099
1117	J3KMY5;G3V3E8;E7EMS2;G3V3D1;P61916;H0YIZ1;G3V2V8;P61916-2	J3KMY5;G3V3E8;E7EMS2;G3V3D1;P61916;H0YIZ1;G3V2V8;P61916-2	Epididymal secretory protein E1	NPC2	tr|J3KMY5|J3KMY5_HUMAN NPC intracellular cholesterol transporter 2 OS=Homo sapiens OX=9606 GN=NPC2 PE=1 SV=1;tr|G3V3E8|G3V3E8_HUMAN NPC intracellular cholesterol transporter 2 OS=Homo sapiens OX=9606 GN=NPC2 PE=1 SV=1;tr|E7EMS2|E7EMS2_HUMAN NPC intracellul			16.23	0	85.138	6	6	6	40.5	40.5	40.5	29.1	40.5	29.1	23	33.8	40.5	40.5	40.5						NaN	NaN	NaN	NaN	NaN	1	1	2.5448	1.1868	2.3578	0.95164	1.9895	0.70789	1.5875	0.64262	1	1	1.1457	1.3391	0.87945
1118	O95359-3;E9PBC6;E7EMZ9;O95359	O95359-3;E9PBC6;E7EMZ9;O95359;O95359-5;D6RAA5;O95359-1;O95359-6;Q4VXL8;O95359-2;Q4VXL4;E9PGB3;H0Y911;A0A0U1RRM9;H0Y9C3;H0Y9Y7;H0Y954;H0YA73;H0Y8P9	Transforming acidic coiled-coil-containing protein 2	TACC2	sp|O95359-3|TACC2_HUMAN Isoform 3 of Transforming acidic coiled-coil-containing protein 2 OS=Homo sapiens OX=9606 GN=TACC2;tr|E9PBC6|E9PBC6_HUMAN Transforming acidic coiled-coil-containing protein 2 OS=Homo sapiens OX=9606 GN=TACC2 PE=1 SV=1;tr|E7EMZ9|E7EM			301.05	0	323.31	105	105	102	53.4	53.4	52.8	34.6	44.5	35.5	21.6	38.2	42.8	28.9	41.3						NaN	NaN	NaN	NaN	NaN	1	1	0.78197	1.0114	0.99874	1.1328	0.95664	0.88361	1.0288	0.91752	1	1	1.1364	1.0023	1.3134
1119	E9PGW7;Q5T8T7;E7EN96;Q5T8T8;Q15528-2;Q15528	E9PGW7;Q5T8T7;E7EN96;Q5T8T8;Q15528-2;Q15528	Mediator of RNA polymerase II transcription subunit 22	MED22	tr|E9PGW7|E9PGW7_HUMAN Mediator of RNA polymerase II transcription subunit 22 (Fragment) OS=Homo sapiens OX=9606 GN=MED22 PE=1 SV=1;tr|Q5T8T7|Q5T8T7_HUMAN Mediator complex subunit 22 OS=Homo sapiens OX=9606 GN=MED22 PE=1 SV=1;tr|E7EN96|E7EN96_HUMAN Mediato			12.853	0	158.66	5	5	5	55	55	55	46.8	30.6	46.8	30.6	46.8	46.8	30.6	36.9						NaN	NaN	NaN	NaN	NaN	1	1	1.475	1.1125	1.0502	1.0963	1.3337	1.2581	1.1505	0.89387	1	1	0.71113	1.0312	0.77748
1121	E7EP72;Q9UFG5	E7EP72;Q9UFG5;K7EK56;Q9UFG5-2;K7ER12;K7EQW1;A0A087WUU5;K7ELZ1	UPF0449 protein C19orf25	C19orf25	tr|E7EP72|E7EP72_HUMAN UPF0449 protein C19orf25 OS=Homo sapiens OX=9606 GN=C19orf25 PE=1 SV=1;sp|Q9UFG5|CS025_HUMAN UPF0449 protein C19orf25 OS=Homo sapiens OX=9606 GN=C19orf25 PE=1 SV=2			17.055	0	32.777	7	7	7	50.6	50.6	50.6	20.3	29.7	24.1	10.8	36.7	32.3	15.8	29.7						NaN	NaN	NaN	NaN	NaN	1	1	1.1006	0.98775	1.0514	1.0374	1.6279	1.1231	1.3652	0.96701	1	1	1.6831	0.97324	1.4401
1122	E7EPB3;P50914	E7EPB3;P50914	60S ribosomal protein L14	RPL14	tr|E7EPB3|E7EPB3_HUMAN 60S ribosomal protein L14 OS=Homo sapiens OX=9606 GN=RPL14 PE=1 SV=1;sp|P50914|RL14_HUMAN 60S ribosomal protein L14 OS=Homo sapiens OX=9606 GN=RPL14 PE=1 SV=4			14.558	0	60.112	9	9	9	60.5	60.5	60.5	60.5	60.5	60.5	60.5	60.5	60.5	60.5	60.5						NaN	NaN	NaN	NaN	NaN	1	1	0.80038	0.98542	0.87549	1.2033	1.0396	0.88736	0.8176	1.2954	1	1	0.81781	0.92402	0.95166
1123	E7EPD9;H7BXS2;Q9NRC1;Q9NRC1-4;B7Z4U3;Q9NRC1-3;Q9NRC1-2;B7Z4L1;Q9NRC1-6;Q9NRC1-5;G3XAH9;E7EPW5;E9PCV1;C9JU30;E7ENZ9;Q9NRC1-7	E7EPD9;H7BXS2;Q9NRC1;Q9NRC1-4;B7Z4U3;Q9NRC1-3;Q9NRC1-2;B7Z4L1;Q9NRC1-6;Q9NRC1-5;G3XAH9;E7EPW5;E9PCV1;C9JU30;E7ENZ9;Q9NRC1-7;Q8TDW4-5;Q8TDW4;Q8TDW4-7;Q8TDW4-6;Q8TDW4-3;Q8TDW4-2;Q8TDW4-4;Q8TDW4-8;H0Y7M0;E9PF01;E7EMS3;C9JZV9;C9JRQ0;Q5TEH7;C9JRW1	Suppressor of tumorigenicity 7 protein	ST7	tr|E7EPD9|E7EPD9_HUMAN Suppressor of tumorigenicity 7 protein OS=Homo sapiens OX=9606 GN=ST7 PE=1 SV=1;tr|H7BXS2|H7BXS2_HUMAN Suppressor of tumorigenicity 7 protein OS=Homo sapiens OX=9606 GN=ST7 PE=1 SV=1;sp|Q9NRC1|ST7_HUMAN Suppressor of tumorigenicity 7			65.52	0	23.647	14	14	14	25.2	25.2	25.2	12.1	18.2	13.8	4.4	17.5	18	15	13.5						NaN	NaN	NaN	NaN	NaN	1	1	0.98013	1.0662	0.9832	0.97994	0.89325	0.70024	0.96682	0.71609	1	1	1.0146	1.0136	0.932
1124	E7EPI0;Q9P2D0;Q9P2D0-2;E9PDR5	E7EPI0;Q9P2D0;Q9P2D0-2;E9PDR5;D6R9F4;H0Y9N7;Q9P2D0-3	Inhibitor of Bruton tyrosine kinase	IBTK	tr|E7EPI0|E7EPI0_HUMAN Inhibitor of Bruton tyrosine kinase OS=Homo sapiens OX=9606 GN=IBTK PE=1 SV=1;sp|Q9P2D0|IBTK_HUMAN Inhibitor of Bruton tyrosine kinase OS=Homo sapiens OX=9606 GN=IBTK PE=1 SV=3;sp|Q9P2D0-2|IBTK_HUMAN Isoform 2 of Inhibitor of Bruton			149.01	0	199.4	30	30	30	27	27	27	6.4	15.5	12.3	6.5	6.6	14.4	2.4	14.1						NaN	NaN	NaN	NaN	NaN	1	1	0.89335	0.94059	1.5549	1.2464	1.109	1.031	0.72097	1.3519	1	1	0.9349	1.0874	0.73573
1127	E7EPT4;P19404	E7EPT4;P19404	NADH dehydrogenase [ubiquinone] flavoprotein 2, mitochondrial	NDUFV2	tr|E7EPT4|E7EPT4_HUMAN NADH dehydrogenase [ubiquinone] flavoprotein 2, mitochondrial OS=Homo sapiens OX=9606 GN=NDUFV2 PE=1 SV=1;sp|P19404|NDUV2_HUMAN NADH dehydrogenase [ubiquinone] flavoprotein 2, mitochondrial OS=Homo sapiens OX=9606 GN=NDUFV2 PE=1 SV=2	Mitochondrion	MIM	27.907	0	194.32	13	13	13	57.5	57.5	57.5	54.4	48.8	48.8	43.7	54.4	57.5	51.6	54.4						NaN	NaN	NaN	NaN	NaN	1	1	1.2742	0.99887	0.88575	0.76703	0.46626	0.50093	0.23807	0.38376	1	1	1.0787	1.0707	0.83822
1128	E7EPV7;P37840-2;P37840;H6UYS7;P37840-3;D6RA31	E7EPV7;P37840-2;P37840;H6UYS7;P37840-3;D6RA31	Alpha-synuclein	SNCA	tr|E7EPV7|E7EPV7_HUMAN Alpha-synuclein OS=Homo sapiens OX=9606 GN=SNCA PE=1 SV=1;sp|P37840-2|SYUA_HUMAN Isoform 2-4 of Alpha-synuclein OS=Homo sapiens OX=9606 GN=SNCA;sp|P37840|SYUA_HUMAN Alpha-synuclein OS=Homo sapiens OX=9606 GN=SNCA PE=1 SV=1;tr|H6UYS7|			11.777	0	223.98	7	7	5	67	67	51.3	67	58.3	67	67	50.4	66.1	58.3	67						NaN	NaN	NaN	NaN	NaN	1	1	1.1404	1.0119	1.3377	1.0982	1.0966	1.0008	0.94139	0.90987	1	1	1.3095	0.85971	1.2139
1130	E7EQ69;Q9GZZ1	E7EQ69;Q9GZZ1;C9JZU6;C9J5J3	N-alpha-acetyltransferase 50	NAA50	tr|E7EQ69|E7EQ69_HUMAN N-alpha-acetyltransferase 50 OS=Homo sapiens OX=9606 GN=NAA50 PE=1 SV=1;sp|Q9GZZ1|NAA50_HUMAN N-alpha-acetyltransferase 50 OS=Homo sapiens OX=9606 GN=NAA50 PE=1 SV=1			19.311	0	134.33	13	13	3	62.5	62.5	22	56.5	57.7	56.5	57.7	56	57.7	48.2	57.7						NaN	NaN	NaN	NaN	NaN	1	1	0.75585	0.7841	0.78	0.9224	0.84413	0.99648	0.93318	1.1484	1	1	0.61463	0.77642	0.94077
1132	E7EQN5;P98171;P98171-2;E9PCM6;A0A0B4J1X7	E7EQN5;P98171;P98171-2;E9PCM6;A0A0B4J1X7;F8WAR0;H7C120;H7C2Z8;H7C3G3;H7C3K8;A0A2R8YE00;A0A2R8Y4P6	Rho GTPase-activating protein 4	ARHGAP4	tr|E7EQN5|E7EQN5_HUMAN Rho GTPase-activating protein 4 OS=Homo sapiens OX=9606 GN=ARHGAP4 PE=1 SV=1;sp|P98171|RHG04_HUMAN Rho GTPase-activating protein 4 OS=Homo sapiens OX=9606 GN=ARHGAP4 PE=1 SV=2;sp|P98171-2|RHG04_HUMAN Isoform 2 of Rho GTPase-activatin			102.57	0	205.65	25	25	17	31.8	31.8	21.9	13.8	16.8	17.6	6.6	18.6	24.5	13.5	17.3						NaN	NaN	NaN	NaN	NaN	1	1	1.0168	1.1302	1.0212	1.1599	0.89921	1.6311	0.96977	1.4196	1	1	0.83643	0.84369	0.91822
1133	P15311;E7EQR4	P15311;E7EQR4;E9PNP4	Ezrin	EZR	sp|P15311|EZRI_HUMAN Ezrin OS=Homo sapiens OX=9606 GN=EZR PE=1 SV=4;tr|E7EQR4|E7EQR4_HUMAN Ezrin OS=Homo sapiens OX=9606 GN=EZR PE=1 SV=3			69.412	0	323.31	57	45	43	70	56	54.8	63.5	68.9	65.2	59.4	66.2	68.1	59.7	66						NaN	NaN	NaN	NaN	NaN	1	1	0.80267	0.93141	0.82062	1.0464	0.92105	1.1668	1.02	1.0957	1	1	0.77846	0.74267	0.93911
1134	E7EQR8;Q9GZM5;D6RFI3;D6RGY8	E7EQR8;Q9GZM5;D6RFI3;D6RGY8;D6RBQ1;D6RA04;D6RAY4	Protein YIPF3;Protein YIPF3, 36 kDa form III	YIPF3	tr|E7EQR8|E7EQR8_HUMAN Protein YIPF3 OS=Homo sapiens OX=9606 GN=YIPF3 PE=1 SV=1;sp|Q9GZM5|YIPF3_HUMAN Protein YIPF3 OS=Homo sapiens OX=9606 GN=YIPF3 PE=1 SV=1;tr|D6RFI3|D6RFI3_HUMAN Protein YIPF3 (Fragment) OS=Homo sapiens OX=9606 GN=YIPF3 PE=1 SV=1;tr|D6R			38.889	0	76.945	12	12	9	29.8	29.8	25.8	22.8	21.3	20.8	18.8	25.6	27.2	23.3	23.9						NaN	NaN	NaN	NaN	NaN	1	1	0.95444	1.1962	0.81945	1.0955	1.167	0.70188	1.1042	1.0164	1	1	1.0663	1.3589	0.78917
1136	E9PES6;E7ES08;E7EQU1;O15347	E9PES6;E7ES08;E7EQU1;O15347	High mobility group protein B3	HMGB3	tr|E9PES6|E9PES6_HUMAN High mobility group protein B3 (Fragment) OS=Homo sapiens OX=9606 GN=HMGB3 PE=1 SV=1;tr|E7ES08|E7ES08_HUMAN High mobility group protein B3 (Fragment) OS=Homo sapiens OX=9606 GN=HMGB3 PE=1 SV=1;tr|E7EQU1|E7EQU1_HUMAN High mobility gro			17.522	0	110.76	10	10	10	52.9	52.9	52.9	39.9	39.9	39.9	50.3	39.9	42.5	39.9	42.5						NaN	NaN	NaN	NaN	NaN	1	1	1.4994	1.0358	1.2235	0.90827	0.9565	1.6704	1.1172	0.77562	1	1	0.98703	1.0603	0.94458
1137	E7ERI8;E7EW49;O75122-3	E7ERI8;E7EW49;O75122-3	CLIP-associating protein 2	CLASP2	tr|E7ERI8|E7ERI8_HUMAN CLIP-associating protein 2 OS=Homo sapiens OX=9606 GN=CLASP2 PE=1 SV=1;tr|E7EW49|E7EW49_HUMAN CLIP-associating protein 2 OS=Homo sapiens OX=9606 GN=CLASP2 PE=1 SV=1;sp|O75122-3|CLAP2_HUMAN Isoform 3 of CLIP-associating protein 2 OS=H			165.63	0	323.31	50	45	6	41.2	38.1	5.4	17.6	25.8	22.1	14.8	21.8	23	21.9	31.3						NaN	NaN	NaN	NaN	NaN	1	1	0.87651	0.96259	0.93478	1.009	0.74531	1.0108	0.81629	1.1137	1	1	0.80181	0.93341	1.0054
1138	E7ERS3;Q86VM9;Q86VM9-2	E7ERS3;Q86VM9;Q86VM9-2;H3BRH3;H3BP01;H3BPD0;H3BRN6;REV__Q86VM9-2;REV__Q86VM9;REV__E7ERS3	Zinc finger CCCH domain-containing protein 18	ZC3H18	tr|E7ERS3|E7ERS3_HUMAN Zinc finger CCCH domain-containing protein 18 OS=Homo sapiens OX=9606 GN=ZC3H18 PE=1 SV=1;sp|Q86VM9|ZCH18_HUMAN Zinc finger CCCH domain-containing protein 18 OS=Homo sapiens OX=9606 GN=ZC3H18 PE=1 SV=2;sp|Q86VM9-2|ZCH18_HUMAN Isoform			108.94	0	279.55	32	32	32	37.5	37.5	37.5	22.2	19.3	21.1	25	26.6	33	20.9	29.9						NaN	NaN	NaN	NaN	NaN	1	1	0.93388	1.1604	0.87581	0.97777	0.94026	1.0828	0.7564	0.85388	1	1	0.75217	1.1176	0.77796
1142	E7ESL0;J3KQY1;Q9NWU5;Q9NWU5-2;Q9NWU5-3	E7ESL0;J3KQY1;Q9NWU5;Q9NWU5-2;Q9NWU5-3	39S ribosomal protein L22, mitochondrial	MRPL22	tr|E7ESL0|E7ESL0_HUMAN 39S ribosomal protein L22, mitochondrial OS=Homo sapiens OX=9606 GN=MRPL22 PE=1 SV=1;tr|J3KQY1|J3KQY1_HUMAN 39S ribosomal protein L22, mitochondrial OS=Homo sapiens OX=9606 GN=MRPL22 PE=1 SV=1;sp|Q9NWU5|RM22_HUMAN 39S ribosomal prote	Mitochondrion	Matrix	24.325	0	268.69	11	11	11	46.2	46.2	46.2	42	42.5	38.2	42.5	46.2	46.2	42	42.5						NaN	NaN	NaN	NaN	NaN	1	1	1.1974	1.0728	0.8082	0.82196	0.57273	0.32995	0.22363	0.29876	1	1	0.93839	1.0093	0.73723
1144	E7ET49;Q8NCG7;Q8NCG7-2;Q8NCG7-4	E7ET49;Q8NCG7;Q8NCG7-2;Q8NCG7-4;Q8NCG7-3	Sn1-specific diacylglycerol lipase beta	DAGLB	tr|E7ET49|E7ET49_HUMAN Sn1-specific diacylglycerol lipase beta OS=Homo sapiens OX=9606 GN=DAGLB PE=1 SV=1;sp|Q8NCG7|DGLB_HUMAN Sn1-specific diacylglycerol lipase beta OS=Homo sapiens OX=9606 GN=DAGLB PE=1 SV=2;sp|Q8NCG7-2|DGLB_HUMAN Isoform 2 of Sn1-specif			68.951	0	138.23	16	16	16	31.5	31.5	31.5	18.4	25	20.9	17.9	22	17.9	19.2	22.5						NaN	NaN	NaN	NaN	NaN	1	1	1.1906	1.0995	1.2991	1.0699	1.4859	0.92846	1.3011	1.1528	1	1	1.0205	1.1845	1.0166
1147	H0Y9G6;E7ETU7;P09001;E9PF06;D6RC14	H0Y9G6;E7ETU7;P09001;E9PF06;D6RC14;D6RBQ5	39S ribosomal protein L3, mitochondrial	MRPL3	tr|H0Y9G6|H0Y9G6_HUMAN 39S ribosomal protein L3, mitochondrial (Fragment) OS=Homo sapiens OX=9606 GN=MRPL3 PE=1 SV=1;tr|E7ETU7|E7ETU7_HUMAN 39S ribosomal protein L3, mitochondrial OS=Homo sapiens OX=9606 GN=MRPL3 PE=1 SV=1;sp|P09001|RM03_HUMAN 39S ribosoma	Mitochondrion	Matrix	40.47	0	267.64	14	14	14	44.1	44.1	44.1	38.8	44.1	36.6	44.1	42.7	44.1	30.9	42.7	Proteome Cluster 11	C431A-parkin_0h_C431A-parkin_12h;C431A-parkin_0h_C431A-parkin_18h;C431A-parkin_0h_C431A-parkin_6h;C431A-parkin_0h_WT-parkin_12h;C431A-parkin_0h_WT-parkin_18h;C431A-parkin_12h_WT-parkin_18h;C431A-parkin_2h_C431A-parkin_12h;C431A-parkin_2h_C431A-parkin_18h;C431A-parkin_2h_C431A-parkin_6h;C431A-parkin_2h_WT-parkin_12h;C431A-parkin_2h_WT-parkin_18h;C431A-parkin_2h_WT-parkin_6h;C431A-parkin_6h_C431A-p…	1.07502	7.2917	1.01666	5.15972	5.27201	3.89491	-4.42993	-5.27201	1	1	1.0576	0.98099	0.86824	0.75002	0.47048	0.40712	0.24402	0.36307	1	1	1.0775	0.94517	0.77654
1150	E7EUU4;Q04637-7	E7EUU4;Q04637-7;H7C044;H7C0V6;C9JHW9;C9JIH5;REV__Q8NEG2-2;REV__F5H7J8;REV__Q8NEG2;REV__C9JQZ6;REV__J3KQX6;C9JWH7;C9J556;C9JSU8;C9JWW9		EIF4G1	tr|E7EUU4|E7EUU4_HUMAN Eukaryotic translation initiation factor 4 gamma 1 OS=Homo sapiens OX=9606 GN=EIF4G1 PE=1 SV=1;sp|Q04637-7|IF4G1_HUMAN Isoform 7 of Eukaryotic translation initiation factor 4 gamma 1 OS=Homo sapiens OX=9606 GN=EIF4G1			171.64	0	323.31	80	80	0	54.3	54.3	0	43.7	46.2	41.9	49.4	48.3	49.2	43.3	49.7						NaN	NaN	NaN	NaN	NaN	1	1	0.86026	0.86243	0.97447	0.94156	1.0104	0.9041	1.0723	1.0337	1	1	0.92942	0.83383	0.95542
1152	E7EV10;E7EQY4;F6RRE2;E9PCS8	E7EV10;E7EQY4;F6RRE2;E9PCS8;E9PF88		MTA3	tr|E7EV10|E7EV10_HUMAN Metastasis-associated protein MTA3 OS=Homo sapiens OX=9606 GN=MTA3 PE=1 SV=1;tr|E7EQY4|E7EQY4_HUMAN Metastasis-associated protein MTA3 OS=Homo sapiens OX=9606 GN=MTA3 PE=1 SV=1;tr|F6RRE2|F6RRE2_HUMAN Metastasis associated 1 family, m			67.195	0	322.7	29	17	1	60	42.4	6.9	31.2	36.6	35.8	35.8	41.5	45.6	34.9	53.1						NaN	NaN	NaN	NaN	NaN	1	1	1.2147	1.0051	1.0699	0.885	0.8675	1.2768	0.82182	1.0385	1	1	1.036	1.1191	0.97019
1153	E7EVA0;P27816;P27816-6	E7EVA0;P27816;P27816-6;P27816-2;P27816-4;B5MEG9;H0Y2V1;F8W9U4;H7C456;A0A0J9YVV8;A0A0J9YW37;P27816-7	Microtubule-associated protein;Microtubule-associated protein 4	MAP4	tr|E7EVA0|E7EVA0_HUMAN Microtubule-associated protein OS=Homo sapiens OX=9606 GN=MAP4 PE=1 SV=1;sp|P27816|MAP4_HUMAN Microtubule-associated protein 4 OS=Homo sapiens OX=9606 GN=MAP4 PE=1 SV=3;sp|P27816-6|MAP4_HUMAN Isoform 6 of Microtubule-associated prote			245.44	0	323.31	101	101	64	54.6	54.6	36.2	37.9	44.6	43.3	26.6	42.8	44	40.4	42						NaN	NaN	NaN	NaN	NaN	1	1	0.78846	0.89249	0.85234	1.0086	0.92961	0.99967	0.95382	1.0687	1	1	0.96169	0.89071	1.1093
1155	E7EVC7;Q676U5-2;Q676U5;Q676U5-5;Q676U5-4;Q676U5-3	E7EVC7;Q676U5-2;Q676U5;Q676U5-5;Q676U5-4;Q676U5-3;C9JAY7;C9J1B2;C9JK97;F8WAF9;C9J8C6	Autophagy-related protein 16-1	ATG16L1	tr|E7EVC7|E7EVC7_HUMAN Autophagy-related protein 16-1 OS=Homo sapiens OX=9606 GN=ATG16L1 PE=1 SV=1;sp|Q676U5-2|A16L1_HUMAN Isoform 2 of Autophagy-related protein 16-1 OS=Homo sapiens OX=9606 GN=ATG16L1;sp|Q676U5|A16L1_HUMAN Autophagy-related protein 16-1 O			70.01	0	188.45	20	20	20	39.9	39.9	39.9	13.1	27.2	16	8.2	15.4	33.7	15.4	30						NaN	NaN	NaN	NaN	NaN	1	1	0.81653	0.95841	0.90147	1.2692	1.2154	1.0103	1.2526	1.3647	1	1	0.93807	1.0018	1.1077
1156	E7EVH7;Q07866-10;Q07866-5;Q07866;Q07866-3;Q07866-2;Q07866-8;G3V3H3;G3V2E7;G5E9S8	E7EVH7;Q07866-10;Q07866-5;Q07866;Q07866-3;Q07866-2;Q07866-8;G3V3H3;G3V2E7;G5E9S8;H0YJU9;H0YJT3;G3V2P7;H0YGB8;Q96IL0;A0A0U1RR29;G3V4L6;H0YJK3;A0A5H1ZRQ9;Q96IL0-2;H7BZ67	Kinesin light chain 1	KLC1	tr|E7EVH7|E7EVH7_HUMAN Uncharacterized protein OS=Homo sapiens OX=9606 PE=4 SV=1;sp|Q07866-10|KLC1_HUMAN Isoform D of Kinesin light chain 1 OS=Homo sapiens OX=9606 GN=KLC1;sp|Q07866-5|KLC1_HUMAN Isoform K of Kinesin light chain 1 OS=Homo sapiens OX=9606 GN			83.694	0	323.31	36	29	3	52.2	41.9	7.7	29	46.3	29.9	32.2	39.5	46.4	32.1	39.5						NaN	NaN	NaN	NaN	NaN	1	1	0.6601	0.80884	0.79412	0.97467	0.77421	0.95543	0.90381	1.1679	1	1	0.96999	0.79516	0.68468
1160	E7EVQ6;Q14534	E7EVQ6;Q14534;E5RJH9;H0YBN7	Squalene monooxygenase	SQLE	tr|E7EVQ6|E7EVQ6_HUMAN Squalene monooxygenase OS=Homo sapiens OX=9606 GN=SQLE PE=1 SV=1;sp|Q14534|ERG1_HUMAN Squalene monooxygenase OS=Homo sapiens OX=9606 GN=SQLE PE=1 SV=3			53.067	0	42.696	12	12	12	32.8	32.8	32.8	20.7	15.2	18.4	14.2	16.1	23.8	12.5	14.8						NaN	NaN	NaN	NaN	NaN	1	1	0.62576	1.3468	0.85046	0.87695	0.96921	0.65867	0.89562	0.88878	1	1	1.286	1.0685	0.83773
1161	E7EVY3;H0Y9H6;A0A0A0MR45;H0YD33	E7EVY3;H0Y9H6;A0A0A0MR45;H0YD33		CAST	tr|E7EVY3|E7EVY3_HUMAN Calpastatin OS=Homo sapiens OX=9606 GN=CAST PE=1 SV=1;tr|H0Y9H6|H0Y9H6_HUMAN Calpastatin (Fragment) OS=Homo sapiens OX=9606 GN=CAST PE=1 SV=1;tr|A0A0A0MR45|A0A0A0MR45_HUMAN Calpastatin OS=Homo sapiens OX=9606 GN=CAST PE=1 SV=1;tr|H0Y			74.918	0	109.85	41	1	1	66.1	4.3	4.3	60.6	59.7	62.9	49.1	63.2	60	59.5	61.3						NaN	NaN	NaN	NaN	NaN	1	1	1.3981	0.78576	1.3322	0.71785	1.5295	1.125	1.6753	0.94093	1	1	0.76784	1.1343	0.89891
1162	E7EWC2;F5H7S7;Q13576;Q13576-3;Q13576-2	E7EWC2;F5H7S7;Q13576;Q13576-3;Q13576-2;E9PDT6;D6R939	Ras GTPase-activating-like protein IQGAP2	IQGAP2	tr|E7EWC2|E7EWC2_HUMAN Ras GTPase-activating-like protein IQGAP2 (Fragment) OS=Homo sapiens OX=9606 GN=IQGAP2 PE=1 SV=1;tr|F5H7S7|F5H7S7_HUMAN Ras GTPase-activating-like protein IQGAP2 OS=Homo sapiens OX=9606 GN=IQGAP2 PE=1 SV=2;sp|Q13576|IQGA2_HUMAN Ras G			160.33	0.00025917	3.8378	8	5	5	5.5	3.9	3.9	3.8	4.4	2.6	3.3	4.3	3.3	3.3	2.6						NaN	NaN	NaN	NaN	NaN	1	1	1.1417	0.9399	0.89736	0.073535	0.905	0.88395	1.3018	0.44145	1	1	1.4241	0.6719	1.2551
1165	E7EX17;P23588;P23588-2;F8VX11	E7EX17;P23588;P23588-2;F8VX11;F8VP89;F8VSC7;F8W0K0;F8VYE9;F8VRU1	Eukaryotic translation initiation factor 4B	EIF4B	tr|E7EX17|E7EX17_HUMAN Eukaryotic translation initiation factor 4B OS=Homo sapiens OX=9606 GN=EIF4B PE=1 SV=1;sp|P23588|IF4B_HUMAN Eukaryotic translation initiation factor 4B OS=Homo sapiens OX=9606 GN=EIF4B PE=1 SV=2;sp|P23588-2|IF4B_HUMAN Isoform 2 of Eu			69.697	0	323.31	43	43	42	65.7	65.7	64.6	53.7	51.9	53.4	60.1	52.9	58.1	51	58.3						NaN	NaN	NaN	NaN	NaN	1	1	0.72336	0.92031	0.88382	0.94247	0.82044	0.95556	0.88903	1.07	1	1	0.80107	0.81218	0.99758
1167	E9PDR0;E7EX59;P05166;P05166-2;E7ETT4;E7EUY3;E7ETT1;C9JQS9;E9PEC3;F8WBI9	E9PDR0;E7EX59;P05166;P05166-2;E7ETT4;E7EUY3;E7ETT1;C9JQS9;E9PEC3;F8WBI9;E7ENC1;C9JVY9;H7C5C9;C9JAW3;C9JVW9	Propionyl-CoA carboxylase beta chain, mitochondrial	PCCB	tr|E9PDR0|E9PDR0_HUMAN Propionyl-CoA carboxylase beta chain, mitochondrial OS=Homo sapiens OX=9606 GN=PCCB PE=1 SV=1;tr|E7EX59|E7EX59_HUMAN Propionyl-CoA carboxylase beta chain, mitochondrial OS=Homo sapiens OX=9606 GN=PCCB PE=1 SV=1;sp|P05166|PCCB_HUMAN P	Mitochondrion	Matrix	59.403	0	323.31	22	22	22	51.3	51.3	51.3	34.5	39.3	29.8	21.6	37.3	36.5	34.7	32.4	Proteome Cluster 14	C431A-parkin_0h_WT-parkin_18h;C431A-parkin_2h_WT-parkin_12h;C431A-parkin_2h_WT-parkin_18h;C431A-parkin_6h_WT-parkin_18h;WT-parkin_0h_WT-parkin_18h;WT-parkin_2h_WT-parkin_12h;WT-parkin_2h_WT-parkin_18h;WT-parkin_6h_WT-parkin_12h;WT-parkin_6h_WT-parkin_18h	0.827565	2.77895	1.01765	1.01923	2.10648	1.46655	-1.92412	-2.10648	1	1	1.3342	1.1289	1.2238	0.96378	0.71928	0.44679	0.56543	0.52039	1	1	1.0721	1.1764	0.84109
1170	Q14203-3;E7EX90;Q14203-4;Q14203;Q14203-6;Q14203-5;Q14203-2;Q6AWB1	Q14203-3;E7EX90;Q14203-4;Q14203;Q14203-6;Q14203-5;Q14203-2;Q6AWB1;E7EWF7;C9JJD0;E9PCY0;C9JJN7;C9JKG6;C9JTE5;C9JZA4;C9J1B7;C9JUI8	Dynactin subunit 1	DCTN1;DKFZp686E0752	sp|Q14203-3|DCTN1_HUMAN Isoform 3 of Dynactin subunit 1 OS=Homo sapiens OX=9606 GN=DCTN1;tr|E7EX90|E7EX90_HUMAN Dynactin subunit 1 OS=Homo sapiens OX=9606 GN=DCTN1 PE=1 SV=1;sp|Q14203-4|DCTN1_HUMAN Isoform 4 of Dynactin subunit 1 OS=Homo sapiens OX=9606 GN			136.82	0	323.31	74	74	74	70.6	70.6	70.6	48.5	55.7	54.9	51.3	57	59.9	48.7	61.7						NaN	NaN	NaN	NaN	NaN	1	1	0.83294	0.85219	0.89389	0.91152	0.96043	0.84431	1.0118	0.97405	1	1	0.90225	0.79565	1.0967
1171	E7EXA6;Q8WVB6;Q8WVB6-2;A0A0D9SF58;Q8WVB6-3	E7EXA6;Q8WVB6;Q8WVB6-2;A0A0D9SF58;Q8WVB6-3;F8WCC1;H0Y7D3	Chromosome transmission fidelity protein 18 homolog	CHTF18	tr|E7EXA6|E7EXA6_HUMAN Chromosome transmission fidelity protein 18 homolog OS=Homo sapiens OX=9606 GN=CHTF18 PE=1 SV=2;sp|Q8WVB6|CTF18_HUMAN Chromosome transmission fidelity protein 18 homolog OS=Homo sapiens OX=9606 GN=CHTF18 PE=1 SV=1;sp|Q8WVB6-2|CTF18_H			107.43	0	323.31	33	33	32	38.6	38.6	37.8	23.1	26.3	18.8	13.6	27.7	33.4	19.9	30.6						NaN	NaN	NaN	NaN	NaN	1	1	1.5395	1.0338	1.3909	1.0878	1.1426	0.98767	1.0058	0.91095	1	1	1.1071	1.2257	1.3488
1172	E9PAV3;F8VZJ2;H0YHX9;Q13765;E9PAV3-2;F8W0W4;F8W1N5;F8VNW4	E9PAV3;F8VZJ2;H0YHX9;Q13765;E9PAV3-2;F8W0W4;F8W1N5;F8VNW4;F8VZ58;Q9BZK3;Q9H009	Nascent polypeptide-associated complex subunit alpha, muscle-specific form;Nascent polypeptide-associated complex subunit alpha	NACA	sp|E9PAV3|NACAM_HUMAN Nascent polypeptide-associated complex subunit alpha, muscle-specific form OS=Homo sapiens OX=9606 GN=NACA PE=1 SV=1;tr|F8VZJ2|F8VZJ2_HUMAN Nascent polypeptide-associated complex subunit alpha OS=Homo sapiens OX=9606 GN=NACA PE=1 SV=1			205.42	0	254.33	9	9	9	5.8	5.8	5.8	3.7	4.1	3.7	3.7	4.1	3.7	3.7	4.7						NaN	NaN	NaN	NaN	NaN	1	1	0.80248	0.91006	0.98545	0.88624	0.86968	0.93537	1.065	1.1049	1	1	0.88246	1.0161	0.9376
1174	E9PC69;Q7KZI7;Q7KZI7-8;Q7KZI7-14;Q7KZI7-11;Q7KZI7-6;Q7KZI7-3;Q7KZI7-12;E7ETY4	E9PC69;Q7KZI7;Q7KZI7-8;Q7KZI7-14;Q7KZI7-11;Q7KZI7-6;Q7KZI7-3;Q7KZI7-12;E7ETY4;F5H4F6;F5H6N2;Q96L34-2;K7EK17;K7EN95;Q6IPE9;F5H4J8;K7EKG8	Serine/threonine-protein kinase MARK2	MARK2	tr|E9PC69|E9PC69_HUMAN Non-specific serine/threonine protein kinase OS=Homo sapiens OX=9606 GN=MARK2 PE=1 SV=3;sp|Q7KZI7|MARK2_HUMAN Serine/threonine-protein kinase MARK2 OS=Homo sapiens OX=9606 GN=MARK2 PE=1 SV=2;sp|Q7KZI7-8|MARK2_HUMAN Isoform 8 of Serin			86.69	0	205.35	28	28	2	50.8	50.8	2.4	21	39.5	24	14.1	22	38.3	22.2	37.5						NaN	NaN	NaN	NaN	NaN	1	1	0.68123	0.89677	0.79711	0.95734	0.86742	0.81619	0.81063	0.98135	1	1	0.83771	0.81315	0.82742
1177	E9PCH4;Q8TEU7;A0A5F9ZHG7;Q8TEU7-4;Q8TEU7-5;Q8TEU7-3;B7Z7Y1;Q8TEU7-6	E9PCH4;Q8TEU7;A0A5F9ZHG7;Q8TEU7-4;Q8TEU7-5;Q8TEU7-3;B7Z7Y1;Q8TEU7-6	Rap guanine nucleotide exchange factor 6	RAPGEF6	tr|E9PCH4|E9PCH4_HUMAN Uncharacterized protein OS=Homo sapiens OX=9606 PE=4 SV=1;sp|Q8TEU7|RPGF6_HUMAN Rap guanine nucleotide exchange factor 6 OS=Homo sapiens OX=9606 GN=RAPGEF6 PE=1 SV=2;tr|A0A5F9ZHG7|A0A5F9ZHG7_HUMAN Rap guanine nucleotide exchange fact			185.19	0	115.35	26	26	4	19.6	19.6	3.3	6.8	8.8	6.9	2	5.8	8.8	6.3	10.2						NaN	NaN	NaN	NaN	NaN	1	1	0.88744	0.88514	1.067	1.118	1.0848	1.0043	1.0734	1.0384	1	1	0.87451	0.92677	1.084
1179	E9PCW1;B4DQA8;O95249-2	E9PCW1;B4DQA8;O95249-2;F6RU00	Golgi SNAP receptor complex member 1	GOSR1	tr|E9PCW1|E9PCW1_HUMAN Golgi SNAP receptor complex member 1 OS=Homo sapiens OX=9606 GN=GOSR1 PE=1 SV=1;tr|B4DQA8|B4DQA8_HUMAN Golgi SNAP receptor complex member 1 OS=Homo sapiens OX=9606 GN=GOSR1 PE=1 SV=1;sp|O95249-2|GOSR1_HUMAN Isoform 2 of Golgi SNAP re			28.293	0	215.94	12	12	1	52.8	52.8	6.5	32.3	35.1	34.7	28.6	52.8	41.5	41.5	41.5						NaN	NaN	NaN	NaN	NaN	1	1	1.2584	1.1293	1.4022	1.0621	1.1759	0.76547	1.0874	0.80323	1	1	0.98366	1.0398	0.98891
1185	E9PEJ6;P98196;H0Y547	E9PEJ6;P98196;H0Y547;H0Y8F0;A0A087WVE8;H0Y624;A2A3G9	Phospholipid-transporting ATPase;Probable phospholipid-transporting ATPase IH	ATP11A	tr|E9PEJ6|E9PEJ6_HUMAN Phospholipid-transporting ATPase OS=Homo sapiens OX=9606 GN=ATP11A PE=1 SV=1;sp|P98196|AT11A_HUMAN Probable phospholipid-transporting ATPase IH OS=Homo sapiens OX=9606 GN=ATP11A PE=1 SV=3;tr|H0Y547|H0Y547_HUMAN Phospholipid-transport			135.85	0	67.978	22	21	21	21.7	21.1	21.1	6.1	7.5	6	3.2	9	15.4	6.5	11.6						NaN	NaN	NaN	NaN	NaN	1	1	1.2435	1.0156	1.2256	0.8466	1.2319	0.76919	0.95323	1.0106	1	1	1.0905	0.95448	0.88924
1187	E9PER6;O15530-3;O15530;O15530-4;Q6A1A2;O15530-5	E9PER6;O15530-3;O15530;O15530-4;Q6A1A2;O15530-5;H3BQ10	3-phosphoinositide-dependent protein kinase 1;Putative 3-phosphoinositide-dependent protein kinase 2	PDPK1;PDPK2P	tr|E9PER6|E9PER6_HUMAN 3-phosphoinositide-dependent protein kinase 1 OS=Homo sapiens OX=9606 GN=PDPK1 PE=1 SV=1;sp|O15530-3|PDPK1_HUMAN Isoform 3 of 3-phosphoinositide-dependent protein kinase 1 OS=Homo sapiens OX=9606 GN=PDPK1;sp|O15530|PDPK1_HUMAN 3-phos			60.328	0	103.77	16	16	1	36.3	36.3	5.5	29.5	34.8	25.9	15.5	19.5	23.3	21.9	30.8						NaN	NaN	NaN	NaN	NaN	1	1	0.73414	1.0364	0.87632	1.3461	0.76337	0.97795	0.85801	1.0485	1	1	0.97089	0.74768	0.83562
1188	J3KPF9;E9PES4;Q9Y496;A0A087X011	J3KPF9;E9PES4;Q9Y496;A0A087X011;C9J9X2	Kinesin-like protein;Kinesin-like protein KIF3A	KIF3A	tr|J3KPF9|J3KPF9_HUMAN Kinesin-like protein OS=Homo sapiens OX=9606 GN=KIF3A PE=1 SV=1;tr|E9PES4|E9PES4_HUMAN Kinesin-like protein OS=Homo sapiens OX=9606 GN=KIF3A PE=1 SV=1;sp|Q9Y496|KIF3A_HUMAN Kinesin-like protein KIF3A OS=Homo sapiens OX=9606 GN=KIF3A			80.354	0	81.288	17	16	10	29.2	27.6	17.8	6.3	8	7.8	4.1	16.4	11.7	8.1	18.9						NaN	NaN	NaN	NaN	NaN	1	1	0.87941	0.9723	0.66816	1.0991	0.87652	1.0841	0.97971	1.4157	1	1	1.1307	0.89977	1.0172
1189	E9PF19;Q9Y4P3;Q96E41	E9PF19;Q9Y4P3;Q96E41;A0A087WXC6;F8WDI9;F8WCR3	Transducin beta-like protein 2	TBL2	tr|E9PF19|E9PF19_HUMAN Transducin beta-like protein 2 OS=Homo sapiens OX=9606 GN=TBL2 PE=1 SV=1;sp|Q9Y4P3|TBL2_HUMAN Transducin beta-like protein 2 OS=Homo sapiens OX=9606 GN=TBL2 PE=1 SV=1;tr|Q96E41|Q96E41_HUMAN TBL2 protein OS=Homo sapiens OX=9606 GN=TBL			45.935	0	323.31	27	27	27	68.9	68.9	68.9	53	61.8	53.5	54.7	56.7	68.9	51.3	60.6						NaN	NaN	NaN	NaN	NaN	1	1	1.088	1.0867	1.0311	1.0531	1.1291	0.65257	1.12	0.97182	1	1	0.76581	1.0383	0.77706
1192	E9PFE2;Q9UHL9-2;Q9UHL9;Q9UHL9-3	E9PFE2;Q9UHL9-2;Q9UHL9;Q9UHL9-3;H7C4Q8	General transcription factor II-I repeat domain-containing protein 1	GTF2IRD1	tr|E9PFE2|E9PFE2_HUMAN General transcription factor II-I repeat domain-containing protein 1 OS=Homo sapiens OX=9606 GN=GTF2IRD1 PE=1 SV=1;sp|Q9UHL9-2|GT2D1_HUMAN Isoform 2 of General transcription factor II-I repeat domain-containing protein 1 OS=Homo sapi			106.05	0	49.326	20	20	20	26	26	26	11.7	9.3	6.1	7.3	12.1	15.1	7.9	11.5						NaN	NaN	NaN	NaN	NaN	1	1	1.1527	0.9423	0.85986	0.65701	0.86985	0.87404	0.69166	0.62142	1	1	0.92805	0.97276	0.97401
1194	E9PFK9;Q9UJ41;Q9UJ41-4;Q9UJ41-3;Q3HKR1;A0A0A0MSJ3	E9PFK9;Q9UJ41;Q9UJ41-4;Q9UJ41-3;Q3HKR1;A0A0A0MSJ3;V9GYI8;C9JDA2;A0A1W2PPY0	Rab5 GDP/GTP exchange factor	RABGEF1	tr|E9PFK9|E9PFK9_HUMAN Rab5 GDP/GTP exchange factor OS=Homo sapiens OX=9606 GN=RABGEF1 PE=1 SV=1;sp|Q9UJ41|RABX5_HUMAN Rab5 GDP/GTP exchange factor OS=Homo sapiens OX=9606 GN=RABGEF1 PE=1 SV=3;sp|Q9UJ41-4|RABX5_HUMAN Isoform 3 of Rab5 GDP/GTP exchange fact			58.394	0	145.38	18	18	16	40.5	40.5	37.9	20.2	31.3	15.9	12.9	22.8	29.6	17.9	25.8						NaN	NaN	NaN	NaN	NaN	1	1	0.98952	0.94782	1.127	0.96501	1.3666	0.92737	1.2575	0.95638	1	1	1.0459	0.7939	1.2653
1195	E9PFR3;Q14738;Q14738-2;H0Y8C4;Q14738-3	E9PFR3;Q14738;Q14738-2;H0Y8C4;Q14738-3;H7C5Q9;H0YJ35	Serine/threonine-protein phosphatase 2A 56 kDa regulatory subunit delta isoform	PPP2R5D	tr|E9PFR3|E9PFR3_HUMAN Serine/threonine-protein phosphatase 2A 56 kDa regulatory subunit OS=Homo sapiens OX=9606 GN=PPP2R5D PE=1 SV=1;sp|Q14738|2A5D_HUMAN Serine/threonine-protein phosphatase 2A 56 kDa regulatory subunit delta isoform OS=Homo sapiens OX=96			69.116	0	251.92	26	26	19	45.6	45.6	34	32.2	44.3	38	33.5	39.6	44.3	36.2	38.9						NaN	NaN	NaN	NaN	NaN	1	1	0.86543	0.83679	0.97687	0.90605	0.87162	0.95992	0.93443	1.0878	1	1	0.97815	0.83472	0.98345
1196	Q5TG12;E9PGC5;Q15262-2;Q15262-3;Q15262-4;Q15262	Q5TG12;E9PGC5;Q15262-2;Q15262-3;Q15262-4;Q15262;H0Y6P5;A0A0G2JQF6;H0Y6V4;H0YDP9;E7EPS8;P28827;P28827-2	Protein-tyrosine-phosphatase;Receptor-type tyrosine-protein phosphatase kappa	PTPRK	tr|Q5TG12|Q5TG12_HUMAN Receptor-type tyrosine-protein phosphatase kappa OS=Homo sapiens OX=9606 GN=PTPRK PE=1 SV=1;tr|E9PGC5|E9PGC5_HUMAN Receptor-type tyrosine-protein phosphatase kappa OS=Homo sapiens OX=9606 GN=PTPRK PE=1 SV=1;sp|Q15262-2|PTPRK_HUMAN Is			164.2	0	275.07	31	31	30	29.4	29.4	28.6	16	19.8	13.6	13.4	24.3	22.8	17.2	20.9						NaN	NaN	NaN	NaN	NaN	1	1	1.4541	1.1334	1.3429	1.0194	1.3636	0.75741	1.2044	0.84165	1	1	1.0864	0.97835	0.96618
1199	E9PGT3;Q15418-4;Q15418;Q15418-2;Q15418-3	E9PGT3;Q15418-4;Q15418;Q15418-2;Q15418-3;E9PAN7;Q5SVM7;Q5SVM6;E9PMM7;D6R910;D6RHW7;V9GXZ1	Ribosomal protein S6 kinase;Ribosomal protein S6 kinase alpha-1	RPS6KA1	tr|E9PGT3|E9PGT3_HUMAN Ribosomal protein S6 kinase OS=Homo sapiens OX=9606 GN=RPS6KA1 PE=1 SV=1;sp|Q15418-4|KS6A1_HUMAN Isoform 4 of Ribosomal protein S6 kinase alpha-1 OS=Homo sapiens OX=9606 GN=RPS6KA1;sp|Q15418|KS6A1_HUMAN Ribosomal protein S6 kinase al			81.471	0	323.31	37	37	26	58.8	58.8	42.8	43.2	48.1	44.5	40.2	42.5	52.6	40.1	52.3						NaN	NaN	NaN	NaN	NaN	1	1	0.92181	0.92672	1.0709	0.99738	0.98583	1.0079	1.0027	1.1418	1	1	0.91361	0.88797	1.1228
1200	E9PH99;Q9Y4E5-2;Q9Y4E5	E9PH99;Q9Y4E5-2;Q9Y4E5;D6RIA1;D6RAV4	Zinc finger protein 451	ZNF451	tr|E9PH99|E9PH99_HUMAN E3 SUMO-protein ligase ZNF451 OS=Homo sapiens OX=9606 GN=ZNF451 PE=1 SV=1;sp|Q9Y4E5-2|ZN451_HUMAN Isoform 2 of E3 SUMO-protein ligase ZNF451 OS=Homo sapiens OX=9606 GN=ZNF451;sp|Q9Y4E5|ZN451_HUMAN E3 SUMO-protein ligase ZNF451 OS=Hom			119.33	0	57.269	25	25	25	26.4	26.4	26.4	5	13.4	5.7	6.1	11.7	12.3	5	16						NaN	NaN	NaN	NaN	NaN	1	1	0.89876	1.3914	1.0285	1.3724	1.0206	1.2465	0.67132	1.3446	1	1	1.0764	1.0719	1.4856
1201	Q03001;F6QMI7;E9PHM6;F8W9J4;Q03001-14;Q03001-8	Q03001;F6QMI7;E9PHM6;F8W9J4;Q03001-14;Q03001-8;A0A494C1D7;A0A494C073;E7ETB9;Q03001-9;Q6P0N6;A0A494C1U5;Q03001-13;Q03001-10;H0YC82;H0YC65;H0YAT7;H0YBX0	Dystonin	DST	sp|Q03001|DYST_HUMAN Dystonin OS=Homo sapiens OX=9606 GN=DST PE=1 SV=4;tr|F6QMI7|F6QMI7_HUMAN Dystonin OS=Homo sapiens OX=9606 GN=DST PE=1 SV=2;tr|E9PHM6|E9PHM6_HUMAN Dystonin OS=Homo sapiens OX=9606 GN=DST PE=1 SV=3;tr|F8W9J4|F8W9J4_HUMAN Dystonin OS=Homo			860.65	0	323.31	140	132	39	21	20	6.3	3.8	8.5	4.4	2.3	12.3	14.3	6.9	14.3						NaN	NaN	NaN	NaN	NaN	1	1	0.97201	0.95835	0.89895	0.91268	0.89155	0.81625	0.87471	0.88175	1	1	0.93892	0.96461	0.77552
1202	E9PHV5;P28290;P28290-2;P28290-3;E7EUL7	E9PHV5;P28290;P28290-2;P28290-3;E7EUL7;H7BZ26	Sperm-specific antigen 2	SSFA2	tr|E9PHV5|E9PHV5_HUMAN Protein ITPRID2 OS=Homo sapiens OX=9606 GN=ITPRID2 PE=1 SV=1;sp|P28290|ITPI2_HUMAN Protein ITPRID2 OS=Homo sapiens OX=9606 GN=ITPRID2 PE=1 SV=3;sp|P28290-2|ITPI2_HUMAN Isoform 2 of Protein ITPRID2 OS=Homo sapiens OX=9606 GN=ITPRID2;s			136.14	0	184.72	30	30	30	29.6	29.6	29.6	13.2	15.9	10.2	6.2	23.9	21.3	13.2	21.2						NaN	NaN	NaN	NaN	NaN	1	1	0.7548	1.1398	0.67815	0.80334	0.60598	0.67567	0.51873	0.6893	1	1	0.75431	1.0477	0.45681
1208	Q13206;E9PIF2;A0A3B3ISR7	Q13206;E9PIF2;A0A3B3ISR7	Probable ATP-dependent RNA helicase DDX10	DDX10	sp|Q13206|DDX10_HUMAN Probable ATP-dependent RNA helicase DDX10 OS=Homo sapiens OX=9606 GN=DDX10 PE=1 SV=2;tr|E9PIF2|E9PIF2_HUMAN RNA helicase OS=Homo sapiens OX=9606 GN=DDX10 PE=1 SV=1;tr|A0A3B3ISR7|A0A3B3ISR7_HUMAN RNA helicase OS=Homo sapiens OX=9606 GN			100.89	0	106.49	27	27	27	31.8	31.8	31.8	11.1	17.3	13.7	7	20.9	16	14.9	20.2						NaN	NaN	NaN	NaN	NaN	1	1	0.62911	0.99481	0.60994	0.97876	0.86028	1.1151	0.75807	0.84521	1	1	0.6242	1.0567	0.82007
1212	E9PJD7;Q6ZMK1-2;Q6ZMK1;E9PQ42	E9PJD7;Q6ZMK1-2;Q6ZMK1;E9PQ42	Cysteine and histidine-rich protein 1	CYHR1	tr|E9PJD7|E9PJD7_HUMAN Cysteine and histidine-rich protein 1 OS=Homo sapiens OX=9606 GN=CYHR1 PE=1 SV=1;sp|Q6ZMK1-2|CYHR1_HUMAN Isoform 2 of Cysteine and histidine-rich protein 1 OS=Homo sapiens OX=9606 GN=CYHR1;sp|Q6ZMK1|CYHR1_HUMAN Cysteine and histidine			43.813	0	74.142	8	8	6	22.8	22.8	14.9	11.9	16.6	11.9	7.7	13.1	22.8	17.3	19.8						NaN	NaN	NaN	NaN	NaN	1	1	1.9	1.3419	1.7399	1.1086	1.8957	1.1245	2.0305	1.1614	1	1	1.3551	1.4463	1.3564
1213	E9PJM3;Q9UK99-2;Q9UK99;Q9UK99-3	E9PJM3;Q9UK99-2;Q9UK99;Q9UK99-3;E9PL46;B4E3U2	F-box only protein 3	FBXO3	tr|E9PJM3|E9PJM3_HUMAN F-box only protein 3 OS=Homo sapiens OX=9606 GN=FBXO3 PE=1 SV=1;sp|Q9UK99-2|FBX3_HUMAN Isoform 2 of F-box only protein 3 OS=Homo sapiens OX=9606 GN=FBXO3;sp|Q9UK99|FBX3_HUMAN F-box only protein 3 OS=Homo sapiens OX=9606 GN=FBXO3 PE=1			49.153	0	143.21	14	14	6	37.9	37.9	13.7	24.4	30.7	17.4	10.5	23	32.6	16.3	26.5						NaN	NaN	NaN	NaN	NaN	1	1	1.0962	0.84423	0.94497	0.72727	0.84193	0.70678	0.89135	0.71988	1	1	1.2633	0.93218	1.2097
1220	Q5H9R7-5;Q5H9R7;Q5H9R7-2;Q5H9R7-6;E9PKF6;H7BXH2;Q5H9R7-4;Q5H9R7-3;E9PQP7;H0YEN2	Q5H9R7-5;Q5H9R7;Q5H9R7-2;Q5H9R7-6;E9PKF6;H7BXH2;Q5H9R7-4;Q5H9R7-3;E9PQP7;H0YEN2;E9PK08;H0YDW1;E9PNN8;H0YEV0;E9PKG4;E9PJD8;H0YDK9	Serine/threonine-protein phosphatase 6 regulatory subunit 3	PPP6R3	sp|Q5H9R7-5|PP6R3_HUMAN Isoform 5 of Serine/threonine-protein phosphatase 6 regulatory subunit 3 OS=Homo sapiens OX=9606 GN=PPP6R3;sp|Q5H9R7|PP6R3_HUMAN Serine/threonine-protein phosphatase 6 regulatory subunit 3 OS=Homo sapiens OX=9606 GN=PPP6R3 PE=1 SV=2			98.484	0	247.75	30	30	30	40	40	40	24.1	30.3	24.6	18.5	23.7	35.4	24.9	33.2						NaN	NaN	NaN	NaN	NaN	1	1	0.98462	0.88965	1.1354	0.96859	1.2238	0.87583	1.0741	1.0287	1	1	1.1304	0.91254	1.1829
1225	E9PL17;Q92989;Q92989-2	E9PL17;Q92989;Q92989-2;E9PJM4;E9PKV5	Polyribonucleotide 5-hydroxyl-kinase Clp1	CLP1	tr|E9PL17|E9PL17_HUMAN Polyribonucleotide 5-hydroxyl-kinase Clp1 OS=Homo sapiens OX=9606 GN=CLP1 PE=1 SV=1;sp|Q92989|CLP1_HUMAN Polyribonucleotide 5-hydroxyl-kinase Clp1 OS=Homo sapiens OX=9606 GN=CLP1 PE=1 SV=1;sp|Q92989-2|CLP1_HUMAN Isoform 2 of Polyri			48.939	0	148.47	16	16	16	38.5	38.5	38.5	28.7	38.5	26.6	23.6	28.4	34.9	24.5	34.9						NaN	NaN	NaN	NaN	NaN	1	1	1.3545	0.92827	1.3475	1.0063	1.0227	0.99248	0.81535	0.89983	1	1	0.98933	1.1189	0.99956
1226	E9PL57;F8VSA6;E9PS38;S4R3E9;Q15843	E9PL57;F8VSA6;E9PS38;S4R3E9;Q15843;Q86V88-3;Q86V88-2	NEDD8	NEDD8-MDP1;NEDD8	tr|E9PL57|E9PL57_HUMAN NEDD8-MDP1 readthrough (Fragment) OS=Homo sapiens OX=9606 GN=NEDD8-MDP1 PE=4 SV=1;tr|F8VSA6|F8VSA6_HUMAN NEDD8 OS=Homo sapiens OX=9606 GN=NEDD8 PE=4 SV=1;tr|E9PS38|E9PS38_HUMAN NEDD8-MDP1 readthrough OS=Homo sapiens OX=9606 GN=NEDD8-			19.536	0	31.763	5	5	3	27.6	27.6	13.5	13.5	21.8	13.5	13.5	13.5	13.5	13.5	27.6						NaN	NaN	NaN	NaN	NaN	1	1	1.1794	1.1113	1.1433	1.084	1.4101	1.0701	1.2115	1.2257	1	1	1.2261	1.0165	1.2598
1228	E9PLK3;P55786	E9PLK3;P55786;A6NEC2;H0YDG0;E9PP11;A6NEC2-2;H0YCQ5;E9PJY4;E9PJ74;E9PPD4;E9PRQ5;A6NEC2-3;E9PJF9;E9PPZ2;E9PI82	Puromycin-sensitive aminopeptidase	NPEPPS	tr|E9PLK3|E9PLK3_HUMAN Aminopeptidase OS=Homo sapiens OX=9606 GN=NPEPPS PE=1 SV=1;sp|P55786|PSA_HUMAN Puromycin-sensitive aminopeptidase OS=Homo sapiens OX=9606 GN=NPEPPS PE=1 SV=2			102.99	0	323.31	48	48	6	57.8	57.8	5.4	45.2	49.7	55.8	43.6	53.3	54.9	52.2	54.3						NaN	NaN	NaN	NaN	NaN	1	1	0.99645	1.0423	1.1155	1.0969	1.147	1.0883	1.2376	1.0824	1	1	1.1024	1.1946	1.1842
1229	E9PLV1;Q9NQV6-2;Q9NQV6-1;Q9NQV6-5;Q9NQV6;Q9NQV6-4;Q9NQV6-7;Q9NQV6-6;E9PRS0	E9PLV1;Q9NQV6-2;Q9NQV6-1;Q9NQV6-5;Q9NQV6;Q9NQV6-4;Q9NQV6-7;Q9NQV6-6;E9PRS0	PR domain zinc finger protein 10	PRDM10	tr|E9PLV1|E9PLV1_HUMAN PR domain zinc finger protein 10 OS=Homo sapiens OX=9606 GN=PRDM10 PE=1 SV=1;sp|Q9NQV6-2|PRD10_HUMAN Isoform 2 of PR domain zinc finger protein 10 OS=Homo sapiens OX=9606 GN=PRDM10;sp|Q9NQV6-1|PRD10_HUMAN Isoform 1 of PR domain zinc			126.98	0	91.022	7	7	7	8.7	8.7	8.7	3.8	4.6	4.6	0.7	8.7	3.3	4	6.3						NaN	NaN	NaN	NaN	NaN	1	1	0.99015	1.39	0.80734	0.90163	0.94637	1.8271	0.8619	1.2302	1	1	0.86072	1.2972	1.0832
1234	E9PMH5;Q13490-2;Q13490;A0A087X2B2	E9PMH5;Q13490-2;Q13490;A0A087X2B2;H0YDY3;E9PIW1;E9PI77;E9PNM6;Q13489;E9PQZ9	Baculoviral IAP repeat-containing protein 2	BIRC2	tr|E9PMH5|E9PMH5_HUMAN Baculoviral IAP repeat-containing protein 2 OS=Homo sapiens OX=9606 GN=BIRC2 PE=1 SV=1;sp|Q13490-2|BIRC2_HUMAN Isoform 2 of Baculoviral IAP repeat-containing protein 2 OS=Homo sapiens OX=9606 GN=BIRC2;sp|Q13490|BIRC2_HUMAN Baculovira			67.513	0	75.272	17	17	17	34.3	34.3	34.3	17.8	22.3	26.5	3.9	17.1	21.8	13.2	16.1						NaN	NaN	NaN	NaN	NaN	1	1	0.80371	1.0606	0.88359	0.82229	0.70401	0.69172	0.80483	0.77725	1	1	0.68739	0.84052	0.89296
1235	E9PMQ6;Q00613-2;Q00613;E9PI02;A0A087X1F9	E9PMQ6;Q00613-2;Q00613;E9PI02;A0A087X1F9;H0YBT7;E7EWW4;E5RJV4;E5RK26;Q9ULV5-2;Q9ULV5;A0A087WXG6	Heat shock factor protein 1	HSF1	tr|E9PMQ6|E9PMQ6_HUMAN Heat shock factor protein 1 OS=Homo sapiens OX=9606 GN=HSF1 PE=1 SV=2;sp|Q00613-2|HSF1_HUMAN Isoform Short of Heat shock factor protein 1 OS=Homo sapiens OX=9606 GN=HSF1;sp|Q00613|HSF1_HUMAN Heat shock factor protein 1 OS=Homo sapien			53.593	0	56.605	14	14	11	28.5	28.5	24.8	19.6	24	15.4	18.8	19.8	24	18.2	21.8						NaN	NaN	NaN	NaN	NaN	1	1	1.058	1.0384	1.0022	1.1836	0.77318	1.0684	0.60303	1.0045	1	1	1.1931	1.0597	0.80395
1236	K4DIA7;E9PMR4;P48509;E9PRJ3	K4DIA7;E9PMR4;P48509;E9PRJ3	Tetraspanin;CD151 antigen	CD151	tr|K4DIA7|K4DIA7_HUMAN Tetraspanin (Fragment) OS=Homo sapiens OX=9606 GN=CD151 PE=1 SV=1;tr|E9PMR4|E9PMR4_HUMAN Tetraspanin OS=Homo sapiens OX=9606 GN=CD151 PE=1 SV=1;sp|P48509|CD151_HUMAN CD151 antigen OS=Homo sapiens OX=9606 GN=CD151 PE=1 SV=3;tr|E9PRJ3|			25.588	0	12.425	4	4	4	15.2	15.2	15.2	15.2	15.2	15.2	15.2	11.3	11.3	15.2	15.2						NaN	NaN	NaN	NaN	NaN	1	1	0.67944	0.91542	0.772	0.84977	1.1111	0.70226	0.91798	0.77554	1	1	1.0478	0.75889	0.45586
1237	E9PMS6	E9PMS6;E9PJ10;H0YE95;U3KQE6;E9PRE3;E9PRJ0		LMO7	tr|E9PMS6|E9PMS6_HUMAN LIM domain only protein 7 OS=Homo sapiens OX=9606 GN=LMO7 PE=1 SV=1			145.42	0	323.31	83	83	0	68.1	68.1	0	47.7	54	48.9	44	50	52.5	44.1	60.3						NaN	NaN	NaN	NaN	NaN	1	1	0.55253	1.0064	0.61701	0.97663	1.0299	1.4252	1.0306	1.4768	1	1	0.49429	0.82599	0.8071
1239	E9PND3;E9PN10;O00559;O00559-2	E9PND3;E9PN10;O00559;O00559-2;E9PJ38	Receptor-binding cancer antigen expressed on SiSo cells	EBAG9	tr|E9PND3|E9PND3_HUMAN Receptor-binding cancer antigen expressed on SiSo cells OS=Homo sapiens OX=9606 GN=EBAG9 PE=1 SV=1;tr|E9PN10|E9PN10_HUMAN Receptor-binding cancer antigen-expressed on SiSo cells (Fragment) OS=Homo sapiens OX=9606 GN=EBAG9 PE=1 SV=1;s			17.132	0	202.57	5	5	4	45.8	45.8	33.3	33.3	45.8	33.3	28.1	17.6	45.8	33.3	45.8						NaN	NaN	NaN	NaN	NaN	1	1	1.5141	1.0464	1.6428	1.1006	1.1344	0.90556	1.7242	0.85003	1	1	0.90938	1.0721	0.82862
1241	E9PN81;Q8TDP1	E9PN81;Q8TDP1	Ribonuclease H2 subunit C	RNASEH2C	tr|E9PN81|E9PN81_HUMAN Ribonuclease H2 subunit C OS=Homo sapiens OX=9606 GN=RNASEH2C PE=1 SV=1;sp|Q8TDP1|RNH2C_HUMAN Ribonuclease H2 subunit C OS=Homo sapiens OX=9606 GN=RNASEH2C PE=1 SV=1			26.302	0	31.099	6	6	6	34.8	34.8	34.8	21.5	34.8	25.5	21.1	25.5	17	21.1	25.5						NaN	NaN	NaN	NaN	NaN	1	1	1.4671	0.98096	1.7022	1.2383	1.0517	1.0621	1.1038	1.1063	1	1	1.3411	0.94145	1.0116
1256	E9PRG8;E9PLD3;A0A494BXY3	E9PRG8;E9PLD3;A0A494BXY3	Uncharacterized protein C11orf98	C11orf98	sp|E9PRG8|CK098_HUMAN Uncharacterized protein C11orf98 OS=Homo sapiens OX=9606 GN=C11orf98 PE=4 SV=2;tr|E9PLD3|E9PLD3_HUMAN Uncharacterized protein OS=Homo sapiens OX=9606 PE=4 SV=1;tr|A0A494BXY3|A0A494BXY3_HUMAN Uncharacterized protein C11orf98 OS=Homo sa			14.234	0	38.008	8	8	8	42.3	42.3	42.3	39.8	42.3	40.7	42.3	33.3	41.5	40.7	42.3						NaN	NaN	NaN	NaN	NaN	1	1	1.0157	1.1045	0.97975	1.0626	1.0153	0.75625	0.79545	0.62059	1	1	1.1116	1.1868	0.97354
1257	E9PRY8;P29692-2;A0A087X1X7	E9PRY8;P29692-2;A0A087X1X7;H0YCK7;E9PIZ1;E9PQR8;A0A0J9YXU2;E9PKH7;E9PNC8;E9PPY1;E9PJV8;E9PN56;E9PN71;E9PRL0	Elongation factor 1-delta	EEF1D	tr|E9PRY8|E9PRY8_HUMAN Elongation factor 1-delta OS=Homo sapiens OX=9606 GN=EEF1D PE=1 SV=1;sp|P29692-2|EF1D_HUMAN Isoform 2 of Elongation factor 1-delta OS=Homo sapiens OX=9606 GN=EEF1D;tr|A0A087X1X7|A0A087X1X7_HUMAN Elongation factor 1-delta OS=Homo sapi			76.569	0	323.31	33	33	3	42	42	4.9	33.1	37	37.7	28	36.4	36.4	32.1	37.9						NaN	NaN	NaN	NaN	NaN	1	1	0.75821	0.92688	0.79913	0.97127	0.84705	1.2354	0.92669	0.99476	1	1	0.82494	0.91293	0.79282
1258	E9PS00;Q9Y5Q0	E9PS00;Q9Y5Q0;E9PKP8;H0YCN1;E9PPZ4;E9PQC2;H0YED5	Fatty acid desaturase 3	FADS3	tr|E9PS00|E9PS00_HUMAN Fatty acid desaturase 3 OS=Homo sapiens OX=9606 GN=FADS3 PE=1 SV=1;sp|Q9Y5Q0|FADS3_HUMAN Fatty acid desaturase 3 OS=Homo sapiens OX=9606 GN=FADS3 PE=1 SV=1			48.166	0	30.878	11	11	11	25.7	25.7	25.7	6.5	19.4	13.2	6.2	19.2	23.5	15.6	19.9						NaN	NaN	NaN	NaN	NaN	1	1	0.89958	1.1071	0.73388	0.90443	1.0471	0.60459	0.89971	1.3847	1	1	0.94447	1.0134	0.42448
1259	E9PSI1;E9PMQ9;O15321-2;O15321;E9PL78;E9PJM1	E9PSI1;E9PMQ9;O15321-2;O15321;E9PL78;E9PJM1;E9PQY7;E9PS99;E9PJC4;G3V1B9;E9PNW2	Transmembrane 9 superfamily member 1	TM9SF1	tr|E9PSI1|E9PSI1_HUMAN Transmembrane 9 superfamily member OS=Homo sapiens OX=9606 PE=3 SV=1;tr|E9PMQ9|E9PMQ9_HUMAN Transmembrane 9 superfamily member OS=Homo sapiens OX=9606 GN=TM9SF1 PE=1 SV=1;sp|O15321-2|TM9S1_HUMAN Isoform 2 of Transmembrane 9 superfami			92.386	0	152.77	25	25	14	28.3	28.3	18.2	12	24.5	15.8	15	20.7	25.9	15.7	19.1						NaN	NaN	NaN	NaN	NaN	1	1	0.91092	1.0294	1.0161	0.96319	1.0405	1.0088	1.075	1.0101	1	1	0.97183	0.9766	0.67743
1260	F2Z2U4	F2Z2U4;A0A2R8YFJ4;C9K0N1		TRRAP	tr|F2Z2U4|F2Z2U4_HUMAN Transformation/transcription domain-associated protein OS=Homo sapiens OX=9606 GN=TRRAP PE=1 SV=3			436.13	0	323.31	167	167	0	48.8	48.8	0	28.4	35.2	23.5	18.8	34.3	38.2	26.6	39.3						NaN	NaN	NaN	NaN	NaN	1	1	0.9793	0.95244	0.82763	0.91995	0.76744	1.0842	0.69046	0.8878	1	1	0.85491	1.0714	0.88451
1261	Q99829;F2Z2V0;B0QZ18;A6PVH9;E7ENH5;Q5JX58;Q5JX59;Q5JX60;Q5JX44;Q5JX56;Q5JX45;Q5JX55;Q5JX52;Q5JX61	Q99829;F2Z2V0;B0QZ18;A6PVH9;E7ENH5;Q5JX58;Q5JX59;Q5JX60;Q5JX44;Q5JX56;Q5JX45;Q5JX55;Q5JX52;Q5JX61;Q5JX54;E7EV27;Q5JX57;H0Y524;Q5JX53	Copine-1	CPNE1	sp|Q99829|CPNE1_HUMAN Copine-1 OS=Homo sapiens OX=9606 GN=CPNE1 PE=1 SV=1;tr|F2Z2V0|F2Z2V0_HUMAN Copine-1 (Fragment) OS=Homo sapiens OX=9606 GN=CPNE1 PE=1 SV=1;tr|B0QZ18|B0QZ18_HUMAN Copine-1 OS=Homo sapiens OX=9606 GN=CPNE1 PE=1 SV=1;tr|A6PVH9|A6PVH9_HUMA			59.058	0	147.45	20	20	20	39.1	39.1	39.1	20.1	18.4	21.6	13.4	27.6	22.9	19.9	35.4						NaN	NaN	NaN	NaN	NaN	1	1	1.231	1.156	1.3871	1.1161	1.4533	1.0841	1.2868	1.2218	1	1	1.2044	1.1435	1.3883
1262	F2Z2W7;Q8IZ69;Q8IZ69-2	F2Z2W7;Q8IZ69;Q8IZ69-2;H7C100;C9K041;H7BZZ4	tRNA (uracil-5-)-methyltransferase homolog A	TRMT2A	tr|F2Z2W7|F2Z2W7_HUMAN tRNA (uracil-5-)-methyltransferase homolog A OS=Homo sapiens OX=9606 GN=TRMT2A PE=1 SV=1;sp|Q8IZ69|TRM2A_HUMAN tRNA (uracil-5-)-methyltransferase homolog A OS=Homo sapiens OX=9606 GN=TRMT2A PE=1 SV=2;sp|Q8IZ69-2|TRM2A_HUMAN Isoform 2			70.834	0	201.91	28	28	28	55.2	55.2	55.2	34.7	45.1	34.4	22.2	35	46.2	32.7	40.3						NaN	NaN	NaN	NaN	NaN	1	1	1.5172	0.967	1.3594	1.1277	1.4273	0.93027	1.116	1.0404	1	1	1.2411	1.3136	1.3337
1263	Q4TT34;F2Z2X0;O00746;A0A087WVT9;H0Y6J0;O00746-2	Q4TT34;F2Z2X0;O00746;A0A087WVT9;H0Y6J0;O00746-2;A2IDC9	Nucleoside diphosphate kinase;Nucleoside diphosphate kinase, mitochondrial	NME4	tr|Q4TT34|Q4TT34_HUMAN Nucleoside diphosphate kinase OS=Homo sapiens OX=9606 GN=NME4 PE=1 SV=1;tr|F2Z2X0|F2Z2X0_HUMAN Nucleoside diphosphate kinase OS=Homo sapiens OX=9606 GN=NME4 PE=1 SV=1;sp|O00746|NDKM_HUMAN Nucleoside diphosphate kinase, mitochondrial	Mitochondrion	MIM	21.521	0	113.95	10	10	10	46.2	46.2	46.2	39.5	44.6	39.5	39.5	44.1	43.6	39.5	45.1						NaN	NaN	NaN	NaN	NaN	1	1	1.0263	0.77304	0.83405	0.5975	0.61706	0.35786	0.39265	0.30947	1	1	0.91856	0.8681	0.73994
1264	F2Z2X4;Q9C0E2	F2Z2X4;Q9C0E2	Exportin-4	XPO4	tr|F2Z2X4|F2Z2X4_HUMAN Exportin-4 OS=Homo sapiens OX=9606 GN=XPO4 PE=1 SV=1;sp|Q9C0E2|XPO4_HUMAN Exportin-4 OS=Homo sapiens OX=9606 GN=XPO4 PE=1 SV=2			130.15	0	280.98	33	33	33	32.8	32.8	32.8	13.6	25.8	17	14.6	18.5	21.8	15.7	21.1						NaN	NaN	NaN	NaN	NaN	1	1	1.1307	0.95228	1.1992	1.1203	1.2159	0.81726	1.1491	0.96347	1	1	1.2796	0.92921	1.1977
1267	F5GWD3;Q13889;F5GXG6;Q13889-2;F5H4K7;F5H6X0;H0YFF7;F5GX35	F5GWD3;Q13889;F5GXG6;Q13889-2;F5H4K7;F5H6X0;H0YFF7;F5GX35;F5H3G1;A0A087WYD5	General transcription factor IIH subunit 3	GTF2H3	tr|F5GWD3|F5GWD3_HUMAN General transcription factor IIH subunit 3 (Fragment) OS=Homo sapiens OX=9606 GN=GTF2H3 PE=1 SV=1;sp|Q13889|TF2H3_HUMAN General transcription factor IIH subunit 3 OS=Homo sapiens OX=9606 GN=GTF2H3 PE=1 SV=2;tr|F5GXG6|F5GXG6_HUMAN Gen			28.91	0	110.5	8	8	8	38.4	38.4	38.4	15.9	23.6	15.9	14	31.8	26.4	23.3	23.6						NaN	NaN	NaN	NaN	NaN	1	1	1.5054	1.3455	1.0765	1.329	0.95953	1.1656	0.99312	0.95194	1	1	0.73343	1.0405	1.1829
1269	F5GWN5;O00750	F5GWN5;O00750;Q5SW97;Q5SW98	Phosphatidylinositol 4-phosphate 3-kinase C2 domain-containing subunit beta	PIK3C2B	tr|F5GWN5|F5GWN5_HUMAN Phosphatidylinositol 4-phosphate 3-kinase C2 domain-containing subunit beta OS=Homo sapiens OX=9606 GN=PIK3C2B PE=1 SV=1;sp|O00750|P3C2B_HUMAN Phosphatidylinositol 4-phosphate 3-kinase C2 domain-containing subunit beta OS=Homo sapien			181.68	0	293.17	44	44	44	30.1	30.1	30.1	16.4	23.8	19.4	13.4	21.7	24.5	18.1	20.5	Proteome Cluster 14	C431A-parkin_0h_C431A-parkin_2h;C431A-parkin_0h_WT-parkin_12h;C431A-parkin_0h_WT-parkin_18h;C431A-parkin_12h_C431A-parkin_2h;C431A-parkin_12h_WT-parkin_12h;C431A-parkin_12h_WT-parkin_18h;C431A-parkin_18h_C431A-parkin_2h;C431A-parkin_18h_C431A-parkin_6h;C431A-parkin_18h_WT-parkin_12h;C431A-parkin_18h_WT-parkin_18h;WT-parkin_0h_C431A-parkin_2h;WT-parkin_0h_WT-parkin_12h;WT-parkin_0h_WT-parkin_18h;W…	0.249641	2.14358	4.44044	2.05839	1.7798	3.48314	-2.85845	-2.61123	1	1	0.96997	0.9949	1.0472	1.1563	0.81417	0.88829	0.86884	0.86852	1	1	0.80678	0.80057	0.92443
1270	F5GWT-parkin4;Q9H4A3-2;Q9H4A3;Q9H4A3-5;Q9H4A3-6;Q9H4A3-7;Q9H4A3-4	F5GWT-parkin4;Q9H4A3-2;Q9H4A3;Q9H4A3-5;Q9H4A3-6;Q9H4A3-7;Q9H4A3-4;F6UYG0;H0YH68;Q96J92-3;Q96J92;K7ENT7;Q96J92-2;H0YFF1	Serine/threonine-protein kinase WNK1	WNK1	tr|F5GWT-parkin4|F5GWT-parkin4_HUMAN Serine/threonine-protein kinase WNK1 OS=Homo sapiens OX=9606 GN=WNK1 PE=1 SV=1;sp|Q9H4A3-2|WNK1_HUMAN Isoform 2 of Serine/threonine-protein kinase WNK1 OS=Homo sapiens OX=9606 GN=WNK1;sp|Q9H4A3|WNK1_HUMAN Serine/threonine-protein kin			225.5	0	323.31	49	49	40	26.7	26.7	23.2	18	20.6	19.8	19	21.8	21.6	19.7	20.9						NaN	NaN	NaN	NaN	NaN	1	1	0.80775	0.79228	0.88367	0.90673	0.7798	0.79138	0.74828	0.86444	1	1	0.98319	0.86332	1.0814
1273	F5GXF9;P51825-3;P51825	F5GXF9;P51825-3;P51825;H0Y9S4;D6RAU0	AF4/FMR2 family member 1	AFF1	tr|F5GXF9|F5GXF9_HUMAN AF4/FMR2 family member 1 OS=Homo sapiens OX=9606 GN=AFF1 PE=1 SV=2;sp|P51825-3|AFF1_HUMAN Isoform 3 of AF4/FMR2 family member 1 OS=Homo sapiens OX=9606 GN=AFF1;sp|P51825|AFF1_HUMAN AF4/FMR2 family member 1 OS=Homo sapiens OX=9606 GN=			131.12	0	138.88	22	22	1	23.2	23.2	1.2	10	13.4	7.1	3.1	12	15.7	8	11.9						NaN	NaN	NaN	NaN	NaN	1	1	1.2099	0.9337	1.3045	0.91391	1.0004	0.78001	0.85999	0.72768	1	1	1.0105	1.0034	1.3527
1277	F5GXX5;P61803;F5H895;A0A0B4J239	F5GXX5;P61803;F5H895;A0A0B4J239	Dolichyl-diphosphooligosaccharide--protein glycosyltransferase subunit DAD1	DAD1	tr|F5GXX5|F5GXX5_HUMAN Dolichyl-diphosphooligosaccharide--protein glycosyltransferase subunit DAD1 OS=Homo sapiens OX=9606 GN=DAD1 PE=1 SV=1;sp|P61803|DAD1_HUMAN Dolichyl-diphosphooligosaccharide--protein glycosyltransferase subunit DAD1 OS=Homo sapiens OX			9.5541	0	38.253	4	4	4	47.1	47.1	47.1	37.6	47.1	47.1	37.6	47.1	47.1	47.1	37.6						NaN	NaN	NaN	NaN	NaN	1	1	0.84896	1.0835	0.88702	1.1649	0.78999	0.58951	0.83415	0.44739	1	1	1.5375	1.0694	0.9011
1281	F5GYJ5;Q9NX18;F8W679;M0QYN2;F5GXW4;M0R060;F5H5T6	F5GYJ5;Q9NX18;F8W679;M0QYN2;F5GXW4;M0R060;F5H5T6;F5H8E2	Succinate dehydrogenase assembly factor 2, mitochondrial	SDHAF2	tr|F5GYJ5|F5GYJ5_HUMAN Succinate dehydrogenase assembly factor 2, mitochondrial OS=Homo sapiens OX=9606 GN=SDHAF2 PE=3 SV=1;sp|Q9NX18|SDHF2_HUMAN Succinate dehydrogenase assembly factor 2, mitochondrial OS=Homo sapiens OX=9606 GN=SDHAF2 PE=1 SV=1;tr|F8W679	Mitochondrion	Matrix	18.388	0	155.46	8	8	8	51.9	51.9	51.9	44.2	43.5	31.2	35.7	38.3	43.5	29.9	51.9						NaN	NaN	NaN	NaN	NaN	1	1	1.5296	1.1398	1.2974	0.83034	0.57475	0.37768	0.20041	0.23234	1	1	1.0724	1.0714	0.69253
1282	F5GYQ1;P61421;R4GN72;J3QL14	F5GYQ1;P61421;R4GN72;J3QL14;H3BQJ1;H3BQB4;H3BSG7	V-type proton ATPase subunit d 1	ATP6V0D1	tr|F5GYQ1|F5GYQ1_HUMAN V-type proton ATPase subunit OS=Homo sapiens OX=9606 GN=ATP6V0D1 PE=1 SV=1;sp|P61421|VA0D1_HUMAN V-type proton ATPase subunit d 1 OS=Homo sapiens OX=9606 GN=ATP6V0D1 PE=1 SV=1;tr|R4GN72|R4GN72_HUMAN V-type proton ATPase subunit d 1 O			44.659	0	323.31	14	14	14	38.3	38.3	38.3	27	30.1	23.5	30.1	36.2	30.1	26.5	29.1						NaN	NaN	NaN	NaN	NaN	1	1	1.1431	1.0012	1.1269	0.95354	1.3621	0.82843	1.2862	0.95118	1	1	1.0572	0.93107	0.93679
1284	F5GZ90;Q9NZJ0	F5GZ90;Q9NZJ0;Q9NZJ0-2	Denticleless protein homolog	DTL	tr|F5GZ90|F5GZ90_HUMAN Denticleless protein homolog OS=Homo sapiens OX=9606 GN=DTL PE=1 SV=1;sp|Q9NZJ0|DTL_HUMAN Denticleless protein homolog OS=Homo sapiens OX=9606 GN=DTL PE=1 SV=3			74.999	0	175.65	23	23	23	34.6	34.6	34.6	27.5	28.6	19.6	18	27.9	33.6	20.8	28.9						NaN	NaN	NaN	NaN	NaN	1	1	1.2609	0.95487	1.3567	0.97831	0.98236	0.9073	0.70476	0.62509	1	1	1.1095	1.0377	1.2109
1285	F5GZ97;Q9Y3C0	F5GZ97;Q9Y3C0	WASH complex subunit CCDC53	CCDC53	tr|F5GZ97|F5GZ97_HUMAN WASH complex subunit 3 OS=Homo sapiens OX=9606 GN=WASHC3 PE=1 SV=1;sp|Q9Y3C0|WASC3_HUMAN WASH complex subunit 3 OS=Homo sapiens OX=9606 GN=WASHC3 PE=1 SV=1			21.044	0	61.09	7	7	0	46.6	46.6	0	33.7	26.4	35.2	13.5	30.1	33.7	20.2	34.2						NaN	NaN	NaN	NaN	NaN	1	1	1.0823	0.96435	1.1568	1.0434	0.99631	0.86917	1.0312	0.98616	1	1	1.0695	0.9519	1.075
1286	F5GZS6;P08195;J3KPF3;P08195-4	F5GZS6;P08195;J3KPF3;P08195-4;H0YFS2;F5GZI0;H0YFX4	4F2 cell-surface antigen heavy chain	SLC3A2	tr|F5GZS6|F5GZS6_HUMAN 4F2 cell-surface antigen heavy chain OS=Homo sapiens OX=9606 GN=SLC3A2 PE=1 SV=1;sp|P08195|4F2_HUMAN 4F2 cell-surface antigen heavy chain OS=Homo sapiens OX=9606 GN=SLC3A2 PE=1 SV=3;tr|J3KPF3|J3KPF3_HUMAN 4F2 cell-surface antigen hea			64.872	0	323.31	43	43	3	77.3	77.3	12.4	60.9	72	67.4	69.8	74.6	72	69.4	73.3						NaN	NaN	NaN	NaN	NaN	1	1	1.3194	1.1556	1.1649	1.014	1.276	0.6883	1.1874	1.0097	1	1	1.0231	1.0216	0.83426
1288	F5GZY7;Q9H0R8;Q9H0R8-2	F5GZY7;Q9H0R8;Q9H0R8-2;F5GX12;F5H007;G3V1T7	Gamma-aminobutyric acid receptor-associated protein-like 1	GABARAPL1	tr|F5GZY7|F5GZY7_HUMAN Gamma-aminobutyric acid receptor-associated protein-like 1 (Fragment) OS=Homo sapiens OX=9606 GN=GABARAPL1 PE=1 SV=1;sp|Q9H0R8|GBRL1_HUMAN Gamma-aminobutyric acid receptor-associated protein-like 1 OS=Homo sapiens OX=9606 GN=GABARAPL			8.577	0	21.088	5	4	2	64.3	64.3	22.9	52.9	28.6	64.3	52.9	52.9	28.6	64.3	35.7						NaN	NaN	NaN	NaN	NaN	1	1	1.3057	1.139	3.3167	0.97412	4.8022	1.5922	4.3199	1.4396	1	1	0.73678	1.0142	0.96956
1289	F5H039;Q9NQX3;Q9NQX3-2;G3V582	F5H039;Q9NQX3;Q9NQX3-2;G3V582;H0YJ30;H0YJR5;G3V4R0;G3V355;G3V4D2	Gephyrin;Molybdopterin adenylyltransferase;Molybdopterin molybdenumtransferase	GPHN	tr|F5H039|F5H039_HUMAN Molybdopterin molybdenumtransferase OS=Homo sapiens OX=9606 GN=GPHN PE=1 SV=1;sp|Q9NQX3|GEPH_HUMAN Gephyrin OS=Homo sapiens OX=9606 GN=GPHN PE=1 SV=1;sp|Q9NQX3-2|GEPH_HUMAN Isoform 2 of Gephyrin OS=Homo sapiens OX=9606 GN=GPHN;tr|G3V			84.733	0	214.22	19	19	19	29.9	29.9	29.9	8.1	20.7	20.2	11.1	8.4	14.8	9.6	23.3						NaN	NaN	NaN	NaN	NaN	1	1	0.96629	1.2791	1.2506	1.4034	0.62992	1.0172	0.48717	1.3995	1	1	1.1583	0.86268	0.92001
1291	F5H148;H3BMT1;Q9NYV6;Q9NYV6-3;Q9NYV6-4	F5H148;H3BMT1;Q9NYV6;Q9NYV6-3;Q9NYV6-4;Q9NYV6-2;A6NIE6;Q2M238	RNA polymerase I-specific transcription initiation factor RRN3	RRN3	tr|F5H148|F5H148_HUMAN RNA polymerase I-specific transcription initiation factor RRN3 OS=Homo sapiens OX=9606 GN=RRN3 PE=1 SV=1;tr|H3BMT1|H3BMT1_HUMAN RNA polymerase I-specific transcription initiation factor RRN3 OS=Homo sapiens OX=9606 GN=RRN3 PE=1 SV=1;			70.466	0	72.211	16	16	16	28.3	28.3	28.3	11.4	22.4	13.5	15.9	5.5	23.5	3.2	19.8						NaN	NaN	NaN	NaN	NaN	1	1	0.62223	0.82505	2.2707	0.72305	0.61846	0.74338	0.60072	0.90756	1	1	0.51004	0.63513	0.48846
1297	Q9Y485;F5H269	Q9Y485;F5H269;E7EMZ0	DmX-like protein 1	DMXL1	sp|Q9Y485|DMXL1_HUMAN DmX-like protein 1 OS=Homo sapiens OX=9606 GN=DMXL1 PE=1 SV=3;tr|F5H269|F5H269_HUMAN DmX-like protein 1 OS=Homo sapiens OX=9606 GN=DMXL1 PE=1 SV=1			337.83	0	82.974	25	25	24	10.7	10.7	10.5	2.7	5.4	2.7	2.5	3.1	6.5	1.5	5.2						NaN	NaN	NaN	NaN	NaN	1	1	0.71297	0.99716	0.88321	1.0744	0.86057	0.84506	1.0235	1.0323	1	1	0.89474	0.92198	0.93303
1299	H0Y5D5;F5H2X7;Q9ULV3-5;Q9ULV3-2;Q9ULV3;Q9BTG3;Q5SYW2;Q9ULV3-3;Q9ULV3-4;A0A494C0L7	H0Y5D5;F5H2X7;Q9ULV3-5;Q9ULV3-2;Q9ULV3;Q9BTG3;Q5SYW2;Q9ULV3-3;Q9ULV3-4;A0A494C0L7;A0A0U1RQR2	Cip1-interacting zinc finger protein	CIZ1	tr|H0Y5D5|H0Y5D5_HUMAN Cip1-interacting zinc finger protein (Fragment) OS=Homo sapiens OX=9606 GN=CIZ1 PE=1 SV=1;tr|F5H2X7|F5H2X7_HUMAN Cip1-interacting zinc finger protein OS=Homo sapiens OX=9606 GN=CIZ1 PE=1 SV=2;sp|Q9ULV3-5|CIZ1_HUMAN Isoform 5 of Cip1-			91.124	0	239.89	22	22	22	36.2	36.2	36.2	18.8	27.9	18.8	13.4	26	28.7	19.4	23.7						NaN	NaN	NaN	NaN	NaN	1	1	0.82079	1.0562	0.63252	0.73831	0.68116	0.74925	0.49506	0.57791	1	1	0.68518	0.9826	0.73294
1300	Q9BVG8-6;Q9BVG8;Q9BVG8-2;F5H3M2;Q9BVG8-5;B7Z896;Q9BVG8-4;A0A0C4DGM9	Q9BVG8-6;Q9BVG8;Q9BVG8-2;F5H3M2;Q9BVG8-5;B7Z896;Q9BVG8-4;A0A0C4DGM9;H3BTL6;H3BMQ3;H3BTU1;H3BV47;H3BSN2;H3BMZ5;H3BMR0;H3BTN1;H3BMJ1;H3BUC0;H3BPE2	Kinesin-like protein KIFC3;Kinesin-like protein	KIFC3	sp|Q9BVG8-6|KIFC3_HUMAN Isoform 5 of Kinesin-like protein KIFC3 OS=Homo sapiens OX=9606 GN=KIFC3;sp|Q9BVG8|KIFC3_HUMAN Kinesin-like protein KIFC3 OS=Homo sapiens OX=9606 GN=KIFC3 PE=1 SV=4;sp|Q9BVG8-2|KIFC3_HUMAN Isoform 2 of Kinesin-like protein KIFC3 OS=			94.275	0	230.35	27	27	26	39.4	39.4	38.1	19.8	22.9	26.2	8.1	20.9	27.4	13.1	30.3						NaN	NaN	NaN	NaN	NaN	1	1	0.56557	0.86599	0.5712	0.72781	0.54182	0.66874	0.72159	0.76647	1	1	0.61709	0.90232	0.67975
1303	F5H4R6;H0YIV4;P55209-2;P55209;F8VY35;F8W0J6;F8VUX1;F8W020;F8VXI6;H0YH88;H0YHC3	F5H4R6;H0YIV4;P55209-2;P55209;F8VY35;F8W0J6;F8VUX1;F8W020;F8VXI6;H0YH88;H0YHC3;F8VVB5	Nucleosome assembly protein 1-like 1	NAP1L1	tr|F5H4R6|F5H4R6_HUMAN Nucleosome assembly protein 1-like 1 OS=Homo sapiens OX=9606 GN=NAP1L1 PE=1 SV=1;tr|H0YIV4|H0YIV4_HUMAN Nucleosome assembly protein 1-like 1 (Fragment) OS=Homo sapiens OX=9606 GN=NAP1L1 PE=1 SV=1;sp|P55209-2|NP1L1_HUMAN Isoform 2 of			44.626	0	323.31	17	17	3	67.6	67.6	12	26.9	39.2	39.2	49.1	48.6	56.9	31.1	65.8						NaN	NaN	NaN	NaN	NaN	1	1	0.77267	0.80921	0.92223	0.87432	0.94892	0.89596	1.0034	1.0634	1	1	0.91854	0.82079	1.0552
1308	F5H5D3;Q9BQE3;A0A1W2PQM2	F5H5D3;Q9BQE3;A0A1W2PQM2;F8VQQ4;F8VVB9;F8VRZ4;F8VS66;F8VWV9;F8VX09;F8VRK0;F8W0F6;F8VXZ7	Tubulin alpha-1C chain	TUBA1C	tr|F5H5D3|F5H5D3_HUMAN Tubulin alpha chain OS=Homo sapiens OX=9606 GN=TUBA1C PE=1 SV=1;sp|Q9BQE3|TBA1C_HUMAN Tubulin alpha-1C chain OS=Homo sapiens OX=9606 GN=TUBA1C PE=1 SV=1;tr|A0A1W2PQM2|A0A1W2PQM2_HUMAN Tubulin alpha-1C chain OS=Homo sapiens OX=9606 GN			57.73	0	262.7	36	5	3	67.6	14.3	11.6	60.5	66.7	64.2	65.3	65.3	65.3	64.4	66.1						NaN	NaN	NaN	NaN	NaN	1	1	0.77499	0.74508	0.87996	1.0534	0.82326	1.1428	0.96058	1.4941	1	1	0.51181	0.90366	0.77323
1309	F5H5P2;P12694;P12694-2;F5GXU9	F5H5P2;P12694;P12694-2;F5GXU9;H0YH31;H0YFW9;F5H665;F8W6Q6;F5GWC9;S4R3Y8;Q6ZNR0-4;Q6ZNR0-3;Q6ZNR0-5;Q6ZNR0-2;Q6ZNR0	2-oxoisovalerate dehydrogenase subunit alpha, mitochondrial	BCKDHA	tr|F5H5P2|F5H5P2_HUMAN 2-oxoisovalerate dehydrogenase subunit alpha OS=Homo sapiens OX=9606 PE=3 SV=1;sp|P12694|ODBA_HUMAN 2-oxoisovalerate dehydrogenase subunit alpha, mitochondrial OS=Homo sapiens OX=9606 GN=BCKDHA PE=1 SV=2;sp|P12694-2|ODBA_HUMAN Isofor	Mitochondrion	MIM	54.202	0	323.31	22	22	22	60.3	60.3	60.3	36.7	56.6	42.2	47.8	38.8	54.3	40.1	52.2						NaN	NaN	NaN	NaN	NaN	1	1	1.2702	0.91326	0.85206	0.72794	0.55178	0.38101	0.3287	0.30924	1	1	1.0619	0.95949	0.84615
1317	F5H7W8;Q96C57;F5H8B7;G5EA44;E7ENF1;F5H3K2	F5H7W8;Q96C57;F5H8B7;G5EA44;E7ENF1;F5H3K2;H0YGK4	Uncharacterized protein C12orf43	C12orf43	tr|F5H7W8|F5H7W8_HUMAN Chromosome 12 open reading frame 43 OS=Homo sapiens OX=9606 GN=C12orf43 PE=1 SV=2;sp|Q96C57|CSTOS_HUMAN Protein CUSTOS OS=Homo sapiens OX=9606 GN=CUSTOS PE=1 SV=2;tr|F5H8B7|F5H8B7_HUMAN Chromosome 12 open reading frame 43 (Fragment)			31.693	0	323.31	9	9	9	44.7	44.7	44.7	30.7	41.6	31.7	34.8	44	44.7	37.9	37.5						NaN	NaN	NaN	NaN	NaN	1	1	0.88997	1.1042	0.91576	1.0087	1.0003	1.0567	1.0629	0.97111	1	1	0.95561	1.1042	1.105
1320	F5H8H2;Q03426;F5H092;A0A1B0GWC2	F5H8H2;Q03426;F5H092;A0A1B0GWC2;F5GXC0;F5H163;F5H368;A0A1W2PS16;A0A1B0GWF3;A0A0B4J236	Mevalonate kinase	MVK	tr|F5H8H2|F5H8H2_HUMAN Mevalonate kinase OS=Homo sapiens OX=9606 GN=MVK PE=1 SV=1;sp|Q03426|KIME_HUMAN Mevalonate kinase OS=Homo sapiens OX=9606 GN=MVK PE=1 SV=1;tr|F5H092|F5H092_HUMAN Mevalonate kinase (Fragment) OS=Homo sapiens OX=9606 GN=MVK PE=1 SV=8;t			37.171	0	101.5	11	11	11	42.4	42.4	42.4	32.6	36	32.8	22.1	32.3	38.4	23	30.2						NaN	NaN	NaN	NaN	NaN	1	1	0.96357	1.0399	0.84735	1.1541	1.2917	1.2809	1.0959	1.0008	1	1	1.1603	1.2077	1.4693
1325	H7C3P4;F6S8M0;P15586-2;P15586;F5H4C6;H0YFA9	H7C3P4;F6S8M0;P15586-2;P15586;F5H4C6;H0YFA9	N-acetylglucosamine-6-sulfatase	GNS	tr|H7C3P4|H7C3P4_HUMAN N-acetylglucosamine-6-sulfatase OS=Homo sapiens OX=9606 GN=GNS PE=1 SV=1;tr|F6S8M0|F6S8M0_HUMAN N-acetylglucosamine-6-sulfatase OS=Homo sapiens OX=9606 GN=GNS PE=1 SV=1;sp|P15586-2|GNS_HUMAN Isoform 2 of N-acetylglucosamine-6-sulfata			56.374	0	285.56	16	16	16	37.1	37.1	37.1	29.8	30	28.6	31.2	31.7	37.1	21.8	31.7						NaN	NaN	NaN	NaN	NaN	1	1	1.5308	1.05	1.4118	0.77767	1.2694	0.54216	1.1275	0.58266	1	1	1.1118	1.1322	0.96793
1336	F8VPD4;P27708	F8VPD4;P27708;H7C3Z5;H7BZB3;H7C2E4	CAD protein;Glutamine-dependent carbamoyl-phosphate synthase;Aspartate carbamoyltransferase;Dihydroorotase	CAD	tr|F8VPD4|F8VPD4_HUMAN CAD protein OS=Homo sapiens OX=9606 GN=CAD PE=1 SV=1;sp|P27708|PYR1_HUMAN CAD protein OS=Homo sapiens OX=9606 GN=CAD PE=1 SV=3			236.02	0	323.31	89	85	85	55.1	53.7	53.7	32.9	42.9	35.2	34.3	42.3	46.3	35.1	43.2						NaN	NaN	NaN	NaN	NaN	1	1	0.78981	0.85168	0.87864	0.95012	0.95988	0.90031	0.98963	1.1198	1	1	0.89449	0.76535	0.95711
1343	F8VSL3;P25208	F8VSL3;P25208	Nuclear transcription factor Y subunit beta	NFYB	tr|F8VSL3|F8VSL3_HUMAN Nuclear transcription factor Y subunit beta OS=Homo sapiens OX=9606 GN=NFYB PE=1 SV=2;sp|P25208|NFYB_HUMAN Nuclear transcription factor Y subunit beta OS=Homo sapiens OX=9606 GN=NFYB PE=1 SV=2			22.957	0	62.037	4	4	4	23.6	23.6	23.6	12	12	23.6	12	12	23.6	12	23.6						NaN	NaN	NaN	NaN	NaN	1	1	0.96015	1.1742	0.71104	1.3875	1.0304	1.2328	0.80674	0.76983	1	1	1.0558	0.95432	1.0863
1345	Q9NZN8;F8VV52;F8VUB4;Q9NZN8-5;Q9NZN8-4;Q9NZN8-2;F8VP97	Q9NZN8;F8VV52;F8VUB4;Q9NZN8-5;Q9NZN8-4;Q9NZN8-2;F8VP97;F8W145;F8VRS8;F8VQD8;F8VX63;F8VVY1;H0YH84;A0A087X050;Q9NZN8-3;H0YI11;F8VQF4;F8VWH8;F8VVD4;H0YHT6;H0YI80;F8VRJ3;H0YHT8	CCR4-NOT transcription complex subunit 2	CNOT2	sp|Q9NZN8|CNOT2_HUMAN CCR4-NOT transcription complex subunit 2 OS=Homo sapiens OX=9606 GN=CNOT2 PE=1 SV=1;tr|F8VV52|F8VV52_HUMAN CCR4-NOT transcription complex subunit 2 (Fragment) OS=Homo sapiens OX=9606 GN=CNOT2 PE=1 SV=1;tr|F8VUB4|F8VUB4_HUMAN CCR4-NOT			59.737	0	323.31	21	21	21	63	63	63	30.6	47.6	37	42.2	40.4	48.7	25.2	45.2						NaN	NaN	NaN	NaN	NaN	1	1	0.98719	0.94615	1.1051	1.2364	0.94381	1.0871	1.0252	1.198	1	1	1.0702	0.8208	0.74605
1350	F8VVA7;P61923;P61923-4;F8VXB1;F8W156;F8W651;F8VYZ4;P61923-5;F8VUC5;F8VXR1	F8VVA7;P61923;P61923-4;F8VXB1;F8W156;F8W651;F8VYZ4;P61923-5;F8VUC5;F8VXR1;P61923-3;F8VYK5;P61923-2;F8VYE0	Coatomer subunit zeta-1	COPZ1	tr|F8VVA7|F8VVA7_HUMAN Coatomer subunit zeta OS=Homo sapiens OX=9606 GN=COPZ1 PE=1 SV=1;sp|P61923|COPZ1_HUMAN Coatomer subunit zeta-1 OS=Homo sapiens OX=9606 GN=COPZ1 PE=1 SV=1;sp|P61923-4|COPZ1_HUMAN Isoform 4 of Coatomer subunit zeta-1 OS=Homo sapiens OX			22.34	0	220.43	7	7	7	39.4	39.4	39.4	31.3	39.4	31.3	31.3	31.3	31.3	31.3	39.4						NaN	NaN	NaN	NaN	NaN	1	1	0.93388	0.87838	1.0826	0.79388	0.92403	0.82744	0.99681	1.0007	1	1	0.83888	0.83209	0.87865
1351	F8W022;F8VWK8;P08962-2;P08962;F8VNT9;F8VV56;P08962-3	F8W022;F8VWK8;P08962-2;P08962;F8VNT9;F8VV56;P08962-3;F8VX62	Tetraspanin;CD63 antigen	CD63	tr|F8W022|F8W022_HUMAN Tetraspanin (Fragment) OS=Homo sapiens OX=9606 GN=CD63 PE=1 SV=1;tr|F8VWK8|F8VWK8_HUMAN Tetraspanin (Fragment) OS=Homo sapiens OX=9606 GN=CD63 PE=1 SV=1;sp|P08962-2|CD63_HUMAN Isoform 2 of CD63 antigen OS=Homo sapiens OX=9606 GN=CD63			23.138	0	18.033	4	4	4	14.9	14.9	14.9	11.6	11.6	11.6	11.6	11.6	14.9	14.9	11.6						NaN	NaN	NaN	NaN	NaN	1	1	1.7215	1.128	1.4692	1.2301	1.3584	0.456	1.3681	0.75347	1	1	1.7075	1.4215	0.605
1353	Q9H2H9;F8VX04	Q9H2H9;F8VX04;F8VX12	Sodium-coupled neutral amino acid transporter 1	SLC38A1	sp|Q9H2H9|S38A1_HUMAN Sodium-coupled neutral amino acid transporter 1 OS=Homo sapiens OX=9606 GN=SLC38A1 PE=1 SV=1;tr|F8VX04|F8VX04_HUMAN Sodium-coupled neutral amino acid transporter 1 OS=Homo sapiens OX=9606 GN=SLC38A1 PE=1 SV=1			54.047	0	125.76	10	10	10	25.5	25.5	25.5	12.5	20.1	19.9	17.9	25.5	17.9	25.3	17.9						NaN	NaN	NaN	NaN	NaN	1	1	1.039	1.1037	1.2011	1.159	1.4205	0.8088	1.5265	0.99498	1	1	1.003	0.98362	0.66287
1354	F8VXI8;F8VX10;Q9H9L4;H0YIQ8	F8VXI8;F8VX10;Q9H9L4;H0YIQ8;F8VRX7;H0YHR2;Q9H9L4-4;F8VP38;F8VUX5;H0YID1	KAT8 regulatory NSL complex subunit 2	KANSL2	tr|F8VXI8|F8VXI8_HUMAN KAT8 regulatory NSL complex subunit 2 OS=Homo sapiens OX=9606 GN=KANSL2 PE=1 SV=1;tr|F8VX10|F8VX10_HUMAN KAT8 regulatory NSL complex subunit 2 OS=Homo sapiens OX=9606 GN=KANSL2 PE=1 SV=1;sp|Q9H9L4|KANL2_HUMAN KAT8 regulatory NSL comp			50.956	0	55.809	10	10	10	24	24	24	12.6	18.1	14.8	4.8	20.7	10.8	14.8	13.9						NaN	NaN	NaN	NaN	NaN	1	1	0.9616	1.0349	0.89354	1.3514	0.7075	1.0067	0.69874	0.87184	1	1	1.71	0.9706	2.203
1355	F8VXC8;Q8TAQ2-2;Q8TAQ2-3	F8VXC8;Q8TAQ2-2;Q8TAQ2-3;F8VZW6	SWI/SNF complex subunit SMARCC2	SMARCC2	tr|F8VXC8|F8VXC8_HUMAN SWI/SNF complex subunit SMARCC2 OS=Homo sapiens OX=9606 GN=SMARCC2 PE=1 SV=1;sp|Q8TAQ2-2|SMRC2_HUMAN Isoform 2 of SWI/SNF complex subunit SMARCC2 OS=Homo sapiens OX=9606 GN=SMARCC2;sp|Q8TAQ2-3|SMRC2_HUMAN Isoform 3 of SWI/SNF complex			136.18	0	323.31	63	63	2	51.6	51.6	2.4	34.9	44.4	34.5	36.4	41.4	42.6	35.2	41.2						NaN	NaN	NaN	NaN	NaN	1	1	1.1999	1.1128	0.98017	1.0319	0.80266	1.1533	0.77423	0.90107	1	1	0.93016	1.2335	0.98292
1356	F8VXG7;Q99590;Q99590-2;A0A0A0MTP7	F8VXG7;Q99590;Q99590-2;A0A0A0MTP7	Protein SCAF11	SCAF11	tr|F8VXG7|F8VXG7_HUMAN Protein SCAF11 OS=Homo sapiens OX=9606 GN=SCAF11 PE=1 SV=1;sp|Q99590|SCAFB_HUMAN Protein SCAF11 OS=Homo sapiens OX=9606 GN=SCAF11 PE=1 SV=2;sp|Q99590-2|SCAFB_HUMAN Isoform 2 of Protein SCAF11 OS=Homo sapiens OX=9606 GN=SCAF11;tr|A0A0			142.6	0	323.31	35	35	32	34.4	34.4	32	17.6	20.3	18.4	15.3	17.1	24.1	20.7	29.2						NaN	NaN	NaN	NaN	NaN	1	1	0.84975	1.0449	0.80767	0.9906	0.87306	1.2362	0.78438	1.168	1	1	0.78934	1.0566	0.90125
1357	F8VXU5;Q9UBQ0;Q9UBQ0-2	F8VXU5;Q9UBQ0;Q9UBQ0-2;Q05DG7	Vacuolar protein sorting-associated protein 29	VPS29	tr|F8VXU5|F8VXU5_HUMAN Vacuolar protein sorting-associated protein 29 OS=Homo sapiens OX=9606 GN=VPS29 PE=1 SV=1;sp|Q9UBQ0|VPS29_HUMAN Vacuolar protein sorting-associated protein 29 OS=Homo sapiens OX=9606 GN=VPS29 PE=1 SV=1;sp|Q9UBQ0-2|VPS29_HUMAN Isoform			23.98	0	177.21	10	10	10	54.7	54.7	54.7	31.3	54.7	31.3	48.1	42.1	48.6	31.3	42.1						NaN	NaN	NaN	NaN	NaN	1	1	1.7357	1.0629	1.7987	1.1283	1.5818	1.0097	1.676	1.0933	1	1	1.5093	0.88202	1.4296
1359	Q6P1Q0-7;Q6P1Q0;F8VZA2;Q6P1Q0-2;F8VVQ3;Q6P1Q0-4;F8VP71;H0YIV5;F8W1Z2	Q6P1Q0-7;Q6P1Q0;F8VZA2;Q6P1Q0-2;F8VVQ3;Q6P1Q0-4;F8VP71;H0YIV5;F8W1Z2;F8W0R0;F8VS60;H0YHF4;F8VR33;Q6P1Q0-5;F8VPY5;F8VQE7;F8VTR1;F8W6J0;F8WCD9;F8VXQ4;Q6P1Q0-3;Q6P1Q0-6	LETM1 domain-containing protein 1	LETMD1	sp|Q6P1Q0-7|LTMD1_HUMAN Isoform 7 of LETM1 domain-containing protein 1 OS=Homo sapiens OX=9606 GN=LETMD1;sp|Q6P1Q0|LTMD1_HUMAN LETM1 domain-containing protein 1 OS=Homo sapiens OX=9606 GN=LETMD1 PE=1 SV=1;tr|F8VZA2|F8VZA2_HUMAN LETM1 domain-containing prot	Mitochondrion	Membrane	43.327	0	29.51	10	10	10	28.4	28.4	28.4	18.2	28.4	9.1	6.2	26	28.4	12.9	16.6						NaN	NaN	NaN	NaN	NaN	1	1	1.4264	1.1281	1.0078	0.64903	0.55493	0.45871	0.3367	0.36466	1	1	0.78909	1.2122	0.73858
4488	Q14249	Q14249	Endonuclease G, mitochondrial	ENDOG	sp|Q14249|NUCG_HUMAN Endonuclease G, mitochondrial OS=Homo sapiens OX=9606 GN=ENDOG PE=1 SV=4	Mitochondrion	IMS	32.62	0	247.02	11	11	11	49.2	49.2	49.2	29.6	46.8	28.6	36	34	38.4	17.8	23.9	Proteome Cluster 10	C431A-parkin_0h_C431A-parkin_12h;C431A-parkin_0h_C431A-parkin_18h;C431A-parkin_0h_WT-parkin_12h;C431A-parkin_0h_WT-parkin_18h;C431A-parkin_0h_WT-parkin_6h;C431A-parkin_12h_WT-parkin_12h;C431A-parkin_12h_WT-parkin_18h;C431A-parkin_18h_WT-parkin_12h;C431A-parkin_18h_WT-parkin_18h;C431A-parkin_2h_C431A-parkin_12h;C431A-parkin_2h_C431A-parkin_18h;C431A-parkin_2h_C431A-parkin_6h;C431A-parkin_2h_WT-par…	4.68376	6.16338	1.46203	4.75532	3.77628	-3.19542	-4.65958	-5.11418	1	1	0.77295	0.83182	0.60784	0.3762	0.2131	0.21707	0.11446	0.10843	1	1	1.1183	1.0468	0.8999
1366	F8W727;P62910;D3YTB1	F8W727;P62910;D3YTB1;D3YTI8	60S ribosomal protein L32	RPL32	tr|F8W727|F8W727_HUMAN 60S ribosomal protein L32 OS=Homo sapiens OX=9606 GN=RPL32 PE=1 SV=1;sp|P62910|RL32_HUMAN 60S ribosomal protein L32 OS=Homo sapiens OX=9606 GN=RPL32 PE=1 SV=2;tr|D3YTB1|D3YTB1_HUMAN 60S ribosomal protein L32 (Fragment) OS=Homo sapien			17.962	0	143.52	13	13	13	60.8	60.8	60.8	54.2	49.7	59.5	54.2	54.2	60.8	54.2	55.6						NaN	NaN	NaN	NaN	NaN	1	1	1.0077	0.97619	0.95551	1.3377	1.0797	0.95114	0.79737	1.2385	1	1	1.2408	0.93099	0.96299
1369	F8W8C2	F8W8C2		VEZT	tr|F8W8C2|F8W8C2_HUMAN Vezatin (Fragment) OS=Homo sapiens OX=9606 GN=VEZT PE=1 SV=1			82.277	0	75.442	17	17	2	27.4	27.4	2.4	10.1	16.9	13.4	3.6	14.9	17.2	15.6	9.5						NaN	NaN	NaN	NaN	NaN	1	1	1.0897	1.0178	0.71378	0.93607	1.3589	0.71985	0.94314	0.80999	1	1	0.88646	0.936	1.2515
1371	F8W8I6;P31483;P31483-3;E5RGV5;E5RG67	F8W8I6;P31483;P31483-3;E5RGV5;E5RG67;F8WE16	Nucleolysin TIA-1 isoform p40	TIA1	tr|F8W8I6|F8W8I6_HUMAN Nucleolysin TIA-1 isoform p40 OS=Homo sapiens OX=9606 GN=TIA1 PE=1 SV=1;sp|P31483|TIA1_HUMAN Nucleolysin TIA-1 isoform p40 OS=Homo sapiens OX=9606 GN=TIA1 PE=1 SV=3;sp|P31483-3|TIA1_HUMAN Isoform 3 of Nucleolysin TIA-1 isoform p40 OS			42.835	0	226.47	16	12	2	57.1	48.3	8.8	33.8	55.3	39.7	43.6	37.4	44.2	24.7	35.6						NaN	NaN	NaN	NaN	NaN	1	1	0.8868	1.0749	1.024	1.0098	0.95715	1.2097	0.95235	0.84544	1	1	0.84304	0.97193	0.82453
1372	F8W930;Q9Y6M1-1;Q9Y6M1;Q9Y6M1-5;Q9Y6M1-6;Q9Y6M1-3;Q9Y6M1-4	F8W930;Q9Y6M1-1;Q9Y6M1;Q9Y6M1-5;Q9Y6M1-6;Q9Y6M1-3;Q9Y6M1-4	Insulin-like groWT-parkinh factor 2 mRNA-binding protein 2	IGF2BP2	tr|F8W930|F8W930_HUMAN Insulin-like groWT-parkinh factor 2 mRNA-binding protein 2 OS=Homo sapiens OX=9606 GN=IGF2BP2 PE=1 SV=1;sp|Q9Y6M1-1|IF2B2_HUMAN Isoform 2 of Insulin-like groWT-parkinh factor 2 mRNA-binding protein 2 OS=Homo sapiens OX=9606 GN=IGF2BP2;sp|Q9Y6M1|IF			66.785	0	195.67	15	13	13	27.1	23.8	23.8	12.4	16.9	18.5	9.9	22.6	25.6	17.9	21.3						NaN	NaN	NaN	NaN	NaN	1	1	1.2198	1.0439	1.2093	1.1145	1.3418	1.0796	1.3368	1.2214	1	1	0.72703	0.87214	1.2748
1375	Q567U6;F8W9X7	Q567U6;F8W9X7;H7C050	Coiled-coil domain-containing protein 93	CCDC93	sp|Q567U6|CCD93_HUMAN Coiled-coil domain-containing protein 93 OS=Homo sapiens OX=9606 GN=CCDC93 PE=1 SV=2;tr|F8W9X7|F8W9X7_HUMAN Coiled-coil domain-containing protein 93 OS=Homo sapiens OX=9606 GN=CCDC93 PE=1 SV=1			73.197	0	206.73	29	29	29	47.7	47.7	47.7	23.8	29.6	32.3	14.4	25.7	33.3	24.6	45.2						NaN	NaN	NaN	NaN	NaN	1	1	0.82746	0.8678	1.0163	1.0549	0.93074	1.0627	1.2045	1.2283	1	1	0.89532	0.81028	0.94863
1376	F8WA39;Q13613;Q8NEC6	F8WA39;Q13613;Q8NEC6;E9PPP8;E9PIH9;H7BZJ1;F8W764;F8W8S8	Myotubularin-related protein 1	MTMR1	tr|F8WA39|F8WA39_HUMAN Myotubularin-related protein 1 OS=Homo sapiens OX=9606 GN=MTMR1 PE=1 SV=1;sp|Q13613|MTMR1_HUMAN Myotubularin-related protein 1 OS=Homo sapiens OX=9606 GN=MTMR1 PE=1 SV=4;tr|Q8NEC6|Q8NEC6_HUMAN MTMR1 protein OS=Homo sapiens OX=9606 GN			75.717	0	107.83	17	16	2	32.2	30.3	3.3	17.1	24.1	15.8	16.5	16.5	21	13.7	22.7						NaN	NaN	NaN	NaN	NaN	1	1	0.87068	0.93561	0.98804	1.0407	0.88865	0.87182	0.70931	0.97767	1	1	1.248	0.77118	1.1855
1377	F8WAJ0	F8WAJ0		DDX31	tr|F8WAJ0|F8WAJ0_HUMAN RNA helicase OS=Homo sapiens OX=9606 GN=DDX31 PE=1 SV=2			83.515	0	168.76	26	26	1	43.6	43.6	1.6	19.4	31.9	19.2	17.2	32.4	24.9	24.8	28.3						NaN	NaN	NaN	NaN	NaN	1	1	0.91789	1.1146	0.78822	1.034	1.0075	0.9859	0.84308	0.72065	1	1	0.92445	1.1299	0.82637
1379	F8WF27;F8WBG6;P30408	F8WF27;F8WBG6;P30408	Transmembrane 4 L6 family member 1	TM4SF1	tr|F8WF27|F8WF27_HUMAN Transmembrane 4 L6 family member 1 OS=Homo sapiens OX=9606 GN=TM4SF1 PE=1 SV=1;tr|F8WBG6|F8WBG6_HUMAN Transmembrane 4 L6 family member 1 OS=Homo sapiens OX=9606 GN=TM4SF1 PE=1 SV=1;sp|P30408|T4S1_HUMAN Transmembrane 4 L6 family membe			10.989	0.00038373	3.2694	1	1	1	8.9	8.9	8.9	8.9	8.9	8.9	8.9	8.9	8.9	8.9	8.9						NaN	NaN	NaN	NaN	NaN	1	1	0.54214	1.1368	0.4457	1.3834	0.73476	0.94258	0.67668	1.025	1	1	0.84214	0.97291	0.64806
1382	F8WCF6;P59998;P59998-3;F8WDD7;H7C0A3;A0A0A6YYG9;P59998-2	F8WCF6;P59998;P59998-3;F8WDD7;H7C0A3;A0A0A6YYG9;P59998-2;R4GN08;P59998-4;F8WE39;F8WDW3	Actin-related protein 2/3 complex subunit 4	ARPC4-TTLL3;ARPC4	tr|F8WCF6|F8WCF6_HUMAN Actin-related protein 2/3 complex subunit 4 OS=Homo sapiens OX=9606 GN=ARPC4-TTLL3 PE=3 SV=1;sp|P59998|ARPC4_HUMAN Actin-related protein 2/3 complex subunit 4 OS=Homo sapiens OX=9606 GN=ARPC4 PE=1 SV=3;sp|P59998-3|ARPC4_HUMAN Isoform			21.058	0	67.605	11	11	11	68.5	68.5	68.5	32	58	44.2	48.1	47	33.7	47	44.2						NaN	NaN	NaN	NaN	NaN	1	1	0.8216	0.87674	0.73655	0.69839	0.75096	1.0501	0.75149	0.9364	1	1	0.73083	0.87472	0.70201
1385	G3V0I5;P49821-2;P49821;B4DE93	G3V0I5;P49821-2;P49821;B4DE93;E9PMX3;E9PQP1;E9PLC6;E9PPR0;E9PPS5;H0YE81;E9PJL9;H0YD04;E9PPD6	NADH dehydrogenase [ubiquinone] flavoprotein 1, mitochondrial	NDUFV1	tr|G3V0I5|G3V0I5_HUMAN NADH dehydrogenase [ubiquinone] flavoprotein 1, mitochondrial OS=Homo sapiens OX=9606 GN=NDUFV1 PE=1 SV=1;sp|P49821-2|NDUV1_HUMAN Isoform 2 of NADH dehydrogenase [ubiquinone] flavoprotein 1, mitochondrial OS=Homo sapiens OX=9606 GN=N	Mitochondrion	MIM	50.054	0	323.31	26	26	26	69.1	69.1	69.1	49.5	56.9	53.8	47.3	66.7	61.3	51.6	56.7						NaN	NaN	NaN	NaN	NaN	1	1	1.2563	0.95105	0.76035	0.72481	0.43073	0.51859	0.23205	0.41192	1	1	1.0444	1.0757	0.91723
1386	G3V145;Q8N3Y7;Q8N3Y7-2	G3V145;Q8N3Y7;Q8N3Y7-2	Epidermal retinol dehydrogenase 2	SDR16C5	tr|G3V145|G3V145_HUMAN Epidermal retinol dehydrogenase 2 OS=Homo sapiens OX=9606 GN=SDR16C5 PE=1 SV=1;sp|Q8N3Y7|RDHE2_HUMAN Epidermal retinol dehydrogenase 2 OS=Homo sapiens OX=9606 GN=SDR16C5 PE=2 SV=2;sp|Q8N3Y7-2|RDHE2_HUMAN Isoform 2 of Epidermal retino			35.133	0	139.2	15	15	15	52.5	52.5	52.5	7.5	10.7	13.2	8.5	30.5	49.7	35.8	49.7						NaN	NaN	NaN	NaN	NaN	1	1	1.0733	1.0872	0.99983	1.2144	1.0822	0.78198	1.1524	1.069	1	1	0.77819	0.91881	0.55755
1387	G3V167;Q9UGN5-2;Q9UGN5	G3V167;Q9UGN5-2;Q9UGN5;H0YH02	Poly [ADP-ribose] polymerase 2	PARP2	tr|G3V167|G3V167_HUMAN Poly [ADP-ribose] polymerase OS=Homo sapiens OX=9606 GN=PARP2 PE=1 SV=1;sp|Q9UGN5-2|PARP2_HUMAN Isoform 2 of Poly [ADP-ribose] polymerase 2 OS=Homo sapiens OX=9606 GN=PARP2;sp|Q9UGN5|PARP2_HUMAN Poly [ADP-ribose] polymerase 2 OS=Homo			60.214	0	116.66	17	17	17	39	39	39	19	28.4	17.7	19.2	29.4	28.4	16.6	23.5						NaN	NaN	NaN	NaN	NaN	1	1	1.1338	1.0786	1.0562	0.99377	1.1111	0.91335	0.76433	0.83217	1	1	1.0146	1.1213	1.0252
1392	G3V1L9;Q07157	G3V1L9;Q07157	Tight junction protein ZO-1	TJP1	tr|G3V1L9|G3V1L9_HUMAN Tight junction protein 1 (Zona occludens 1), isoform CRA_a OS=Homo sapiens OX=9606 GN=TJP1 PE=1 SV=1;sp|Q07157|ZO1_HUMAN Tight junction protein ZO-1 OS=Homo sapiens OX=9606 GN=TJP1 PE=1 SV=3			197.46	0	323.31	76	76	4	58.8	58.8	4.4	29.2	42.5	29.3	23.1	37.2	42.5	28.6	44.8						NaN	NaN	NaN	NaN	NaN	1	1	0.88579	0.93501	0.89054	0.90858	0.88133	1.2878	0.9608	1.2279	1	1	0.82472	0.89069	0.86212
1394	G3V1P3;Q969J3;Q969J3-2	G3V1P3;Q969J3;Q969J3-2	Loss of heterozygosity 12 chromosomal region 1 protein	LOH12CR1	tr|G3V1P3|G3V1P3_HUMAN BLOC-1-related complex subunit 5 OS=Homo sapiens OX=9606 GN=BORCS5 PE=1 SV=1;sp|Q969J3|BORC5_HUMAN BLOC-1-related complex subunit 5 OS=Homo sapiens OX=9606 GN=BORCS5 PE=1 SV=1;sp|Q969J3-2|BORC5_HUMAN Isoform 2 of BLOC-1-related compl			20.247	0	87.567	11	11	11	75.7	75.7	75.7	27.7	37.3	22	14.1	39	63.8	27.7	52						NaN	NaN	NaN	NaN	NaN	1	1	1.2179	1.0115	1.1515	0.78038	1.1371	0.81381	0.8977	0.78588	1	1	1.1942	0.96128	1.0303
1395	G3V1S3;Q6ZUT9;Q6ZUT9-2	G3V1S3;Q6ZUT9;Q6ZUT9-2;Q6ZUT9-4;H0YGE5;Q6ZUT9-3;B4DFB6	DENN domain-containing protein 5B	DENND5B	tr|G3V1S3|G3V1S3_HUMAN DENN domain-containing protein 5B OS=Homo sapiens OX=9606 GN=DENND5B PE=1 SV=1;sp|Q6ZUT9|DEN5B_HUMAN DENN domain-containing protein 5B OS=Homo sapiens OX=9606 GN=DENND5B PE=1 SV=2;sp|Q6ZUT9-2|DEN5B_HUMAN Isoform 2 of DENN domain-cont			149.34	0	69.994	24	24	21	19.1	19.1	17.9	10.6	14.1	12.1	6.1	8.5	10.3	5.1	9.4						NaN	NaN	NaN	NaN	NaN	1	1	0.90798	0.77412	1.0555	0.85905	0.78605	0.78191	0.61611	0.96026	1	1	0.65337	0.77761	0.92854
1403	G3V325;O75127	G3V325;O75127;C9JGL8;C9JJT5;C9JQN9;P56134-4;P56134-2;C9JU26;C9JWL7	Pentatricopeptide repeat-containing protein 1, mitochondrial	ATP5J2-PTCD1;PTCD1	tr|G3V325|G3V325_HUMAN ATP5MF-PTCD1 readthrough OS=Homo sapiens OX=9606 GN=ATP5MF-PTCD1 PE=4 SV=1;sp|O75127|PTCD1_HUMAN Pentatricopeptide repeat-containing protein 1, mitochondrial OS=Homo sapiens OX=9606 GN=PTCD1 PE=1 SV=2	Mitochondrion	Matrix;unknown	84.109	0	274.76	32	31	29	45.4	44.3	41.1	26	41	24.4	27	32.6	35.1	25	31.9	Proteome Cluster 14	C431A-parkin_0h_C431A-parkin_18h;C431A-parkin_0h_WT-parkin_12h;C431A-parkin_0h_WT-parkin_18h;C431A-parkin_12h_WT-parkin_18h;C431A-parkin_18h_WT-parkin_18h;C431A-parkin_2h_C431A-parkin_18h;C431A-parkin_2h_WT-parkin_12h;C431A-parkin_2h_WT-parkin_18h;C431A-parkin_6h_WT-parkin_12h;C431A-parkin_6h_WT-parkin_18h;WT-parkin_0h_C431A-parkin_18h;WT-parkin_0h_WT-parkin_12h;WT-parkin_0h_WT-parkin_18h;WT-park…	1.64996	4.64991	1.50762	3.3875	3.44486	2.26951	-2.65046	-3.44486	1	1	0.97545	1.044	0.89707	0.76005	0.64702	0.36706	0.39976	0.36186	1	1	0.93646	1.0232	0.74794
1406	G3V4K3;Q9H9C1-2;Q9H9C1	G3V4K3;Q9H9C1-2;Q9H9C1;G3V549	Spermatogenesis-defective protein 39 homolog	VIPAS39	tr|G3V4K3|G3V4K3_HUMAN Spermatogenesis-defective protein 39 homolog OS=Homo sapiens OX=9606 GN=VIPAS39 PE=1 SV=1;sp|Q9H9C1-2|SPE39_HUMAN Isoform 2 of Spermatogenesis-defective protein 39 homolog OS=Homo sapiens OX=9606 GN=VIPAS39;sp|Q9H9C1|SPE39_HUMAN Sper			59.718	0	49.359	13	13	13	30.8	30.8	30.8	5.4	11	11.9	5.6	12.1	19.1	8.3	17.9						NaN	NaN	NaN	NaN	NaN	1	1	1.0364	0.9764	1.0515	1.1552	0.92845	1.1808	2.3673	0.97227	1	1	0.46792	0.85882	0.41863
1407	G3V529;Q9GZR7;Q9GZR7-2;F5GYL3;A0A1W2PRR2;A0A087WXU8	G3V529;Q9GZR7;Q9GZR7-2;F5GYL3;A0A1W2PRR2;A0A087WXU8	ATP-dependent RNA helicase DDX24	DDX24	tr|G3V529|G3V529_HUMAN ATP-dependent RNA helicase DDX24 OS=Homo sapiens OX=9606 GN=DDX24 PE=1 SV=1;sp|Q9GZR7|DDX24_HUMAN ATP-dependent RNA helicase DDX24 OS=Homo sapiens OX=9606 GN=DDX24 PE=1 SV=1;sp|Q9GZR7-2|DDX24_HUMAN Isoform 2 of ATP-dependent RNA heli			91.48	0	323.31	43	43	43	59.8	59.8	59.8	40.9	44.2	40.9	26.3	50.6	44.9	45.8	50.6						NaN	NaN	NaN	NaN	NaN	1	1	0.76191	1.0344	0.76299	0.8956	0.93991	0.84771	0.81255	0.85388	1	1	0.82378	1.1633	0.96776
1408	Q96PC5;G3V599;Q96PC5-9;Q96PC5-12;Q96PC5-7;Q96PC5-14;Q96PC5-10;Q96PC5-13;Q96PC5-11;Q96PC5-5;Q96PC5-8;Q96PC5-6	Q96PC5;G3V599;Q96PC5-9;Q96PC5-12;Q96PC5-7;Q96PC5-14;Q96PC5-10;Q96PC5-13;Q96PC5-11;Q96PC5-5;Q96PC5-8;Q96PC5-6;Q96RT6;G3V5K6;Q96PC5-2;G3V3C4;Q8IX95;G3V4M1	Melanoma inhibitory activity protein 2	MIA2	sp|Q96PC5|MIA2_HUMAN Melanoma inhibitory activity protein 2 OS=Homo sapiens OX=9606 GN=MIA2 PE=1 SV=4;tr|G3V599|G3V599_HUMAN Melanoma inhibitory activity protein 2 OS=Homo sapiens OX=9606 GN=MIA2 PE=1 SV=1;sp|Q96PC5-9|MIA2_HUMAN Isoform 8 of Melanoma inhib			159.83	0	323.31	34	34	26	28	28	24.1	17.8	17.9	21	16.2	21.7	21.7	17.7	21.5						NaN	NaN	NaN	NaN	NaN	1	1	1.2685	1.1218	1.1401	0.95884	1.2625	0.77936	1.2433	0.96962	1	1	0.91751	0.97653	0.8613
1410	G3V5T9;P24941;P24941-2;E7ESI2	G3V5T9;P24941;P24941-2;E7ESI2;G3V317;K7EJ83	Cyclin-dependent kinase 2	CDK2	tr|G3V5T9|G3V5T9_HUMAN Cyclin-dependent kinase 2 OS=Homo sapiens OX=9606 GN=CDK2 PE=1 SV=1;sp|P24941|CDK2_HUMAN Cyclin-dependent kinase 2 OS=Homo sapiens OX=9606 GN=CDK2 PE=1 SV=2;sp|P24941-2|CDK2_HUMAN Isoform 2 of Cyclin-dependent kinase 2 OS=Homo sapien			39.178	0	222.08	22	21	18	59.8	57.5	50.9	51.4	59.8	51.4	54.9	59.8	59.8	49.4	59.8						NaN	NaN	NaN	NaN	NaN	1	1	1.041	0.94097	0.95531	1.0188	0.83406	1.0302	0.94616	0.96896	1	1	0.97105	0.91425	0.97979
1411	G3V5Z7;P60900;G3V295;P60900-2;G3V3I1;P60900-3	G3V5Z7;P60900;G3V295;P60900-2;G3V3I1;P60900-3;G3V3U4;G3V4S5;G3V2S7;H0YJC4	Proteasome subunit alpha type;Proteasome subunit alpha type-6	PSMA6	tr|G3V5Z7|G3V5Z7_HUMAN Proteasome subunit alpha type OS=Homo sapiens OX=9606 GN=PSMA6 PE=1 SV=1;sp|P60900|PSA6_HUMAN Proteasome subunit alpha type-6 OS=Homo sapiens OX=9606 GN=PSMA6 PE=1 SV=1;tr|G3V295|G3V295_HUMAN Proteasome subunit alpha type OS=Homo sap			28.147	0	199.35	15	15	15	57.5	57.5	57.5	57.5	54.8	57.5	54.8	57.5	54.8	57.5	54.8						NaN	NaN	NaN	NaN	NaN	1	1	0.93363	0.93844	1.0485	0.91861	1.1378	0.94882	1.0704	1.2056	1	1	1.1629	1.1557	1.1464
1412	G3XAG1;Q96ME7-3;Q96ME7;Q96ME7-2	G3XAG1;Q96ME7-3;Q96ME7;Q96ME7-2	Zinc finger protein 512	ZNF512	tr|G3XAG1|G3XAG1_HUMAN Zinc finger protein 512 OS=Homo sapiens OX=9606 GN=ZNF512 PE=1 SV=1;sp|Q96ME7-3|ZN512_HUMAN Isoform 3 of Zinc finger protein 512 OS=Homo sapiens OX=9606 GN=ZNF512;sp|Q96ME7|ZN512_HUMAN Zinc finger protein 512 OS=Homo sapiens OX=9606			64.594	0	82.173	14	14	14	31.8	31.8	31.8	18	24.2	15.2	9.5	18.4	29.2	13.6	23.5						NaN	NaN	NaN	NaN	NaN	1	1	1.0875	1.1586	0.95459	1.0141	1.2833	0.95067	0.90294	0.64428	1	1	0.57922	1.2626	0.99131
1413	P07942;G3XAI2	P07942;G3XAI2;E7EPA6	Laminin subunit beta-1	LAMB1	sp|P07942|LAMB1_HUMAN Laminin subunit beta-1 OS=Homo sapiens OX=9606 GN=LAMB1 PE=1 SV=2;tr|G3XAI2|G3XAI2_HUMAN Laminin subunit beta-1 OS=Homo sapiens OX=9606 GN=LAMB1 PE=1 SV=1			198.04	0	301.71	28	28	28	17.7	17.7	17.7	6.3	11.4	8.5	2.7	7.7	13.3	6.8	12						NaN	NaN	NaN	NaN	NaN	1	1	0.97591	1.0228	1.135	0.73108	1.154	0.58927	0.77243	0.85639	1	1	0.9489	0.95107	1.0034
1414	G3XAI9;Q5BKY9;Q5BKY9-2	G3XAI9;Q5BKY9;Q5BKY9-2	Protein FAM133B	FAM133B	tr|G3XAI9|G3XAI9_HUMAN Protein FAM133B OS=Homo sapiens OX=9606 GN=FAM133B PE=1 SV=1;sp|Q5BKY9|F133B_HUMAN Protein FAM133B OS=Homo sapiens OX=9606 GN=FAM133B PE=1 SV=1;sp|Q5BKY9-2|F133B_HUMAN Isoform 2 of Protein FAM133B OS=Homo sapiens OX=9606 GN=FAM133B			12.41	0	9.146	5	5	2	58.1	58.1	33.3	27.6	27.6	17.1	20	17.1	34.3	27.6	51.4						NaN	NaN	NaN	NaN	NaN	1	1	1.0862	1.1644	1.2225	1.3557	1.2311	1.1838	0.94294	1.1787	1	1	1.2105	1.0366	1.022
1415	G3XAN4;Q15629-2;Q15629	G3XAN4;Q15629-2;Q15629	Translocating chain-associated membrane protein 1	TRAM1	tr|G3XAN4|G3XAN4_HUMAN Translocating chain-associated membrane protein 1 OS=Homo sapiens OX=9606 GN=TRAM1 PE=1 SV=1;sp|Q15629-2|TRAM1_HUMAN Isoform 2 of Translocating chain-associated membrane protein 1 OS=Homo sapiens OX=9606 GN=TRAM1;sp|Q15629|TRAM1_HUMA			33.435	0	323.31	10	10	10	30.6	30.6	30.6	22.6	18.1	22.6	18.1	27.4	21.2	22.2	21.2						NaN	NaN	NaN	NaN	NaN	1	1	0.86032	1.0986	0.71755	1.0317	1.0207	0.83767	0.89631	0.9079	1	1	1.0801	0.95218	0.72022
1418	G5E9A6;P51784	G5E9A6;P51784;Q5JXD3	Ubiquitin carboxyl-terminal hydrolase;Ubiquitin carboxyl-terminal hydrolase 11	USP11	tr|G5E9A6|G5E9A6_HUMAN Ubiquitin carboxyl-terminal hydrolase OS=Homo sapiens OX=9606 GN=USP11 PE=1 SV=1;sp|P51784|UBP11_HUMAN Ubiquitin carboxyl-terminal hydrolase 11 OS=Homo sapiens OX=9606 GN=USP11 PE=1 SV=3			105.03	0	278.15	22	21	21	33.7	32.7	32.7	10.2	19.1	8	5.4	14.5	32.6	11.1	23.9						NaN	NaN	NaN	NaN	NaN	1	1	0.8218	0.79776	0.64839	0.60031	0.71755	0.66926	0.78348	0.76106	1	1	1.1388	1.1494	1.011
1420	G5E9C8;Q07889	G5E9C8;Q07889;Q07889-2;A0A087X277;C9K0N6	Son of sevenless homolog 1	SOS1	tr|G5E9C8|G5E9C8_HUMAN Son of sevenless homolog 1 OS=Homo sapiens OX=9606 GN=SOS1 PE=1 SV=1;sp|Q07889|SOS1_HUMAN Son of sevenless homolog 1 OS=Homo sapiens OX=9606 GN=SOS1 PE=1 SV=1			150.86	0	65.496	34	34	26	26.4	26.4	20.7	14.3	12.7	18	5.7	11.9	15.1	9.3	14.3						NaN	NaN	NaN	NaN	NaN	1	1	0.89589	0.93907	0.91337	1.1203	1.0064	1.0265	1.1035	1.0485	1	1	1.0192	0.77224	1.1729
1421	G5E9W7;G5E9V5;P82650;H7C5H3	G5E9W7;G5E9V5;P82650;H7C5H3;H7C5L9;H7C5F2;P82650-2;C9J5D8	28S ribosomal protein S22, mitochondrial	MRPS22	tr|G5E9W7|G5E9W7_HUMAN 28S ribosomal protein S22, mitochondrial OS=Homo sapiens OX=9606 GN=MRPS22 PE=1 SV=1;tr|G5E9V5|G5E9V5_HUMAN 28S ribosomal protein S22, mitochondrial OS=Homo sapiens OX=9606 GN=MRPS22 PE=1 SV=1;sp|P82650|RT22_HUMAN 28S ribosomal prote	Mitochondrion	Matrix	36.805	0	189.95	26	26	26	78.4	78.4	78.4	63.3	66.5	68	55.5	67.4	70.5	53.6	64.3	Proteome Cluster 14	C431A-parkin_0h_C431A-parkin_12h;C431A-parkin_0h_C431A-parkin_18h;C431A-parkin_0h_WT-parkin_12h;C431A-parkin_0h_WT-parkin_18h;C431A-parkin_12h_WT-parkin_18h;C431A-parkin_2h_C431A-parkin_18h;C431A-parkin_2h_WT-parkin_12h;C431A-parkin_2h_WT-parkin_18h;C431A-parkin_6h_WT-parkin_18h;WT-parkin_0h_C431A-parkin_12h;WT-parkin_0h_C431A-parkin_18h;WT-parkin_0h_WT-parkin_12h;WT-parkin_0h_WT-parkin_18h;WT-pa…	0.357937	5.16616	1.15923	3.32254	3.86415	2.21437	-3.16981	-3.86415	1	1	1.1296	1.0701	0.84971	0.79671	0.53927	0.43486	0.29329	0.42839	1	1	0.93895	0.95321	0.63056
1422	G5E9W2;Q9P2E5;Q9P2E5-2	G5E9W2;Q9P2E5;Q9P2E5-2;C9JZF7;H7C5L5	Chondroitin sulfate glucuronyltransferase	CHPF2	tr|G5E9W2|G5E9W2_HUMAN Hexosyltransferase OS=Homo sapiens OX=9606 GN=CHPF2 PE=1 SV=1;sp|Q9P2E5|CHPF2_HUMAN Chondroitin sulfate glucuronyltransferase OS=Homo sapiens OX=9606 GN=CHPF2 PE=2 SV=2;sp|Q9P2E5-2|CHPF2_HUMAN Isoform 2 of Chondroitin sulfate glucuro			85.146	0	54.708	19	19	19	27.6	27.6	27.6	13.1	13.4	12.7	2.2	9.2	19.9	13.2	16						NaN	NaN	NaN	NaN	NaN	1	1	0.9797	1.3485	0.87056	0.95667	0.95671	0.5027	0.85126	0.6706	1	1	0.91772	0.88683	0.74202
1425	G5EA30;Q92879-4;Q92879-2;Q92879-3;Q92879-6;Q92879;Q92879-5	G5EA30;Q92879-4;Q92879-2;Q92879-3;Q92879-6;Q92879;Q92879-5;E9PSH0;E9PKU1;E9PQK4;F5H0D8;F5H4Y5;E9PKA1;F5H3J7;V9GY47;A0A0J9YXK1	CUGBP Elav-like family member 1	CELF1	tr|G5EA30|G5EA30_HUMAN CUG triplet repeat, RNA binding protein 1, isoform CRA_c OS=Homo sapiens OX=9606 GN=CELF1 PE=1 SV=1;sp|Q92879-4|CELF1_HUMAN Isoform 4 of CUGBP Elav-like family member 1 OS=Homo sapiens OX=9606 GN=CELF1;sp|Q92879-2|CELF1_HUMAN Isoform			55.142	0	323.31	19	19	16	43.8	43.8	38.3	31.5	35	34.8	25.9	41.6	34.4	33.5	31.5						NaN	NaN	NaN	NaN	NaN	1	1	0.85593	0.98211	0.90076	0.98679	0.8602	1.1698	0.90514	1.0952	1	1	0.7941	1.0632	0.97622
1426	G5EA36	G5EA36;F6QPS0;I3L394;I3L328;I3L3H6;K7EMA6;I3L2Z8;E9PRZ6;I3L225;I3L3G1		CDC27	tr|G5EA36|G5EA36_HUMAN Cell division cycle 27, isoform CRA_c OS=Homo sapiens OX=9606 GN=CDC27 PE=1 SV=1			91.737	0	323.31	31	31	1	51.8	51.8	1.2	32.8	47.6	28.7	28.4	33.9	38.4	29	34.9						NaN	NaN	NaN	NaN	NaN	1	1	1.032	1.0241	0.89303	0.99211	0.89223	1.0431	0.76714	0.97644	1	1	1.0187	1.0479	1.0776
1427	G8JL98;Q13569;B4E127;F5H0I7	G8JL98;Q13569;B4E127;F5H0I7;H0YH18;F5H539	G/T mismatch-specific thymine DNA glycosylase	TDG	tr|G8JL98|G8JL98_HUMAN G/T mismatch-specific thymine DNA glycosylase OS=Homo sapiens OX=9606 GN=TDG PE=1 SV=1;sp|Q13569|TDG_HUMAN G/T mismatch-specific thymine DNA glycosylase OS=Homo sapiens OX=9606 GN=TDG PE=1 SV=2;tr|B4E127|B4E127_HUMAN G/T mismatch-spe			45.683	0	70.983	8	8	8	23.4	23.4	23.4	11.1	17.5	7.1	6.4	20	20	7.4	10.8						NaN	NaN	NaN	NaN	NaN	1	1	0.9624	0.82016	0.92727	0.96773	1.0987	1.2467	1.1581	1.6482	1	1	0.8187	1.089	0.89108
1428	P31943;G8JLB6;E9PCY7;D6RBM0;H0YB39	P31943;G8JLB6;E9PCY7;D6RBM0;H0YB39;D6RIU0;H0YBD7;E5RGV0;D6RFM3;D6RIT2;D6RIH9;D6RJ04;D6RDU3;E7EN40;D6R9T0;D6RAM1;D6RDL0;H0YBG7;E5RGH4;H0YAQ2;D6RF17;D6R9D3;E5RJ94	Heterogeneous nuclear ribonucleoprotein H;Heterogeneous nuclear ribonucleoprotein H, N-terminally processed	HNRNPH1	sp|P31943|HNRH1_HUMAN Heterogeneous nuclear ribonucleoprotein H OS=Homo sapiens OX=9606 GN=HNRNPH1 PE=1 SV=4;tr|G8JLB6|G8JLB6_HUMAN Heterogeneous nuclear ribonucleoprotein H OS=Homo sapiens OX=9606 GN=HNRNPH1 PE=1 SV=1;tr|E9PCY7|E9PCY7_HUMAN Heterogeneous			49.229	0	323.31	27	27	8	66.8	66.8	28.1	56.3	66.8	56.3	65	55.5	65.7	56.8	65						NaN	NaN	NaN	NaN	NaN	1	1	0.8435	1.0069	0.83383	1.0743	0.9739	1.0834	0.96738	1.0852	1	1	0.81597	1.1433	0.86754
1429	X6RLT1;H0UI80;Q8IXH7-4;Q8IXH7	X6RLT1;H0UI80;Q8IXH7-4;Q8IXH7;Q8IXH7-3	Negative elongation factor C/D	NELFCD;TH1L	tr|X6RLT1|X6RLT1_HUMAN Negative elongation factor C/D (Fragment) OS=Homo sapiens OX=9606 GN=NELFCD PE=1 SV=1;tr|H0UI80|H0UI80_HUMAN Negative elongation factor C/D OS=Homo sapiens OX=9606 GN=NELFCD PE=1 SV=1;sp|Q8IXH7-4|NELFD_HUMAN Isoform NELF-D of Negativ			66.432	0	271.6	24	24	24	50.6	50.6	50.6	28.8	42	23.4	23.8	33.1	46.2	26.8	27.5						NaN	NaN	NaN	NaN	NaN	1	1	1.341	1.0207	1.2777	1.0258	1.0461	1.0686	0.93906	1.0339	1	1	1.13	1.3354	1.1436
1431	H0Y322;Q5TKA1;Q5TKA1-2;C9J5J4;H7C4T7;Q5TKA1-3	H0Y322;Q5TKA1;Q5TKA1-2;C9J5J4;H7C4T7;Q5TKA1-3;B1B047	Protein lin-9 homolog	LIN9	tr|H0Y322|H0Y322_HUMAN Protein lin-9 homolog (Fragment) OS=Homo sapiens OX=9606 GN=LIN9 PE=1 SV=1;sp|Q5TKA1|LIN9_HUMAN Protein lin-9 homolog OS=Homo sapiens OX=9606 GN=LIN9 PE=1 SV=1;sp|Q5TKA1-2|LIN9_HUMAN Isoform 2 of Protein lin-9 homolog OS=Homo sapiens			69.748	0	154.16	20	20	20	42.3	42.3	42.3	23.3	26.1	14.8	2.6	24.3	33.1	16.5	29.2						NaN	NaN	NaN	NaN	NaN	1	1	1.4312	1.1316	1.1697	1.1917	1.0691	1.2219	0.87194	1.1277	1	1	1.2352	0.91047	1.1779
1441	H0Y5K5;Q9Y282;Q9Y282-3;H0Y621;A0A1W2PPS8;Q9Y282-2	H0Y5K5;Q9Y282;Q9Y282-3;H0Y621;A0A1W2PPS8;Q9Y282-2;H0Y802;H0Y6Z0;A6PVJ2;A0A0C4DH46	Endoplasmic reticulum-Golgi intermediate compartment protein 3	ERGIC3	tr|H0Y5K5|H0Y5K5_HUMAN Endoplasmic reticulum-Golgi intermediate compartment protein 3 (Fragment) OS=Homo sapiens OX=9606 GN=ERGIC3 PE=1 SV=1;sp|Q9Y282|ERGI3_HUMAN Endoplasmic reticulum-Golgi intermediate compartment protein 3 OS=Homo sapiens OX=9606 GN=ERG			44.568	0	73.638	12	12	12	29.7	29.7	29.7	29	21.4	27	23.4	27	23.2	25.2	28						NaN	NaN	NaN	NaN	NaN	1	1	1.2853	1.1204	1.195	1.0417	1.2376	0.72969	1.1336	0.95462	1	1	1.0349	1.0177	0.723
1442	H0Y6H0;Q8NB78;Q8NB78-2	H0Y6H0;Q8NB78;Q8NB78-2;Q8NB78-4;Q08EI0	Lysine-specific histone demethylase 1B	KDM1B	tr|H0Y6H0|H0Y6H0_HUMAN Lysine-specific histone demethylase 1B OS=Homo sapiens OX=9606 GN=KDM1B PE=1 SV=2;sp|Q8NB78|KDM1B_HUMAN Lysine-specific histone demethylase 1B OS=Homo sapiens OX=9606 GN=KDM1B PE=1 SV=3;sp|Q8NB78-2|KDM1B_HUMAN Isoform 2 of Lysine-spe			92.225	0	45.094	13	13	13	18.2	18.2	18.2	10.1	10.1	10.3	3.8	14.3	14.8	13.1	13						NaN	NaN	NaN	NaN	NaN	1	1	1.0647	1.0204	0.82519	0.98038	0.7167	1.2367	0.73246	0.9523	1	1	1.0842	1.2693	1.0902
1443	H0Y714;Q96G21;E7ENR5;B8ZZ47;B9A008	H0Y714;Q96G21;E7ENR5;B8ZZ47;B9A008;F8WCN0	U3 small nucleolar ribonucleoprotein protein IMP4	IMP4	tr|H0Y714|H0Y714_HUMAN U3 small nucleolar ribonucleoprotein protein IMP4 (Fragment) OS=Homo sapiens OX=9606 GN=IMP4 PE=1 SV=1;sp|Q96G21|IMP4_HUMAN U3 small nucleolar ribonucleoprotein protein IMP4 OS=Homo sapiens OX=9606 GN=IMP4 PE=1 SV=1;tr|E7ENR5|E7ENR5_			31.835	0	72.432	16	16	16	47.9	47.9	47.9	28.2	26.8	23.6	25.4	37.9	31.1	28.2	35						NaN	NaN	NaN	NaN	NaN	1	1	0.80019	1.0893	0.73845	0.96693	0.94521	1.0448	0.85865	0.64447	1	1	0.82927	1.1241	0.7415
1449	H0Y8X4;O43598;O43598-2	H0Y8X4;O43598;O43598-2	2-deoxynucleoside 5-phosphate N-hydrolase 1	DNPH1	tr|H0Y8X4|H0Y8X4_HUMAN 2-deoxynucleoside 5-phosphate N-hydrolase 1 (Fragment) OS=Homo sapiens OX=9606 GN=DNPH1 PE=1 SV=1;sp|O43598|DNPH1_HUMAN 2-deoxynucleoside 5-phosphate N-hydrolase 1 OS=Homo sapiens OX=9606 GN=DNPH1 PE=1 SV=1;sp|O43598-2|DNPH1_HUMA			25.868	0	166.65	9	9	9	52.3	52.3	52.3	23.9	47.7	20.6	26.7	44.4	35.8	26.7	34.2						NaN	NaN	NaN	NaN	NaN	1	1	1.1336	1.1827	1.3215	0.93032	1.4764	1.4488	2.035	1.1588	1	1	1.8427	1.1429	2.0154
1450	H0Y993;P35659;A0A494C028;B4DFG0;P35659-2;H0Y8X0;A0A494C198	H0Y993;P35659;A0A494C028;B4DFG0;P35659-2;H0Y8X0;A0A494C198;D6RDA2;D6R9L5	Protein DEK	DEK	tr|H0Y993|H0Y993_HUMAN DEK oncogene (DNA binding), isoform CRA_b OS=Homo sapiens OX=9606 GN=DEK PE=1 SV=2;sp|P35659|DEK_HUMAN Protein DEK OS=Homo sapiens OX=9606 GN=DEK PE=1 SV=1;tr|A0A494C028|A0A494C028_HUMAN Protein DEK OS=Homo sapiens OX=9606 GN=DEK PE=			43.247	0	323.31	26	26	26	57.1	57.1	57.1	45.3	41.8	47.4	41.8	52.9	45.8	43.4	49.5						NaN	NaN	NaN	NaN	NaN	1	1	1.2145	1.1349	0.9592	1.1247	0.83951	1.4448	0.7966	1.011	1	1	0.87505	1.1413	0.99605
1451	H0Y997;Q96J42;Q96J42-2	H0Y997;Q96J42;Q96J42-2;H0Y928;D6RBD9;D6RB48	Thioredoxin domain-containing protein 15	TXNDC15	tr|H0Y997|H0Y997_HUMAN Thioredoxin domain-containing protein 15 (Fragment) OS=Homo sapiens OX=9606 GN=TXNDC15 PE=1 SV=1;sp|Q96J42|TXD15_HUMAN Thioredoxin domain-containing protein 15 OS=Homo sapiens OX=9606 GN=TXNDC15 PE=1 SV=1;sp|Q96J42-2|TXD15_HUMAN Isof			37.923	0	188.47	7	7	7	42.2	42.2	42.2	9.6	28.2	14.2	29.7	23.5	33.1	14.2	33.1						NaN	NaN	NaN	NaN	NaN	1	1	0.99449	1.0461	1.0129	0.80663	0.88923	0.46928	0.61912	0.52988	1	1	0.5949	1.194	0.55134
1455	H0Y9X1;Q96EY4;D6RA57	H0Y9X1;Q96EY4;D6RA57;D6RE67;D6RC31	Translation machinery-associated protein 16	TMA16	tr|H0Y9X1|H0Y9X1_HUMAN Translation machinery-associated protein 16 (Fragment) OS=Homo sapiens OX=9606 GN=TMA16 PE=1 SV=1;sp|Q96EY4|TMA16_HUMAN Translation machinery-associated protein 16 OS=Homo sapiens OX=9606 GN=TMA16 PE=1 SV=2;tr|D6RA57|D6RA57_HUMAN Tra			27.571	0	190.93	10	10	10	32.6	32.6	32.6	24.4	25.6	23.6	16.9	28.1	25.6	24.4	23.6						NaN	NaN	NaN	NaN	NaN	1	1	1.1437	1.1499	1.1113	1.1116	0.865	0.98412	0.88301	1.035	1	1	1.0463	0.94431	1.0535
1456	H0Y9Z5;Q96LI5;H0Y9C1;Q96LI5-2	H0Y9Z5;Q96LI5;H0Y9C1;Q96LI5-2;D6RGK9	CCR4-NOT transcription complex subunit 6-like	CNOT6L	tr|H0Y9Z5|H0Y9Z5_HUMAN CCR4-NOT transcription complex subunit 6-like OS=Homo sapiens OX=9606 GN=CNOT6L PE=1 SV=2;sp|Q96LI5|CNO6L_HUMAN CCR4-NOT transcription complex subunit 6-like OS=Homo sapiens OX=9606 GN=CNOT6L PE=1 SV=2;tr|H0Y9C1|H0Y9C1_HUMAN CCR4-NOT			62.43	0	84.053	15	15	11	33.8	33.8	25.5	11.1	20.5	16.7	8.2	15.1	28.4	10.7	21.1						NaN	NaN	NaN	NaN	NaN	1	1	1.1895	1.0465	1.2705	1.149	1.1085	0.68484	1.0394	0.64913	1	1	1.0822	0.8534	0.99973
1461	H0YAN8;O15013-7;O15013-4;O15013-5;O15013-6;O15013	H0YAN8;O15013-7;O15013-4;O15013-5;O15013-6;O15013	Rho guanine nucleotide exchange factor 10	ARHGEF10	tr|H0YAN8|H0YAN8_HUMAN Rho guanine nucleotide exchange factor 10 (Fragment) OS=Homo sapiens OX=9606 GN=ARHGEF10 PE=1 SV=1;sp|O15013-7|ARHGA_HUMAN Isoform 3 of Rho guanine nucleotide exchange factor 10 OS=Homo sapiens OX=9606 GN=ARHGEF10;sp|O15013-4|ARHGA_H			109.65	0	90.07	19	19	14	24.7	24.7	19.1	3.5	18.6	8.1	7.3	4.5	14.8	7.1	14.7						NaN	NaN	NaN	NaN	NaN	1	1	0.73626	1.006	0.81371	0.74659	1.1806	0.98367	1.4583	1.0513	1	1	1.2412	0.97487	1.0659
1465	H0YC42	H0YC42;H0YC44;P55327-8;U3KQQ8			tr|H0YC42|H0YC42_HUMAN Uncharacterized protein OS=Homo sapiens OX=9606 PE=1 SV=2			31.17	0	10.909	13	3	0	48.6	13.3	0	48.6	47.1	47.1	47.1	47.1	48.6	47.1	47.1						NaN	NaN	NaN	NaN	NaN	1	1	1.0196	1.2342	0.765	0.97132	0.49278	0.45664	0.34571	0.32325	1	1	0.97408	1.0959	0.76564
1476	H0YFD6;P40939;A0A2R8Y4F5;A0A2R8YG21	H0YFD6;P40939;A0A2R8Y4F5;A0A2R8YG21;A0A2R8Y688;P40939-2	Trifunctional enzyme subunit alpha, mitochondrial;Long-chain enoyl-CoA hydratase;Long chain 3-hydroxyacyl-CoA dehydrogenase	HADHA	tr|H0YFD6|H0YFD6_HUMAN Trifunctional enzyme subunit alpha, mitochondrial OS=Homo sapiens OX=9606 GN=HADHA PE=1 SV=2;sp|P40939|ECHA_HUMAN Trifunctional enzyme subunit alpha, mitochondrial OS=Homo sapiens OX=9606 GN=HADHA PE=1 SV=2;tr|A0A2R8Y4F5|A0A2R8Y4F5_H	Mitochondrion	MIM	86.371	0	323.31	43	43	43	63.9	63.9	63.9	57.7	63.9	57.6	57.6	61.6	61.7	56.9	55.9	Proteome Cluster 11	C431A-parkin_0h_C431A-parkin_12h;C431A-parkin_0h_C431A-parkin_18h;C431A-parkin_0h_WT-parkin_12h;C431A-parkin_0h_WT-parkin_18h;C431A-parkin_12h_WT-parkin_18h;C431A-parkin_18h_WT-parkin_18h;C431A-parkin_2h_C431A-parkin_12h;C431A-parkin_2h_C431A-parkin_18h;C431A-parkin_2h_WT-parkin_12h;C431A-parkin_2h_WT-parkin_18h;C431A-parkin_6h_WT-parkin_12h;C431A-parkin_6h_WT-parkin_18h;WT-parkin_0h_C431A-parkin…	1.33118	5.59323	2.01809	3.84545	4.57566	3.26971	-3.80323	-4.57566	1	1	1.2053	1.0578	0.99193	0.82583	0.60905	0.39698	0.367	0.36187	1	1	1.0128	1.0077	0.83255
1477	H0YFW7;Q9NS93;F5H7C5;F5GWC3;H0YFM3	H0YFW7;Q9NS93;F5H7C5;F5GWC3;H0YFM3;F5H587;F5GXE1;H0YFT0	Transmembrane 7 superfamily member 3	TM7SF3	tr|H0YFW7|H0YFW7_HUMAN Transmembrane 7 superfamily member 3 (Fragment) OS=Homo sapiens OX=9606 GN=TM7SF3 PE=1 SV=1;sp|Q9NS93|TM7S3_HUMAN Transmembrane 7 superfamily member 3 OS=Homo sapiens OX=9606 GN=TM7SF3 PE=2 SV=1;tr|F5H7C5|F5H7C5_HUMAN Transmembrane 7			16.609	0	4.8286	3	3	3	17.8	17.8	17.8	11.2	17.8	12.5	17.8	17.8	12.5	17.8	12.5						NaN	NaN	NaN	NaN	NaN	1	1	1.233	1.2006	1.0977	0.99091	1.444	0.5352	1.0804	0.7603	1	1	10.095	1.4415	16.759
1478	H0YGR4;Q9Y3B8;H0YG54;F5GYG5;Q9Y3B8-2	H0YGR4;Q9Y3B8;H0YG54;F5GYG5;Q9Y3B8-2;F5H784;F5H7P1;H0YF66;Q9BTR4;F5H6P8;H0YG37	Oligoribonuclease, mitochondrial	REXO2	tr|H0YGR4|H0YGR4_HUMAN Oligoribonuclease, mitochondrial (Fragment) OS=Homo sapiens OX=9606 GN=REXO2 PE=1 SV=1;sp|Q9Y3B8|ORN_HUMAN Oligoribonuclease, mitochondrial OS=Homo sapiens OX=9606 GN=REXO2 PE=1 SV=3;tr|H0YG54|H0YG54_HUMAN Oligoribonuclease, mitochon	Mitochondrion	Matrix	22.006	0	207.28	10	10	1	58.3	58.3	7.8	50	58.3	50	28.6	45.8	53.6	53.6	49						NaN	NaN	NaN	NaN	NaN	1	1	1.5549	1.2906	1.6456	1.064	1.3788	1.1188	1.2511	0.98321	1	1	1.287	1.4417	1.0547
1480	H0YHG0	H0YHG0;A0A2R8Y716;H0YIP3;H0YHH1;H0YHR6			tr|H0YHG0|H0YHG0_HUMAN Uncharacterized protein (Fragment) OS=Homo sapiens OX=9606 PE=1 SV=1			59.075	0	323.31	23	23	0	40.5	40.5	0	22.9	25	23.5	21.6	28.1	30	27.9	33.5						NaN	NaN	NaN	NaN	NaN	1	1	1.3374	1.1676	0.98219	1.1588	1.1091	1.6493	0.95038	1.2748	1	1	0.82028	1.1723	1.106
1481	Q9H8H3;H0YI09;F8VQX6	Q9H8H3;H0YI09;F8VQX6	Methyltransferase-like protein 7A	METTL7A	sp|Q9H8H3|MET7A_HUMAN Methyltransferase-like protein 7A OS=Homo sapiens OX=9606 GN=METTL7A PE=1 SV=1;tr|H0YI09|H0YI09_HUMAN Methyltransferase-like protein 7A (Fragment) OS=Homo sapiens OX=9606 GN=METTL7A PE=1 SV=1;tr|F8VQX6|F8VQX6_HUMAN Methyltransferase-l			28.319	0	260.93	7	7	7	35.2	35.2	35.2	25	35.2	25	35.2	25.8	35.2	25	32.4						NaN	NaN	NaN	NaN	NaN	1	1	1.3001	1.0684	1.1697	0.99253	1.0294	0.60416	1.0408	0.80835	1	1	0.95885	1.0418	0.94324
1486	H0YJH6;P42226;A0A494C0T4;A0A1W2PNW1;P42226-3;P42226-2	H0YJH6;P42226;A0A494C0T4;A0A1W2PNW1;P42226-3;P42226-2;G3V5I8;G3V370;H0YIY2;G3V5K5;G3V568;Q5FBW6;G3V2L2;G3V2M3;G3V2H4	Signal transducer and activator of transcription 6	STAT6	tr|H0YJH6|H0YJH6_HUMAN Signal transducer and activator of transcription OS=Homo sapiens OX=9606 GN=STAT6 PE=1 SV=2;sp|P42226|STAT6_HUMAN Signal transducer and activator of transcription 6 OS=Homo sapiens OX=9606 GN=STAT6 PE=1 SV=1;tr|A0A494C0T4|A0A494C0T4_			96.299	0	323.31	24	24	24	36.2	36.2	36.2	26.7	32.3	23.8	28.3	26.7	26.5	20.8	26.7						NaN	NaN	NaN	NaN	NaN	1	1	1.0362	1.0195	1.1169	1.1672	0.98575	0.97051	0.96408	1.0765	1	1	0.95079	0.88338	1.1418
1491	H0YKT5;Q04726-7;Q04726-5;H0YLI3	H0YKT5;Q04726-7;Q04726-5;H0YLI3	Transducin-like enhancer protein 3	TLE3	tr|H0YKT5|H0YKT5_HUMAN Transducin-like enhancer protein 3 OS=Homo sapiens OX=9606 GN=TLE3 PE=1 SV=1;sp|Q04726-7|TLE3_HUMAN Isoform 7 of Transducin-like enhancer protein 3 OS=Homo sapiens OX=9606 GN=TLE3;sp|Q04726-5|TLE3_HUMAN Isoform 5 of Transducin-like e			83.507	0	240.86	33	33	0	49.1	49.1	0	20.4	30.9	23.9	12.5	27	33.3	22.6	44.6						NaN	NaN	NaN	NaN	NaN	1	1	1.1699	1.0462	1.186	1.0489	1.3815	0.92701	1.2611	0.99879	1	1	1.3859	1.3075	1.424
1495	Q96QT4;H0YLN8	Q96QT4;H0YLN8;A0A0C4DGL2;Q9BX84;Q9BX84-2;Q9BX84-3;Q7Z4N2-2;Q9BX84-5;A0A0G2JMJ5;Q9BX84-6;Q9BX84-7;A0A0G2JN34;A0A0G2JPN6;H0YNM0;A0A0G2JMR4;A0A0A0MTQ9;Q9HCF6-10;Q7Z4N2-5;Q9BX84-4;Q7Z4N2-3;Q7Z4N2-6;Q7Z4N2;H0YKU7;Q4VXD4;Q504Y1;Q96LV9;Q9HCF6-12;H0Y3D4	Transient receptor potential cation channel subfamily M member 7	TRPM7	sp|Q96QT4|TRPM7_HUMAN Transient receptor potential cation channel subfamily M member 7 OS=Homo sapiens OX=9606 GN=TRPM7 PE=1 SV=1;tr|H0YLN8|H0YLN8_HUMAN Transient receptor potential cation channel subfamily M member 7 OS=Homo sapiens OX=9606 GN=TRPM7 PE=1			212.69	0	56.644	25	25	23	14.7	14.7	13.9	3.8	6.3	5.3	1.6	7.9	7.3	4.9	7.6						NaN	NaN	NaN	NaN	NaN	1	1	1.0911	1.096	1.0323	0.86075	1.1478	0.66156	0.91908	0.81993	1	1	0.82689	0.99028	0.85097
1499	H0YMV8;Q71UM5;C9JLI6	H0YMV8;Q71UM5;C9JLI6;C9J1C5	40S ribosomal protein S27;40S ribosomal protein S27-like	RPS27L	tr|H0YMV8|H0YMV8_HUMAN 40S ribosomal protein S27 OS=Homo sapiens OX=9606 GN=RPS27L PE=1 SV=1;sp|Q71UM5|RS27L_HUMAN 40S ribosomal protein S27-like OS=Homo sapiens OX=9606 GN=RPS27L PE=1 SV=3;tr|C9JLI6|C9JLI6_HUMAN 40S ribosomal protein S27 OS=Homo sapiens O			11.345	0	74.603	6	6	2	36	36	12	36	36	36	35	36	36	36	36						NaN	NaN	NaN	NaN	NaN	1	1	1.0954	0.85751	1.1574	0.87823	1.1307	0.8113	1.112	1.1233	1	1	0.71597	0.89344	1.0383
1501	H0YN26;P39687	H0YN26;P39687;H7BZ09;O43423	Acidic leucine-rich nuclear phosphoprotein 32 family member A	ANP32A	tr|H0YN26|H0YN26_HUMAN Acidic leucine-rich nuclear phosphoprotein 32 family member A OS=Homo sapiens OX=9606 GN=ANP32A PE=1 SV=1;sp|P39687|AN32A_HUMAN Acidic leucine-rich nuclear phosphoprotein 32 family member A OS=Homo sapiens OX=9606 GN=ANP32A PE=1 SV=1			19.997	0	323.31	15	15	10	76.3	76.3	62.7	69.5	73.4	69.5	69.5	69.5	72.3	69.5	72.3						NaN	NaN	NaN	NaN	NaN	1	1	1.2822	0.98421	1.4612	1.1362	1.2689	1.1286	1.232	1.2226	1	1	1.4848	0.92594	1.3535
1502	H0YN33;Q9BW66;Q9BW66-3;H0YKY0;Q9BW66-2	H0YN33;Q9BW66;Q9BW66-3;H0YKY0;Q9BW66-2	Cyclin-dependent kinase 2-interacting protein	CINP	tr|H0YN33|H0YN33_HUMAN Cyclin-dependent kinase 2-interacting protein (Fragment) OS=Homo sapiens OX=9606 GN=CINP PE=1 SV=1;sp|Q9BW66|CINP_HUMAN Cyclin-dependent kinase 2-interacting protein OS=Homo sapiens OX=9606 GN=CINP PE=1 SV=1;sp|Q9BW66-3|CINP_HUMAN Is			24.263	0	18.446	8	8	8	38	38	38	14.1	12.7	22.5	7	14.6	18.3	18.3	21.6						NaN	NaN	NaN	NaN	NaN	1	1	0.58683	0.93496	0.55656	0.76354	0.87352	0.97044	1.0393	1.5732	1	1	0.64476	0.70369	1.0242
1504	H0YNG3;P67812-4;P67812;P67812-3;P67812-2;H0YNX5;H0YKT4;H0YNA5	H0YNG3;P67812-4;P67812;P67812-3;P67812-2;H0YNX5;H0YKT4;H0YNA5;P0C7V7	Signal peptidase complex catalytic subunit SEC11;Signal peptidase complex catalytic subunit SEC11A;Signal peptidase I	SEC11A	tr|H0YNG3|H0YNG3_HUMAN Signal peptidase complex catalytic subunit SEC11 OS=Homo sapiens OX=9606 GN=SEC11A PE=1 SV=1;sp|P67812-4|SC11A_HUMAN Isoform 4 of Signal peptidase complex catalytic subunit SEC11A OS=Homo sapiens OX=9606 GN=SEC11A;sp|P67812|SC11A_HUM			18.651	0	162.41	12	12	12	54.6	54.6	54.6	38.7	38.7	38.7	54.6	54.6	54.6	38.7	54.6						NaN	NaN	NaN	NaN	NaN	1	1	0.94842	1.0661	0.75151	1.0173	0.92579	0.90358	0.93179	0.94397	1	1	0.80177	0.88893	0.64786
1507	H3BM14;H3BM74;Q9Y5A7-2;Q9Y5A7;C9JRT6;F8WDB6	H3BM14;H3BM74;Q9Y5A7-2;Q9Y5A7;C9JRT6;F8WDB6;H7C5N1;H7C5E1;F8WDL9	NEDD8 ultimate buster 1	NUB1	tr|H3BM14|H3BM14_HUMAN NEDD8 ultimate buster 1 OS=Homo sapiens OX=9606 GN=NUB1 PE=1 SV=1;tr|H3BM74|H3BM74_HUMAN NEDD8 ultimate buster 1 OS=Homo sapiens OX=9606 GN=NUB1 PE=1 SV=1;sp|Q9Y5A7-2|NUB1_HUMAN Isoform 2 of NEDD8 ultimate buster 1 OS=Homo sapiens OX			71.921	0	145.35	14	14	14	26.6	26.6	26.6	17.4	23	18.4	15.7	13.9	23	13.8	25.4						NaN	NaN	NaN	NaN	NaN	1	1	1.2002	0.97874	1.3096	1.0832	1.1524	0.89419	1.0965	0.89778	1	1	1.016	0.92924	1.1062
1511	Q15287;H3BTC0;H3BMM9;H3BV80;Q15287-2;Q15287-3;H3BPG5;H3BMS0	Q15287;H3BTC0;H3BMM9;H3BV80;Q15287-2;Q15287-3;H3BPG5;H3BMS0;H3BNU7;H3BUL0;H3BRK4;H3BTV0;H3BUG0;H3BTR6;H3BP82;H3BNI3;H3BTY0	RNA-binding protein with serine-rich domain 1	RNPS1	sp|Q15287|RNPS1_HUMAN RNA-binding protein with serine-rich domain 1 OS=Homo sapiens OX=9606 GN=RNPS1 PE=1 SV=1;tr|H3BTC0|H3BTC0_HUMAN RNA-binding protein with serine-rich domain 1 (Fragment) OS=Homo sapiens OX=9606 GN=RNPS1 PE=1 SV=1;tr|H3BMM9|H3BMM9_HUMAN			34.208	0	140.48	7	7	7	27.9	27.9	27.9	19.3	25.6	25.6	25.6	27.9	24.9	23.3	27.9						NaN	NaN	NaN	NaN	NaN	1	1	0.68591	0.96084	0.77301	0.94075	0.89273	1.1909	0.76275	0.92559	1	1	0.70294	1.2319	0.79475
1514	H3BN27;Q9Y342;A0A087WYE0	H3BN27;Q9Y342;A0A087WYE0;J3QLJ3	Plasmolipin	PLLP	tr|H3BN27|H3BN27_HUMAN Plasmolipin OS=Homo sapiens OX=9606 GN=PLLP PE=1 SV=1;sp|Q9Y342|PLLP_HUMAN Plasmolipin OS=Homo sapiens OX=9606 GN=PLLP PE=1 SV=1;tr|A0A087WYE0|A0A087WYE0_HUMAN Plasmolipin OS=Homo sapiens OX=9606 GN=PLLP PE=1 SV=1			13.105	0	36.856	3	3	3	37.9	37.9	37.9	31.5	31.5	37.9	31.5	31.5	31.5	31.5	31.5						NaN	NaN	NaN	NaN	NaN	1	1	0.76596	1.0841	0.9913	1.0066	0.80704	0.91296	0.61567	0.95793	1	1	1.1004	0.93793	0.73817
1516	H3BN98	H3BN98;H3BPJ2;H3BS91			tr|H3BN98|H3BN98_HUMAN Uncharacterized protein (Fragment) OS=Homo sapiens OX=9606 PE=4 SV=2			27.168	0	268.91	12	12	0	47.7	47.7	0	24.5	43.5	24.5	31.6	45.1	43.5	36.3	32.9						NaN	NaN	NaN	NaN	NaN	1	1	0.83465	0.88253	0.88218	0.9761	0.92199	0.79818	0.94519	0.87064	1	1	0.93301	0.93295	0.96649
1517	H3BNC9;P08708;H0YN88;A0A075B716;H0YN73	H3BNC9;P08708;H0YN88;A0A075B716;H0YN73;A0A0J9YYC4	40S ribosomal protein S17	RPS17	tr|H3BNC9|H3BNC9_HUMAN Uncharacterized protein OS=Homo sapiens OX=9606 PE=3 SV=2;sp|P08708|RS17_HUMAN 40S ribosomal protein S17 OS=Homo sapiens OX=9606 GN=RPS17 PE=1 SV=2;tr|H0YN88|H0YN88_HUMAN 40S ribosomal protein S17 OS=Homo sapiens OX=9606 GN=RPS17 PE=			64.532	0	323.31	10	10	10	14.6	14.6	14.6	14.6	14.4	14.6	14.6	14.6	14.6	14.6	14.6						NaN	NaN	NaN	NaN	NaN	1	1	0.85318	0.86921	1.0075	1.0118	0.99561	0.8987	1.0281	1.0223	1	1	1.0172	0.86697	1.1515
1520	H3BNT4;Q99547;H3BSB3	H3BNT4;Q99547;H3BSB3;H3BNK8;H3BU96	M-phase phosphoprotein 6	MPHOSPH6	tr|H3BNT4|H3BNT4_HUMAN M-phase phosphoprotein 6 OS=Homo sapiens OX=9606 GN=MPHOSPH6 PE=1 SV=1;sp|Q99547|MPH6_HUMAN M-phase phosphoprotein 6 OS=Homo sapiens OX=9606 GN=MPHOSPH6 PE=1 SV=2;tr|H3BSB3|H3BSB3_HUMAN M-phase phosphoprotein 6 OS=Homo sapiens OX=960			16.848	0	26.55	8	8	8	47.2	47.2	47.2	34.5	29.6	34.5	35.9	41.5	46.5	41.5	47.2						NaN	NaN	NaN	NaN	NaN	1	1	1.0988	0.86371	0.98969	0.8343	0.89471	1.1145	0.85659	0.80467	1	1	1.1492	1.2363	1.0126
1522	H3BS10;H3BP20;P06865	H3BS10;H3BP20;P06865;H3BU85;H3BTD4;P06865-2;A0A087WUJ7	Beta-hexosaminidase;Beta-hexosaminidase subunit alpha	HEXA	tr|H3BS10|H3BS10_HUMAN Beta-hexosaminidase OS=Homo sapiens OX=9606 GN=HEXA PE=1 SV=1;tr|H3BP20|H3BP20_HUMAN Beta-hexosaminidase OS=Homo sapiens OX=9606 GN=HEXA PE=1 SV=1;sp|P06865|HEXA_HUMAN Beta-hexosaminidase subunit alpha OS=Homo sapiens OX=9606 GN=HEXA			58.44	0	178.74	16	16	16	28.9	28.9	28.9	19.1	26.7	21.6	13.8	27.3	27.5	21.4	25.1						NaN	NaN	NaN	NaN	NaN	1	1	1.9744	1.0794	1.3711	0.75738	1.1928	0.5854	0.99796	0.56805	1	1	1.4046	1.1726	1.3224
1525	H3BPE1;H3BQK9	H3BPE1;H3BQK9;A0A5F9ZGX0;H0Y4F5;H0Y6T5		MACF1	tr|H3BPE1|H3BPE1_HUMAN Microtubule-actin cross-linking factor 1, isoforms 1/2/3/5 OS=Homo sapiens OX=9606 GN=MACF1 PE=1 SV=1;tr|H3BQK9|H3BQK9_HUMAN Microtubule-actin cross-linking factor 1, isoforms 1/2/3/5 OS=Homo sapiens OX=9606 GN=MACF1 PE=1 SV=1			856.87	0	323.31	247	246	2	37.7	37.6	0.5	21.5	26	22.5	9.5	27.3	27.3	21.2	27.7						NaN	NaN	NaN	NaN	NaN	1	1	1.0729	0.93537	1.0721	0.98512	0.95539	1.1117	1.1017	1.086	1	1	0.99792	0.97899	1.0453
1529	H3BQM0;Q8NDF8-5;Q8NDF8;Q8NDF8-3;Q8NDF8-2	H3BQM0;Q8NDF8-5;Q8NDF8;Q8NDF8-3;Q8NDF8-2;E9PC61;Q8NDF8-4	Non-canonical poly(A) RNA polymerase PAPD5	PAPD5	tr|H3BQM0|H3BQM0_HUMAN Terminal nucleotidyltransferase 4B OS=Homo sapiens OX=9606 GN=TENT4B PE=1 SV=1;sp|Q8NDF8-5|PAPD5_HUMAN Isoform 5 of Terminal nucleotidyltransferase 4B OS=Homo sapiens OX=9606 GN=TENT4B;sp|Q8NDF8|PAPD5_HUMAN Terminal nucleotidyltransf			64.693	0	240.07	19	19	17	46.9	46.9	44.2	15.5	33.2	13.1	14.6	32	35.9	21.3	27.2						NaN	NaN	NaN	NaN	NaN	1	1	0.86657	1.0528	0.73763	0.89993	0.82358	1.1612	0.6252	0.69891	1	1	0.81985	0.99654	0.68412
1530	H3BQV3;Q96MW5;B4DYU2;H3BSH5	H3BQV3;Q96MW5;B4DYU2;H3BSH5;A0A087X1T3;H3BMQ9;J3QRV3;H3BUN2	Conserved oligomeric Golgi complex subunit 8	COG8	tr|H3BQV3|H3BQV3_HUMAN Conserved oligomeric Golgi complex subunit 8 OS=Homo sapiens OX=9606 GN=COG8 PE=1 SV=1;sp|Q96MW5|COG8_HUMAN Conserved oligomeric Golgi complex subunit 8 OS=Homo sapiens OX=9606 GN=COG8 PE=1 SV=2;tr|B4DYU2|B4DYU2_HUMAN Conserved oligo			60.438	0	49.661	14	14	14	29.8	29.8	29.8	10.5	14.2	17.8	13.7	17.6	17.6	7.5	12.2						NaN	NaN	NaN	NaN	NaN	1	1	0.99279	1.0065	0.94821	0.89419	1.1183	0.72295	1.0656	0.87281	1	1	1.0496	1.1045	0.76048
1532	H3BRF9;Q96K21;H3BN64;H3BRM1;Q96K21-3;Q96K21-2;Q96K21-4	H3BRF9;Q96K21;H3BN64;H3BRM1;Q96K21-3;Q96K21-2;Q96K21-4;H3BUW6;H3BVF5;H3BSF5;H3BP54	Abscission/NoCut checkpoint regulator	ZFYVE19	tr|H3BRF9|H3BRF9_HUMAN Abscission/NoCut checkpoint regulator OS=Homo sapiens OX=9606 GN=ZFYVE19 PE=1 SV=1;sp|Q96K21|ANCHR_HUMAN Abscission/NoCut checkpoint regulator OS=Homo sapiens OX=9606 GN=ZFYVE19 PE=1 SV=3;tr|H3BN64|H3BN64_HUMAN Abscission/NoCut check			49.203	0	51.767	11	10	10	34.4	32.8	32.8	5.4	19.4	12.9	8.3	17	16.1	15.4	27.7						NaN	NaN	NaN	NaN	NaN	1	1	1.0967	1.2083	1.1441	1.0465	1.2544	1.0068	0.96023	1.0584	1	1	0.9932	1.0447	1.3815
1533	O14562;H3BRL3;H3BUM8	O14562;H3BRL3;H3BUM8	Ubiquitin domain-containing protein UBFD1	UBFD1	sp|O14562|UBFD1_HUMAN Ubiquitin domain-containing protein UBFD1 OS=Homo sapiens OX=9606 GN=UBFD1 PE=1 SV=2;tr|H3BRL3|H3BRL3_HUMAN Ubiquitin domain-containing protein UBFD1 OS=Homo sapiens OX=9606 GN=UBFD1 PE=1 SV=1;tr|H3BUM8|H3BUM8_HUMAN Ubiquitin domain-c			33.382	0	188.45	11	11	11	43	43	43	41.1	37.2	43	32.4	33.7	40.8	35	43						NaN	NaN	NaN	NaN	NaN	1	1	0.93524	1.0118	0.94316	1.1498	0.98526	1.2442	1.2293	1.2312	1	1	0.91306	0.85283	1.0264
1535	H3BS42;Q9H5H4	H3BS42;Q9H5H4	Zinc finger protein 768	ZNF768	tr|H3BS42|H3BS42_HUMAN Zinc finger protein 768 OS=Homo sapiens OX=9606 GN=ZNF768 PE=1 SV=2;sp|Q9H5H4|ZN768_HUMAN Zinc finger protein 768 OS=Homo sapiens OX=9606 GN=ZNF768 PE=1 SV=2			56.668	0	30.432	13	13	13	24.8	24.8	24.8	7.5	13.2	12.2	9.2	11.8	18.3	12.2	20.6						NaN	NaN	NaN	NaN	NaN	1	1	1.0962	1.0746	0.94241	0.98145	0.9878	1.4128	0.88096	1.2416	1	1	1.0255	1.1972	1.2533
1537	H3BSM7;Q96GQ5;H3BR29	H3BSM7;Q96GQ5;H3BR29;Q96GQ5-2;I3L2V0;H3BS97	RUS1 family protein C16orf58	C16orf58	tr|H3BSM7|H3BSM7_HUMAN RUS1 family protein C16orf58 OS=Homo sapiens OX=9606 GN=C16orf58 PE=1 SV=1;sp|Q96GQ5|RUS1_HUMAN RUS1 family protein C16orf58 OS=Homo sapiens OX=9606 GN=C16orf58 PE=1 SV=2;tr|H3BR29|H3BR29_HUMAN RUS1 family protein C16orf58 OS=Homo sa			50.783	0	200.81	20	20	17	47	47	37.3	23	28.1	24.5	8.6	38.6	33.7	26.4	34.1						NaN	NaN	NaN	NaN	NaN	1	1	1.4931	1.0564	1.3134	0.99689	1.3854	0.69036	1.2198	0.82062	1	1	1.2053	0.95985	0.91183
1538	H3BSS6;Q9H2Y7;A0A0C4DGM5;Q9H2Y7-2;H3BS99	H3BSS6;Q9H2Y7;A0A0C4DGM5;Q9H2Y7-2;H3BS99;H3BNX5;U3KQH7;H3BRD4;H3BNJ4	Zinc finger protein 106	ZNF106	tr|H3BSS6|H3BSS6_HUMAN Zinc finger protein 106 OS=Homo sapiens OX=9606 GN=ZNF106 PE=1 SV=2;sp|Q9H2Y7|ZN106_HUMAN Zinc finger protein 106 OS=Homo sapiens OX=9606 GN=ZNF106 PE=1 SV=1;tr|A0A0C4DGM5|A0A0C4DGM5_HUMAN Zinc finger protein 106 OS=Homo sapiens OX=9			211.95	0	125.78	27	27	26	18.4	18.4	18	8.8	9	10.1	0.8	12.2	12.6	9.3	10.7						NaN	NaN	NaN	NaN	NaN	1	1	0.60497	0.93708	0.54681	0.83054	0.5337	0.91317	0.31489	0.71556	1	1	0.891	0.84998	0.5342
1541	H3BSW6;Q2VPK5;Q2VPK5-5;Q2VPK5-3	H3BSW6;Q2VPK5;Q2VPK5-5;Q2VPK5-3;H3BNM3;H3BNU5;H3BPG4	Cytoplasmic tRNA 2-thiolation protein 2	CTU2	tr|H3BSW6|H3BSW6_HUMAN Cytoplasmic tRNA 2-thiolation protein 2 OS=Homo sapiens OX=9606 GN=CTU2 PE=1 SV=1;sp|Q2VPK5|CTU2_HUMAN Cytoplasmic tRNA 2-thiolation protein 2 OS=Homo sapiens OX=9606 GN=CTU2 PE=1 SV=1;sp|Q2VPK5-5|CTU2_HUMAN Isoform 3 of Cytoplasmic			63.681	0	33.062	12	12	12	20.8	20.8	20.8	7.5	8.7	14.2	7.5	11.4	10.1	10.1	13.7						NaN	NaN	NaN	NaN	NaN	1	1	0.86483	0.82654	0.95252	0.86329	1.2645	0.99171	1.0501	0.98046	1	1	1.1629	0.94387	1.3432
1546	H3BUP2;H3BUN4;O60936;O60936-3;H3BM67;O60936-1	H3BUP2;H3BUN4;O60936;O60936-3;H3BM67;O60936-1;J3QLT7;H3BQJ5	Nucleolar protein 3	NOL3	tr|H3BUP2|H3BUP2_HUMAN Nucleolar protein 3 (Fragment) OS=Homo sapiens OX=9606 GN=NOL3 PE=1 SV=1;tr|H3BUN4|H3BUN4_HUMAN Nucleolar protein 3 (Fragment) OS=Homo sapiens OX=9606 GN=NOL3 PE=1 SV=1;sp|O60936|NOL3_HUMAN Nucleolar protein 3 OS=Homo sapiens OX=9606			18.738	0	198.9	8	8	8	68.4	68.4	68.4	32.8	47.7	32.8	32.8	32.8	33.9	27	68.4						NaN	NaN	NaN	NaN	NaN	1	1	1.2396	1.2816	1.5714	1.0561	1.2423	1.3117	1.5601	1.2016	1	1	1.3881	1.0363	1.3837
1548	H7C2Z6;H7BXD5;P28676	H7C2Z6;H7BXD5;P28676;C9JIZ3;C9JWQ8	Grancalcin	GCA	tr|H7C2Z6|H7C2Z6_HUMAN Grancalcin (Fragment) OS=Homo sapiens OX=9606 GN=GCA PE=1 SV=1;tr|H7BXD5|H7BXD5_HUMAN Grancalcin OS=Homo sapiens OX=9606 GN=GCA PE=1 SV=1;sp|P28676|GRAN_HUMAN Grancalcin OS=Homo sapiens OX=9606 GN=GCA PE=1 SV=2			16.712	0	27.685	5	5	5	41.8	41.8	41.8	11	24.7	11	33.6	19.9	35.6	11	24.7						NaN	NaN	NaN	NaN	NaN	1	1	1.57	1.1414	2.6348	1.078	2.3683	1.4373	2.1204	1.5182	1	1	1.006	1.0207	1.6466
1549	H7BXI1;A0A499FIX8;A0FGR8-2;A0FGR8-6;A0A087WXU3;A0FGR8	H7BXI1;A0A499FIX8;A0FGR8-2;A0FGR8-6;A0A087WXU3;A0FGR8;A0FGR8-4;A0FGR8-5	Extended synaptotagmin-2	ESYT2	tr|H7BXI1|H7BXI1_HUMAN Extended synaptotagmin-2 OS=Homo sapiens OX=9606 GN=ESYT2 PE=1 SV=2;tr|A0A499FIX8|A0A499FIX8_HUMAN Extended synaptotagmin-2 OS=Homo sapiens OX=9606 GN=ESYT2 PE=1 SV=1;sp|A0FGR8-2|ESYT2_HUMAN Isoform 2 of Extended synaptotagmin-2 OS=H			96.328	0	323.31	47	47	47	62.2	62.2	62.2	45.2	50.6	49.7	42.8	55.7	53	52.2	54.7						NaN	NaN	NaN	NaN	NaN	1	1	1.1895	1.0658	1.1012	1.0317	1.0743	0.74756	0.96091	0.83746	1	1	1.0399	1.1279	0.89277
1554	Q5JRG1;H7BYF2;Q9BVL2-2;Q9BVL2-3;Q9BVL2	Q5JRG1;H7BYF2;Q9BVL2-2;Q9BVL2-3;Q9BVL2	Nucleoporin p58/p45	NUPL1	tr|Q5JRG1|Q5JRG1_HUMAN Nucleoporin p58/p45 (Fragment) OS=Homo sapiens OX=9606 GN=NUP58 PE=1 SV=1;tr|H7BYF2|H7BYF2_HUMAN Nucleoporin p58/p45 (Fragment) OS=Homo sapiens OX=9606 GN=NUP58 PE=1 SV=1;sp|Q9BVL2-2|NUP58_HUMAN Isoform 2 of Nucleoporin p58/p45 OS=Ho			49.095	0	245.37	14	14	14	33	33	33	20.3	26.8	23.5	15.8	27.9	26.6	26.3	25.5						NaN	NaN	NaN	NaN	NaN	1	1	0.73036	1.2051	0.77753	1.1131	1.0379	1.2365	0.82302	1.232	1	1	0.9336	1.0254	0.76073
1556	H7BYY1;F5H7S3;B7Z596;P09493-2	H7BYY1;F5H7S3;B7Z596;P09493-2;H0YL42		TPM1	tr|H7BYY1|H7BYY1_HUMAN Tropomyosin 1 (Alpha), isoform CRA_m OS=Homo sapiens OX=9606 GN=TPM1 PE=1 SV=1;tr|F5H7S3|F5H7S3_HUMAN Tropomyosin alpha-1 chain OS=Homo sapiens OX=9606 GN=TPM1 PE=1 SV=2;tr|B7Z596|B7Z596_HUMAN Tropomyosin alpha-1 chain OS=Homo sapien			28.747	0	99.358	27	17	0	60.9	46.8	0	49.6	57.7	49.2	59.3	56	55.2	52.8	51.2						NaN	NaN	NaN	NaN	NaN	1	1	1.0574	0.8291	0.94332	0.90781	0.8543	0.97566	0.81848	0.89021	1	1	0.97211	0.85301	0.9433
1557	H7BZJ3	H7BZJ3		PDIA3	tr|H7BZJ3|H7BZJ3_HUMAN Protein disulfide-isomerase A3 (Fragment) OS=Homo sapiens OX=9606 GN=PDIA3 PE=1 SV=1			13.519	0	123.14	9	1	1	75.6	11.4	11.4	56.9	56.9	56.9	56.9	56.9	75.6	56.9	56.9						NaN	NaN	NaN	NaN	NaN	1	1	1.2389	1.1544	1.2222	1.1842	1.2576	0.73914	1.2492	0.91764	1	1	0.99022	1.2147	0.98368
1566	H7C1N3;O15155;A0A3B3IU16;C9JTT8;Q68DU7;O15155-2	H7C1N3;O15155;A0A3B3IU16;C9JTT8;Q68DU7;O15155-2	BET1 homolog	BET1;DKFZp781C0425	tr|H7C1N3|H7C1N3_HUMAN BET1 homolog (Fragment) OS=Homo sapiens OX=9606 GN=BET1 PE=1 SV=1;sp|O15155|BET1_HUMAN BET1 homolog OS=Homo sapiens OX=9606 GN=BET1 PE=1 SV=1;tr|A0A3B3IU16|A0A3B3IU16_HUMAN BET1 homolog OS=Homo sapiens OX=9606 GN=BET1 PE=1 SV=1;tr|C9			14.872	0	107.04	2	2	2	21.8	21.8	21.8	21.8	21.8	21.8	21.8	21.8	21.8	21.8	21.8						NaN	NaN	NaN	NaN	NaN	1	1	1.0172	1.0117	1.0583	1.0724	1.1065	0.90652	1.132	0.97938	1	1	0.6295	1.4513	1.0545
1567	H7C1U8;Q9BUR5;Q9BUR5-2;A0A0J9YWW6	H7C1U8;Q9BUR5;Q9BUR5-2;A0A0J9YWW6;A0A0J9YXS4;G3V1B6	Apolipoprotein O	APOO	tr|H7C1U8|H7C1U8_HUMAN MICOS complex subunit (Fragment) OS=Homo sapiens OX=9606 GN=APOO PE=1 SV=1;sp|Q9BUR5|MIC26_HUMAN MICOS complex subunit MIC26 OS=Homo sapiens OX=9606 GN=APOO PE=1 SV=1;sp|Q9BUR5-2|MIC26_HUMAN Isoform 2 of MICOS complex subunit MIC26 O	Mitochondrion	MIM	20.08	0	134.14	8	8	8	70.8	70.8	70.8	43.8	53.9	29.8	32.6	38.2	34.3	38.2	56.7						NaN	NaN	NaN	NaN	NaN	1	1	0.98174	0.72744	0.53587	0.46373	0.29589	0.21091	0.13557	0.19569	1	1	0.6109	0.75578	0.44971
[truncated: 4,815 more rows]
[truncated: 29 more columns]
