# Supplementary material for: Temporal Analysis of Protein Ubiquitylation and Phosphorylation During Parkin-Dependent Mitophagy
Source: Mol Cell Proteomics. 2021 Dec 30;21(2):100191. doi: 10.1016/j.mcpro.2021.100191 (PMC8808264; doi:10.1016/j.mcpro.2021.100191)
Supplement: Supplemental Table S2 [file mmc3.xlsx]

## Sheet: S0
Supplementary Table 2	Protein ubiquitylation analysis supports outside-in directed degradation of mitochondrial subcompartments (Figure 3)
Column	Description
id	Unique identifier for protein
Majority protein IDs	Protein Ids that have at least half of the peptides that the leading protein has
Protein IDs	Identifiers of proteins contained in the protein group sorted by the number of identified peptides
Protein names	Names of the genes associated to the protein contained within the group
Gene names	Names of proteins contained within the group
Fasta.headers	Description of proteins contained within the group
Mitochondrion_List	Protein annotation based on MitoCarta 3.0
MitoCarta3.0_SubMitoLocalization	Protein annotation of Mitochondrial subcompartments
Significant proteome	Significantly regulated on the proteome level (ANOVA FDR < 0.1)
Proteome cluster	Cluster number of significantly regualted proteins
Ub Cluster	Cluster number after k-means clustering of highly-regulated ubiquitylaiton sites (z-score -2>x<2)
Amino.acid	Amino acid modified by ubiquitylation
Positions within proteins	Position of ubiquitylation site in the protein sequence
Sequence	Ubiquitylated peptide seqeunces based on which particular phosphorylation site was identified
Sequence window	Sequence window around ubiquitylaiton site
GlyGly..K..no.new.terminus.Probabilities	Different numbers of GlyGly sites on peptides that this site is involved in
GlyGly..K..no.new.terminus.Score.diffs	Score of GlyGly sites on peptides that this site is involved in
Position in peptide	Position of ubiquiylation site in the peptide sequence
Localization prob	The localisation probability that the ubiquitylaiton is indeed located to the reported amino acid
Score	The Andromeda score of the best identified modified peptide containing this site for each sample
WT-parkin_0h	after filtering for highly regulated ubiquitylation sites, avaraged values used for clustering
Reporter.intensity.corrected GlyGly___1_x/y_Reporter intensity corrected 1 Pr	normalized Reporter Ion intensities for ubiquitylation sites by the proteome

## Sheet: S2
Protein ubiquitylation analysis supports outside-in directed degradation of mitochondrial subcompartments (Figure 3)
TMT labels description
Experiment	Reporter.intensity.corrected.1	Reporter.intensity.corrected.2	Reporter.intensity.corrected.3	Reporter.intensity.corrected.4	Reporter.intensity.corrected.5	Reporter.intensity.corrected.6	Reporter.intensity.corrected.7	Reporter.intensity.corrected.8	Reporter.intensity.corrected.9	Reporter.intensity.corrected.10
	WT-parkin					C431A-parkin
MUb4_GlyGly	0h CCCP	2h CCCP	6h CCCP	12h CCCP	18h CCCP	0h CCCP	2h CCCP	6h CCCP	12h CCCP	18h CCCP
MUb5_GlyGly	0h CCCP	2h CCCP	6h CCCP	12h CCCP	18h CCCP	0h CCCP	2h CCCP	6h CCCP	12h CCCP	18h CCCP
MUb6_Ub	0h CCCP	2h CCCP	6h CCCP	12h CCCP	18h CCCP	0h CCCP	2h CCCP	6h CCCP	12h CCCP	18h CCCP
MPr4_Pr	0h CCCP	2h CCCP	6h CCCP	12h CCCP	18h CCCP	0h CCCP	2h CCCP	6h CCCP	12h CCCP	18h CCCP
MUb5_Pr	0h CCCP	2h CCCP	6h CCCP	12h CCCP	18h CCCP	0h CCCP	2h CCCP	6h CCCP	12h CCCP	18h CCCP
MUb6_Ub	0h CCCP	2h CCCP	6h CCCP	12h CCCP	18h CCCP	0h CCCP	2h CCCP	6h CCCP	12h CCCP	18h CCCP
id	Majority protein IDs	Protein IDs	Protein names	Gene names	Fasta.headers	Mitochondrion_List	MitoCarta3.0_SubMitoLocalization	Significant proteome	Proteome cluster	Ub Cluster	Amino.acid	Positions.within.proteins	Sequence	Sequence.window	GlyGly..K..no.new.terminus.Probabilities	GlyGly..K..no.new.terminus.Score.diffs	Position.in.peptide	Localization.prob	Score.diff	Delta.score	Score.for.localization	Localization.prob.MUb4_GlyGly	Score.diff.MUb4_GlyGly	PEP.MUb4_GlyGly	Score.MUb4_GlyGly	Localization.prob.MUb5_GlyGly	Score.diff.MUb5_GlyGly	PEP.MUb5_GlyGly	Score.MUb5_GlyGly	Localization.prob.MUb6_Ub	Score.diff.MUb6_Ub	PEP.MUb6_Ub	Score.MUb6_Ub	Number.of.GlyGly..K..no.new.terminus	WT-parkin_0h	WT-parkin_2h	WT-parkin_6h	WT-parkin_12h	WT-parkin_18h	C431A-parkin_0h	C431A-parkin_2h	C431A-parkin_6h	C431A-parkin_12h	C431A-parkin_18h	Reporter.intensity.corrected.1.MUb4_GlyGly___1_x/y_Reporter intensity corrected 1 MUb4_Pr	Reporter.intensity.corrected.2.MUb4_GlyGly___1_x/y_Reporter intensity corrected 2 MUb4_Pr	Reporter.intensity.corrected.3.MUb4_GlyGly___1_x/y_Reporter intensity corrected 3 MUb4_Pr	Reporter.intensity.corrected.4.MUb4_GlyGly___1_x/y_Reporter intensity corrected 4 MUb4_Pr	Reporter.intensity.corrected.5.MUb4_GlyGly___1_x/y_Reporter intensity corrected 5 MUb4_Pr
1670	Q9UBC2;Q9UBC2-2;Q9UBC2-3;M0R165;Q9UBC2-4;M0R2S2	Q9UBC2;Q9UBC2-2;Q9UBC2-3;M0R165;Q9UBC2-4;M0R2S2;M0R3I1;M0R1V5;K7EJR2;M0R330;M0QX30	Epidermal groWT-parkinh factor receptor substrate 15-like 1	EPS15L1	sp|Q9UBC2|EP15R_HUMAN Epidermal groWT-parkinh factor receptor substrate 15-like 1 OS=Homo sapiens OX=9606 GN=EPS15L1 PE=1 SV=1;sp|Q9UBC2-2|EP15R_HUMAN Isoform 2 of Epidermal groWT-parkinh factor receptor substrate 15-like 1 OS=Homo sapiens OX=9606 GN=EPS15L1;sp|Q9UBC2-3					Ub 4	K	534;534;534;534;534;380	SLKSTQDEINQAR	IQAGRVQLETIIKSLKSTQDEINQARSKLSQ	SLK(1)STQDEINQAR	SLK(63)STQDEINQAR	3	1	63.0912	94.532	63.091	1	63.0912	5.73e-08	119.39									1	-0.550513	NaN	2.06676	0.929501	-0.560634	-0.802563	-0.651818	0.595781	-0.898207	-0.128305	0.00255097	NaN	0.00971998	0.0066049	0.00252325
1	A0A024QZP7;P06493;A0A087WZZ9;P06493-2;E5RIU6	A0A024QZP7;P06493;A0A087WZZ9;P06493-2;E5RIU6;K7ELV5;A0A2R8YEB7;Q00534;Q96Q40-6;Q96Q40-4;Q96Q40-3;O94921-3;Q96Q40-5;Q96Q40;O94921-2;O94921	Cyclin-dependent kinase 1	CDC2;CDK1	tr|A0A024QZP7|A0A024QZP7_HUMAN Cell division cycle 2, G1 to S and G2 to M, isoform CRA_a OS=Homo sapiens OX=9606 GN=CDK1 PE=1 SV=1;sp|P06493|CDK1_HUMAN Cyclin-dependent kinase 1 OS=Homo sapiens OX=9606 GN=CDK1 PE=1 SV=3;tr|A0A087WZZ9|A0A087WZZ9_HUMAN Cycli					Ub 13	K	56;56;56;56;56	EISLLKELR	EEGVPSTAIREISLLKELRHPNIVSLQDVLM	EISLLK(1)ELR	EISLLK(120)ELR	6	1	119.747	45.371	119.75	1	119.747	1.57e-05	119.75									1	-0.921481	NaN	-0.577618	0.0357319	2.21778	-0.632443	-0.282296	-0.536403	1.01443	-0.317699	0.000388973	NaN	0.00143218	0.00329296	0.00991283
484	O94826	O94826	Mitochondrial import receptor subunit TOM70	TOMM70A	sp|O94826|TOM70_HUMAN Mitochondrial import receptor subunit TOM70 OS=Homo sapiens OX=9606 GN=TOMM70 PE=1 SV=1	Mitochondrion	MOM	Significant proteome	Proteome cluster 10	Ub 5	K	168	AAAFEQLQKWK	STFYQNRAAAFEQLQKWKEVAQDCTKAVELN	AAAFEQLQK(1)WK	AAAFEQLQK(33)WK(-33)	9	0.999516	33.1493	102.02	121.83	0.999516	33.1493	5.83e-09	130.98	0.999516	33.1493	3.48e-08	121.83	0.998398	27.9465	3.58e-08	121.5	1	-0.509751	2.71742	0.440098	-0.133467	-0.148573	-0.492117	-0.458016	-0.484767	-0.433622	-0.497207	0.0507207	4.33797	0.794432	0.511885	0.598556
3	A0A024QZP7;P06493;A0A087WZZ9;P06493-2;E5RIU6	A0A024QZP7;P06493;A0A087WZZ9;P06493-2;E5RIU6;K7ELV5;A0A2R8YEB7;Q00534;Q96Q40-6;Q96Q40-4;Q96Q40-3;O94921-3;Q96Q40-5;Q96Q40;O94921-2;O94921	Cyclin-dependent kinase 1	CDC2;CDK1	tr|A0A024QZP7|A0A024QZP7_HUMAN Cell division cycle 2, G1 to S and G2 to M, isoform CRA_a OS=Homo sapiens OX=9606 GN=CDK1 PE=1 SV=1;sp|P06493|CDK1_HUMAN Cyclin-dependent kinase 1 OS=Homo sapiens OX=9606 GN=CDK1 PE=1 SV=3;tr|A0A087WZZ9|A0A087WZZ9_HUMAN Cycli						K	6;6;6;6;6	MEDYTKIEK	__________MEDYTKIEKIGEGTYGVVYKG	MEDYTK(0.999)IEK(0.001)	MEDYTK(31)IEK(-31)	6	0.999276	31.3978	22.38	51.727					0.999276	31.3978	0.0121695	51.727					1	NaN	NaN	NaN	NaN	NaN	NaN	NaN	NaN	NaN	NaN	NaN	NaN	NaN	NaN	NaN
486	O94826	O94826	Mitochondrial import receptor subunit TOM70	TOMM70A	sp|O94826|TOM70_HUMAN Mitochondrial import receptor subunit TOM70 OS=Homo sapiens OX=9606 GN=TOMM70 PE=1 SV=1	Mitochondrion	MOM	Significant proteome	Proteome cluster 10	Ub 5	K	570	AIDMFNKAINLAK	EVQRGNMEKAIDMFNKAINLAKSEMEMAHLY	AIDMFNK(1)AINLAK	AIDMFNK(69)AINLAK(-69)	7	1	68.7787	75.977	96.64	1	68.7787	0.00011133	96.64									1	-0.599241	2.67224	0.104463	0.097149	0.331614	-0.583911	-0.474744	-0.561654	-0.461734	-0.524178	0.00375432	0.180226	0.0417138	0.0413193	0.0539669
5	P46379-3;P46379;P46379-2;A0A0G2JK23;A0A024RCR6;P46379-5;P46379-4;A0A0G2JL47;A0A0G2JJM1;X6REW1;F6S6P2	P46379-3;P46379;P46379-2;A0A0G2JK23;A0A024RCR6;P46379-5;P46379-4;A0A0G2JL47;A0A0G2JJM1;X6REW1;F6S6P2;F6VEM6;F6U341;F6WML8;F6X9W3;A0A1B0GX79;A0A0G2JJR8;F6XTU0;F6U1F2;F6UR09;F6TC96;H0Y710;H0Y4L1	Large proline-rich protein BAG6	BAG6;BAT3	sp|P46379-3|BAG6_HUMAN Isoform 3 of Large proline-rich protein BAG6 OS=Homo sapiens OX=9606 GN=BAG6;sp|P46379|BAG6_HUMAN Large proline-rich protein BAG6 OS=Homo sapiens OX=9606 GN=BAG6 PE=1 SV=2;sp|P46379-2|BAG6_HUMAN Isoform 2 of Large proline-rich protei						K	56;56;56;56;56;56;56;56;56;56;56;56;56;56;56;56;56;56;56;56;56	EHIAASVSIPSEKQR	EFKEHIAASVSIPSEKQRLIYQGRVLQDDKK	EHIAASVSIPSEK(1)QR	EHIAASVSIPSEK(62)QR	13	1	62.2875	50.311	62.287	1	62.2875	0.00701521	62.287									1	NaN	NaN	NaN	NaN	NaN	NaN	NaN	NaN	NaN	NaN	0.0581734	0.0865103	0.0791576	0.142401	0.146362
488	O94826	O94826	Mitochondrial import receptor subunit TOM70	TOMM70A	sp|O94826|TOM70_HUMAN Mitochondrial import receptor subunit TOM70 OS=Homo sapiens OX=9606 GN=TOMM70 PE=1 SV=1	Mitochondrion	MOM	Significant proteome	Proteome cluster 10	Ub 5	K	178	EVAQDCTKAVELNPK	FEQLQKWKEVAQDCTKAVELNPKYVKALFRR	EVAQDCTK(1)AVELNPK	EVAQDCTK(54)AVELNPK(-54)	8	0.999996	54.1058	71.11	82.651	0.999996	54.1058	6.35e-05	92.063	0.999983	47.7982	8.02e-05	90.367					1	-0.586408	2.57688	0.669514	0.118048	0.00447404	-0.557391	-0.567297	-0.565518	-0.497562	-0.594741	0.00758722	0.263308	0.109824	0.0657982	0.0667724
768	Q32Q12;P22392-2;P22392;J3KPD9;O60361;E7ERL0	Q32Q12;P22392-2;P22392;J3KPD9;O60361;E7ERL0;E5RHP0;F6XY72;C9K028	Nucleoside diphosphate kinase;Nucleoside diphosphate kinase B;Putative nucleoside diphosphate kinase	NME1-NME2;NME2;NME2P1;NME1	tr|Q32Q12|Q32Q12_HUMAN Nucleoside diphosphate kinase OS=Homo sapiens OX=9606 GN=NME1-NME2 PE=1 SV=1;sp|P22392-2|NDKB_HUMAN Isoform 3 of Nucleoside diphosphate kinase B OS=Homo sapiens OX=9606 GN=NME2;sp|P22392|NDKB_HUMAN Nucleoside diphosphate kinase B OS=					Ub 5	K	264;239;124;109	NIIHGSDSVKSAEK	CIQVGRNIIHGSDSVKSAEKEISLWFKPEEL	NIIHGSDSVK(1)SAEK	NIIHGSDSVK(36)SAEK(-36)	10	0.999773	36.4352	62.261	77.527	0.999773	36.4352	0.0015592	77.527									1	-0.525279	2.7619	0.226797	-0.279277	-0.286578	-0.604232	-0.102934	-0.497129	-0.243396	-0.449869	0.00136412	0.024113	0.00656886	0.00306658	0.00301605
8	A0A087X0U3;A0A087WT-parkin87;P43003-2;P43003	A0A087X0U3;A0A087WT-parkin87;P43003-2;P43003;E7EUS7;E7EUV6	Amino acid transporter;Excitatory amino acid transporter 1	SLC1A3	tr|A0A087X0U3|A0A087X0U3_HUMAN Amino acid transporter OS=Homo sapiens OX=9606 GN=SLC1A3 PE=1 SV=1;tr|A0A087WT-parkin87|A0A087WT-parkin87_HUMAN Amino acid transporter OS=Homo sapiens OX=9606 GN=SLC1A3 PE=1 SV=1;sp|P43003-2|EAA1_HUMAN Isoform 2 of Excitatory amino acid tr						K	409;475;476;521	KPYQLIAQDNETEKPIDSETK	DVEMGNSVIEENEMKKPYQLIAQDNETEKPI	K(1)PYQLIAQDNETEKPIDSETK	K(200)PYQLIAQDNETEK(-200)PIDSETK(-230)	1	1	204.002	197.45	225.87	0.999993	51.8835	0.00810914	63.184					1	204.002	1.5e-70	225.87	1	NaN	NaN	NaN	NaN	NaN	NaN	NaN	NaN	NaN	NaN	0.0951644	0.0753503	0.0472177	0.124538	0.291016
490	O94826	O94826	Mitochondrial import receptor subunit TOM70	TOMM70A	sp|O94826|TOM70_HUMAN Mitochondrial import receptor subunit TOM70 OS=Homo sapiens OX=9606 GN=TOMM70 PE=1 SV=1	Mitochondrion	MOM	Significant proteome	Proteome cluster 10	Ub 5	K	536	GLELISKAIEIDNK	LQWKQDLDRGLELISKAIEIDNKCDFAYETM	GLELISK(1)AIEIDNK	GLELISK(71)AIEIDNK(-71)	7	1	71.0103	72.697	97.551	1	71.0103	4.05e-05	97.551									1	-0.743653	2.49089	0.0932946	0.539517	0.495519	-0.530212	-0.486945	-0.668922	-0.485258	-0.704234	0.00456442	0.126002	0.0359868	0.0527399	0.051088
10	A0A087X0U3;A0A087WT-parkin87;P43003-2;P43003	A0A087X0U3;A0A087WT-parkin87;P43003-2;P43003;E7EUS7;E7EUV6	Amino acid transporter;Excitatory amino acid transporter 1	SLC1A3	tr|A0A087X0U3|A0A087X0U3_HUMAN Amino acid transporter OS=Homo sapiens OX=9606 GN=SLC1A3 PE=1 SV=1;tr|A0A087WT-parkin87|A0A087WT-parkin87_HUMAN Amino acid transporter OS=Homo sapiens OX=9606 GN=SLC1A3 PE=1 SV=1;sp|P43003-2|EAA1_HUMAN Isoform 2 of Excitatory amino acid tr						K	10;10;10;10;10;10	SNGEEPKMGGR	______MTKSNGEEPKMGGRMERFQQGVRKR	SNGEEPK(1)MGGR	SNGEEPK(85)MGGR	7	1	84.5074	76.874	84.507	1	84.5074	0.00111873	86.879									1	NaN	NaN	NaN	NaN	NaN	NaN	NaN	NaN	NaN	NaN	0.155428	0.0541647	0.098055	0.11714	0.161614
1457	Q8TEY7-2;Q8TEY7;E9PQP0;Q8TEY7-3	Q8TEY7-2;Q8TEY7;E9PQP0;Q8TEY7-3	Ubiquitin carboxyl-terminal hydrolase 33;Ubiquitinyl hydrolase 1	USP33	sp|Q8TEY7-2|UBP33_HUMAN Isoform 2 of Ubiquitin carboxyl-terminal hydrolase 33 OS=Homo sapiens OX=9606 GN=USP33;sp|Q8TEY7|UBP33_HUMAN Ubiquitin carboxyl-terminal hydrolase 33 OS=Homo sapiens OX=9606 GN=USP33 PE=1 SV=2					Ub 5	K	832;863	EWESFVKGK	YCISMQWFREWESFVKGKDGDPPGPIDNTKI	EWESFVK(0.994)GK(0.006)	Amino acid modified by ubiquitylation	7	0.993752	22.0154	76.448	103.56									0.993752	22.0154	0.000395139	103.56	1	-0.482406	2.7426	0.263936	0.0419023	-0.177851	-0.502979	-0.486465	-0.473673	-0.478565	-0.446498	NaN	NaN	NaN	NaN	NaN
12	A0A087WUK2;O14979;O14979-2;O14979-3	A0A087WUK2;O14979;O14979-2;O14979-3;A0A087WU03	Heterogeneous nuclear ribonucleoprotein D-like;Heterogeneous nuclear ribonucleoprotein D-like	HNRNPDL;HNRNPDL	tr|A0A087WUK2|A0A087WUK2_HUMAN Heterogeneous nuclear ribonucleoprotein D-like OS=Homo sapiens OX=9606 GN=HNRNPDL PE=1 SV=1;sp|O14979|HNRDL_HUMAN Heterogeneous nuclear ribonucleoprotein D-like OS=Homo sapiens OX=9606 GN=HNRNPDL PE=1 SV=3;sp|O14979-2|HNRDL_H						K	142;142;23;23	INASKNQQDDGK	SNIEEFAEGSKINASKNQQDDGKMFIGGLSW	INASK(1)NQQDDGK	Position of ubiquitylation site in the protein sequence	5	0.999999	61.0312	60.87	77.124	0.999999	61.0312	0.00469045	77.124									1	NaN	NaN	NaN	NaN	NaN	NaN	NaN	NaN	NaN	NaN	NaN	NaN	NaN	NaN	NaN
13	A0A087WUL4;A0A087WX23;A0A087WXK2;Q86TG7	A0A087WUL4;A0A087WX23;A0A087WXK2;Q86TG7	Retrotransposon-derived protein PEG10	PEG10	tr|A0A087WUL4|A0A087WUL4_HUMAN Retrotransposon-derived protein PEG10 OS=Homo sapiens OX=9606 GN=PEG10 PE=1 SV=1;tr|A0A087WX23|A0A087WX23_HUMAN Retrotransposon-derived protein PEG10 OS=Homo sapiens OX=9606 GN=PEG10 PE=1 SV=1;tr|A0A087WXK2|A0A087WXK2_HUMAN R						K	619;661;585;586	DGLITPTIAPNGAQVLQVKR	ITPTIAPNGAQVLQVKRGWKLQVSYDCRAPN	DGLITPTIAPNGAQVLQVK(1)R	Ubiquitylated peptide seqeunces based on which particular phosphorylation site was identified	19	1	186.851	168.44	186.85	1	141.967	5.08e-27	162.41	1	162.41	5.08e-27	162.41	1	186.851	8.76e-43	186.85	1	NaN	NaN	NaN	NaN	NaN	NaN	NaN	NaN	NaN	NaN	0.492106	0.861372	0.9767	1.25631	1.66708
14	A0A087WUL4;A0A087WX23;A0A087WXK2;Q86TG7	A0A087WUL4;A0A087WX23;A0A087WXK2;Q86TG7	Retrotransposon-derived protein PEG10	PEG10	tr|A0A087WUL4|A0A087WUL4_HUMAN Retrotransposon-derived protein PEG10 OS=Homo sapiens OX=9606 GN=PEG10 PE=1 SV=1;tr|A0A087WX23|A0A087WX23_HUMAN Retrotransposon-derived protein PEG10 OS=Homo sapiens OX=9606 GN=PEG10 PE=1 SV=1;tr|A0A087WXK2|A0A087WXK2_HUMAN R						K	600;642;566;567	NVKDGLITPTIAPNGAQVLQVK	EPEMAALRDFVARNVKDGLITPTIAPNGAQV	NVK(1)DGLITPTIAPNGAQVLQVK	Sequence window around ubiquitylaiton site	3	1	117.446	96.049	118.52	1	81.5003	3.51e-06	81.967					1	117.446	2.45e-16	118.52	1	NaN	NaN	NaN	NaN	NaN	NaN	NaN	NaN	NaN	NaN	0.287001	0.321824	0.365245	0.486897	0.646385
15	A0A087WUL4;A0A087WX23;A0A087WXK2;Q86TG7;B4DSP0;A0A087WZG9;Q86TG7-2	A0A087WUL4;A0A087WX23;A0A087WXK2;Q86TG7;B4DSP0;A0A087WZG9;Q86TG7-2	Retrotransposon-derived protein PEG10;Retrotransposon-derived protein PEG10	PEG10;PEG10	tr|A0A087WUL4|A0A087WUL4_HUMAN Retrotransposon-derived protein PEG10 OS=Homo sapiens OX=9606 GN=PEG10 PE=1 SV=1;tr|A0A087WX23|A0A087WX23_HUMAN Retrotransposon-derived protein PEG10 OS=Homo sapiens OX=9606 GN=PEG10 PE=1 SV=1;tr|A0A087WXK2|A0A087WXK2_HUMAN R						K	170;212;136;136;212;170;136	WASAKLER	VTSMMTGRAARWASAKLERSHYLMHNYPAFM	WASAK(1)LER	WASAK(59)LER	5	1	58.9807	36.984	58.981	1	58.9807	0.0225032	69.825									1	NaN	NaN	NaN	NaN	NaN	NaN	NaN	NaN	NaN	NaN	0.357768	0.419722	0.628358	0.807747	0.870682
16	A0A087WVQ6;Q00610-2;Q00610	A0A087WVQ6;Q00610-2;Q00610;J3KS13;A0A087WX41;P53675-2;P53675;K7EJJ5;J3KSQ2;J3KRF5;J3QL20;F5H5N6	Clathrin heavy chain;Clathrin heavy chain 1	CLTC	tr|A0A087WVQ6|A0A087WVQ6_HUMAN Clathrin heavy chain OS=Homo sapiens OX=9606 GN=CLTC PE=1 SV=1;sp|Q00610-2|CLH1_HUMAN Isoform 2 of Clathrin heavy chain 1 OS=Homo sapiens OX=9606 GN=CLTC;sp|Q00610|CLH1_HUMAN Clathrin heavy chain 1 OS=Homo sapiens OX=9606 GN=						K	1445;1441;1441;378	AVNYFSKVK	LSPRLDHTRAVNYFSKVKQLPLVKPYLRSVQ	AVNYFSK(0.997)VK(0.003)	AVNYFSK(25)VK(-25)	7	0.997062	25.3072	69.911	86.136	0.997062	25.3072	0.00258693	86.136									1	NaN	NaN	NaN	NaN	NaN	NaN	NaN	NaN	NaN	NaN	0.00628457	0.00872148	0.012907	0.0133179	0.0203464
485	O94826	O94826	Mitochondrial import receptor subunit TOM70	TOMM70A	sp|O94826|TOM70_HUMAN Mitochondrial import receptor subunit TOM70 OS=Homo sapiens OX=9606 GN=TOMM70 PE=1 SV=1	Mitochondrion	MOM	Significant proteome	Proteome cluster 10	Ub 5	K	170	WKEVAQDCTK	FYQNRAAAFEQLQKWKEVAQDCTKAVELNPK	WK(1)EVAQDCTK	WK(65)EVAQDCTK(-65)	2	1	65.2413	50.365	65.241	0.999987	48.7409	0.0944918	48.741	0	0			1	65.2413	0.0207768	65.241	1	NaN	2.53143	0.048413	-0.0356033	0.200815	-0.691459	-0.560904	-0.406293	-0.544389	-0.542007	NaN	0.0314408	0.00782852	0.00702957	0.00927779
18	A0A087WX61;Q01151	A0A087WX61;Q01151	CD83 antigen	CD83	tr|A0A087WX61|A0A087WX61_HUMAN CD83 antigen OS=Homo sapiens OX=9606 GN=CD83 PE=1 SV=1;sp|Q01151|CD83_HUMAN CD83 antigen OS=Homo sapiens OX=9606 GN=CD83 PE=1 SV=1						K	142;201	HLGLVTPHKTELV	PVTSPNKHLGLVTPHKTELV___________	HLGLVTPHK(1)TELV	HLGLVTPHK(59)TELV	9	1	58.6765	41.309	58.676	1	58.6765	0.0259003	58.676									1	NaN	NaN	NaN	NaN	NaN	NaN	NaN	NaN	NaN	NaN	0.111601	0.174233	0.116125	0.244681	0.323353
19	A0A087WX92;O15403	A0A087WX92;O15403	Monocarboxylate transporter 7	SLC16A6	tr|A0A087WX92|A0A087WX92_HUMAN Monocarboxylate transporter 7 OS=Homo sapiens OX=9606 GN=SLC16A6 PE=1 SV=1;sp|O15403|MOT7_HUMAN Monocarboxylate transporter 7 OS=Homo sapiens OX=9606 GN=SLC16A6 PE=1 SV=2						K	230;230	EAQYMLENEKTR	IQENRKEAQYMLENEKTRTSIDSIDSGVELT	EAQYMLENEK(1)TR	EAQYMLENEK(120)TR	10	1	118.367	99.621	118.37	1	118.367	8.74e-06	118.37									1	NaN	NaN	NaN	NaN	NaN	NaN	NaN	NaN	NaN	NaN	NaN	NaN	NaN	NaN	NaN
1401	Q8IXI1	Q8IXI1;H3BST5;I3L2C6;Q8IXI1-2;H3BMP9;H3BVI5;H3BUX4;H3BU27	Mitochondrial Rho GTPase 2	RHOT2	sp|Q8IXI1|MIRO2_HUMAN Mitochondrial Rho GTPase 2 OS=Homo sapiens OX=9606 GN=RHOT2 PE=1 SV=2	Mitochondrion	MOM	Significant proteome	Proteome cluster 13	Ub 5	K	409	RLDQEKGQTQR	AHAITVTREKRLDQEKGQTQRSVLLCKVVGA	RLDQEK(1)GQTQR	RLDQEK(83)GQTQR	6	1	83.0451	118.89	83.045	1	78.6526	2.01e-17	166.45	1	83.0451	2.65e-16	151.55					1	-0.566589	2.03824	1.67546	-0.131162	-0.113054	-0.579863	-0.584835	-0.615432	-0.566364	-0.556407	0.0513641	0.989445	0.802697	0.192493	0.216697
21	A0A087WY71;Q96CW1-2;Q96CW1;E9PFW3;C9JJ47	A0A087WY71;Q96CW1-2;Q96CW1;E9PFW3;C9JJ47;C9JGT8;C9JJD3;C9JTK4;C9JPV8;H7C4C3	AP-2 complex subunit mu	AP2M1	tr|A0A087WY71|A0A087WY71_HUMAN AP-2 complex subunit mu OS=Homo sapiens OX=9606 GN=AP2M1 PE=1 SV=1;sp|Q96CW1-2|AP2M1_HUMAN Isoform 2 of AP-2 complex subunit mu OS=Homo sapiens OX=9606 GN=AP2M1;sp|Q96CW1|AP2M1_HUMAN AP-2 complex subunit mu OS=Homo sapiens OX						K	223;222;224;249	IVIEKQGK	MPECKFGMNDKIVIEKQGKGTADETSKSGKQ	IVIEK(1)QGK	IVIEK(44)QGK(-44)	5	0.999958	43.7169	45.8	79.597	0.999958	43.7169	0.0103296	79.597	0.999925	41.2215	0.0124155	77.923					1	NaN	NaN	NaN	NaN	NaN	NaN	NaN	NaN	NaN	NaN	0.132646	0.0958177	0.104203	0.187975	0.235193
22	A0A087WY71;Q96CW1-2;Q96CW1;E9PFW3;C9JJ47	A0A087WY71;Q96CW1-2;Q96CW1;E9PFW3;C9JJ47;C9JGT8;C9JJD3;C9JTK4;C9JPV8;H7C4C3	AP-2 complex subunit mu	AP2M1	tr|A0A087WY71|A0A087WY71_HUMAN AP-2 complex subunit mu OS=Homo sapiens OX=9606 GN=AP2M1 PE=1 SV=1;sp|Q96CW1-2|AP2M1_HUMAN Isoform 2 of AP-2 complex subunit mu OS=Homo sapiens OX=9606 GN=AP2M1;sp|Q96CW1|AP2M1_HUMAN AP-2 complex subunit mu OS=Homo sapiens OX						K	226;225;227;252;156	QGKGTADETSK	CKFGMNDKIVIEKQGKGTADETSKSGKQSIA	QGK(1)GTADETSK	QGK(120)GTADETSK(-120)	3	1	122.46	108.71	124.6	1	122.46	2.6e-08	124.6	1	102.892	2.68e-05	105.03	1	96.2678	4.39e-05	98.407	1	NaN	NaN	NaN	NaN	NaN	NaN	NaN	NaN	NaN	NaN	0.188222	0.104451	0.162416	0.209265	0.278043
23	P61077-3;P61077;A0A087WY85;A0A0A0MQU3;H9KV45;D6RAH7;P61077-2;P62837-2;P62837;D6RFM0;D6RA11;D6RAW0;P51668;A0A087WW00;Q9Y2X8;C9J9H9	P61077-3;P61077;A0A087WY85;A0A0A0MQU3;H9KV45;D6RAH7;P61077-2;P62837-2;P62837;D6RFM0;D6RA11;D6RAW0;D6RGD0;D6R933;D6RIZ3;D6R980;D6R9F6;P51668;A0A087WW00;Q9Y2X8;C9J9H9	Ubiquitin-conjugating enzyme E2 D3;Ubiquitin-conjugating enzyme E2 D2;Ubiquitin-conjugating enzyme E2 D1;Ubiquitin-conjugating enzyme E2 D4	UBE2D3;UBE2D2;UBE2D1;UBE2D4	sp|P61077-3|UB2D3_HUMAN Isoform 3 of Ubiquitin-conjugating enzyme E2 D3 OS=Homo sapiens OX=9606 GN=UBE2D3;sp|P61077|UB2D3_HUMAN Ubiquitin-conjugating enzyme E2 D3 OS=Homo sapiens OX=9606 GN=UBE2D3 PE=1 SV=1;tr|A0A087WY85|A0A087WY85_HUMAN Ubiquitin-conjugat						K	146;144;145;144;138;115;115;144;144;106;144	EWT-parkinQKYAM	SDKEKYNRHAREWT-parkinQKYAM____________;TDRDKYNRISREWT-parkinQKYAM____________	EWT-parkinQK(1)YAM	EWT-parkinQK(63)YAM	5	1	63.2871	64.601	63.287	1	75.3106	0.0548372	75.311					1	63.2871	0.107256	63.287	1	NaN	NaN	NaN	NaN	NaN	NaN	NaN	NaN	NaN	NaN	0.238269	0.47649	0.455739	0.464411	0.705554
24	C9JPV1;A0A087WYN0;A0A087WY96;P31641-2;P31641	C9JPV1;A0A087WYN0;A0A087WY96;P31641-2;P31641	Transporter;Sodium- and chloride-dependent taurine transporter	SLC6A6	tr|C9JPV1|C9JPV1_HUMAN Transporter (Fragment) OS=Homo sapiens OX=9606 GN=SLC6A6 PE=1 SV=1;tr|A0A087WYN0|A0A087WYN0_HUMAN Transporter OS=Homo sapiens OX=9606 GN=SLC6A6 PE=1 SV=1;tr|A0A087WY96|A0A087WY96_HUMAN Transporter OS=Homo sapiens OX=9606 GN=SLC6A6 PE						K	19;120;120;19;19	DILKPSPGK	KEKLQCLKDFHKDILKPSPGKSPGTRPEDEA	DILK(1)PSPGK	DILK(49)PSPGK(-49)	4	0.999988	49.3737	41.211	64.04	0.999988	49.3737	0.021151	64.04									1	NaN	NaN	NaN	NaN	NaN	NaN	NaN	NaN	NaN	NaN	NaN	NaN	NaN	NaN	NaN
25	A0A087WYD6;X5CMH5;Q03519;A0A0G2JLV0;E7ENX8;Q03519-2;A0A140T9S0	A0A087WYD6;X5CMH5;Q03519;A0A0G2JLV0;E7ENX8;Q03519-2;A0A140T9S0	Antigen peptide transporter 2	TAP2	tr|A0A087WYD6|A0A087WYD6_HUMAN Antigen peptide transporter 2 OS=Homo sapiens OX=9606 GN=TAP2 PE=1 SV=1;tr|X5CMH5|X5CMH5_HUMAN Antigen peptide transporter 2 OS=Homo sapiens OX=9606 GN=TAP2 PE=1 SV=1;sp|Q03519|TAP2_HUMAN Antigen peptide transporter 2 OS=Homo						K	245;245;245;245;245;245;245	QDLGFFQETKTGELNSR	FSSLLRQDLGFFQETKTGELNSRLSSDTTLM	QDLGFFQETK(1)TGELNSR	QDLGFFQETK(120)TGELNSR	10	1	124.988	108.11	124.99	1	105.897	5.47e-10	105.9					1	124.988	6.29e-13	124.99	1	NaN	NaN	NaN	NaN	NaN	NaN	NaN	NaN	NaN	NaN	0.0131069	0.0127941	0.00946202	0.035431	0.043621
26	A0A087X1F5;A0A087WYV9;P57105	A0A087X1F5;A0A087WYV9;A0A087WX56;Q9P0S2;P57105	Synaptojanin-2-binding protein	SYNJ2BP-COX16;SYNJ2BP	tr|A0A087X1F5|A0A087X1F5_HUMAN SYNJ2BP-COX16 readthrough (Fragment) OS=Homo sapiens OX=9606 GN=SYNJ2BP-COX16 PE=4 SV=6;tr|A0A087WYV9|A0A087WYV9_HUMAN SYNJ2BP-COX16 readthrough OS=Homo sapiens OX=9606 GN=SYNJ2BP-COX16 PE=4 SV=1;sp|P57105|SYJ2B_HUMAN Synapto	Mitochondrion	MOM	Significant proteome	Proteome cluster 14		K	48;48;48	IKENGAAALDGR	QQYVSNDSGIYVSRIKENGAAALDGRLQEGD	IK(1)ENGAAALDGR	IK(62)ENGAAALDGR	2	1	61.5322	74.901	61.532	1	61.5322	1.56e-05	102.33									1	NaN	NaN	NaN	NaN	NaN	NaN	NaN	NaN	NaN	NaN	0.163431	0.813193	1.08841	0.998091	0.639335
27	A0A087WZK9;B3KS98;O15372	A0A087WZK9;B3KS98;O15372;E5RGU4;E5RJT0;E5RHC7;E5RH59;E5RFW7;E5RFH0	Eukaryotic translation initiation factor 3 subunit H	EIF3H	tr|A0A087WZK9|A0A087WZK9_HUMAN Eukaryotic translation initiation factor 3 subunit H OS=Homo sapiens OX=9606 GN=EIF3H PE=1 SV=1;tr|B3KS98|B3KS98_HUMAN Eukaryotic translation initiation factor 3 subunit H OS=Homo sapiens OX=9606 GN=EIF3H PE=1 SV=1;sp|O15372|						K	28;42;28;28;28;28;42;28	GKGGSGDSAVK	TSSSSTAGAAGKGKGKGGSGDSAVKQVQIDG	GK(1)GGSGDSAVK	GK(70)GGSGDSAVK(-70)	2	1	70.4884	20.988	70.488	1	70.4884	0.0100344	70.488									1	NaN	NaN	NaN	NaN	NaN	NaN	NaN	NaN	NaN	NaN	0.0241973	0.022491	0.0505784	0.0385997	0.0433472
28	A0A087X1Q1;A0A087WZU8;A0A0U1RQC9;P04637-7;P04637-4;P04637	A0A087X1Q1;A0A087WZU8;A0A0U1RQC9;P04637-7;P04637-4;P04637	Cellular tumor antigen p53	TP53	tr|A0A087X1Q1|A0A087X1Q1_HUMAN Cellular tumor antigen p53 OS=Homo sapiens OX=9606 GN=TP53 PE=1 SV=1;tr|A0A087WZU8|A0A087WZU8_HUMAN Cellular tumor antigen p53 OS=Homo sapiens OX=9606 GN=TP53 PE=1 SV=1;tr|A0A0U1RQC9|A0A0U1RQC9_HUMAN Cellular tumor antigen p5						K	198;346;318;225;318;357	DAQAGKEPGGSR	RELNEALELKDAQAGKEPGGSRAHSSHLKSK	DAQAGK(1)EPGGSR	DAQAGK(90)EPGGSR	6	1	89.6631	77.783	89.663	1	101.532	1.66e-05	101.53					1	89.6631	0.000593949	89.663	1	NaN	NaN	NaN	NaN	NaN	NaN	NaN	NaN	NaN	NaN	NaN	NaN	NaN	NaN	NaN
497	O95140;O95140-2	O95140;O95140-2;Q5JXC5	Mitofusin-2	MFN2	sp|O95140|MFN2_HUMAN Mitofusin-2 OS=Homo sapiens OX=9606 GN=MFN2 PE=1 SV=3;sp|O95140-2|MFN2_HUMAN Isoform 2 of Mitofusin-2 OS=Homo sapiens OX=9606 GN=MFN2	Mitochondrion	MOM	Significant proteome	Proteome cluster 2	Ub 5	K	416;114	QLELLAQDYKLR	LKFIDKQLELLAQDYKLRIKQITEEVERQVS	QLELLAQDYK(1)LR	QLELLAQDYK(150)LR	10	1	154.672	121.73	154.67	1	114.817	7.24e-07	114.82	1	132.502	1.28e-07	132.5	1	154.672	2.38e-19	154.67	1	-0.364139	2.20128	0.16162	1.26807	0.163099	-0.74443	-0.678674	-0.622518	-0.675334	-0.708978	NaN	0.839267	0.20279	0.246934	0.189122
30	G3V2W9;A0A087X060;Q56P03	G3V2W9;A0A087X060;Q56P03	E2F-associated phosphoprotein	EAPP	tr|G3V2W9|G3V2W9_HUMAN E2F-associated phosphoprotein (Fragment) OS=Homo sapiens OX=9606 GN=EAPP PE=1 SV=1;tr|A0A087X060|A0A087X060_HUMAN E2F-associated phosphoprotein OS=Homo sapiens OX=9606 GN=EAPP PE=1 SV=1;sp|Q56P03|EAPP_HUMAN E2F-associated phosphoprot						K	72;93;93	LSSLGTGSSSGNGKVATAPTR	DKLSSLGTGSSSGNGKVATAPTRYYDDIYFD	LSSLGTGSSSGNGK(1)VATAPTR	LSSLGTGSSSGNGK(100)VATAPTR	14	1	100.209	87.228	100.21	1	100.209	3e-09	100.21									1	NaN	NaN	NaN	NaN	NaN	NaN	NaN	NaN	NaN	NaN	NaN	NaN	NaN	NaN	NaN
33					tr|A0A087X0T3|A0A087X0T3_HUMAN Myosin-7B OS=Homo sapiens OX=9606 GN=MYH7B PE=1 SV=1;sp|A7E2Y1|MYH7B_HUMAN Myosin-7B OS=Homo sapiens OX=9606 GN=MYH7B PE=1 SV=4						K	641;642	KRKYQAHFEVVHYAGVVPYSIVGWLEKNK	HYAGVVPYSIVGWLEKNKDPLNETVVPIFQK	K(0.5)RK(0.5)YQAHFEVVHYAGVVPYSIVGWLEK(1)NK(1)	K(0)RK(0)YQAHFEVVHYAGVVPYSIVGWLEK(66)NK(66)	27	1	66.4635	43.177	68.231									1	66.4635	0.0144435	68.231	3	NaN	NaN	NaN	NaN	NaN	NaN	NaN	NaN	NaN	NaN	NaN	NaN	NaN	NaN	NaN
34					tr|A0A087X0T3|A0A087X0T3_HUMAN Myosin-7B OS=Homo sapiens OX=9606 GN=MYH7B PE=1 SV=1;sp|A7E2Y1|MYH7B_HUMAN Myosin-7B OS=Homo sapiens OX=9606 GN=MYH7B PE=1 SV=4						K	643;644	KRKYQAHFEVVHYAGVVPYSIVGWLEKNK	AGVVPYSIVGWLEKNKDPLNETVVPIFQKSQ	K(0.5)RK(0.5)YQAHFEVVHYAGVVPYSIVGWLEK(1)NK(1)	K(0)RK(0)YQAHFEVVHYAGVVPYSIVGWLEK(66)NK(66)	29	1	66.3496	43.177	68.231									1	66.3496	0.0144435	68.231	3	NaN	NaN	NaN	NaN	NaN	NaN	NaN	NaN	NaN	NaN	NaN	NaN	NaN	NaN	NaN
35					tr|A0A494C142|A0A494C142_HUMAN BRCA1-associated RING domain protein 1 (Fragment) OS=Homo sapiens OX=9606 GN=BARD1 PE=1 SV=1;tr|A0A087X2H0|A0A087X2H0_HUMAN BRCA1-associated RING domain protein 1 OS=Homo sapiens OX=9606 GN=BARD1 PE=1 SV=2;sp|Q99728-3|BARD1_H						K	152;204;107;185;204	SGKKQKKK	ADVSERAKKASARSGKKQKKKTLAEINQKWN	SGK(1)K(1)QK(1)K(1)K(1)	SGK(49)K(49)QK(49)K(49)K(49)	3	1	48.5612	12.137	48.561					1	48.5612	0.058501	48.561					5	NaN	NaN	NaN	NaN	NaN	NaN	NaN	NaN	NaN	NaN	NaN	NaN	NaN	NaN	NaN
36					tr|A0A494C142|A0A494C142_HUMAN BRCA1-associated RING domain protein 1 (Fragment) OS=Homo sapiens OX=9606 GN=BARD1 PE=1 SV=1;tr|A0A087X2H0|A0A087X2H0_HUMAN BRCA1-associated RING domain protein 1 OS=Homo sapiens OX=9606 GN=BARD1 PE=1 SV=2;sp|Q99728-3|BARD1_H						K	153;205;108;186;205	SGKKQKKK	DVSERAKKASARSGKKQKKKTLAEINQKWNL	SGK(1)K(1)QK(1)K(1)K(1)	SGK(49)K(49)QK(49)K(49)K(49)	4	1	48.5612	12.137	48.561					1	48.5612	0.058501	48.561					5	NaN	NaN	NaN	NaN	NaN	NaN	NaN	NaN	NaN	NaN	NaN	NaN	NaN	NaN	NaN
37					tr|A0A494C142|A0A494C142_HUMAN BRCA1-associated RING domain protein 1 (Fragment) OS=Homo sapiens OX=9606 GN=BARD1 PE=1 SV=1;tr|A0A087X2H0|A0A087X2H0_HUMAN BRCA1-associated RING domain protein 1 OS=Homo sapiens OX=9606 GN=BARD1 PE=1 SV=2;sp|Q99728-3|BARD1_H						K	155;207;110;188;207	SGKKQKKK	SERAKKASARSGKKQKKKTLAEINQKWNLEA	SGK(1)K(1)QK(1)K(1)K(1)	SGK(49)K(49)QK(49)K(49)K(49)	6	1	48.5612	12.137	48.561					1	48.5612	0.058501	48.561					5	NaN	NaN	NaN	NaN	NaN	NaN	NaN	NaN	NaN	NaN	NaN	NaN	NaN	NaN	NaN
38					tr|A0A494C142|A0A494C142_HUMAN BRCA1-associated RING domain protein 1 (Fragment) OS=Homo sapiens OX=9606 GN=BARD1 PE=1 SV=1;tr|A0A087X2H0|A0A087X2H0_HUMAN BRCA1-associated RING domain protein 1 OS=Homo sapiens OX=9606 GN=BARD1 PE=1 SV=2;sp|Q99728-3|BARD1_H						K	156;208;111;189;208	SGKKQKKK	ERAKKASARSGKKQKKKTLAEINQKWNLEAE	SGK(1)K(1)QK(1)K(1)K(1)	SGK(49)K(49)QK(49)K(49)K(49)	7	1	48.5612	12.137	48.561					1	48.5612	0.058501	48.561					5	NaN	NaN	NaN	NaN	NaN	NaN	NaN	NaN	NaN	NaN	NaN	NaN	NaN	NaN	NaN
39					tr|A0A494C142|A0A494C142_HUMAN BRCA1-associated RING domain protein 1 (Fragment) OS=Homo sapiens OX=9606 GN=BARD1 PE=1 SV=1;tr|A0A087X2H0|A0A087X2H0_HUMAN BRCA1-associated RING domain protein 1 OS=Homo sapiens OX=9606 GN=BARD1 PE=1 SV=2;sp|Q99728-3|BARD1_H						K	157;209;112;190;209	SGKKQKKK	RAKKASARSGKKQKKKTLAEINQKWNLEAEK	SGK(1)K(1)QK(1)K(1)K(1)	SGK(49)K(49)QK(49)K(49)K(49)	8	1	48.5612	12.137	48.561					1	48.5612	0.058501	48.561					5	NaN	NaN	NaN	NaN	NaN	NaN	NaN	NaN	NaN	NaN	NaN	NaN	NaN	NaN	NaN
40	A0A087X2I1;P62333;H0YJC0	A0A087X2I1;P62333;H0YJC0;H0YJS8;H0YJX2;H0YJE9;H0YJT1	26S protease regulatory subunit 10B	PSMC6	tr|A0A087X2I1|A0A087X2I1_HUMAN 26S proteasome regulatory subunit 10B OS=Homo sapiens OX=9606 GN=PSMC6 PE=1 SV=1;sp|P62333|PRS10_HUMAN 26S proteasome regulatory subunit 10B OS=Homo sapiens OX=9606 GN=PSMC6 PE=1 SV=1;tr|H0YJC0|H0YJC0_HUMAN 26S proteasome reg						K	48;34;34;34;34	EQLKELTK	HKEIDGRLKELREQLKELTKQYEKSENDLKA	EQLK(1)ELTK	EQLK(64)ELTK(-64)	4	1	63.532	51.408	81.972	1	63.532	0.0085515	81.972									1	NaN	NaN	NaN	NaN	NaN	NaN	NaN	NaN	NaN	NaN	0.0814412	0.171167	0.16863	0.167693	0.21576
41	A0A096LNV3;A0A096LP02;Q9Y508-2;Q9Y508	A0A096LNV3;A0A096LP02;Q9Y508-2;Q9Y508;A0A096LNT1;A0A096LNN8;A0A096LPF9	E3 ubiquitin-protein ligase RNF114	RNF114	tr|A0A096LNV3|A0A096LNV3_HUMAN E3 ubiquitin-protein ligase RNF114 (Fragment) OS=Homo sapiens OX=9606 GN=RNF114 PE=1 SV=1;tr|A0A096LP02|A0A096LP02_HUMAN E3 ubiquitin-protein ligase RNF114 OS=Homo sapiens OX=9606 GN=RNF114 PE=1 SV=1;sp|Q9Y508-2|RN114_HUMAN I						K	126;126;126;126	ATIKDASLQPR	SKYQNYIMEGVKATIKDASLQPRNVPNRYTF	ATIK(1)DASLQPR	ATIK(110)DASLQPR	4	1	105.46	88.73	105.46	1	97.8134	6.28e-05	97.813	1	105.46	3.2e-08	122.69					1	NaN	NaN	NaN	NaN	NaN	NaN	NaN	NaN	NaN	NaN	0.609969	0.843255	0.851931	0.911447	0.970154
1393	Q8IWA4-3;Q8IWA4;H7C5H5	Q8IWA4-3;Q8IWA4;H7C5H5;Q8IWA4-2;C9JXQ1	Mitofusin-1	MFN1	sp|Q8IWA4-3|MFN1_HUMAN Isoform 3 of Mitofusin-1 OS=Homo sapiens OX=9606 GN=MFN1;sp|Q8IWA4|MFN1_HUMAN Mitofusin-1 OS=Homo sapiens OX=9606 GN=MFN1 PE=1 SV=3;tr|H7C5H5|H7C5H5_HUMAN Mitofusin-1 (Fragment) OS=Homo sapiens OX=9606 GN=MFN1 PE=1 SV=1	Mitochondrion	MOM	Significant proteome	Proteome cluster 2	Ub 5	K	399;399;262	IKEVTEEVANK	RNQMNLLTLDVKKKIKEVTEEVANKVSCAMT	IK(1)EVTEEVANK	IK(80)EVTEEVANK(-80)	2	1	79.8202	55.029	79.82	1	79.8202	0.00235614	79.82									1	-0.527982	2.74739	0.262811	-0.143505	-0.0468951	-0.585783	-0.355669	-0.424755	-0.425406	-0.500203	0.0962461	3.53959	0.927596	0.500441	0.602006
43	E7EMV7;A0A0A0MRZ4;Q15025-7;Q15025-8;Q15025-5;Q15025-6;Q15025-4;Q15025-3;Q15025-2;Q15025	E7EMV7;A0A0A0MRZ4;Q15025-7;Q15025-8;Q15025-5;Q15025-6;Q15025-4;Q15025-3;Q15025-2;Q15025;E7EW15;H0YC17	TNFAIP3-interacting protein 1	TNIP1	tr|E7EMV7|E7EMV7_HUMAN TNFAIP3-interacting protein 1 OS=Homo sapiens OX=9606 GN=TNIP1 PE=1 SV=1;tr|A0A0A0MRZ4|A0A0A0MRZ4_HUMAN TNFAIP3-interacting protein 1 OS=Homo sapiens OX=9606 GN=TNIP1 PE=1 SV=1;sp|Q15025-7|TNIP1_HUMAN Isoform 7 of TNFAIP3-interacting						K	336;389;389;389;389;389;389;336;389;389	EQLTAEAKELR	IEMEETDKEQLTAEAKELRQKVKYLQDQLSP	EQLTAEAK(1)ELR	EQLTAEAK(77)ELR	8	1	77.1846	46.456	77.185	1	77.1846	0.00452477	77.185									1	NaN	NaN	NaN	NaN	NaN	NaN	NaN	NaN	NaN	NaN	0.065176	0.065409	0.0597846	0.18353	0.138655
1394	Q8IWA4-3;Q8IWA4;H7C5H5	Q8IWA4-3;Q8IWA4;H7C5H5;Q8IWA4-2;C9JXQ1	Mitofusin-1	MFN1	sp|Q8IWA4-3|MFN1_HUMAN Isoform 3 of Mitofusin-1 OS=Homo sapiens OX=9606 GN=MFN1;sp|Q8IWA4|MFN1_HUMAN Mitofusin-1 OS=Homo sapiens OX=9606 GN=MFN1 PE=1 SV=3;tr|H7C5H5|H7C5H5_HUMAN Mitofusin-1 (Fragment) OS=Homo sapiens OX=9606 GN=MFN1 PE=1 SV=1	Mitochondrion	MOM	Significant proteome	Proteome cluster 2	Ub 5	K	395;395;258	NQMNLLTLDVKK	LDFIRNQMNLLTLDVKKKIKEVTEEVANKVS	NQMNLLTLDVK(0.929)K(0.071)	NQMNLLTLDVK(11)K(-11)	11	0.928858	11.1582	105.35	108.37	0.928858	11.1582	6.6e-06	116.01					0.91769	10.4724	1.58e-12	138.75	1	-0.561598	2.62565	0.160396	0.44194	0.121664	-0.559767	-0.563111	-0.554125	-0.5536	-0.557451	0.0649143	7.81452	2.15305	1.59544	2.4999
45	P54252-1;P54252;P54252-4;A0A2R8Y3X7;G3V3R7;G3V4U9;A0A0A0MS38;P54252-3;C9JQV6;G3V2G1;A0A087WXY4;E9PJN5;G3V526;S4R399;F5H211;D3VVH9;G3V3T6;A0A087X1A8;G3V2G2;P54252-5;G3V328;A0A2R8Y888	P54252-1;P54252;P54252-4;A0A2R8Y3X7;G3V3R7;G3V4U9;A0A0A0MS38;P54252-3;C9JQV6;G3V2G1;A0A087WXY4;E9PJN5;G3V526;S4R399;F5H211;D3VVH9;G3V3T6;A0A087X1A8;G3V2G2;P54252-5;G3V328;A0A2R8Y888;G3V3A6;D3VVP3;D6R9I5;G3V4B1;G3V390;G3V4F5;G3V4F4;G3V5H3;G3V3S5	Ataxin-3	ATXN3	sp|P54252-1|ATX3_HUMAN Isoform 1 of Ataxin-3 OS=Homo sapiens OX=9606 GN=ATXN3;sp|P54252|ATX3_HUMAN Ataxin-3 OS=Homo sapiens OX=9606 GN=ATXN3 PE=1 SV=5;sp|P54252-4|ATX3_HUMAN Isoform 4 of Ataxin-3 OS=Homo sapiens OX=9606 GN=ATXN3;tr|A0A2R8Y3X7|A0A2R8Y3X7_HU						K	291;291;276;291;290;240;240;236;221;185;112;112;112;221	EAYFEKQQQK	LTSEELRKRREAYFEKQQQKQQQQQQQQQQG	EAYFEK(1)QQQK	EAYFEK(49)QQQK(-49)	6	0.999986	48.5992	61.005	73.985	0.999986	48.5992	0.00932416	73.985									1	NaN	NaN	NaN	NaN	NaN	NaN	NaN	NaN	NaN	NaN	NaN	NaN	NaN	NaN	NaN
46	P54252-1;P54252;P54252-4;A0A2R8Y3X7;G3V3R7;G3V4U9;A0A0A0MS38;P54252-3;C9JQV6;G3V2G1;A0A087WXY4;E9PJN5;G3V526;S4R399;F5H211;D3VVH9;G3V3T6;A0A087X1A8;G3V2G2;P54252-5;G3V328;A0A2R8Y888	P54252-1;P54252;P54252-4;A0A2R8Y3X7;G3V3R7;G3V4U9;A0A0A0MS38;P54252-3;C9JQV6;G3V2G1;A0A087WXY4;E9PJN5;G3V526;S4R399;F5H211;D3VVH9;G3V3T6;A0A087X1A8;G3V2G2;P54252-5;G3V328;A0A2R8Y888;G3V3A6;D3VVP3;D6R9I5;G3V4B1;G3V390;G3V4F5;G3V4F4;G3V5H3;G3V3S5	Ataxin-3	ATXN3	sp|P54252-1|ATX3_HUMAN Isoform 1 of Ataxin-3 OS=Homo sapiens OX=9606 GN=ATXN3;sp|P54252|ATX3_HUMAN Ataxin-3 OS=Homo sapiens OX=9606 GN=ATXN3 PE=1 SV=5;sp|P54252-4|ATX3_HUMAN Isoform 4 of Ataxin-3 OS=Homo sapiens OX=9606 GN=ATXN3;tr|A0A2R8Y3X7|A0A2R8Y3X7_HU						K	200;200;185;200;199;149;149;145;130;94;200;134;134;158;200;200;21;200;21;21;130;21	LIGEELAQLKEQR	QMHRPKLIGEELAQLKEQRVHKTDLERVLEA	LIGEELAQLK(1)EQR	LIGEELAQLK(55)EQR	10	1	55.196	54.437	55.196					1	55.196	0.00603798	72.705					1	NaN	NaN	NaN	NaN	NaN	NaN	NaN	NaN	NaN	NaN	NaN	NaN	NaN	NaN	NaN
47	P54252-1;P54252;P54252-4;A0A2R8Y3X7;G3V3R7;G3V4U9;A0A0A0MS38;P54252-3;C9JQV6;G3V2G1;A0A087WXY4;E9PJN5;G3V526;S4R399;F5H211;D3VVH9;G3V3T6;A0A087X1A8;G3V2G2;P54252-5;G3V328;A0A2R8Y888	P54252-1;P54252;P54252-4;A0A2R8Y3X7;G3V3R7;G3V4U9;A0A0A0MS38;P54252-3;C9JQV6;G3V2G1;A0A087WXY4;E9PJN5;G3V526;S4R399;F5H211;D3VVH9;G3V3T6;A0A087X1A8;G3V2G2;P54252-5;G3V328;A0A2R8Y888;G3V3A6;D3VVP3;D6R9I5;G3V4B1;G3V390;G3V4F5;G3V4F4;G3V5H3;G3V3S5	Ataxin-3	ATXN3	sp|P54252-1|ATX3_HUMAN Isoform 1 of Ataxin-3 OS=Homo sapiens OX=9606 GN=ATXN3;sp|P54252|ATX3_HUMAN Ataxin-3 OS=Homo sapiens OX=9606 GN=ATXN3 PE=1 SV=5;sp|P54252-4|ATX3_HUMAN Isoform 4 of Ataxin-3 OS=Homo sapiens OX=9606 GN=ATXN3;tr|A0A2R8Y3X7|A0A2R8Y3X7_HU						K	206;206;191;206;205;155;155;151;136;100;206;140;140;164;206;206;27;206;27;27;136;27	VHKTDLER	LIGEELAQLKEQRVHKTDLERVLEANDGSGM	VHK(1)TDLER	VHK(55)TDLER	3	1	54.7125	29.818	54.712	1	54.7125	0.0956988	54.712									1	NaN	NaN	NaN	NaN	NaN	NaN	NaN	NaN	NaN	NaN	NaN	NaN	NaN	NaN	NaN
343	J3KPT4;Q9H4I3;Q9H4I3-2	J3KPT4;Q9H4I3;Q9H4I3-2	TraB domain-containing protein	TRABD	tr|J3KPT4|J3KPT4_HUMAN TraB domain-containing protein OS=Homo sapiens OX=9606 GN=TRABD PE=1 SV=1;sp|Q9H4I3|TRABD_HUMAN TraB domain-containing protein OS=Homo sapiens OX=9606 GN=TRABD PE=1 SV=1;sp|Q9H4I3-2|TRABD_HUMAN Isoform 2 of TraB domain-containing pro			Significant proteome	Proteome cluster 2	Ub 5	K	176;176;130	EAFKEASK	EQLGMAPGGEFREAFKEASKVPFCKFHLGDR	EAFK(1)EASK	EAFK(53)EASK(-53)	4	0.999995	52.6473	43.305	69.423	0.999995	52.6473	0.0230029	69.423									1	-0.647287	2.61813	0.283217	-0.00250185	0.413531	-0.690712	-0.578676	-0.559822	-0.43336	-0.402521	0.516872	8.89289	2.90368	2.17079	3.23794
49	A0A0A0MTI1;Q15392-2;Q15392	A0A0A0MTI1;Q15392-2;Q15392;A0A3B3IRV7;A0A3B3ISR5;A0A3B3ITT9;A0A3B3IT58	Delta(24)-sterol reductase	DHCR24	tr|A0A0A0MTI1|A0A0A0MTI1_HUMAN Delta(24)-sterol reductase OS=Homo sapiens OX=9606 GN=DHCR24 PE=1 SV=1;sp|Q15392-2|DHC24_HUMAN Isoform 2 of Delta(24)-sterol reductase OS=Homo sapiens OX=9606 GN=DHCR24;sp|Q15392|DHC24_HUMAN Delta(24)-sterol reductase OS=Homo						K	458;405;446	VKHFEAR	AELYIDIGAYGEPRVKHFEARSCMRQLEKFV	VK(1)HFEAR	VK(65)HFEAR	2	1	65.3126	41.756	65.313	1	65.3126	0.0600266	65.313									1	NaN	NaN	NaN	NaN	NaN	NaN	NaN	NaN	NaN	NaN	NaN	NaN	NaN	NaN	NaN
1395	Q8IWA4-3;Q8IWA4;H7C5H5	Q8IWA4-3;Q8IWA4;H7C5H5;Q8IWA4-2;C9JXQ1	Mitofusin-1	MFN1	sp|Q8IWA4-3|MFN1_HUMAN Isoform 3 of Mitofusin-1 OS=Homo sapiens OX=9606 GN=MFN1;sp|Q8IWA4|MFN1_HUMAN Mitofusin-1 OS=Homo sapiens OX=9606 GN=MFN1 PE=1 SV=3;tr|H7C5H5|H7C5H5_HUMAN Mitofusin-1 (Fragment) OS=Homo sapiens OX=9606 GN=MFN1 PE=1 SV=1	Mitochondrion	MOM	Significant proteome	Proteome cluster 2	Ub 5	K	396;396;259	NQMNLLTLDVKKK	DFIRNQMNLLTLDVKKKIKEVTEEVANKVSC	NQMNLLTLDVK(0.435)K(0.539)K(0.026)	NQMNLLTLDVK(-0.93)K(0.93)K(-13)	12	0.538705	0.929221	93.543	111.91	0.538705	0.929221	3.88e-06	111.91									1	-0.617209	2.49002	0.133643	0.0914099	0.219293	-0.584958	-0.541135	-0.605649	-0.585419	NaN	0.0406931	6.50465	1.60269	1.51483	1.78086
51	A0A0A0MTR7;A0A0A0MTC1;Q63HN8;Q63HN8-4	A0A0A0MTR7;A0A0A0MTC1;Q63HN8;Q63HN8-4;Q63HN8-6;Q63HN8-5;I3L3H9	E3 ubiquitin-protein ligase RNF213	RNF213	tr|A0A0A0MTR7|A0A0A0MTR7_HUMAN E3 ubiquitin-protein ligase RNF213 OS=Homo sapiens OX=9606 GN=RNF213 PE=1 SV=1;tr|A0A0A0MTC1|A0A0A0MTC1_HUMAN E3 ubiquitin-protein ligase RNF213 OS=Homo sapiens OX=9606 GN=RNF213 PE=1 SV=1;sp|Q63HN8|RN213_HUMAN E3 ubiquitin-p						K	1079;1128;1079;1128	ILANVTEDAKR	CGTDEKILANVTEDAKRLIAVADSVLTKVVG	ILANVTEDAK(1)R	ILANVTEDAK(76)R	10	1	76.1427	78.499	76.143	1	92.5385	0.00045332	114.89					1	76.1427	0.0242669	76.143	1	NaN	NaN	NaN	NaN	NaN	NaN	NaN	NaN	NaN	NaN	0.00632787	0.0144356	0.0215158	0.0269753	0.0330568
52	A0A0B4J1R6;P29401;P29401-2	A0A0B4J1R6;P29401;P29401-2;E9PFF2;F8W888;F8WAX4	Transketolase	TKT;TKT	tr|A0A0B4J1R6|A0A0B4J1R6_HUMAN Transketolase OS=Homo sapiens OX=9606 GN=TKT PE=1 SV=1;sp|P29401|TKT_HUMAN Transketolase OS=Homo sapiens OX=9606 GN=TKT PE=1 SV=3;sp|P29401-2|TKT_HUMAN Isoform 2 of Transketolase OS=Homo sapiens OX=9606 GN=TKT						K	153;319;327	KAYGQALAK	PSLPSYKVGDKIATRKAYGQALAKLGHASDR	K(1)AYGQALAK	K(68)AYGQALAK(-68)	1	1	67.5628	40.465	67.563	1	66.6919	0.0608838	66.692	1	67.5628	0.107553	67.563	1	66.6919	0.113286	66.692	1	NaN	NaN	NaN	NaN	NaN	NaN	NaN	NaN	NaN	NaN	0.0373348	0.0461222	0.0553799	0.0648142	0.114042
53	A0A0B4J1R6;P29401;P29401-2	A0A0B4J1R6;P29401;P29401-2;E9PFF2;F8W888;F8WAX4	Transketolase	TKT;TKT	tr|A0A0B4J1R6|A0A0B4J1R6_HUMAN Transketolase OS=Homo sapiens OX=9606 GN=TKT PE=1 SV=1;sp|P29401|TKT_HUMAN Transketolase OS=Homo sapiens OX=9606 GN=TKT PE=1 SV=3;sp|P29401-2|TKT_HUMAN Isoform 2 of Transketolase OS=Homo sapiens OX=9606 GN=TKT						K	431;597;605	SGKPAELLK	ITVTHLAVNRVPRSGKPAELLKMFGIDRDAI	SGK(1)PAELLK	SGK(35)PAELLK(-35)	3	0.999679	34.9324	39.084	68.893	0.999679	34.9324	0.0159826	68.893									1	NaN	NaN	NaN	NaN	NaN	NaN	NaN	NaN	NaN	NaN	0.0242918	0.0280795	0.0262536	0.03398	0.047383
54	A0A0B4J1Z1;C9JAB2;Q16629-3;Q16629-2;Q16629-4;Q16629	A0A0B4J1Z1;C9JAB2;Q16629-3;Q16629-2;Q16629-4;Q16629;F8WEA1	Serine/arginine-rich splicing factor 7	SRSF7	tr|A0A0B4J1Z1|A0A0B4J1Z1_HUMAN Serine/arginine-rich-splicing factor 7 OS=Homo sapiens OX=9606 GN=SRSF7 PE=1 SV=1;tr|C9JAB2|C9JAB2_HUMAN Serine/arginine-rich-splicing factor 7 OS=Homo sapiens OX=9606 GN=SRSF7 PE=1 SV=1;sp|Q16629-3|SRSF7_HUMAN Isoform 3 of S						K	24;24;24;24;24;24	VYVGNLGTGAGKGELER	GETKVYVGNLGTGAGKGELERAFSYYGPLRT	VYVGNLGTGAGK(1)GELER	VYVGNLGTGAGK(73)GELER	12	1	73.2794	74.081	73.279	1	65.1068	1.11e-06	94.922	1	73.2794	0.00111134	73.279					1	NaN	NaN	NaN	NaN	NaN	NaN	NaN	NaN	NaN	NaN	0.123372	0.125998	0.139823	0.236472	0.369565
55	A0A0B4J269;Q13509;Q13509-2;P04350;Q5JP53;P07437;Q5ST81;P68371;Q13885;Q9BVA1;Q3ZCM7;A0A075B736;Q5SQY0;Q9BUF5;K7ESM5	A0A0B4J269;Q13509;Q13509-2;G3V2A3;G3V5W4;G3V2R8;G3V3R4;G3V2N6;P04350;M0R2D3;M0QY85;M0R042;M0QYM7;M0R0X0;M0QY37;M0QX14;M0QZL7;M0R278;M0R2T4;M0R1I1;A0A075B724;Q5JP53;P07437;Q5ST81;A6NNZ2;CON__ENSEMBL:ENSBTAP00000025008;Q9H4B7;P68371;Q13885;Q9BVA1;Q3ZCM7;A0A075B736;Q5SQY0;Q9BUF5;K7ESM5;K7ESQ3;K7EQT3;K7EJ64;K7ERA8;K7EJZ4;K7EL29;K7EN98;K7EPE5;K7EK43	Tubulin beta-3 chain;Tubulin beta-4A chain;Tubulin beta chain;Tubulin beta-4B chain;Tubulin beta-2A chain;Tubulin beta-2B chain;Tubulin beta-8 chain;Tubulin beta-6 chain	TUBB3;TUBB4A;TUBB;TUBB4B;TUBB2A;TUBB2B;TUBB8;TUBB6	tr|A0A0B4J269|A0A0B4J269_HUMAN G_PROTEIN_RECEP_F1_2 domain-containing protein OS=Homo sapiens OX=9606 PE=1 SV=1;sp|Q13509|TBB3_HUMAN Tubulin beta-3 chain OS=Homo sapiens OX=9606 GN=TUBB3 PE=1 SV=2;sp|Q13509-2|TBB3_HUMAN Isoform 2 of Tubulin beta-3 chain OS						K	599;252;180;252;234;252;180;252;338;252;252;252;252;252;215;218;252;215	KLAVNMVPFPR	TTCLRFPGQLNADLRKLAVNMVPFPRLHFFM;TTSLRFPGQLNADLRKLAVNMVPFPRLHFFM	K(1)LAVNMVPFPR	K(160)LAVNMVPFPR	1	1	159.404	125.02	159.4	1	93.0956	9.12e-10	132.78	1	113.926	3.6e-08	130.98	1	159.404	5.39e-16	159.4	1	NaN	NaN	NaN	NaN	NaN	NaN	NaN	NaN	NaN	NaN	0.184812	0.309461	0.210882	0.314807	0.653983
1269	Q14318;U3KQ64;A0A0A0MTJ1;Q14318-3;Q14318-2	Q14318;U3KQ64;A0A0A0MTJ1;Q14318-3;U3KQI1;M0R1Q0;M0R1S6;Q14318-2;M0R2K9;M0R2Q6	Peptidyl-prolyl cis-trans isomerase FKBP8;Peptidyl-prolyl cis-trans isomerase FKBP8	FKBP8;FKBP8	sp|Q14318|FKBP8_HUMAN Peptidyl-prolyl cis-trans isomerase FKBP8 OS=Homo sapiens OX=9606 GN=FKBP8 PE=1 SV=2;tr|U3KQ64|U3KQ64_HUMAN Peptidyl-prolyl cis-trans isomerase FKBP8 (Fragment) OS=Homo sapiens OX=9606 GN=FKBP8 PE=1 SV=1;tr|A0A0A0MTJ1|A0A0A0MTJ1_HUMAN	Mitochondrion	MOM	Significant proteome	Proteome cluster 13	Ub 5	K	271;67;112;112;272	VDMTFEEEAQLLQLKVK	KVDMTFEEEAQLLQLKVKCLNNLAASQLKLD	VDMTFEEEAQLLQLK(0.947)VK(0.053)	VDMTFEEEAQLLQLK(13)VK(-13)	15	0.947443	12.5592	54.009	69.431	0.947443	12.5592	0.00169344	69.431									1	-0.984281	2.48686	0.412194	0.0774143	0.00815703	-0.735016	-0.221664	-0.613964	0.338358	-0.768062	0.0147298	0.21465	0.0951595	0.0758779	0.071889
57	A0A0C4DFL7;Q16850;Q16850-2	A0A0C4DFL7;Q16850;Q16850-2;H7C0D0;A0A3B3ITR4;C9IYR8	Lanosterol 14-alpha demethylase	CYP51A1	tr|A0A0C4DFL7|A0A0C4DFL7_HUMAN Lanosterol 14-alpha demethylase OS=Homo sapiens OX=9606 GN=CYP51A1 PE=1 SV=1;sp|Q16850|CP51A_HUMAN Lanosterol 14-alpha demethylase OS=Homo sapiens OX=9606 GN=CYP51A1 PE=1 SV=3;sp|Q16850-2|CP51A_HUMAN Isoform 2 of Lanosterol 1						K	418;412;313	LKDSWVER	PGHQVCVSPTVNQRLKDSWVERLDFNPDRYL	LK(1)DSWVER	LK(57)DSWVER	2	1	56.5631	41.911	56.563	1	56.5631	0.0131218	77.355									1	NaN	NaN	NaN	NaN	NaN	NaN	NaN	NaN	NaN	NaN	0.034801	0.0521735	0.0807853	0.134509	0.243014
58	A0A0C4DFP4;Q96IV0-3;Q96IV0-5;Q96IV0-2;Q96IV0;C9JU75;H0Y2P2	A0A0C4DFP4;Q96IV0-3;Q96IV0-5;Q96IV0-2;Q96IV0;C9JU75;H0Y2P2	Peptide-N(4)-(N-acetyl-beta-glucosaminyl)asparagine amidase	NGLY1	tr|A0A0C4DFP4|A0A0C4DFP4_HUMAN Peptide-N(4)-(N-acetyl-beta-glucosaminyl)asparagine amidase (Fragment) OS=Homo sapiens OX=9606 GN=NGLY1 PE=1 SV=1;sp|Q96IV0-3|NGLY1_HUMAN Isoform 3 of Peptide-N(4)-(N-acetyl-beta-glucosaminyl)asparagine amidase OS=Homo sapien						K	398;419;377;401;419	DTINGLNKQR	KVKEALLRDTINGLNKQRQLFLSENRRKELL	DTINGLNK(1)QR	DTINGLNK(110)QR	8	1	109.664	72.807	109.66	1	109.664	3.31e-07	121.6									1	NaN	NaN	NaN	NaN	NaN	NaN	NaN	NaN	NaN	NaN	NaN	NaN	NaN	NaN	NaN
59	A8MXZ4;A0A0C4DFY5;Q9NQ84;Q9NQ84-2;J9JIE0	A8MXZ4;A0A0C4DFY5;Q9NQ84;Q9NQ84-2;J9JIE0	G-protein coupled receptor family C group 5 member C	GPRC5C	tr|A8MXZ4|A8MXZ4_HUMAN G-protein-coupled receptor family C group 5 member C OS=Homo sapiens OX=9606 GN=GPRC5C PE=1 SV=3;tr|A0A0C4DFY5|A0A0C4DFY5_HUMAN G-protein-coupled receptor family C group 5 member C OS=Homo sapiens OX=9606 GN=GPRC5C PE=1 SV=1;sp|Q9NQ8						K	332;377;332;344;17	EQKGQSMFVENK	YPTRGVGYETILKEQKGQSMFVENKAFSMDE	EQK(1)GQSMFVENK	EQK(92)GQSMFVENK(-92)	3	1	92.3563	72.491	94.122	1	92.3563	0.000287358	94.122	1	89.6455	0.00055947	92.295	0.999999	60.5019	0.0185216	62.891	1	NaN	NaN	NaN	NaN	NaN	NaN	NaN	NaN	NaN	NaN	0.290843	0.42087	0.782999	0.738849	1.07736
60	A8MXZ4;A0A0C4DFY5;Q9NQ84;Q9NQ84-2;J9JIE0	A8MXZ4;A0A0C4DFY5;Q9NQ84;Q9NQ84-2;J9JIE0	G-protein coupled receptor family C group 5 member C	GPRC5C	tr|A8MXZ4|A8MXZ4_HUMAN G-protein-coupled receptor family C group 5 member C OS=Homo sapiens OX=9606 GN=GPRC5C PE=1 SV=3;tr|A0A0C4DFY5|A0A0C4DFY5_HUMAN G-protein-coupled receptor family C group 5 member C OS=Homo sapiens OX=9606 GN=GPRC5C PE=1 SV=1;sp|Q9NQ8						K	341;386;341;353;26	GQSMFVENKAFSMDEPVAAK	TILKEQKGQSMFVENKAFSMDEPVAAKRPVS	GQSMFVENK(1)AFSMDEPVAAK	GQSMFVENK(68)AFSMDEPVAAK(-68)	9	1	68.1695	79.129	94.057	1	68.1695	3.38e-06	94.057									1	NaN	NaN	NaN	NaN	NaN	NaN	NaN	NaN	NaN	NaN	0.0389335	0.0976978	0.0758649	0.104497	0.180674
1146	P68104;Q5VTE0;A0A087WVQ9;P68104-2;A0A087WV01	P68104;Q5VTE0;A0A087WVQ9;P68104-2;A0A087WV01;A0A2U3TZH3;Q05639;Q5JR01;A0A2R8Y488;A6PW80;A0A2R8Y660;A0A2R8YDN5	Elongation factor 1-alpha 1;Putative elongation factor 1-alpha-like 3;Elongation factor 1-alpha	EEF1A1;EEF1A1P5	sp|P68104|EF1A1_HUMAN Elongation factor 1-alpha 1 OS=Homo sapiens OX=9606 GN=EEF1A1 PE=1 SV=1;sp|Q5VTE0|EF1A3_HUMAN Putative elongation factor 1-alpha-like 3 OS=Homo sapiens OX=9606 GN=EEF1A1P5 PE=5 SV=1;tr|A0A087WVQ9|A0A087WVQ9_HUMAN Elongation factor 1-a					Ub 5	K	439;439;418;418	QTVAVGVIKAVDK	FAVRDMRQTVAVGVIKAVDKKAAGAGKVTKS	QTVAVGVIK(1)AVDK	QTVAVGVIK(37)AVDK(-37)	9	0.999797	36.9239	63.856	94.728	0.999797	36.9239	0.000236421	94.728									1	-0.712086	2.55553	0.705838	-0.176469	0.196478	-0.581756	-0.440835	-0.349233	-0.492564	-0.704902	0.00269158	0.0352861	0.0168354	0.00803437	0.0117545
62	C9J9K3;A0A0C4DG17;P08865	C9J9K3;A0A0C4DG17;P08865;F8WD59	40S ribosomal protein SA	RPSA	tr|C9J9K3|C9J9K3_HUMAN 40S ribosomal protein SA (Fragment) OS=Homo sapiens OX=9606 GN=RPSA PE=1 SV=8;tr|A0A0C4DG17|A0A0C4DG17_HUMAN 40S ribosomal protein SA OS=Homo sapiens OX=9606 GN=RPSA PE=1 SV=1;sp|P08865|RSSA_HUMAN 40S ribosomal protein SA OS=Homo sap						K	89;94;89;89	AVLKFAAATGATPIAGR	VSVISSRNTGQRAVLKFAAATGATPIAGRFT	AVLK(1)FAAATGATPIAGR	AVLK(58)FAAATGATPIAGR	4	1	58.1586	53.86	58.159	1	58.1586	0.0238651	58.159									1	NaN	NaN	NaN	NaN	NaN	NaN	NaN	NaN	NaN	NaN	0.00356349	0.00548185	0.00313509	0.0058317	0.0104626
63	C9J9K3;A0A0C4DG17;P08865	C9J9K3;A0A0C4DG17;P08865;F8WD59	40S ribosomal protein SA	RPSA	tr|C9J9K3|C9J9K3_HUMAN 40S ribosomal protein SA (Fragment) OS=Homo sapiens OX=9606 GN=RPSA PE=1 SV=8;tr|A0A0C4DG17|A0A0C4DG17_HUMAN 40S ribosomal protein SA OS=Homo sapiens OX=9606 GN=RPSA PE=1 SV=1;sp|P08865|RSSA_HUMAN 40S ribosomal protein SA OS=Homo sap						K	220;225;220	EEQAAAEKAVTK	RDPEEIEKEEQAAAEKAVTKEEFQGEWT-parkinAPA	EEQAAAEK(0.999)AVTK(0.001)	EEQAAAEK(29)AVTK(-29)	8	0.998649	28.6872	40.623	55.314	0.998649	28.6872	0.0690995	55.314									1	NaN	NaN	NaN	NaN	NaN	NaN	NaN	NaN	NaN	NaN	NaN	NaN	NaN	NaN	NaN
64	B4DGY6;A0A0C4DGW0;Q9NV92;A0A3B3IRK3;H7C5F7	B4DGY6;A0A0C4DGW0;Q9NV92;A0A3B3IRK3;H7C5F7	NEDD4 family-interacting protein 2	NDFIP2	tr|B4DGY6|B4DGY6_HUMAN NEDD4 family-interacting protein 2 OS=Homo sapiens OX=9606 GN=NDFIP2 PE=1 SV=1;tr|A0A0C4DGW0|A0A0C4DGW0_HUMAN NEDD4 family-interacting protein 2 OS=Homo sapiens OX=9606 GN=NDFIP2 PE=1 SV=1;sp|Q9NV92|NFIP2_HUMAN NEDD4 family-interacti						K	99;99;193;99;99	AKAAAMAAAAAETSQR	SVATSLPTYDEAEKAKAAAMAAAAAETSQRI	AK(1)AAAMAAAAAETSQR	AK(73)AAAMAAAAAETSQR	2	1	73.0929	68.366	73.093	1	81.346	1.73e-05	81.346	1	73.0929	0.00347567	73.093					1	NaN	NaN	NaN	NaN	NaN	NaN	NaN	NaN	NaN	NaN	6.12826	6.2135	6.73558	14.2545	14.4301
65	A0A494C1L5;P50851-2;P50851;A0A494BZW2;E9PEM5;H0YAC6;A0A494C0R9	A0A494C1L5;P50851-2;P50851;A0A494BZW2;E9PEM5;H0YAC6;A0A494C0R9;A0A3B3IS13;H0Y9N9;A0A3B3IU76;H0YA17;A0A3B3ISK3	Lipopolysaccharide-responsive and beige-like anchor protein	LRBA	tr|Q5T321|Q5T321_HUMAN Neurobeachin OS=Homo sapiens OX=9606 GN=NBEA PE=1 SV=1;tr|A0A0D9SF28|A0A0D9SF28_HUMAN Neurobeachin OS=Homo sapiens OX=9606 GN=NBEA PE=1 SV=1;tr|F5GXV7|F5GXV7_HUMAN Neurobeachin OS=Homo sapiens OX=9606 GN=NBEA PE=1 SV=2;sp|Q8NFP9|NBEA						K	2350;2353;2354;2353;146;2268;2268;2279;1506;2268;921;94;109	PIGALNPKR	GNFRDLSKPIGALNPKRAVFYAERYETWEDD;TNFRDLSKPIGALNPKRAAFFAERYESWEDD	PIGALNPK(1)R	PIGALNPK(65)R	8	1	65.2521	46.472	65.252	1	65.2521	0.0889724	65.252									1	NaN	NaN	NaN	NaN	NaN	NaN	NaN	NaN	NaN	NaN	NaN	NaN	NaN	NaN	NaN
66	A0A0D9SF60;Q99569-2;Q99569	A0A0D9SF60;Q99569-2;Q99569;E7EST6;B4DRK2;E9PHB5;E7EPC8;Q9UQB3-2;Q9UQB3;E7EMY7;H0YFB1;D6R9A8	Plakophilin-4	PKP4	tr|A0A0D9SF60|A0A0D9SF60_HUMAN Plakophilin-4 OS=Homo sapiens OX=9606 GN=PKP4 PE=1 SV=1;sp|Q99569-2|PKP4_HUMAN Isoform 2 of Plakophilin-4 OS=Homo sapiens OX=9606 GN=PKP4;sp|Q99569|PKP4_HUMAN Plakophilin-4 OS=Homo sapiens OX=9606 GN=PKP4 PE=1 SV=2;tr|B4DRK2|			Significant proteome	Proteome cluster 14		K	517;518;518;203;294;449;540;540	SPSIDSIQKDPR	ADDGTTRSPSIDSIQKDPREFAWRDPELPEV	SPSIDSIQK(1)DPR	SPSIDSIQK(82)DPR	9	1	81.709	70.065	81.709	1	113.609	2.16e-06	113.61	1	81.709	0.00157599	81.709					1	NaN	NaN	NaN	NaN	NaN	NaN	NaN	NaN	NaN	NaN	0.620403	0.781313	1.51701	1.61049	1.15515
1711	Q9Y3D6	Q9Y3D6	Mitochondrial fission 1 protein	FIS1	sp|Q9Y3D6|FIS1_HUMAN Mitochondrial fission 1 protein OS=Homo sapiens OX=9606 GN=FIS1 PE=1 SV=2	Mitochondrion	MOM	Significant proteome	Proteome cluster 13	Ub 5	K	25	FQSEKAAGSVSK, KFQSEKAAGSVSK	SVEDLLKFEKKFQSEKAAGSVSKSTQFEYAW	FQSEK(1)AAGSVSK	FQSEK(74)AAGSVSK(-74)	5	1	74.0429	87.434	89.43	1	66.9576	2.72e-05	112.15	1	74.0429	0.000834578	89.43	0.999999	62.8995	0.00152276	94.728	1	-0.66047	2.00104	1.63772	0.169542	-0.126611	-0.647959	-0.599708	-0.589887	-0.543361	-0.640309	0.220853	6.87672	6.12578	2.36035	1.73648
68	A0A0D9SG77;A0A1B0GVL3;Q05086-2;Q05086-3;Q05086	A0A0D9SG77;A0A1B0GVL3;Q05086-2;Q05086-3;Q05086;A0A0D9SES7;A0A0D9SF91	Ubiquitin-protein ligase E3A	UBE3A	tr|A0A0D9SG77|A0A0D9SG77_HUMAN Ubiquitin-protein ligase E3A OS=Homo sapiens OX=9606 GN=UBE3A PE=1 SV=1;tr|A0A1B0GVL3|A0A1B0GVL3_HUMAN Ubiquitin-protein ligase E3A OS=Homo sapiens OX=9606 GN=UBE3A PE=1 SV=1;sp|Q05086-2|UBE3A_HUMAN Isoform I of Ubiquitin-pro						K	54;54;54;74;77;74;74	ALELYKINAK	RMDNNAAAIKALELYKINAKLCDPHPSKKGA	ALELYK(1)INAK	ALELYK(46)INAK(-46)	6	0.999972	45.5505	29.926	75.294	0.999972	45.5505	0.00798979	75.294									1	NaN	NaN	NaN	NaN	NaN	NaN	NaN	NaN	NaN	NaN	0.0613408	0.0898494	0.102019	0.200275	0.15686
69	A0A0G2JIW1;P0DMV9;P0DMV8;P0DMV8-2;V9GZ37;P11142;E9PKE3;E9PNE6;A8K7Q2;P11142-2;P17066;P48741;P54652	A0A0G2JIW1;P0DMV9;P0DMV8;P0DMV8-2;V9GZ37;P11142;E9PKE3;E9PNE6;A8K7Q2;P11142-2;E9PS65;E9PN89;E9PM13;E9PLF4;E9PQQ4;E9PPY6;E9PN25;E9PI65;P17066;P48741;P54652	Heat shock 70 kDa protein 1B;Heat shock 70 kDa protein 1A;Heat shock cognate 71 kDa protein;Heat shock 70 kDa protein 6;Putative heat shock 70 kDa protein 7;Heat shock-related 70 kDa protein 2	HSPA1B;HSPA1A;HSPA8;HSPA6;HSPA7;HSPA2	tr|A0A0G2JIW1|A0A0G2JIW1_HUMAN Heat shock 70 kDa protein 1B OS=Homo sapiens OX=9606 GN=HSPA1B PE=1 SV=1;sp|P0DMV9|HS71B_HUMAN Heat shock 70 kDa protein 1B OS=Homo sapiens OX=9606 GN=HSPA1B PE=1 SV=1;sp|P0DMV8|HS71A_HUMAN Heat shock 70 kDa protein 1A OS=Hom						K	326;325;325;270;160;325;306;179;89;325;265;327;327;328	ALRDAKLDK	FRGTLDPVEKALRDAKLDKSQIHDIVLVGGS;FRGTLEPVEKALRDAKLDKGQIQEIVLVGGS;FRSTLEPVEKALRDAKLDKAQIHDLVLVGGS;FRSTLEPVEKALRDAKLDKAQIHDVVLVGGS	ALRDAK(1)LDK	ALRDAK(51)LDK(-51)	6	0.999992	51.0312	45.383	94.801	0.999992	51.0312	0.00173301	94.801	0.999831	37.7088	0.00537601	81.017					1	NaN	NaN	NaN	NaN	NaN	NaN	NaN	NaN	NaN	NaN	0.0671971	0.0889868	0.0711029	0.139055	0.178667
70	A0A0G2JIW1;P0DMV9;P0DMV8;P0DMV8-2;V9GZ37;P17066;P48741;Q53FA3;P34931	A0A0G2JIW1;P0DMV9;P0DMV8;P0DMV8-2;V9GZ37;P17066;P48741;Q53FA3;P34931	Heat shock 70 kDa protein 1B;Heat shock 70 kDa protein 1A;Heat shock 70 kDa protein 6;Putative heat shock 70 kDa protein 7;Heat shock 70 kDa protein 1-like	HSPA1B;HSPA1A;HSPA6;HSPA7;HSPA1L	tr|A0A0G2JIW1|A0A0G2JIW1_HUMAN Heat shock 70 kDa protein 1B OS=Homo sapiens OX=9606 GN=HSPA1B PE=1 SV=1;sp|P0DMV9|HS71B_HUMAN Heat shock 70 kDa protein 1B OS=Homo sapiens OX=9606 GN=HSPA1B PE=1 SV=1;sp|P0DMV8|HS71A_HUMAN Heat shock 70 kDa protein 1A OS=Hom						K	452;451;451;396;286;453;453;453	AMTKDNNLLGR	PGVFIQVYEGERAMTKDNNLLGRFELSGIPP;PGVLIQVYEGERAMTKDNNLLGRFDLTGIPP;PGVLIQVYEGERAMTKDNNLLGRFELSGIPP	AMTK(1)DNNLLGR	AMTK(110)DNNLLGR	4	1	107.831	106.64	107.83	1	91.6583	2.24e-08	125.74	1	121.36	3.63e-08	121.36	1	107.831	1.96e-05	107.83	1	NaN	NaN	NaN	NaN	NaN	NaN	NaN	NaN	NaN	NaN	0.289428	0.208899	0.291927	0.457333	0.50874
71	A0A0G2JIW1;P0DMV9;P0DMV8;P0DMV8-2;V9GZ37;P17066;P48741	A0A0G2JIW1;P0DMV9;P0DMV8;P0DMV8-2;V9GZ37;P17066;P48741	Heat shock 70 kDa protein 1B;Heat shock 70 kDa protein 1A;Heat shock 70 kDa protein 6;Putative heat shock 70 kDa protein 7	HSPA1B;HSPA1A;HSPA6;HSPA7	tr|A0A0G2JIW1|A0A0G2JIW1_HUMAN Heat shock 70 kDa protein 1B OS=Homo sapiens OX=9606 GN=HSPA1B PE=1 SV=1;sp|P0DMV9|HS71B_HUMAN Heat shock 70 kDa protein 1B OS=Homo sapiens OX=9606 GN=HSPA1B PE=1 SV=1;sp|P0DMV8|HS71A_HUMAN Heat shock 70 kDa protein 1A OS=Hom						K	501;500;500;445;335;502	ANKITITNDK	ILNVTATDKSTGKANKITITNDKGRLSKEEI;ILSVTATDRSTGKANKITITNDKGRLSKEEV	ANK(1)ITITNDK	ANK(87)ITITNDK(-87)	3	1	87.3133	56.598	89.827	1	87.3133	0.00125857	89.827	0.999999	61.9253	0.0216577	64.439					1	NaN	NaN	NaN	NaN	NaN	NaN	NaN	NaN	NaN	NaN	0.0241444	0.0313206	0.0392348	0.0500337	0.066966
72	A0A0G2JIW1;P0DMV9;P0DMV8;P0DMV8-2;V9GZ37;P17066;P48741	A0A0G2JIW1;P0DMV9;P0DMV8;P0DMV8-2;V9GZ37;P17066;P48741	Heat shock 70 kDa protein 1B;Heat shock 70 kDa protein 1A;Heat shock 70 kDa protein 6;Putative heat shock 70 kDa protein 7	HSPA1B;HSPA1A;HSPA6;HSPA7	tr|A0A0G2JIW1|A0A0G2JIW1_HUMAN Heat shock 70 kDa protein 1B OS=Homo sapiens OX=9606 GN=HSPA1B PE=1 SV=1;sp|P0DMV9|HS71B_HUMAN Heat shock 70 kDa protein 1B OS=Homo sapiens OX=9606 GN=HSPA1B PE=1 SV=1;sp|P0DMV8|HS71A_HUMAN Heat shock 70 kDa protein 1A OS=Hom						K	508;507;507;452;342;509	ITITNDKGR	DKSTGKANKITITNDKGRLSKEEIERMVQEA;DRSTGKANKITITNDKGRLSKEEVERMVHEA	ITITNDK(1)GR	ITITNDK(130)GR	7	1	125.817	173.59	125.82	1	124.23	1.56e-36	239.66	1	164.955	1.84e-27	226.46	1	125.817	8.55e-06	125.82	1	NaN	NaN	NaN	NaN	NaN	NaN	NaN	NaN	NaN	NaN	0.0823057	0.088168	0.10846	0.153907	0.169223
944	P47756-2;B1AK87;B1AK88;P47756;B1AK85	P47756-2;B1AK87;B1AK88;P47756;B1AK85	F-actin-capping protein subunit beta	CAPZB	sp|P47756-2|CAPZB_HUMAN Isoform 2 of F-actin-capping protein subunit beta OS=Homo sapiens OX=9606 GN=CAPZB;tr|B1AK87|B1AK87_HUMAN F-actin-capping protein subunit beta OS=Homo sapiens OX=9606 GN=CAPZB PE=1 SV=1;tr|B1AK88|B1AK88_HUMAN F-actin-capping protein					Ub 5	K	235;223;264;235	STLNEIYFGKTK	MENKIRSTLNEIYFGKTKDIVNGLRSVQTFA	STLNEIYFGK(0.985)TK(0.015)	STLNEIYFGK(18)TK(-18)	10	0.984844	18.1278	49.755	73.36	0.922429	10.7523	0.0574477	57.034					0.984844	18.1278	0.00605102	73.36	1	-0.556215	2.50108	0.629732	0.433954	-0.00476307	-0.625843	-0.459214	-0.539025	-0.637816	-0.741892	NaN	NaN	NaN	NaN	NaN
74	A0A0G2JIW1;P0DMV9;P0DMV8;P0DMV8-2;V9GZ37;Q53FA3;P34931	A0A0G2JIW1;P0DMV9;P0DMV8;P0DMV8-2;V9GZ37;Q53FA3;P34931	Heat shock 70 kDa protein 1B;Heat shock 70 kDa protein 1A;Heat shock 70 kDa protein 1-like	HSPA1B;HSPA1A;HSPA1L	tr|A0A0G2JIW1|A0A0G2JIW1_HUMAN Heat shock 70 kDa protein 1B OS=Homo sapiens OX=9606 GN=HSPA1B PE=1 SV=1;sp|P0DMV9|HS71B_HUMAN Heat shock 70 kDa protein 1B OS=Homo sapiens OX=9606 GN=HSPA1B PE=1 SV=1;sp|P0DMV8|HS71A_HUMAN Heat shock 70 kDa protein 1A OS=Hom						K	513;512;512;457;347;514;514	GRLSKEEIER, LSKEEIER	KANKITITNDKGRLSKEEIERMVQEAEKYKA;KVNKITITNDKGRLSKEEIERMVLDAEKYKA	LSK(1)EEIER	LSK(65)EEIER	3	1	65.2463	28.572	65.246	1	73.2482	0.000423731	96.64	1	65.2463	0.0350577	65.246					1	NaN	NaN	NaN	NaN	NaN	NaN	NaN	NaN	NaN	NaN	0.0321972	0.0509559	0.0479145	0.0769527	0.10428
75	A0A0G2JIW1;P0DMV9;P0DMV8;P0DMV8-2;V9GZ37	A0A0G2JIW1;P0DMV9;P0DMV8;P0DMV8-2;V9GZ37	Heat shock 70 kDa protein 1B;Heat shock 70 kDa protein 1A	HSPA1B;HSPA1A	tr|A0A0G2JIW1|A0A0G2JIW1_HUMAN Heat shock 70 kDa protein 1B OS=Homo sapiens OX=9606 GN=HSPA1B PE=1 SV=1;sp|P0DMV9|HS71B_HUMAN Heat shock 70 kDa protein 1B OS=Homo sapiens OX=9606 GN=HSPA1B PE=1 SV=1;sp|P0DMV8|HS71A_HUMAN Heat shock 70 kDa protein 1A OS=Hom						K	57;56;56;56	LIGDAAKNQVALNPQNTVFDAK	YVAFTDTERLIGDAAKNQVALNPQNTVFDAK	LIGDAAK(1)NQVALNPQNTVFDAK	LIGDAAK(64)NQVALNPQNTVFDAK(-64)	7	1	63.5444	60.891	70.99	1	63.5444	0.000582148	70.99									1	NaN	NaN	NaN	NaN	NaN	NaN	NaN	NaN	NaN	NaN	0.00162818	0.00160518	0.00103327	0.00268488	0.00518776
76	A0A0G2JIW1;P0DMV9;P0DMV8;P0DMV8-2;V9GZ37	A0A0G2JIW1;P0DMV9;P0DMV8;P0DMV8-2;V9GZ37	Heat shock 70 kDa protein 1B;Heat shock 70 kDa protein 1A	HSPA1B;HSPA1A	tr|A0A0G2JIW1|A0A0G2JIW1_HUMAN Heat shock 70 kDa protein 1B OS=Homo sapiens OX=9606 GN=HSPA1B PE=1 SV=1;sp|P0DMV9|HS71B_HUMAN Heat shock 70 kDa protein 1B OS=Homo sapiens OX=9606 GN=HSPA1B PE=1 SV=1;sp|P0DMV8|HS71A_HUMAN Heat shock 70 kDa protein 1A OS=Hom						K	72;71;71;71	NQVALNPQNTVFDAKR	KNQVALNPQNTVFDAKRLIGRKFGDPVVQSD	NQVALNPQNTVFDAK(1)R	NQVALNPQNTVFDAK(88)R	15	1	87.5193	68.308	87.519	1	87.5193	6.83e-05	87.519									1	NaN	NaN	NaN	NaN	NaN	NaN	NaN	NaN	NaN	NaN	0.0113417	0.0149698	0.0114597	0.0114883	0.0132951
77	A0A0G2JIW1;P0DMV9;P0DMV8;P0DMV8-2;V9GZ37	A0A0G2JIW1;P0DMV9;P0DMV8;P0DMV8-2;V9GZ37	Heat shock 70 kDa protein 1B;Heat shock 70 kDa protein 1A	HSPA1B;HSPA1A	tr|A0A0G2JIW1|A0A0G2JIW1_HUMAN Heat shock 70 kDa protein 1B OS=Homo sapiens OX=9606 GN=HSPA1B PE=1 SV=1;sp|P0DMV9|HS71B_HUMAN Heat shock 70 kDa protein 1B OS=Homo sapiens OX=9606 GN=HSPA1B PE=1 SV=1;sp|P0DMV8|HS71A_HUMAN Heat shock 70 kDa protein 1A OS=Hom						K	525;524;524;469;359	MVQEAEKYK	RLSKEEIERMVQEAEKYKAEDEVQRERVSAK	MVQEAEK(0.99)YK(0.01)	MVQEAEK(20)YK(-20)	7	0.989714	19.8326	74.439	75.294	0.989714	19.8326	0.00591863	76.943	0.983722	17.8128	0.000569531	98.044					1	NaN	NaN	NaN	NaN	NaN	NaN	NaN	NaN	NaN	NaN	0.0380016	0.0717945	0.064264	0.0730305	0.121652
520	P00387-2;P00387;P00387-3;B1AHF3	P00387-2;P00387;P00387-3;B1AHF3	NADH-cytochrome b5 reductase 3;NADH-cytochrome b5 reductase 3 membrane-bound form;NADH-cytochrome b5 reductase 3 soluble form	CYB5R3	sp|P00387-2|NB5R3_HUMAN Isoform 2 of NADH-cytochrome b5 reductase 3 OS=Homo sapiens OX=9606 GN=CYB5R3;sp|P00387|NB5R3_HUMAN NADH-cytochrome b5 reductase 3 OS=Homo sapiens OX=9606 GN=CYB5R3 PE=1 SV=3;sp|P00387-3|NB5R3_HUMAN Isoform 3 of NADH-cytochrome b5 r	Mitochondrion	MOM			Ub 5	K	140;163;196;140	FAIRPDKK	LLVYQGKGKFAIRPDKKSNPIIRTVKSVGMI	FAIRPDK(0.98)K(0.02)	FAIRPDK(17)K(-17)	7	0.980118	16.9281	90.657	66.351	0.913164	10.2185	0.00797242	90.657	0.980118	16.9281	0.0187869	78.192					1	-0.740464	2.2265	1.1563	0.463943	-0.015024	-0.71447	-0.55483	-0.628835	-0.505982	-0.687138	0.0309724	0.63304	0.323915	0.268126	0.200187
977	P50416;P50416-2	P50416;P50416-2;H3BP22;H3BUV7;H3BUJ0;H3BMD2	Carnitine O-palmitoyltransferase 1, liver isoform	CPT1A	sp|P50416|CPT1A_HUMAN Carnitine O-palmitoyltransferase 1, liver isoform OS=Homo sapiens OX=9606 GN=CPT1A PE=1 SV=2;sp|P50416-2|CPT1A_HUMAN Isoform 2 of Carnitine O-palmitoyltransferase 1, liver isoform OS=Homo sapiens OX=9606 GN=CPT1A	Mitochondrion	MOM	Significant proteome	Proteome cluster 10	Ub 5	K	180;180	LPVPAVKDTVNR	YSFQTSLPRLPVPAVKDTVNRYLQSVRPLMK	LPVPAVK(1)DTVNR	LPVPAVK(150)DTVNR	7	1	149.959	136.03	149.96	1	138.763	4.05e-14	177.06	1	161.669	1.1e-19	161.67	1	149.959	1.1e-19	161.67	1	-0.602169	2.64297	0.303414	0.201522	0.174578	-0.522487	-0.528275	-0.592449	-0.484554	-0.592548	0.00692117	0.156478	0.0459187	0.0357454	0.0597145
80	A0A0G2JIW1;P0DMV9;P0DMV8;P0DMV8-2;V9GZ37;P17066;P48741	A0A0G2JIW1;P0DMV9;P0DMV8;P0DMV8-2;V9GZ37;P17066;P48741	Heat shock 70 kDa protein 1B;Heat shock 70 kDa protein 1A;Heat shock 70 kDa protein 6;Putative heat shock 70 kDa protein 7	HSPA1B;HSPA1A;HSPA6;HSPA7	tr|A0A0G2JIW1|A0A0G2JIW1_HUMAN Heat shock 70 kDa protein 1B OS=Homo sapiens OX=9606 GN=HSPA1B PE=1 SV=1;sp|P0DMV9|HS71B_HUMAN Heat shock 70 kDa protein 1B OS=Homo sapiens OX=9606 GN=HSPA1B PE=1 SV=1;sp|P0DMV8|HS71A_HUMAN Heat shock 70 kDa protein 1A OS=Hom						K	320;319;319;264;154;321;321	STLEPVEKALR	ELCSDLFRSTLEPVEKALRDAKLDKAQIHDL;ELCSDLFRSTLEPVEKALRDAKLDKAQIHDV	STLEPVEK(1)ALR	STLEPVEK(54)ALR	8	1	53.5687	15.482	53.569	1	53.5687	0.0656259	53.569									1	NaN	NaN	NaN	NaN	NaN	NaN	NaN	NaN	NaN	NaN	NaN	0.00195958	0.000977721	0.00282118	0.00364218
81	A0A0G2JIW1;P0DMV9;P0DMV8;P0DMV8-2;V9GZ37	A0A0G2JIW1;P0DMV9;P0DMV8;P0DMV8-2;V9GZ37	Heat shock 70 kDa protein 1B;Heat shock 70 kDa protein 1A	HSPA1B;HSPA1A	tr|A0A0G2JIW1|A0A0G2JIW1_HUMAN Heat shock 70 kDa protein 1B OS=Homo sapiens OX=9606 GN=HSPA1B PE=1 SV=1;sp|P0DMV9|HS71B_HUMAN Heat shock 70 kDa protein 1B OS=Homo sapiens OX=9606 GN=HSPA1B PE=1 SV=1;sp|P0DMV8|HS71A_HUMAN Heat shock 70 kDa protein 1A OS=Hom						K	109;108;108	VQVSYKGETK	QVINDGDKPKVQVSYKGETKAFYPEEISSMV	VQVSYK(1)GETK	VQVSYK(41)GETK(-41)	6	0.999924	41.1959	73.818	91.549	0.999924	41.1959	0.00100926	91.549									1	NaN	NaN	NaN	NaN	NaN	NaN	NaN	NaN	NaN	NaN	0.0191198	0.0193469	0.0206306	0.026291	0.040748
82	A0A0J9YX62;O75190-3;O75190;C9J2C4;O75190-2;C9JDX6;F8WCZ4;C9J2P2;E9PH18;O75190-4	A0A0J9YX62;O75190-3;O75190;C9J2C4;O75190-2;C9JDX6;F8WCZ4;C9J2P2;E9PH18;O75190-4;C9JB42;C9JDR7;C9JN01;Q8WWF6	DnaJ homolog subfamily B member 6	DNAJB6	tr|A0A0J9YX62|A0A0J9YX62_HUMAN DnaJ homolog subfamily B member 6 OS=Homo sapiens OX=9606 GN=DNAJB6 PE=1 SV=1;sp|O75190-3|DNJB6_HUMAN Isoform C of DnaJ homolog subfamily B member 6 OS=Homo sapiens OX=9606 GN=DNAJB6;sp|O75190|DNJB6_HUMAN DnaJ homolog subfami						K	196;196;196;196;196;147	SISTSTKMVNGR	GGSGMGNFKSISTSTKMVNGRKITTKRIVEN	SISTSTK(1)MVNGR	SISTSTK(98)MVNGR	7	1	97.8134	84.142	97.813	1	97.8134	5.05e-05	97.813									1	NaN	NaN	NaN	NaN	NaN	NaN	NaN	NaN	NaN	NaN	NaN	NaN	NaN	NaN	NaN
83	A0A0U1RRH7;Q93077;P0C0S8;A0A0U1RR32;Q7L7L0;P04908;Q9BTM1;Q99878;Q96KK5;P20671;H0YFX9;P16104;Q9BTM1-2;A0A3B3IS11;Q96QV6;Q16777;Q6FI13	A0A0U1RRH7;Q93077;P0C0S8;A0A0U1RR32;Q7L7L0;P04908;Q9BTM1;Q99878;Q96KK5;P20671;H0YFX9;P16104;Q9BTM1-2;A0A3B3IS11;Q96QV6;Q8IUE6;Q71UI9-5;Q16777;Q6FI13	Histone H2A type 1-C;Histone H2A type 1;Histone H2A type 3;Histone H2A type 1-B/E;Histone H2A.J;Histone H2A type 1-J;Histone H2A type 1-H;Histone H2A type 1-D;Histone H2A;Histone H2AX;Histone H2A type 1-A;Histone H2A type 2-C;Histone H2A type 2-A	HIST1H2AC;HIST1H2AG;HIST3H2A;HIST1H2AB;H2AFJ;HIST1H2AJ;HIST1H2AH;HIST1H2AD;H2AFX;HIST1H2AA;HIST2H2AC;HIST2H2AA3	tr|A0A0U1RRH7|A0A0U1RRH7_HUMAN Histone H2A OS=Homo sapiens OX=9606 PE=3 SV=1;sp|Q93077|H2A1C_HUMAN Histone H2A type 1-C OS=Homo sapiens OX=9606 GN=HIST1H2AC PE=1 SV=3;sp|P0C0S8|H2A1_HUMAN Histone H2A type 1 OS=Homo sapiens OX=9606 GN=H2AC11 PE=1 SV=2;tr|A0						K	119;119;119;119;119;119;119;119;119;119;82;119;119;119;119;119	VTIAQGGVLPNIQAVLLPKK	AQGGVLPNIQAVLLPKKTESHHKAKAGFRSS;AQGGVLPNIQAVLLPKKTESHKAKSK_____	VTIAQGGVLPNIQAVLLPK(0.91)K(0.09)	VTIAQGGVLPNIQAVLLPK(10)K(-10)	19	0.910314	10.0647	119.54	133.47	0.910314	10.0647	1.9e-20	133.47	0.902422	9.66058	7.78e-21	143.39					1	NaN	NaN	NaN	NaN	NaN	NaN	NaN	NaN	NaN	NaN	0.689217	1.06388	0.634483	1.13965	2.91118
84	A0A140T9M0;A0A140T9U0;A0A140T9W2;A0A1W2PNZ7;A0A140T9T1	A0A140T9M0;A0A140T9U0;A0A140T9W2;A0A1W2PNZ7;A0A140T9T1;A0A140TA03;A0A140T9Z7;A0A0G2JKJ1;F8W9Z8;A0A140TA12;A0A0G2JNX1;A0A0G2JH66;D0EV57;A0A0G2JPA3;A0A140T9V0;A0A140T8X0;A0A0G2JPT2;Q31611;A0A140T9B7;A0A140T939;A0A140T9C2;A0A140T9D9;A0A140T9W3;A0A140T9W7;A0A140T9X6;P17693-6;P13747;P17693-2			tr|A0A140T9M0|A0A140T9M0_HUMAN HLA class I histocompatibility antigen, C alpha chain OS=Homo sapiens OX=9606 GN=HLA-C PE=1 SV=1;tr|A0A140T9U0|A0A140T9U0_HUMAN HLA class I histocompatibility antigen, C alpha chain OS=Homo sapiens OX=9606 GN=HLA-C PE=1 SV=1;						K	170;170;170;49;170	KWEAAREAEQLR	RSWT-parkinAADTAAQITQRKWEAAREAEQLRAYLE	K(1)WEAAREAEQLR	K(53)WEAAREAEQLR	1	1	53.2374	29.51	53.237	1	54.4709	0.00285815	79.659					1	53.2374	0.10031	53.237	1	NaN	NaN	NaN	NaN	NaN	NaN	NaN	NaN	NaN	NaN	0.420155	0.810513	0.638401	0.741965	1.17999
85					tr|F5H006|F5H006_HUMAN Lymphoid-restricted membrane protein OS=Homo sapiens OX=9606 GN=LRMP PE=1 SV=1;tr|A0A1B0GU45|A0A1B0GU45_HUMAN Lymphoid-restricted membrane protein OS=Homo sapiens OX=9606 GN=LRMP PE=1 SV=1;sp|Q12912-2|LRMP_HUMAN Isoform 2 of Lymphoid						K	302;1310;355;411	SSSWRILGSK	DRFSRRSSSWRILGSKQSEHRPSLPRFISTY	SSSWRILGSK(1)	SSSWRILGSK(61)	10	1	61.3533	25.619	61.353									1	61.3533	0.0194044	90.657	1	NaN	NaN	NaN	NaN	NaN	NaN	NaN	NaN	NaN	NaN	NaN	NaN	NaN	NaN	NaN
86	O75787;A0A1B0GVW0;B7Z1I9;O75787-2;A0A1B0GVB9;A0A1C7CYW4;A0A1B0GUT7;A0A1B0GWD6;A0A1B0GTB0;A0A1B0GTU8;A0A1B0GVI9;A0A1B0GVC7;B7Z413;A0A1B0GU12;A0A1B0GWJ8;H7C3E1	O75787;A0A1B0GVW0;B7Z1I9;O75787-2;A0A1B0GVB9;A0A1C7CYW4;A0A1B0GUT7;A0A1B0GWD6;A0A1B0GTB0;A0A1B0GTU8;A0A1B0GVI9;A0A1B0GVC7;B7Z413;A0A1B0GU12;A0A1B0GWJ8;H7C3E1;A0A1B0GV24;A0A1B0GV60;A0A1B0GW13;A0A1B0GUV3;H7C240	Renin receptor	ATP6AP2	sp|O75787|RENR_HUMAN Renin receptor OS=Homo sapiens OX=9606 GN=ATP6AP2 PE=1 SV=2;tr|A0A1B0GVW0|A0A1B0GVW0_HUMAN Renin receptor OS=Homo sapiens OX=9606 GN=ATP6AP2 PE=1 SV=1;tr|B7Z1I9|B7Z1I9_HUMAN Renin receptor OS=Homo sapiens OX=9606 GN=ATP6AP2 PE=1 SV=1;s						K	346;341;268;314;313;345;327;182;290;297;192;238;270;269	MTNQKIR	MDPGYDSIIYRMTNQKIRMD___________	MTNQK(1)IR	MTNQK(82)IR	5	1	81.7839	69.131	81.784	1	100.742	0.00521947	104.76	1	81.7839	0.0189538	81.784					1	NaN	NaN	NaN	NaN	NaN	NaN	NaN	NaN	NaN	NaN	0.0380344	0.0434471	0.0848478	0.112867	0.121226
87	F6WST4;A0A1B0GXE7;Q9P0S3;Q53FV1;J3KTF9;F8VXD5;J3QRM9;Q8N138-4;Q8N138	F6WST4;A0A1B0GXE7;Q9P0S3;Q53FV1;J3KTF9;F8VXD5;J3QRM9;Q8N138-4;Q8N138	ORM1-like protein 1;ORM1-like protein 2;ORM1-like protein 3	ORMDL1;ORMDL2;ORMDL3;ORMDL3	tr|F6WST4|F6WST4_HUMAN ORM1-like protein 1 (Fragment) OS=Homo sapiens OX=9606 GN=ORMDL1 PE=1 SV=7;tr|A0A1B0GXE7|A0A1B0GXE7_HUMAN ORM1-like protein 1 OS=Homo sapiens OX=9606 GN=ORMDL1 PE=1 SV=1;sp|Q9P0S3|ORML1_HUMAN ORM1-like protein 1 OS=Homo sapiens OX=96						K	79;79;79;79;28;45;79;63;79	GTPFETPDQGKAR	LHAVKGTPFETPDQGKARLLTHWEQLDYGVQ;LHTVKGTPFETPDQGKARLLTHWEQMDYGVQ	GTPFETPDQGK(1)AR	GTPFETPDQGK(58)AR	11	1	57.8017	89.129	57.802	1	57.8017	1.38e-08	116.13									1	NaN	NaN	NaN	NaN	NaN	NaN	NaN	NaN	NaN	NaN	0.925712	0.652918	0.971968	1.0253	1.16814
88					tr|A0A1W2PSF4|A0A1W2PSF4_HUMAN Gamma-aminobutyric acid receptor subunit gamma-2 OS=Homo sapiens OX=9606 GN=GABRG2 PE=1 SV=1;tr|A0A1W2PPN5|A0A1W2PPN5_HUMAN Gamma-aminobutyric acid receptor subunit gamma-2 OS=Homo sapiens OX=9606 GN=GABRG2 PE=1 SV=1;tr|A0A1W						K	279;374;345;352;374;375;414	KNPLLRMFSFK	FVSNRKPSKDKDKKKKNPLLRMFSFKAPTID	K(1)NPLLRMFSFK	K(56)NPLLRMFSFK(-56)	1	0.999998	56.3294	19.594	57.019					0.999997	55.7139	0.0796071	56.359	0.999998	56.3294	0.074311	57.019	1	NaN	NaN	NaN	NaN	NaN	NaN	NaN	NaN	NaN	NaN	NaN	NaN	NaN	NaN	NaN
1656	Q9NZ45	Q9NZ45	CDGSH iron-sulfur domain-containing protein 1	CISD1	sp|Q9NZ45|CISD1_HUMAN CDGSH iron-sulfur domain-containing protein 1 OS=Homo sapiens OX=9606 GN=CISD1 PE=1 SV=1	Mitochondrion	MOM	Significant proteome	Proteome cluster 10	Ub 5	K	79	KFPFCDGAHTK	DLGDKAVYCRCWRSKKFPFCDGAHTKHNEET	K(1)FPFCDGAHTK	K(110)FPFCDGAHTK(-110)	1	1	112.125	74.104	112.13	1	112.125	5.97e-06	112.13					1	80.9793	0.00118168	80.979	1	-0.426154	2.79655	0.196477	-0.287725	-0.294731	-0.383003	-0.39904	-0.406837	-0.36994	-0.4256	0.0420575	4.26203	0.870748	0.232247	0.233163
90	A0A1W2PR06;P52569;P52569-2;P52569-3	A0A1W2PR06;P52569;P52569-2;P52569-3	Cationic amino acid transporter 2	SLC7A2	tr|A0A1W2PR06|A0A1W2PR06_HUMAN Cationic amino acid transporter 2 (Fragment) OS=Homo sapiens OX=9606 GN=SLC7A2 PE=1 SV=1;sp|P52569|CTR2_HUMAN Cationic amino acid transporter 2 OS=Homo sapiens OX=9606 GN=SLC7A2 PE=1 SV=2;sp|P52569-2|CTR2_HUMAN Isoform 2 of C						K	486;461;500;501	VTSKSESQVTMLQR	SPEKDGLGSSPRVTSKSESQVTMLQRQGFSM	VTSK(1)SESQVTMLQR	VTSK(87)SESQVTMLQR	4	1	86.9442	125.14	86.944	1	86.9442	1.51e-14	149.57									1	NaN	NaN	NaN	NaN	NaN	NaN	NaN	NaN	NaN	NaN	6.26175	4.7011	4.29649	6.5283	7.07329
91					tr|A0A1W2PR69|A0A1W2PR69_HUMAN Lactosylceramide alpha-2,3-sialyltransferase OS=Homo sapiens OX=9606 GN=ST3GAL5 PE=1 SV=1						K	77	ELRNMLSK	LLLKDILKELRNMLSKSCRRNVVPSLPRHQW	ELRNMLSK(1)	ELRNMLSK(63)	8	1	62.7172	14.544	62.717					1	62.7172	0.114293	62.717					1	NaN	NaN	NaN	NaN	NaN	NaN	NaN	NaN	NaN	NaN	NaN	NaN	NaN	NaN	NaN
92					tr|A0A1W2PRH7|A0A1W2PRH7_HUMAN Golgi SNAP receptor complex member 2 OS=Homo sapiens OX=9606 GN=GOSR2 PE=4 SV=1						K	14	MLGLSNTVMRLIEK	__MLGLSNTVMRLIEKRAFQDKYFMIGGMLL	MLGLSNTVMRLIEK(1)	MLGLSNTVMRLIEK(41)	14	1	41.0916	14.577	41.092									1	41.0916	0.0861486	41.092	1	NaN	NaN	NaN	NaN	NaN	NaN	NaN	NaN	NaN	NaN	NaN	NaN	NaN	NaN	NaN
93					tr|A0A2R8Y365|A0A2R8Y365_HUMAN Putative ANKRD40 C-terminal-like protein OS=Homo sapiens OX=9606 GN=ANKRD40CL PE=4 SV=1						K	59	KLPNTLLRKVR	CCELGIKPERVEKIRKLPNTLLRKVRVKSF_	K(1)LPNTLLRK(1)VR	K(84)LPNTLLRK(84)VR	1	1	84.0827	30.528	84.083									1	84.0827	0.0300677	84.083	2	NaN	NaN	NaN	NaN	NaN	NaN	NaN	NaN	NaN	NaN	NaN	NaN	NaN	NaN	NaN
94					tr|A0A2R8Y365|A0A2R8Y365_HUMAN Putative ANKRD40 C-terminal-like protein OS=Homo sapiens OX=9606 GN=ANKRD40CL PE=4 SV=1						K	67	KLPNTLLRKVR	ERVEKIRKLPNTLLRKVRVKSF_________	K(1)LPNTLLRK(1)VR	K(84)LPNTLLRK(84)VR	9	1	84.0827	30.528	84.083									1	84.0827	0.0300677	84.083	2	NaN	NaN	NaN	NaN	NaN	NaN	NaN	NaN	NaN	NaN	NaN	NaN	NaN	NaN	NaN
95	A0A2R8Y422;P62979;J3QTR3;P62987;M0R1V7;Q49A90;M0R1M6;M0R2S1	A0A2R8Y422;P62979;J3QTR3;P62987;M0R1V7;Q49A90;M0R1M6;M0R2S1;F5GZ39;J3QSA3	Ubiquitin-40S ribosomal protein S27a;Ubiquitin;40S ribosomal protein S27a;Ubiquitin-60S ribosomal protein L40;Ubiquitin;60S ribosomal protein L40	RPS27A;UBA52	tr|A0A2R8Y422|A0A2R8Y422_HUMAN Ubiquitin-like domain-containing protein OS=Homo sapiens OX=9606 PE=4 SV=1;tr|J3QS39|J3QS39_HUMAN Polyubiquitin-B (Fragment) OS=Homo sapiens OX=9606 GN=UBB PE=1 SV=1;tr|F5H6Q2|F5H6Q2_HUMAN Polyubiquitin-C (Fragment) OS=Homo s						K	33;33;33;33;33;33;33;33;33;33;33;33;33;33;33;33;33;33;33;33;8;15;33;33	IQDKEGIPPDQQR	ELSDTIDNVKAKIQDKEGIPPDQQRLIFAGK;EPSDTIENVKAKIQDKEGIPPDQQRLIFAGK	IQDK(1)EGIPPDQQR	IQDK(70)EGIPPDQQR	4	1	70.3726	132.12	70.373	1	68.8302	1.09e-05	106.97	1	70.3726	8.96e-18	174.23					1	NaN	NaN	NaN	NaN	NaN	NaN	NaN	NaN	NaN	NaN	0.139715	0.405764	0.8925	0.758756	0.751813
96	A0A2R8Y422;P62979;J3QTR3;P62987;M0R1V7;Q49A90;M0R1M6;M0R2S1	A0A2R8Y422;P62979;J3QTR3;P62987;M0R1V7;Q49A90;M0R1M6;M0R2S1;F5GZ39;J3QSA3	Ubiquitin-40S ribosomal protein S27a;Ubiquitin;40S ribosomal protein S27a;Ubiquitin-60S ribosomal protein L40;Ubiquitin;60S ribosomal protein L40	RPS27A;UBA52	tr|A0A2R8Y422|A0A2R8Y422_HUMAN Ubiquitin-like domain-containing protein OS=Homo sapiens OX=9606 PE=4 SV=1;tr|J3QS39|J3QS39_HUMAN Polyubiquitin-B (Fragment) OS=Homo sapiens OX=9606 GN=UBB PE=1 SV=1;tr|F5H6Q2|F5H6Q2_HUMAN Polyubiquitin-C (Fragment) OS=Homo s						K	48;48;48;48;48;48;48;48;48;48;48;48;48;48;48;48;48;48;48;48;23;30;48	LIFAGKQLEDGR, LIFAGKQLEDGRTLSDYNIQK	KEGIPPDQQRLIFAGKQLEDGRTLSDYNIQK	LIFAGK(1)QLEDGRTLSDYNIQK	LIFAGK(170)QLEDGRTLSDYNIQK(-170)	6	1	167.76	267.27	186.06	1	170.038	3.83e-102	271.05	1	172.539	1.8e-138	295.32	1	167.76	4.98e-160	313.4	1	NaN	NaN	NaN	NaN	NaN	NaN	NaN	NaN	NaN	NaN	2.11943	3.23465	2.60924	5.18409	7.44537
1655	Q9NZ45	Q9NZ45	CDGSH iron-sulfur domain-containing protein 1	CISD1	sp|Q9NZ45|CISD1_HUMAN CDGSH iron-sulfur domain-containing protein 1 OS=Homo sapiens OX=9606 GN=CISD1 PE=1 SV=1	Mitochondrion	MOM	Significant proteome	Proteome cluster 10	Ub 5	K	104	HNEETGDNVGPLIIKK	KHNEETGDNVGPLIIKKKET___________	HNEETGDNVGPLIIK(0.922)K(0.078)	HNEETGDNVGPLIIK(11)K(-11)	15	0.921794	10.7139	124.97	104.73	0.887963	8.99032	4.02e-15	148.57	0.921794	10.7139	1.85e-07	104.73	0.886398	8.92244	1.18e-14	141	1	-0.433669	2.79482	0.161722	-0.227537	-0.192562	-0.423311	-0.399007	-0.450791	-0.421845	-0.407824	0.183719	14.8475	2.62771	1.0822	1.32777
98	A0A2R8Y422	A0A2R8Y422			tr|A0A2R8Y422|A0A2R8Y422_HUMAN Ubiquitin-like domain-containing protein OS=Homo sapiens OX=9606 PE=4 SV=1						K	27	TITLEVELSDTIDNVKAK	TITLEVELSDTIDNVKAKIQDKEGIPPDQQR	TITLEVELSDTIDNVK(0.984)AK(0.016)	TITLEVELSDTIDNVK(18)AK(-18)	16	0.983573	17.7726	78.081	68.919	0.983573	17.7726	0.00272923	68.919	0.975043	15.9183	6.57e-06	95.57					1	NaN	NaN	NaN	NaN	NaN	NaN	NaN	NaN	NaN	NaN	NaN	NaN	NaN	NaN	NaN
606	P07814;V9GYZ6	P07814;V9GYZ6;V9GZ76	Bifunctional glutamate/proline--tRNA ligase;Glutamate--tRNA ligase;Proline--tRNA ligase	EPRS	sp|P07814|SYEP_HUMAN Bifunctional glutamate/proline--tRNA ligase OS=Homo sapiens OX=9606 GN=EPRS PE=1 SV=5;tr|V9GYZ6|V9GYZ6_HUMAN Glutamyl-prolyl-tRNA synthetase 1 (Fragment) OS=Homo sapiens OX=9606 GN=EPRS1 PE=1 SV=1					Ub 5	K	497;497	IWAFNKK	RSVVNMEWDKIWAFNKKVIDPVAPRYVALLK	IWAFNK(0.957)K(0.043)	IWAFNK(13)K(-13)	6	0.957056	13.4803	57.994	90.285	0.946205	12.4524	0.0328116	103.71					0.957056	13.4803	0.0789939	90.285	1	-0.480052	2.37101	1.02348	0.400993	-0.257862	-0.619705	-0.647931	-0.620411	-0.598739	-0.570788	NaN	NaN	NaN	NaN	NaN
79	A0A0G2JIW1;P0DMV9;P0DMV8;P0DMV8-2;V9GZ37;Q53FA3;P34931	A0A0G2JIW1;P0DMV9;P0DMV8;P0DMV8-2;V9GZ37;Q53FA3;P34931	Heat shock 70 kDa protein 1B;Heat shock 70 kDa protein 1A;Heat shock 70 kDa protein 1-like	HSPA1B;HSPA1A;HSPA1L	tr|A0A0G2JIW1|A0A0G2JIW1_HUMAN Heat shock 70 kDa protein 1B OS=Homo sapiens OX=9606 GN=HSPA1B PE=1 SV=1;sp|P0DMV9|HS71B_HUMAN Heat shock 70 kDa protein 1B OS=Homo sapiens OX=9606 GN=HSPA1B PE=1 SV=1;sp|P0DMV8|HS71A_HUMAN Heat shock 70 kDa protein 1A OS=Hom					Ub 5	K	160;159;159;104;161;161	QATKDAGVIAGLNVLR	ITVPAYFNDSQRQATKDAGVIAGLNVLRIIN	QATK(1)DAGVIAGLNVLR	QATK(110)DAGVIAGLNVLR	4	1	111.374	111.7	111.37	1	116.874	2.63e-14	135.86	1	128.707	3.07e-14	133.47	1	111.374	1e-07	111.37	1	-0.621856	2.35759	1.03415	0.190317	0.0929092	-0.678378	-0.416419	-0.600425	-0.567786	-0.790102	0.0491798	0.321781	0.200794	0.121742	0.152139
101	A0A2R8YFL3;A0A2R8Y7R1;A0A2R8Y4U4;P15260	A0A2R8YFL3;A0A2R8Y7R1;A0A2R8Y4U4;P15260	Interferon gamma receptor 1	IFNGR1	tr|A0A2R8YFL3|A0A2R8YFL3_HUMAN Interferon gamma receptor 1 OS=Homo sapiens OX=9606 GN=IFNGR1 PE=1 SV=1;tr|A0A2R8Y7R1|A0A2R8Y7R1_HUMAN Interferon gamma receptor 1 OS=Homo sapiens OX=9606 GN=IFNGR1 PE=1 SV=1;tr|A0A2R8Y4U4|A0A2R8Y4U4_HUMAN Interferon gamma re						K	238;260;269;279	EKSIILPK	VFICFYIKKINPLKEKSIILPKSLISVVRSA	EK(1)SIILPK	EK(59)SIILPK(-59)	2	0.999999	58.6762	19.654	58.676	0.999999	58.6762	0.06778	58.676									1	NaN	NaN	NaN	NaN	NaN	NaN	NaN	NaN	NaN	NaN	NaN	NaN	NaN	NaN	NaN
102	A0A2R8YFL3;A0A2R8Y7R1;A0A2R8Y4U4;P15260	A0A2R8YFL3;A0A2R8Y7R1;A0A2R8Y4U4;P15260	Interferon gamma receptor 1	IFNGR1	tr|A0A2R8YFL3|A0A2R8YFL3_HUMAN Interferon gamma receptor 1 OS=Homo sapiens OX=9606 GN=IFNGR1 PE=1 SV=1;tr|A0A2R8Y7R1|A0A2R8Y7R1_HUMAN Interferon gamma receptor 1 OS=Homo sapiens OX=9606 GN=IFNGR1 PE=1 SV=1;tr|A0A2R8Y4U4|A0A2R8Y4U4_HUMAN Interferon gamma re						K	244;266;275;285	SIILPKSLISVVR	IKKINPLKEKSIILPKSLISVVRSATLETKP	SIILPK(1)SLISVVR	SIILPK(80)SLISVVR	6	1	80.3118	59.012	80.312	1	80.3118	0.00168364	80.312									1	NaN	NaN	NaN	NaN	NaN	NaN	NaN	NaN	NaN	NaN	NaN	NaN	NaN	NaN	NaN
257	E9PK54;P11142;E9PKE3;E9PNE6;A8K7Q2;P11142-2	E9PK54;P11142;E9PKE3;E9PNE6;A8K7Q2;P11142-2;E9PS65;E9PN89;E9PM13;E9PLF4;E9PQQ4;E9PPY6;E9PN25;E9PI65	Heat shock cognate 71 kDa protein	HSPA8;HSPA8	tr|E9PK54|E9PK54_HUMAN Heat shock cognate 71 kDa protein (Fragment) OS=Homo sapiens OX=9606 GN=HSPA8 PE=1 SV=8;tr|E9PQK7|E9PQK7_HUMAN Heat shock cognate 71 kDa protein (Fragment) OS=Homo sapiens OX=9606 GN=HSPA8 PE=1 SV=1;sp|P11142|HSP7C_HUMAN Heat shock c					Ub 5	K	159;159;159;159;99;159;159;118	QATKDAGTIAGLNVLR	VTVPAYFNDSQRQATKDAGTIAGLNVLRIIN	QATK(1)DAGTIAGLNVLR	QATK(110)DAGTIAGLNVLR	4	1	107.458	132.7	107.46	1	66.9649	5.98e-14	140.91	1	142.54	1.41e-14	142.54	1	107.458	1.6e-15	149.37	1	-0.649664	2.33559	1.15715	0.197949	-0.127309	-0.590746	-0.44013	-0.635451	-0.57855	-0.668841	0.00631698	0.144549	0.0988325	0.0422231	0.036968
104					tr|A0A2R8Y575|A0A2R8Y575_HUMAN Pleckstrin homology domain-containing family M member 2 OS=Homo sapiens OX=9606 GN=PLEKHM2 PE=1 SV=1;tr|Q5VVD7|Q5VVD7_HUMAN Pleckstrin homology domain-containing family M member 2 OS=Homo sapiens OX=9606 GN=PLEKHM2 PE=1 SV=1;						K	740;761;781	EGMLHYK	SPPEGTITKEGMLHYKAGTSYLGKEHWKTCF	EGMLHYK(1)	EGMLHYK(62)	7	1	61.9972	30.768	61.997	1	61.9972	0.0798496	61.997									1	NaN	NaN	NaN	NaN	NaN	NaN	NaN	NaN	NaN	NaN	NaN	NaN	NaN	NaN	NaN
105	A0A494C1R1;A0A2R8Y5U1;Q76L82;Q8IXJ9-2;Q8IXJ9	A0A494C1R1;A0A2R8Y5U1;Q76L82;Q8IXJ9-2;Q8IXJ9	Putative Polycomb group protein ASXL1	ASXH1;ASXL1	tr|A0A494C1R1|A0A494C1R1_HUMAN Polycomb group protein ASXL1 OS=Homo sapiens OX=9606 GN=ASXL1 PE=1 SV=1;tr|A0A2R8Y5U1|A0A2R8Y5U1_HUMAN Polycomb group protein ASXL1 OS=Homo sapiens OX=9606 GN=ASXL1 PE=1 SV=1;tr|Q76L82|Q76L82_HUMAN Additional sex combs like 1						K	351;290;346;351;351	KVEQWKEK, VEQWKEK	RIRQEMEKEKKVEQWKEKFFEDYYGQKLGLT	KVEQWK(1)EK	K(-100)VEQWK(59)EK(-59)	6	0.999999	58.5067	82.034	147.75	0.999989	49.79	0.000362947	119.16	0.999999	58.5067	4.99e-05	147.75	0.99983	37.8048	0.088759	76.827	1	NaN	NaN	NaN	NaN	NaN	NaN	NaN	NaN	NaN	NaN	NaN	NaN	NaN	NaN	NaN
1492	Q96CS3	Q96CS3	FAS-associated factor 2	FAF2	sp|Q96CS3|FAF2_HUMAN FAS-associated factor 2 OS=Homo sapiens OX=9606 GN=FAF2 PE=1 SV=2					Ub 5	K	167	AHPVFYQGTYSQALNDAKR	PVFYQGTYSQALNDAKRELRFLLVYLHGDDH	AHPVFYQGTYSQALNDAK(1)R	AHPVFYQGTYSQALNDAK(140)R	18	1	137.166	123.22	137.17	1	89.8657	4.42e-06	89.866					1	137.166	2.33e-21	137.17	1	-0.471039	2.31198	0.418223	1.04631	-0.219571	-0.312447	-0.659999	-0.551351	-0.950898	-0.611207	0.00626873	0.0538517	0.0238162	0.0179098	0.0261566
107	P24311;A0A3B3IRN8;A0A3B3ITX0	P24311;A0A3B3IRN8;A0A3B3ITX0	Cytochrome c oxidase subunit 7B, mitochondrial	COX7B	sp|P24311|COX7B_HUMAN Cytochrome c oxidase subunit 7B, mitochondrial OS=Homo sapiens OX=9606 GN=COX7B PE=1 SV=2;tr|A0A3B3IRN8|A0A3B3IRN8_HUMAN Cytochrome c oxidase subunit 7B, mitochondrial OS=Homo sapiens OX=9606 GN=COX7B PE=1 SV=1	Mitochondrion	MIM				K	75;55	VTPKEWR	VGIEWNLSPVGRVTPKEWRNQ__________	VTPK(1)EWR	VTPK(80)EWR	4	1	80.4623	42.735	80.462	1	80.4623	0.0201396	80.462									1	NaN	NaN	NaN	NaN	NaN	NaN	NaN	NaN	NaN	NaN	NaN	NaN	NaN	NaN	NaN
108	A0A3B3IRS7;A0A3B3IU68;A0A3F2YP66;A0A3B3ITP2;A0A3B3IT31;Q9NUN5-4;Q9NUN5-2;Q9NUN5-3;Q9NUN5	A0A3B3IRS7;A0A3B3IU68;A0A3F2YP66;A0A3B3ITP2;A0A3B3IT31;Q9NUN5-4;Q9NUN5-2;Q9NUN5-3;Q9NUN5	Probable lysosomal cobalamin transporter	LMBRD1	tr|A0A3B3IRS7|A0A3B3IRS7_HUMAN Probable lysosomal cobalamin transporter OS=Homo sapiens OX=9606 GN=LMBRD1 PE=1 SV=1;tr|A0A3B3IU68|A0A3B3IU68_HUMAN Probable lysosomal cobalamin transporter (Fragment) OS=Homo sapiens OX=9606 GN=LMBRD1 PE=1 SV=1;tr|A0A3F2YP66						K	197;205;270;270;292;66;270;197;270	ALKQFEER	SKDGRPLPARDKRALKQFEERLRTLKKRERH	ALK(1)QFEER	ALK(73)QFEER	3	1	73.2601	43.787	73.26	1	73.2601	0.0182236	73.26									1	NaN	NaN	NaN	NaN	NaN	NaN	NaN	NaN	NaN	NaN	NaN	NaN	NaN	NaN	NaN
111	A0A3B3ISG5;P14735	A0A3B3ISG5;P14735;P14735-2;Q5T5N3	Insulin-degrading enzyme	IDE	tr|A0A3B3ISG5|A0A3B3ISG5_HUMAN Insulin-degrading enzyme OS=Homo sapiens OX=9606 GN=IDE PE=1 SV=1;sp|P14735|IDE_HUMAN Insulin-degrading enzyme OS=Homo sapiens OX=9606 GN=IDE PE=1 SV=4	Mitochondrion	Matrix				K	308;308	IVPIKDIR	FQEEHLKQLYKIVPIKDIRNLYVTFPIPDLQ	IVPIK(1)DIR	IVPIK(96)DIR	5	1	95.5305	67.357	95.531	1	95.5305	0.00320422	95.531									1	NaN	NaN	NaN	NaN	NaN	NaN	NaN	NaN	NaN	NaN	0.0403882	0.0340646	0.0100232	0.0317039	0.0231519
112	A0A3B3ITJ4;M0QXS5;P14866-2;P14866	A0A3B3ITJ4;M0QXS5;P14866-2;M0R1W6;B4DVF8;M0QYL7;M0R076;P14866	Heterogeneous nuclear ribonucleoprotein L;Heterogeneous nuclear ribonucleoprotein L	HNRNPL;HNRNPL	tr|A0A3B3ITJ4|A0A3B3ITJ4_HUMAN Heterogeneous nuclear ribonucleoprotein L (Fragment) OS=Homo sapiens OX=9606 GN=HNRNPL PE=1 SV=1;tr|M0QXS5|M0QXS5_HUMAN Heterogeneous nuclear ribonucleoprotein L (Fragment) OS=Homo sapiens OX=9606 GN=HNRNPL PE=1 SV=1;sp|P1486						K	180;210;136;201;136;269	IEYAKPTR	ADIYSGCCTLKIEYAKPTRLNVFKNDQDTWD	IEYAK(1)PTR	IEYAK(80)PTR	5	1	80.4381	57.698	80.438	1	80.4381	0.00928171	80.438									1	NaN	NaN	NaN	NaN	NaN	NaN	NaN	NaN	NaN	NaN	0.0275148	0.0170163	0.0277579	0.0371513	0.0448861
113	A0A3B3IU60;A0A3B3ITP9;Q9Y287-2;Q9Y287	A0A3B3IU60;A0A3B3ITP9;Q9Y287-2;Q9Y287	Integral membrane protein 2B;BRI2, membrane form;BRI2 intracellular domain;BRI2C, soluble form;Bri23 peptide	ITM2B	tr|A0A3B3IU60|A0A3B3IU60_HUMAN Integral membrane protein 2B OS=Homo sapiens OX=9606 GN=ITM2B PE=1 SV=1;tr|A0A3B3ITP9|A0A3B3ITP9_HUMAN Integral membrane protein 2B OS=Homo sapiens OX=9606 GN=ITM2B PE=1 SV=1;sp|Q9Y287-2|ITM2B_HUMAN Isoform 2 of Integral memb						K	16;16;16;16	EAKKDEPK	MVKVTFNSALAQKEAKKDEPKSGEEALIIPP	EAK(0.978)K(0.022)DEPK	EAK(16)K(-16)DEPK(-72)	3	0.977592	16.3976	53.506	75.378	0.977592	16.3976	0.00539661	98.048	0	0							1	NaN	NaN	NaN	NaN	NaN	NaN	NaN	NaN	NaN	NaN	0.21666	0.359722	0.484615	0.810029	1.26842
114	A0A3B3IU60;A0A3B3ITP9;Q9Y287-2;Q9Y287	A0A3B3IU60;A0A3B3ITP9;Q9Y287-2;Q9Y287	Integral membrane protein 2B;BRI2, membrane form;BRI2 intracellular domain;BRI2C, soluble form;Bri23 peptide	ITM2B	tr|A0A3B3IU60|A0A3B3IU60_HUMAN Integral membrane protein 2B OS=Homo sapiens OX=9606 GN=ITM2B PE=1 SV=1;tr|A0A3B3ITP9|A0A3B3ITP9_HUMAN Integral membrane protein 2B OS=Homo sapiens OX=9606 GN=ITM2B PE=1 SV=1;sp|Q9Y287-2|ITM2B_HUMAN Isoform 2 of Integral memb						K	13;13;13;13	VTFNSALAQKEAK	___MVKVTFNSALAQKEAKKDEPKSGEEALI	VTFNSALAQK(1)EAK	VTFNSALAQK(37)EAK(-37)	10	0.999802	37.0363	96.146	114.56	0.999624	34.2428	9.37e-06	108.17	0.999616	34.1598	1.25e-08	117.7	0.999802	37.0363	3.92e-07	115.12	1	NaN	NaN	NaN	NaN	NaN	NaN	NaN	NaN	NaN	NaN	0.237157	0.518305	0.652778	0.931323	1.34048
97	A0A2R8Y422;P62979;J3QTR3;P62987;M0R1V7;Q49A90;M0R1M6;M0R2S1	A0A2R8Y422;P62979;J3QTR3;P62987;M0R1V7;Q49A90;M0R1M6;M0R2S1;F5GZ39;J3QSA3	Ubiquitin-40S ribosomal protein S27a;Ubiquitin;40S ribosomal protein S27a;Ubiquitin-60S ribosomal protein L40;Ubiquitin;60S ribosomal protein L40	RPS27A;UBA52	tr|A0A2R8Y422|A0A2R8Y422_HUMAN Ubiquitin-like domain-containing protein OS=Homo sapiens OX=9606 PE=4 SV=1;tr|J3QS39|J3QS39_HUMAN Polyubiquitin-B (Fragment) OS=Homo sapiens OX=9606 GN=UBB PE=1 SV=1;tr|F5H6Q2|F5H6Q2_HUMAN Polyubiquitin-C (Fragment) OS=Homo s					Ub 5	K	63;63;63;63;63;63;63;63;63;63;63;63;63;63;63;63;63;63;63;63;38;45	QLEDGRTLSDYNIQKESTLHLVLR, TLSDYNIQKESTLHLVLR	KQLEDGRTLSDYNIQKESTLHLVLRLRGGAK;KQLEDGRTLSDYNIQKESTLHLVLRLRGGMQ	TLSDYNIQK(1)ESTLHLVLR	TLSDYNIQK(170)ESTLHLVLR	9	1	168.469	128.42	168.47	1	50.1781	6.42e-31	176.33	1	102.085	1.03e-30	174.49	1	168.469	1.48e-30	168.47	1	-0.670376	2.3093	0.115148	0.0720491	0.753029	-0.898148	0.113021	-0.823976	0.0908771	-1.06093	0.137066	1.07337	0.451141	0.512259	0.765025
116	A0A3B3IU29;A0A494BZZ8;Q96K49-2;Q96K49	A0A3B3IU29;A0A494BZZ8;Q96K49-2;Q96K49	Transmembrane protein 87B	TMEM87B	tr|A0A3B3IU29|A0A3B3IU29_HUMAN Transmembrane protein 87B OS=Homo sapiens OX=9606 GN=TMEM87B PE=1 SV=1;tr|A0A494BZZ8|A0A494BZZ8_HUMAN Transmembrane protein 87B (Fragment) OS=Homo sapiens OX=9606 GN=TMEM87B PE=1 SV=1;sp|Q96K49-2|TM87B_HUMAN Isoform 2 of Tran						K	117;485;492;493	ASKSVSNGTAK	VTSENLTEGIKLRASKSVSNGTAKPATSENF	ASK(1)SVSNGTAK	ASK(69)SVSNGTAK(-69)	3	1	68.9451	49.784	71.085	1	68.9451	0.0129528	71.085									1	NaN	NaN	NaN	NaN	NaN	NaN	NaN	NaN	NaN	NaN	NaN	NaN	NaN	NaN	NaN
117	P55769	P55769	NHP2-like protein 1;NHP2-like protein 1, N-terminally processed	NHP2L1	tr|A0A3B3IUA2|A0A3B3IUA2_HUMAN Ribonucloprotein OS=Homo sapiens OX=9606 GN=SNU13 PE=1 SV=1;tr|B1AHD1|B1AHD1_HUMAN Ribonucloprotein OS=Homo sapiens OX=9606 GN=SNU13 PE=1 SV=1;sp|P55769|NH2L1_HUMAN NHP2-like protein 1 OS=Homo sapiens OX=9606 GN=SNU13 PE=1 SV						K	188;48;44	GANEATKTLNR	SCNYKQLRKGANEATKTLNRGISEFIVMAAD	GANEATK(1)TLNR	GANEATK(100)TLNR	7	1	100.819	93.256	100.82	1	100.819	8.21e-09	130.23									1	NaN	NaN	NaN	NaN	NaN	NaN	NaN	NaN	NaN	NaN	0.123399	0.100827	0.0887954	0.136144	0.183338
118	P55769	P55769	NHP2-like protein 1;NHP2-like protein 1, N-terminally processed	NHP2L1	tr|A0A3B3IUA2|A0A3B3IUA2_HUMAN Ribonucloprotein OS=Homo sapiens OX=9606 GN=SNU13 PE=1 SV=1;tr|B1AHD1|B1AHD1_HUMAN Ribonucloprotein OS=Homo sapiens OX=9606 GN=SNU13 PE=1 SV=1;tr|A0A3B3IRU2|A0A3B3IRU2_HUMAN NHP2 non-histone chromosome protein 2-like 1 (S. ce						K	230;90;31;31;86	SKQALGR	LLCEDKNVPYVFVRSKQALGRACGVSRPVIA	SK(1)QALGR	SK(53)QALGR	2	1	52.6831	19.168	52.683	1	52.6831	0.11627	52.683									1	NaN	NaN	NaN	NaN	NaN	NaN	NaN	NaN	NaN	NaN	0.0151846	0.0150393	0.0187122	0.0162727	0.0289636
291	G3V145;Q8N3Y7-2;Q8N3Y7	G3V145;Q8N3Y7-2;Q8N3Y7	Epidermal retinol dehydrogenase 2	SDR16C5	tr|G3V145|G3V145_HUMAN Epidermal retinol dehydrogenase 2 OS=Homo sapiens OX=9606 GN=SDR16C5 PE=1 SV=1;sp|Q8N3Y7-2|RDHE2_HUMAN Isoform 2 of Epidermal retinol dehydrogenase 2 OS=Homo sapiens OX=9606 GN=SDR16C5;sp|Q8N3Y7|RDHE2_HUMAN Epidermal retinol dehydrog					Ub 5	K	82;82;82	EGNEETCKMAR	LVLWDINKEGNEETCKMAREAGATRVHAYTC	EGNEETCK(1)MAR	EGNEETCK(130)MAR	8	1	127.514	121.36	127.51									1	127.514	8.65e-09	130.09	1	-0.772716	2.30218	1.10497	-0.184338	-0.940442	0.122219	-0.349776	-0.638269	-0.647182	0.00335927	NaN	NaN	NaN	NaN	NaN
120	A0A494C0R8;K7EIG1;I3L2B0;O75153	A0A494C0R8;K7EIG1;I3L2B0;I3L4B5;I3L318;Q9Y5I4-2;Q9Y5I4;O75153	Clustered mitochondria protein homolog	CLUH;CLUH	tr|A0A494C0R8|A0A494C0R8_HUMAN Clustered mitochondria protein homolog OS=Homo sapiens OX=9606 GN=CLUH PE=1 SV=1;tr|K7EIG1|K7EIG1_HUMAN Clustered mitochondria protein homolog (Fragment) OS=Homo sapiens OX=9606 GN=CLUH PE=1 SV=2;tr|I3L2B0|I3L2B0_HUMAN Cluste						K	1296;1199;1245;1257	DLENLKAEVAR	GILFIPLSQKDLENLKAEVARRHQLQEASRN	DLENLK(1)AEVAR	DLENLK(83)AEVAR	6	1	83.0451	63.689	83.045	1	83.0451	0.00127893	89.731									1	NaN	NaN	NaN	NaN	NaN	NaN	NaN	NaN	NaN	NaN	0.0065898	0.00849377	0.00913873	0.0164029	0.0166985
121	A0A494C105;Q9H3U5-3;Q9H3U5;Q9H3U5-5;Q9H3U5-6;Q9H3U5-4;H7C4F4	A0A494C105;Q9H3U5-3;Q9H3U5;Q9H3U5-5;Q9H3U5-6;Q9H3U5-4;H7C4F4;H7C5U3;H7C593;Q9H3U5-2	Major facilitator superfamily domain-containing protein 1	MFSD1	tr|A0A494C105|A0A494C105_HUMAN Major facilitator superfamily domain-containing protein 1 OS=Homo sapiens OX=9606 GN=MFSD1 PE=1 SV=1;sp|Q9H3U5-3|MFSD1_HUMAN Isoform 3 of Major facilitator superfamily domain-containing protein 1 OS=Homo sapiens OX=9606 GN=MF						K	210;210;249;259;298;176;83	EQGKTGEVIK	YLDQRAERILHKEQGKTGEVIKLTDVKDFSL	EQGK(1)TGEVIK	EQGK(81)TGEVIK(-81)	4	1	80.5783	52.475	89.9	1	76.3207	0.00149592	88.187	1	80.5783	0.0012479	89.9	1	78.5502	0.00183946	85.813	1	NaN	NaN	NaN	NaN	NaN	NaN	NaN	NaN	NaN	NaN	1.63057	1.8471	3.40075	2.89726	3.08497
122	A0A494C105;Q9H3U5-3;Q9H3U5;Q9H3U5-5;Q9H3U5-6;Q9H3U5-4;H7C4F4	A0A494C105;Q9H3U5-3;Q9H3U5;Q9H3U5-5;Q9H3U5-6;Q9H3U5-4;H7C4F4;H7C5U3;H7C593;Q9H3U5-2	Major facilitator superfamily domain-containing protein 1	MFSD1	tr|A0A494C105|A0A494C105_HUMAN Major facilitator superfamily domain-containing protein 1 OS=Homo sapiens OX=9606 GN=MFSD1 PE=1 SV=1;sp|Q9H3U5-3|MFSD1_HUMAN Isoform 3 of Major facilitator superfamily domain-containing protein 1 OS=Homo sapiens OX=9606 GN=MF						K	206;206;245;255;294;172;79	ILHKEQGK	LALAYLDQRAERILHKEQGKTGEVIKLTDVK	ILHK(1)EQGK	ILHK(68)EQGK(-68)	4	1	68.2791	68.685	86.011	0.999996	53.5234	0.0161563	72.138	1	68.2791	0.00876019	86.011					1	NaN	NaN	NaN	NaN	NaN	NaN	NaN	NaN	NaN	NaN	0.296312	0.723703	0.959128	1.31139	1.34648
123	A0A494C105;Q9H3U5-3;Q9H3U5;Q9H3U5-5;Q9H3U5-6;Q9H3U5-4;H7C4F4	A0A494C105;Q9H3U5-3;Q9H3U5;Q9H3U5-5;Q9H3U5-6;Q9H3U5-4;H7C4F4;H7C5U3;H7C593;Q9H3U5-2	Major facilitator superfamily domain-containing protein 1	MFSD1	tr|A0A494C105|A0A494C105_HUMAN Major facilitator superfamily domain-containing protein 1 OS=Homo sapiens OX=9606 GN=MFSD1 PE=1 SV=1;sp|Q9H3U5-3|MFSD1_HUMAN Isoform 3 of Major facilitator superfamily domain-containing protein 1 OS=Homo sapiens OX=9606 GN=MF						K	421;421;460;470;509;387	QREEIKFSHTE	QGGNLNYSARQREEIKFSHTE__________	QREEIK(1)FSHTE	QREEIK(84)FSHTE	6	1	83.8618	92.21	83.862	1	83.8618	2.48e-05	109.24									1	NaN	NaN	NaN	NaN	NaN	NaN	NaN	NaN	NaN	NaN	0.597072	1.09967	1.16569	2.16486	2.19457
124	A0A494C1S7;Q9Y5Q9;Q9Y5Q9-2	A0A494C1S7;Q9Y5Q9;Q9Y5Q9-2;H7C0C0;F8WC64;H0YFI7;H7BZV8	General transcription factor 3C polypeptide 3	GTF3C3	tr|A0A494C1S7|A0A494C1S7_HUMAN General transcription factor 3C polypeptide 3 OS=Homo sapiens OX=9606 GN=GTF3C3 PE=1 SV=1;sp|Q9Y5Q9|TF3C3_HUMAN General transcription factor 3C polypeptide 3 OS=Homo sapiens OX=9606 GN=GTF3C3 PE=1 SV=1;sp|Q9Y5Q9-2|TF3C3_HUMAN						K	245;245;245	ALKYEPTNVR	QDNIKQAIFCYTKALKYEPTNVRYLWERSSL	ALK(1)YEPTNVR	ALK(85)YEPTNVR	3	1	85.2904	68.75	85.29	1	85.2904	0.0034845	85.29									1	NaN	NaN	NaN	NaN	NaN	NaN	NaN	NaN	NaN	NaN	NaN	NaN	NaN	NaN	NaN
432	O43765;K7EMD6	O43765;K7EMD6	Small glutamine-rich tetratricopeptide repeat-containing protein alpha	SGTA	sp|O43765|SGTA_HUMAN Small glutamine-rich tetratricopeptide repeat-containing protein alpha OS=Homo sapiens OX=9606 GN=SGTA PE=1 SV=1					Ub 5	K	200	SNLKIAELK	ALELDPDNETYKSNLKIAELKLREAPSPTGG	SNLK(1)IAELK	SNLK(60)IAELK(-60)	4	0.999999	60.1668	30.55	70.399	0.9999	39.9819	0.083915	50.353					0.999999	60.1668	0.0143793	70.399	1	-1.2066	2.29603	-0.276228	-0.0908529	-0.0377025	-1.25353	0.396158	0.0984404	0.50918	-0.434899	0.190095	1.08022	0.456545	0.482167	0.574924
126	A0A4W8VX11;A0A5H1ZRS1;Q15154-4;Q15154-2;Q15154-5;Q15154	A0A4W8VX11;A0A5H1ZRS1;Q15154-4;Q15154-2;Q15154-5;Q15154;E7EV93;E5RGQ4;E9PGW9;H0YBA1;Q15154-3	Pericentriolar material 1 protein	PCM1	tr|A0A4W8VX11|A0A4W8VX11_HUMAN Pericentriolar material 1 protein OS=Homo sapiens OX=9606 GN=PCM1 PE=1 SV=1;tr|A0A5H1ZRS1|A0A5H1ZRS1_HUMAN Pericentriolar material 1 protein OS=Homo sapiens OX=9606 GN=PCM1 PE=4 SV=1;sp|Q15154-4|PCM1_HUMAN Isoform 4 of Perice						K	399;399;399;399;399;399;438;399;438;438	VELFSKMR	SASERLPDEKVELFSKMRVLQEKKQKMDKLL	VELFSK(1)MR	VELFSK(51)MR	6	1	50.6068	71.33	50.607	1	50.6068	0.00407468	96.253									1	NaN	NaN	NaN	NaN	NaN	NaN	NaN	NaN	NaN	NaN	NaN	NaN	NaN	NaN	NaN
127	C9JE12;C9JCW7;A0A590UJA9;Q9BVT8	C9JE12;C9JCW7;A0A590UJA9;Q9BVT8	Transmembrane and ubiquitin-like domain-containing protein 1	TMUB1	tr|C9JE12|C9JE12_HUMAN Transmembrane and ubiquitin-like domain-containing protein 1 (Fragment) OS=Homo sapiens OX=9606 GN=TMUB1 PE=1 SV=1;tr|C9JCW7|C9JCW7_HUMAN Transmembrane and ubiquitin-like domain-containing protein 1 (Fragment) OS=Homo sapiens OX=9606						K	108;108;108;108	LKFLNDSEQVAR	PPAPDSPQEPLVLRLKFLNDSEQVARAWPHD	LK(1)FLNDSEQVAR	LK(63)FLNDSEQVAR	2	1	63.4729	79.273	63.473	1	63.4729	0.000114163	96.64									1	NaN	NaN	NaN	NaN	NaN	NaN	NaN	NaN	NaN	NaN	0.0797398	0.0963816	0.0632878	0.215297	0.19989
1038	P55072	P55072;C9JUP7;C9IZA5	Transitional endoplasmic reticulum ATPase	VCP	sp|P55072|TERA_HUMAN Transitional endoplasmic reticulum ATPase OS=Homo sapiens OX=9606 GN=VCP PE=1 SV=4					Ub 5	K	658	VAILKANLR	IYIPLPDEKSRVAILKANLRKSPVAKDVDLE	VAILK(1)ANLR	VAILK(120)ANLR	5	1	122.128	148.39	122.13	1	69.1757	4.96e-14	189.62	1	113.499	3.15e-07	133.6	1	122.128	1.29e-05	122.13	1	-0.729443	2.29488	0.364884	0.136421	0.816671	-0.806414	-0.0949252	-0.631541	-0.221053	-1.12948	0.0194772	0.11115	0.059635	0.0537114	0.0799237
844	P31947-2;P31947;P61981;P63104;E7EX29;B0AZS6;E7ESK7;P63104-2;H0YB80;Q04917;A2IDB2	P31947-2;P31947;P61981;P63104;E7EX29;B0AZS6;E7ESK7;P63104-2;H0YB80;B7Z2E6;E5RIR4;E9PD24;E7EVZ2;E5RGE1;Q04917;A2IDB2;F8WEB6;A2IDB1	14-3-3 protein sigma;14-3-3 protein gamma;14-3-3 protein gamma, N-terminally processed;14-3-3 protein zeta/delta;14-3-3 protein eta	SFN;YWHAG;YWHAZ;YWHAH	sp|P31947-2|1433S_HUMAN Isoform 2 of 14-3-3 protein sigma OS=Homo sapiens OX=9606 GN=SFN;sp|P31947|1433S_HUMAN 14-3-3 protein sigma OS=Homo sapiens OX=9606 GN=SFN PE=1 SV=1;sp|P61981|1433G_HUMAN 14-3-3 protein gamma OS=Homo sapiens OX=9606 GN=YWHAG PE=1 SV					Ub 5	K	92;124;127;122;122;45;122;47;7;2;127;114	MKGDYYR	CNDFQYESKVFYLKMKGDYYRYLAEVASGEK;CSETQYESKVFYLKMKGDYYRYLAEVATGEK;KGPEVREYRVFYLKMKGDYYRYLAEVATGDD;PNASQAESKVFYLKMKGDYYRYLAEVAAGDD	MK(1)GDYYR	MK(78)GDYYR	2	1	77.9843	67.111	77.984	1	77.9843	0.0264892	77.984									1	-0.706126	2.24134	1.22305	-0.0449859	0.243413	-0.904078	-0.442414	-0.580163	-0.372706	-0.657327	0.0258942	0.161773	0.114829	0.0563728	0.0696681
130	A0A590UKB6;A0A590UJN4;P24928	A0A590UKB6;A0A590UJN4;P24928;P24928-2	DNA-directed RNA polymerase II subunit RPB1	POLR2A	tr|A0A590UKB6|A0A590UKB6_HUMAN DNA-directed RNA polymerase subunit OS=Homo sapiens OX=9606 GN=POLR2A PE=1 SV=1;tr|A0A590UJN4|A0A590UJN4_HUMAN DNA-directed RNA polymerase subunit OS=Homo sapiens OX=9606 GN=POLR2A PE=1 SV=1;sp|P24928|RPB1_HUMAN DNA-directed						K	1350;1350;1350	VLSEKDVDPVR	ILETDGVSLMRVLSEKDVDPVRTTSNDIVEI	VLSEK(1)DVDPVR	VLSEK(68)DVDPVR	5	1	68.3555	46.483	68.355					1	68.3555	0.0161689	68.355					1	NaN	NaN	NaN	NaN	NaN	NaN	NaN	NaN	NaN	NaN	NaN	NaN	NaN	NaN	NaN
131	A0A590UKB6;A0A590UJN4;P24928	A0A590UKB6;A0A590UJN4;P24928;P24928-2	DNA-directed RNA polymerase II subunit RPB1	POLR2A	tr|A0A590UKB6|A0A590UKB6_HUMAN DNA-directed RNA polymerase subunit OS=Homo sapiens OX=9606 GN=POLR2A PE=1 SV=1;tr|A0A590UJN4|A0A590UJN4_HUMAN DNA-directed RNA polymerase subunit OS=Homo sapiens OX=9606 GN=POLR2A PE=1 SV=1;sp|P24928|RPB1_HUMAN DNA-directed						K	1014;1014;1014	VVEGVKELSK	RLPSDLHPIKVVEGVKELSKKLVIVNGDDPL	VVEGVK(0.998)ELSK(0.002)	VVEGVK(28)ELSK(-28)	6	0.998309	27.7122	26.797	50.353	0.998309	27.7122	0.114167	50.353									1	NaN	NaN	NaN	NaN	NaN	NaN	NaN	NaN	NaN	NaN	NaN	NaN	NaN	NaN	NaN
132	A0A5F9ZA98;O75027;O75027-2;B4DGL8;A0A087WW65;O75027-3;A0A590UJS8;A0A2R8Y473;Q9NP58-4;Q9NP58	A0A5F9ZA98;O75027;O75027-2;B4DGL8;A0A087WW65;O75027-3;A0A590UJS8;A0A2R8Y473;E9PJR8;A0A2R8YF35;E9PNQ5;A0A2R8Y3N2;Q9NP58-4;Q9NP58;Q2M3G0-1;Q2M3G0	ATP-binding cassette sub-family B member 7, mitochondrial;ATP-binding cassette sub-family B member 6, mitochondrial	ABCB7;ABCB6	tr|A0A5F9ZA98|A0A5F9ZA98_HUMAN ATP-binding cassette sub-family B member 7, mitochondrial OS=Homo sapiens OX=9606 GN=ABCB7 PE=4 SV=1;sp|O75027|ABCB7_HUMAN ATP-binding cassette sub-family B member 7, mitochondrial OS=Homo sapiens OX=9606 GN=ABCB7 PE=1 SV=2;s	Mitochondrion	MIM;MOM				K	613;608;609;582;569;568;549;609;680;726	GLKLSGGEK	AFPEGYRTQVGERGLKLSGGEKQRVAIARTI;RMPHGYDTQVGERGLKLSGGEKQRVAIARAI	GLK(1)LSGGEK	GLK(55)LSGGEK(-55)	3	0.999997	54.6837	35.042	63.216	0.999997	54.6837	0.0220287	63.216	0.999986	48.549	0.0931287	53.751					1	NaN	NaN	NaN	NaN	NaN	NaN	NaN	NaN	NaN	NaN	0.353662	0.372943	0.593296	1.07864	1.3963
133					tr|E9PIM8|E9PIM8_HUMAN Intraflagellar transport protein 46 homolog (Fragment) OS=Homo sapiens OX=9606 GN=IFT46 PE=1 SV=8;tr|E9PKW0|E9PKW0_HUMAN Intraflagellar transport protein 46 homolog (Fragment) OS=Homo sapiens OX=9606 GN=IFT46 PE=1 SV=8;tr|E9PMR8|E9PM						K	17;17;68;17;17;68;68;17;68	EKKKTSQLTPQR	ADNSSDECEEENNKEKKKTSQLTPQRGFSEN	EK(1)K(1)K(1)TSQLTPQR	EK(59)K(59)K(59)TSQLTPQR	2	1	59.4177	21.804	59.418	1	59.4177	0.0262932	59.418									3	NaN	NaN	NaN	NaN	NaN	NaN	NaN	NaN	NaN	NaN	NaN	NaN	NaN	NaN	NaN
134					tr|E9PIM8|E9PIM8_HUMAN Intraflagellar transport protein 46 homolog (Fragment) OS=Homo sapiens OX=9606 GN=IFT46 PE=1 SV=8;tr|E9PKW0|E9PKW0_HUMAN Intraflagellar transport protein 46 homolog (Fragment) OS=Homo sapiens OX=9606 GN=IFT46 PE=1 SV=8;tr|E9PMR8|E9PM						K	18;18;69;18;18;69;69;18;69	EKKKTSQLTPQR	DNSSDECEEENNKEKKKTSQLTPQRGFSENE	EK(1)K(1)K(1)TSQLTPQR	EK(59)K(59)K(59)TSQLTPQR	3	1	59.4177	21.804	59.418	1	59.4177	0.0262932	59.418									3	NaN	NaN	NaN	NaN	NaN	NaN	NaN	NaN	NaN	NaN	NaN	NaN	NaN	NaN	NaN
135					tr|E9PIM8|E9PIM8_HUMAN Intraflagellar transport protein 46 homolog (Fragment) OS=Homo sapiens OX=9606 GN=IFT46 PE=1 SV=8;tr|E9PKW0|E9PKW0_HUMAN Intraflagellar transport protein 46 homolog (Fragment) OS=Homo sapiens OX=9606 GN=IFT46 PE=1 SV=8;tr|E9PMR8|E9PM						K	19;19;70;19;19;70;70;19;70	EKKKTSQLTPQR	NSSDECEEENNKEKKKTSQLTPQRGFSENED	EK(1)K(1)K(1)TSQLTPQR	EK(59)K(59)K(59)TSQLTPQR	4	1	59.4177	21.804	59.418	1	59.4177	0.0262932	59.418									3	NaN	NaN	NaN	NaN	NaN	NaN	NaN	NaN	NaN	NaN	NaN	NaN	NaN	NaN	NaN
136	A0A5F9ZH94;Q9Y653-5;Q9Y653-4;Q9Y653-2;Q9Y653-3;Q9Y653	A0A5F9ZH94;Q9Y653-5;Q9Y653-4;Q9Y653-2;Q9Y653-3;Q9Y653	G-protein coupled receptor 56;GPR56 N-terminal fragment;GPR56 C-terminal fragment	GPR56	tr|A0A5F9ZH94|A0A5F9ZH94_HUMAN Adhesion G-protein-coupled receptor G1 (Fragment) OS=Homo sapiens OX=9606 GN=ADGRG1 PE=4 SV=1;sp|Q9Y653-5|AGRG1_HUMAN Isoform 5 of Adhesion G-protein coupled receptor G1 OS=Homo sapiens OX=9606 GN=ADGRG1;sp|Q9Y653-4|AGRG1_HUM						K	673;498;503;667;672;673	GGPSPLKSNSDSAR	YWSMRLQARGGPSPLKSNSDSARLPISSGST	GGPSPLK(1)SNSDSAR	GGPSPLK(100)SNSDSAR	7	1	104.491	84.729	104.49	1	104.491	3.46e-05	104.49									1	NaN	NaN	NaN	NaN	NaN	NaN	NaN	NaN	NaN	NaN	NaN	NaN	NaN	NaN	NaN
410	O15173;O15173-2	O15173;O15173-2;U3KQM0;U3KPU8	Membrane-associated progesterone receptor component 2	PGRMC2	sp|O15173|PGRC2_HUMAN Membrane-associated progesterone receptor component 2 OS=Homo sapiens OX=9606 GN=PGRMC2 PE=1 SV=1;sp|O15173-2|PGRC2_HUMAN Isoform 2 of Membrane-associated progesterone receptor component 2 OS=Homo sapiens OX=9606 GN=PGRMC2					Ub 5	K	132;156	VFDVTKGSK	PRILLAVNGKVFDVTKGSKFYGPAGPYGIFA	VFDVTK(1)GSK	VFDVTK(35)GSK(-35)	6	0.999655	34.6185	36.504	65.305	0.999655	34.6185	0.0116853	72.928	0.99799	26.9584	0.0220287	63.216					1	-0.701753	2.24118	1.42516	-0.148546	-0.20169	-0.613654	-0.577543	-0.483035	-0.417755	-0.522364	0.0418533	0.822063	0.577729	0.17971	0.18063
138	A0AVT1;A0AVT1-2	A0AVT1;A0AVT1-2;H0Y8S8;A0AVT1-4;A0AVT1-3;H0Y9U5	Ubiquitin-like modifier-activating enzyme 6	UBA6	sp|A0AVT1|UBA6_HUMAN Ubiquitin-like modifier-activating enzyme 6 OS=Homo sapiens OX=9606 GN=UBA6 PE=1 SV=1;sp|A0AVT1-2|UBA6_HUMAN Isoform 2 of Ubiquitin-like modifier-activating enzyme 6 OS=Homo sapiens OX=9606 GN=UBA6;tr|H0Y9U5|H0Y9U5_HUMAN Ubiquitin-like						K	871;397;21	AKMYSIEPADR	NGHIDFITAASNLRAKMYSIEPADRFKTKRI	AK(1)MYSIEPADR	AK(61)MYSIEPADR	2	1	61.4352	47.228	61.435	1	61.4352	0.025021	61.435									1	NaN	NaN	NaN	NaN	NaN	NaN	NaN	NaN	NaN	NaN	0.0212413	0.0213897	0.0106254	0.0196831	0.0317202
139	A2A274;Q99798	A2A274;Q99798	Aconitate hydratase, mitochondrial	ACO2	tr|A2A274|A2A274_HUMAN Aconitate hydratase, mitochondrial OS=Homo sapiens OX=9606 GN=ACO2 PE=1 SV=1;sp|Q99798|ACON_HUMAN Aconitate hydratase, mitochondrial OS=Homo sapiens OX=9606 GN=ACO2 PE=1 SV=2	Mitochondrion	Matrix			Ub 13	K	13;13	LQKALGVR	___MAPYSLLVTRLQKALGVRQYHVASVLCQ	LQK(1)ALGVR	LQK(50)ALGVR	3	1	50.1265	20.788	50.127	1	50.1265	0.0843383	50.127									1	NaN	NaN	-0.624188	0.399048	2.01151	NaN	-0.926694	-0.379305	0.138613	-0.618982	NaN	NaN	0.000907946	0.00161633	0.00273263
140	A2RQR6;Q96EI5;Q96EI5-2	A2RQR6;Q96EI5;Q96EI5-2;J3KQY4;D6RHZ1;D6RIH3;D6RCE9;D6RD44;Q9H3H9	Transcription elongation factor A protein-like 4	TCEAL4	tr|A2RQR6|A2RQR6_HUMAN Transcription elongation factor A (SII)-like 4 variant 1 OS=Homo sapiens OX=9606 GN=TCEAL4 PE=1 SV=1;sp|Q96EI5|TCAL4_HUMAN Transcription elongation factor A protein-like 4 OS=Homo sapiens OX=9606 GN=TCEAL4 PE=1 SV=2;sp|Q96EI5-2|TCAL4						K	113;142;285	EYKEAIHDMNFSNEDMIR	KRKTNKGLAHYLKEYKEAIHDMNFSNEDMIR	EYK(1)EAIHDMNFSNEDMIR	EYK(93)EAIHDMNFSNEDMIR	3	1	93.2257	88.421	93.226	1	93.2257	2.39e-06	93.226									1	NaN	NaN	NaN	NaN	NaN	NaN	NaN	NaN	NaN	NaN	0.0139789	0.0593621	0.0393141	0.0725838	0.0853038
1653	Q9NZ45	Q9NZ45	CDGSH iron-sulfur domain-containing protein 1	CISD1	sp|Q9NZ45|CISD1_HUMAN CDGSH iron-sulfur domain-containing protein 1 OS=Homo sapiens OX=9606 GN=CISD1 PE=1 SV=1	Mitochondrion	MOM	Significant proteome	Proteome cluster 10	Ub 5	K	55	DNPKIVHAFDMEDLGDK	RNKAMINLHIQKDNPKIVHAFDMEDLGDKAV	DNPK(1)IVHAFDMEDLGDK	DNPK(80)IVHAFDMEDLGDK(-80)	4	1	80.3151	66.064	82.007	1	80.3151	4.73e-06	82.007									1	-0.514164	2.76395	-0.0420726	-0.0885749	0.165122	-0.459587	-0.348032	-0.49793	-0.480869	-0.497838	0.0409743	2.2409	0.357792	0.326585	0.496839
1387	Q7Z6Z7-2;Q7Z6Z7-3;Q7Z6Z7	Q7Z6Z7-2;Q7Z6Z7-3;Q7Z6Z7;H0Y659;A0A087X146;A0A087X1S3;A0A1B0GXC7	E3 ubiquitin-protein ligase HUWE1	HUWE1	sp|Q7Z6Z7-2|HUWE1_HUMAN Isoform 2 of E3 ubiquitin-protein ligase HUWE1 OS=Homo sapiens OX=9606 GN=HUWE1;sp|Q7Z6Z7-3|HUWE1_HUMAN Isoform 3 of E3 ubiquitin-protein ligase HUWE1 OS=Homo sapiens OX=9606 GN=HUWE1;sp|Q7Z6Z7|HUWE1_HUMAN E3 ubiquitin-protein ligas					Ub 5	K	1107;1098;1107	STASALTKLLTK	TAPTPAARSTASALTKLLTKGLSWQPPPYTP	STASALTK(1)LLTK	STASALTK(33)LLTK(-33)	8	0.999514	33.1318	53.293	77.674	0.999514	33.1318	0.00316516	77.674									1	-0.862181	2.22066	1.25843	0.202241	-0.319418	-0.773611	-0.079951	-0.497979	-0.365873	-0.782319	0.000667885	0.0212206	0.0148056	0.00776418	0.00428638
143	A6NLN1;P26599;P26599-2;P26599-3;A0A0U1RRM4	A6NLN1;A0A087WU68;K7EK45;K7ES59;K7ELW5;A0A087WUW5;P26599;P26599-2;P26599-3;A0A0U1RRM4;A0A0D9SF20;K7EKJ7	Polypyrimidine tract-binding protein 1	PTBP1;PTBP1	tr|A6NLN1|A6NLN1_HUMAN Polypyrimidine tract binding protein 1, isoform CRA_b OS=Homo sapiens OX=9606 GN=PTBP1 PE=1 SV=4;tr|A0A087WU68|A0A087WU68_HUMAN Polypyrimidine tract-binding protein 1 (Fragment) OS=Homo sapiens OX=9606 GN=PTBP1 PE=1 SV=1;tr|K7ES59|K7						K	107;9;107;137;137;137	ELKTDSSPNQAR	RGQPIYIQFSNHKELKTDSSPNQARAQAALQ	ELK(1)TDSSPNQAR	ELK(62)TDSSPNQAR	3	1	62.298	24.33	62.298	1	62.298	0.0174088	62.298									1	NaN	NaN	NaN	NaN	NaN	NaN	NaN	NaN	NaN	NaN	0.0436537	0.031731	0.0407342	0.0633201	0.0738381
144	A6NLN1;O95758-1;O95758-6;O95758-2;O95758;O95758-5;O95758-4;O95758-7;P26599;P26599-2;P26599-3;A0A0U1RRM4	A6NLN1;A0A087WU68;K7EK45;K7ES59;K7ELW5;A0A087WUW5;O95758-1;O95758-6;O95758-2;O95758;O95758-5;O95758-4;O95758-7;X6R242;P26599;P26599-2;P26599-3;A0A0U1RRM4;A0A0D9SF20;K7EKJ7	Polypyrimidine tract-binding protein 3;Polypyrimidine tract-binding protein 1	PTBP1;PTBP3;PTBP1	tr|A6NLN1|A6NLN1_HUMAN Polypyrimidine tract binding protein 1, isoform CRA_b OS=Homo sapiens OX=9606 GN=PTBP1 PE=1 SV=4;tr|A0A087WU68|A0A087WU68_HUMAN Polypyrimidine tract-binding protein 1 (Fragment) OS=Homo sapiens OX=9606 GN=PTBP1 PE=1 SV=1;tr|K7EK45|K7						K	229;131;84;226;229;229;257;260;263;162;259;259;259;290	IDFSKLTSLNVK	QNIYNACCTLRIDFSKLTSLNVKYNNDKSRD	IDFSK(1)LTSLNVK	IDFSK(56)LTSLNVK(-56)	5	0.999998	56.1361	50.157	69.815	0.999998	56.1361	0.0117927	69.815									1	NaN	NaN	NaN	NaN	NaN	NaN	NaN	NaN	NaN	NaN	NaN	NaN	NaN	NaN	NaN
742	P17980;E9PM69;E9PKD5;E9PMD8;R4GNH3;E9PN50	P17980;E9PM69;E9PKD5;E9PMD8;E9PLG2;R4GNH3;E9PN50	26S protease regulatory subunit 6A	PSMC3;PSMC3	sp|P17980|PRS6A_HUMAN 26S proteasome regulatory subunit 6A OS=Homo sapiens OX=9606 GN=PSMC3 PE=1 SV=3;tr|E9PKD5|E9PKD5_HUMAN 26S proteasome regulatory subunit 6A (Fragment) OS=Homo sapiens OX=9606 GN=PSMC3 PE=1 SV=2;tr|E9PMD8|E9PMD8_HUMAN 26S proteasome re					Ub 5	K	70;52;77;78;54;54	VTHELQAMKDK	MKSEVLRVTHELQAMKDKIKENSEKIKVNKT	VTHELQAMK(0.995)DK(0.005)	VTHELQAMK(23)DK(-23)	9	0.995177	23.1455	89.371	92.866	0.995177	23.1455	3.09e-05	103.44	0.988444	19.3214	0.000112186	117.23					1	-0.634405	2.20549	1.40494	0.0242321	-0.057853	-0.65871	-0.488108	-0.592405	-0.536026	-0.667164	0.0443639	0.747961	0.456689	0.191487	0.188813
1652	Q9NZ45	Q9NZ45	CDGSH iron-sulfur domain-containing protein 1	CISD1	sp|Q9NZ45|CISD1_HUMAN CDGSH iron-sulfur domain-containing protein 1 OS=Homo sapiens OX=9606 GN=CISD1 PE=1 SV=1	Mitochondrion	MOM	Significant proteome	Proteome cluster 10	Ub 5	K	51	AMINLHIQKDNPK	VKDHRNKAMINLHIQKDNPKIVHAFDMEDLG	AMINLHIQK(0.981)DNPK(0.019)	AMINLHIQK(17)DNPK(-17)	9	0.980916	17.1097	31.496	45.915	0.980916	17.1097	0.0785612	45.915									1	-0.54323	2.71216	0.027536	-0.103707	0.346953	-0.471786	-0.535569	-0.559002	-0.353303	-0.520055	0.0184835	0.628563	0.125448	0.100853	0.185309
147					sp|A7E2Y1-3|MYH7B_HUMAN Isoform 3 of Myosin-7B OS=Homo sapiens OX=9606 GN=MYH7B						K	10	PAMMAEELKK	______MPAMMAEELKKEQDTSAHLERMKKT	PAMMAEELK(1)K(1)	PAMMAEELK(48)K(48)	9	1	47.8486	13.412	47.849					1	56.0107	0.0384513	56.011	1	47.8486	0.0666703	47.849	2	NaN	NaN	NaN	NaN	NaN	NaN	NaN	NaN	NaN	NaN	NaN	NaN	NaN	NaN	NaN
148					sp|A7E2Y1-3|MYH7B_HUMAN Isoform 3 of Myosin-7B OS=Homo sapiens OX=9606 GN=MYH7B						K	11	PAMMAEELKK	_____MPAMMAEELKKEQDTSAHLERMKKTL	PAMMAEELK(1)K(1)	PAMMAEELK(48)K(48)	10	1	47.8486	13.412	47.849					1	56.0107	0.0384513	56.011	1	47.8486	0.0666703	47.849	2	NaN	NaN	NaN	NaN	NaN	NaN	NaN	NaN	NaN	NaN	NaN	NaN	NaN	NaN	NaN
149	Q5TIG5;A8MQ02;J3KN01;P55196-6;P55196-3;P55196-1;P55196;P55196-5;P55196-2	Q5TIG5;A8MQ02;J3KN01;P55196-6;P55196-3;P55196-1;P55196;P55196-5;P55196-2;H0Y9I0;H0Y8L4;F8W9I4;E9PFY5	Afadin	MLLT4	tr|Q5TIG5|Q5TIG5_HUMAN Afadin OS=Homo sapiens OX=9606 GN=AFDN PE=1 SV=1;tr|A8MQ02|A8MQ02_HUMAN Afadin OS=Homo sapiens OX=9606 GN=AFDN PE=1 SV=2;tr|J3KN01|J3KN01_HUMAN Afadin OS=Homo sapiens OX=9606 GN=AFDN PE=1 SV=1;sp|P55196-6|AFAD_HUMAN Isoform 6 of Afad						K	1655;1600;1650;1641;1626;1626;1643;1653;119;132	RQEEERTKRDAEEK	ARQEEERRRQEEERTKRDAEEKVMVL_____	RQEEERTK(1)RDAEEK	RQEEERTK(56)RDAEEK(-56)	8	0.999998	56.1871	14.495	58.487					0.999998	56.1871	0.0303221	58.487					1	NaN	NaN	NaN	NaN	NaN	NaN	NaN	NaN	NaN	NaN	NaN	NaN	NaN	NaN	NaN
150					tr|J3KTJ4|J3KTJ4_HUMAN Mitochondrial dynamics protein MID49 OS=Homo sapiens OX=9606 GN=MIEF2 PE=1 SV=1;tr|J3QR30|J3QR30_HUMAN Mitochondrial dynamics protein MID49 OS=Homo sapiens OX=9606 GN=MIEF2 PE=1 SV=1;tr|K7EKV6|K7EKV6_HUMAN Mitochondrial dynamics prot						K	64;64;64;64;64;64;75	DEDDTKADSWK	RFIDRATSPRDEDDTKADSWKELSLLKATPH	DEDDTK(1)ADSWK	DEDDTK(34)ADSWK(-34)	6	0.999569	33.6522	50.244	54.486					0.999569	33.6522	0.0792993	54.486					1	NaN	NaN	NaN	NaN	NaN	NaN	NaN	NaN	NaN	NaN	NaN	NaN	NaN	NaN	NaN
151	A8MU21;Q9BVK8-2;Q9BVK8	A8MU21;Q9BVK8-2;Q9BVK8	Transmembrane protein 147	TMEM147	tr|A8MU21|A8MU21_HUMAN Transmembrane protein 147 OS=Homo sapiens OX=9606 GN=TMEM147 PE=1 SV=1;sp|Q9BVK8-2|TM147_HUMAN Isoform 2 of Transmembrane protein 147 OS=Homo sapiens OX=9606 GN=TMEM147;sp|Q9BVK8|TM147_HUMAN Transmembrane protein 147 OS=Homo sapiens						K	94;45;94	NAGKGEYK	ADLIGLNLVMSRNAGKGEYKIMVAALGWATA	NAGK(1)GEYK	NAGK(36)GEYK(-36)	4	0.999774	36.4612	17.43	50.04	0.999774	36.4612	0.0846923	50.04									1	NaN	NaN	NaN	NaN	NaN	NaN	NaN	NaN	NaN	NaN	1.13657	1.00293	1.19813	1.46038	1.92443
152	A8MUA9;A8MU27;P55854;P55854-2;P61956-2;P61956	A8MUA9;A8MU27;P55854;P55854-2;P61956-2;P61956;Q6EEV6	Small ubiquitin-related modifier 3;Small ubiquitin-related modifier 2	SUMO3;SUMO2	tr|A8MUA9|A8MUA9_HUMAN SMT3 suppressor of mif two 3 homolog 3 (Yeast), isoform CRA_d OS=Homo sapiens OX=9606 GN=SUMO3 PE=1 SV=1;tr|A8MU27|A8MU27_HUMAN Small ubiquitin-related modifier 3 OS=Homo sapiens OX=9606 GN=SUMO3 PE=1 SV=1;sp|P55854|SUMO3_HUMAN Small						K	41;41;41;41;42;42	HTPLSKLMK	GSVVQFKIKRHTPLSKLMKAYCERQGLSMRQ;GSVVQFKIKRHTPLSKLMKAYCERQLEMEDE	HTPLSK(0.993)LMK(0.007)	HTPLSK(21)LMK(-21)	6	0.992762	21.3722	30.212	56.81	0.992762	21.3722	0.0434496	56.81									1	NaN	NaN	NaN	NaN	NaN	NaN	NaN	NaN	NaN	NaN	0.0935168	0.172789	0.135984	0.375724	0.815528
153	A8MUA9;A8MU27;P55854;P55854-2;P61956-2;P61956	A8MUA9;A8MU27;P55854;P55854-2;P61956-2;P61956;Q6EEV6	Small ubiquitin-related modifier 3;Small ubiquitin-related modifier 2	SUMO3;SUMO2	tr|A8MUA9|A8MUA9_HUMAN SMT3 suppressor of mif two 3 homolog 3 (Yeast), isoform CRA_d OS=Homo sapiens OX=9606 GN=SUMO3 PE=1 SV=1;tr|A8MU27|A8MU27_HUMAN Small ubiquitin-related modifier 3 OS=Homo sapiens OX=9606 GN=SUMO3 PE=1 SV=1;sp|P55854|SUMO3_HUMAN Small						K	44;44;44;44;45;45	LMKAYCER	VQFKIKRHTPLSKLMKAYCERQGLSMRQIRF;VQFKIKRHTPLSKLMKAYCERQLEMEDEDTI	LMK(1)AYCER	LMK(63)AYCER	3	1	63.4188	50.842	63.419	1	63.4188	0.0304829	63.419									1	NaN	NaN	NaN	NaN	NaN	NaN	NaN	NaN	NaN	NaN	0.0152318	0.0214837	0.0142846	0.0421142	0.068609
154	P53801;A8MXQ1	P53801;A8MXQ1;A8MZH8	Pituitary tumor-transforming gene 1 protein-interacting protein	PTTG1IP	sp|P53801|PTTG_HUMAN Pituitary tumor-transforming gene 1 protein-interacting protein OS=Homo sapiens OX=9606 GN=PTTG1IP PE=1 SV=1;tr|A8MXQ1|A8MXQ1_HUMAN Pituitary tumor-transforming gene 1 protein-interacting protein OS=Homo sapiens OX=9606 GN=PTTG1IP PE=1						K	155;134	RAEMKTR	REERRIRQEERRAEMKTRHDEIRKKYGLFKE	RAEMK(1)TR	RAEMK(150)TR	5	1	150.399	86.134	150.4					1	101.431	0.00255915	130.28	1	150.399	0.000176065	150.4	1	NaN	NaN	NaN	NaN	NaN	NaN	NaN	NaN	NaN	NaN	NaN	NaN	NaN	NaN	NaN
724	P15531;P15531-2;Q32Q12;P22392-2;P22392;J3KPD9;O60361;E7ERL0	P15531;P15531-2;Q32Q12;P22392-2;P22392;J3KPD9;O60361;E7ERL0;E5RHP0;F6XY72;C9K028	Nucleoside diphosphate kinase A;Nucleoside diphosphate kinase;Nucleoside diphosphate kinase B;Putative nucleoside diphosphate kinase	NME1;NME1-NME2;NME2;NME2P1;NME1	sp|P15531|NDKA_HUMAN Nucleoside diphosphate kinase A OS=Homo sapiens OX=9606 GN=NME1 PE=1 SV=1;sp|P15531-2|NDKA_HUMAN Isoform 2 of Nucleoside diphosphate kinase A OS=Homo sapiens OX=9606 GN=NME1;tr|Q32Q12|Q32Q12_HUMAN Nucleoside diphosphate kinase OS=Homo					Ub 5	K	100;125;125;100;100;100;85;125	VMLGETNPADSKPGTIR	KTGRVMLGETNPADSKPGTIRGDFCIQVGRN;KTGRVMLGETNPADSKPGTIRGDFCIQVGRT	VMLGETNPADSK(1)PGTIR	VMLGETNPADSK(110)PGTIR	12	1	108.634	94.964	108.63	1	67.6053	1.17e-12	118.21	1	108.634	4.36e-17	143.14					1	-0.926015	2.1627	1.15343	0.215357	0.186786	-0.855671	-0.0460198	-0.710017	-0.347041	-0.833502	0.0130341	0.116922	0.0779859	0.0630174	0.067687
156	P53801;A8MXQ1	P53801;A8MXQ1;A8MZH8	Pituitary tumor-transforming gene 1 protein-interacting protein	PTTG1IP	sp|P53801|PTTG_HUMAN Pituitary tumor-transforming gene 1 protein-interacting protein OS=Homo sapiens OX=9606 GN=PTTG1IP PE=1 SV=1;tr|A8MXQ1|A8MXQ1_HUMAN Pituitary tumor-transforming gene 1 protein-interacting protein OS=Homo sapiens OX=9606 GN=PTTG1IP PE=1						K	169;148	YGLFKEENPYAR	MKTRHDEIRKKYGLFKEENPYARFENN____	YGLFK(1)EENPYAR	YGLFK(54)EENPYAR	5	1	54.3433	34.603	54.343	1	54.3433	0.0587529	54.343									1	NaN	NaN	NaN	NaN	NaN	NaN	NaN	NaN	NaN	NaN	NaN	NaN	NaN	NaN	NaN
157	A9X3U0;Q96GF1	A9X3U0;Q96GF1	E3 ubiquitin-protein ligase RNF185	RNF185	tr|A9X3U0|A9X3U0_HUMAN BSK65-TEST2 OS=Homo sapiens OX=9606 GN=RNF185 PE=1 SV=1;sp|Q96GF1|RN185_HUMAN E3 ubiquitin-protein ligase RNF185 OS=Homo sapiens OX=9606 GN=RNF185 PE=1 SV=1						K	80;80	QVCPVCKAGISR	QWLETRPNRQVCPVCKAGISRDKVIPLYGRG	QVCPVCK(1)AGISR	QVCPVCK(89)AGISR	7	1	89.4303	66.194	89.43	1	54.0684	0.00106764	82.774					1	89.4303	0.000609958	89.43	1	NaN	NaN	NaN	NaN	NaN	NaN	NaN	NaN	NaN	NaN	NaN	NaN	NaN	NaN	NaN
158	U3KQS8;F8WC47;U3KPY1;U3KQB0;B0QYL8;B0QYL9;P61218	U3KQS8;F8WC47;U3KPY1;U3KQB0;B0QYL8;B0QYL9;P61218	DNA-directed RNA polymerases I, II, and III subunit RPABC2	POLR2F	tr|U3KQS8|U3KQS8_HUMAN DNA-directed RNA polymerases I, II, and III subunit RPABC2 OS=Homo sapiens OX=9606 GN=POLR2F PE=1 SV=1;tr|F8WC47|F8WC47_HUMAN DNA-directed RNA polymerases I, II, and III subunit RPABC2 OS=Homo sapiens OX=9606 GN=POLR2F PE=1 SV=1;tr|U						K	59;59;50;54;59;59;59	ITTPYMTKYER	RPQANQKRITTPYMTKYERARVLGTRALQIA	ITTPYMTK(1)YER	ITTPYMTK(88)YER	8	1	88.1865	74.986	88.187	1	88.1865	0.00143384	88.187									1	NaN	NaN	NaN	NaN	NaN	NaN	NaN	NaN	NaN	NaN	NaN	NaN	NaN	NaN	NaN
1034	P55072	P55072;C9JUP7;C9IZA5	Transitional endoplasmic reticulum ATPase	VCP	sp|P55072|TERA_HUMAN Transitional endoplasmic reticulum ATPase OS=Homo sapiens OX=9606 GN=VCP PE=1 SV=4;tr|C9JUP7|C9JUP7_HUMAN Transitional endoplasmic reticulum ATPase (Fragment) OS=Homo sapiens OX=9606 GN=VCP PE=1 SV=1;tr|C9IZA5|C9IZA5_HUMAN Transitional					Ub 5	K	60;15;15	GDTVLLKGK	KMDELQLFRGDTVLLKGKKRREAVCIVLSDD	GDTVLLK(0.991)GK(0.009)	GDTVLLK(20)GK(-20)	7	0.990583	20.2196	23.509	80.239	0.990583	20.2196	0.00389938	80.239									1	-0.715044	2.14747	1.22757	0.24913	0.23937	-0.708255	-0.293087	-0.702306	-0.471174	-0.973673	0.0189139	0.0840357	0.0631083	0.0408488	0.0406268
160	B1ANM7;Q9UNN5-2;Q9UNN5;B3KT28	B1ANM7;Q9UNN5-2;Q9UNN5;B3KT28	FAS-associated factor 1	FAF1	tr|B1ANM7|B1ANM7_HUMAN FAS-associated factor 1 OS=Homo sapiens OX=9606 GN=FAF1 PE=1 SV=1;sp|Q9UNN5-2|FAF1_HUMAN Isoform Short of FAS-associated factor 1 OS=Homo sapiens OX=9606 GN=FAF1;sp|Q9UNN5|FAF1_HUMAN FAS-associated factor 1 OS=Homo sapiens OX=9606 GN						K	138;146;146	GWKTGDVEDSTVLK	NELQIPVSKMLLKGWKTGDVEDSTVLKSLHL	GWK(1)TGDVEDSTVLK	GWK(100)TGDVEDSTVLK(-100)	3	1	100.307	80.77	101.72	1	97.5271	2.05e-05	98.943	1	100.307	1.7e-05	101.72					1	NaN	NaN	NaN	NaN	NaN	NaN	NaN	NaN	NaN	NaN	0.542381	0.476271	0.446684	1.25961	1.4732
161					tr|B1B1H9|B1B1H9_HUMAN Fibroblast groWT-parkinh factor 13 (Fragment) OS=Homo sapiens OX=9606 GN=FGF13 PE=1 SV=1;sp|Q92913-4|FGF13_HUMAN Isoform 4 of Fibroblast groWT-parkinh factor 13 OS=Homo sapiens OX=9606 GN=FGF13;sp|Q92913-3|FGF13_HUMAN Isoform 3 of Fibroblast groWT-parkin						K	4;4;4	MSGKVTKPK	____________MSGKVTKPKEEKDASKVLD	MSGK(1)VTK(1)PK(1)	MSGK(51)VTK(51)PK(51)	4	1	50.9659	18.125	50.966	1	50.9659	0.0579781	50.966									3	NaN	NaN	NaN	NaN	NaN	NaN	NaN	NaN	NaN	NaN	NaN	NaN	NaN	NaN	NaN
162					tr|B1B1H9|B1B1H9_HUMAN Fibroblast groWT-parkinh factor 13 (Fragment) OS=Homo sapiens OX=9606 GN=FGF13 PE=1 SV=1;sp|Q92913-4|FGF13_HUMAN Isoform 4 of Fibroblast groWT-parkinh factor 13 OS=Homo sapiens OX=9606 GN=FGF13;sp|Q92913-3|FGF13_HUMAN Isoform 3 of Fibroblast groWT-parkin						K	7;7;7	MSGKVTKPK	_________MSGKVTKPKEEKDASKVLDDAP	MSGK(1)VTK(1)PK(1)	MSGK(51)VTK(51)PK(51)	7	1	50.9659	18.125	50.966	1	50.9659	0.0579781	50.966									3	NaN	NaN	NaN	NaN	NaN	NaN	NaN	NaN	NaN	NaN	NaN	NaN	NaN	NaN	NaN
163					tr|B1B1H9|B1B1H9_HUMAN Fibroblast groWT-parkinh factor 13 (Fragment) OS=Homo sapiens OX=9606 GN=FGF13 PE=1 SV=1;sp|Q92913-4|FGF13_HUMAN Isoform 4 of Fibroblast groWT-parkinh factor 13 OS=Homo sapiens OX=9606 GN=FGF13;sp|Q92913-3|FGF13_HUMAN Isoform 3 of Fibroblast groWT-parkin						K	9;9;9	MSGKVTKPK	_______MSGKVTKPKEEKDASKVLDDAPPG	MSGK(1)VTK(1)PK(1)	MSGK(51)VTK(51)PK(51)	9	1	50.9659	18.125	50.966	1	50.9659	0.0579781	50.966									3	NaN	NaN	NaN	NaN	NaN	NaN	NaN	NaN	NaN	NaN	NaN	NaN	NaN	NaN	NaN
164	H0YMJ0;B3KTM8;Q9UBU8-2;H0YLJ3;Q9UBU8;H0YM21;H0YNE0;Q9UBU8-3;H0YMT8	H0YMJ0;B3KTM8;Q9UBU8-2;H0YLJ3;Q9UBU8;H0YM21;H0YNE0;Q9UBU8-3;H0YMT8;H0YLV1;H0YNX3;H0YNI8	Mortality factor 4-like protein 1	MORF4L1	tr|H0YMJ0|H0YMJ0_HUMAN Mortality factor 4-like protein 1 (Fragment) OS=Homo sapiens OX=9606 GN=MORF4L1 PE=1 SV=1;tr|B3KTM8|B3KTM8_HUMAN Mortality factor 4-like protein 1 OS=Homo sapiens OX=9606 GN=MORF4L1 PE=1 SV=1;sp|Q9UBU8-2|MO4L1_HUMAN Isoform 2 of Mort						K	98;113;88;127;104	ANQEQYAEGKMR	QRELQKANQEQYAEGKMRGAAPGKKTSGLQQ	ANQEQYAEGK(1)MR	ANQEQYAEGK(63)MR	10	1	62.9238	91.394	62.924	1	62.9238	1.63e-05	112.64									1	NaN	NaN	NaN	NaN	NaN	NaN	NaN	NaN	NaN	NaN	0.0947144	NaN	0.176687	NaN	0.118349
1713	Q9Y3U8;J3QSB5	Q9Y3U8;J3QSB5;J3KTD3	60S ribosomal protein L36	RPL36	sp|Q9Y3U8|RL36_HUMAN 60S ribosomal protein L36 OS=Homo sapiens OX=9606 GN=RPL36 PE=1 SV=3;tr|J3QSB5|J3QSB5_HUMAN 60S ribosomal protein L36 OS=Homo sapiens OX=9606 GN=RPL36 PE=1 SV=1					Ub 5	K	62;62	AMELLKVSK	VCGFAPYERRAMELLKVSKDKRALKFIKKRV	AMELLK(1)VSK	AMELLK(39)VSK(-39)	6	0.999879	39.1641	36.489	67.563	0.999879	39.1641	0.0173994	67.563	0.998799	29.1998	0.065667	57.598					1	-0.707918	2.13796	1.3255	0.280848	0.148378	-0.706183	-0.50042	-0.679938	-0.559595	-0.738629	0.0547207	0.95755	0.699806	0.368398	0.326373
166	H0YMJ0;B3KTM8;Q9UBU8-2;H0YLJ3;Q9UBU8;H0YM21;H0YNE0;Q9UBU8-3;H0YMT8	H0YMJ0;B3KTM8;Q9UBU8-2;H0YLJ3;Q9UBU8;H0YM21;H0YNE0;Q9UBU8-3;H0YMT8;H0YLV1;H0YNX3;H0YNI8	Mortality factor 4-like protein 1	MORF4L1	tr|H0YMJ0|H0YMJ0_HUMAN Mortality factor 4-like protein 1 (Fragment) OS=Homo sapiens OX=9606 GN=MORF4L1 PE=1 SV=1;tr|B3KTM8|B3KTM8_HUMAN Mortality factor 4-like protein 1 OS=Homo sapiens OX=9606 GN=MORF4L1 PE=1 SV=1;sp|Q9UBU8-2|MO4L1_HUMAN Isoform 2 of Mort						K	82;97;72;72;111;88	YVDTNLQKQR	VPESRVLKYVDTNLQKQRELQKANQEQYAEG	YVDTNLQK(1)QR	YVDTNLQK(140)QR	8	1	144.77	84.334	144.77	1	144.77	1.04e-05	144.77									1	NaN	NaN	NaN	NaN	NaN	NaN	NaN	NaN	NaN	NaN	NaN	NaN	NaN	NaN	NaN
388	O14763-2;O14763	O14763-2;O14763	Tumor necrosis factor receptor superfamily member 10B	TNFRSF10B	sp|O14763-2|TR10B_HUMAN Isoform Short of Tumor necrosis factor receptor superfamily member 10B OS=Homo sapiens OX=9606 GN=TNFRSF10B;sp|O14763|TR10B_HUMAN Tumor necrosis factor receptor superfamily member 10B OS=Homo sapiens OX=9606 GN=TNFRSF10B PE=1 SV=2					Ub 5	K	216;245	VLPYLKGICSGGGGDPERVDR	FVCKSLLWKKVLPYLKGICSGGGGDPERVDR	VLPYLK(1)GICSGGGGDPERVDR	VLPYLK(78)GICSGGGGDPERVDR	6	1	77.8708	68.587	77.871									1	77.8708	0.00132769	77.871	1	0.106657	2.07024	-0.751873	0.533614	-0.309634	0.297639	-0.0559704	0.635387	-1.07475	-1.4513	NaN	NaN	NaN	NaN	NaN
168					tr|J3QQK2|J3QQK2_HUMAN Transmembrane protein 104 (Fragment) OS=Homo sapiens OX=9606 GN=TMEM104 PE=1 SV=1;tr|B4DKL7|B4DKL7_HUMAN Transmembrane protein 104 OS=Homo sapiens OX=9606 GN=TMEM104 PE=1 SV=1;sp|Q8NE00-2|TM104_HUMAN Isoform 2 of Transmembrane protei						K	41;122;109;109	AEKRPILSVQR	SDSDVLIRDNYERAEKRPILSVQRRGSPNPF	AEK(1)RPILSVQR	AEK(72)RPILSVQR	3	1	72.34	44.719	72.34	1	72.34	0.0548179	72.34									1	NaN	NaN	NaN	NaN	NaN	NaN	NaN	NaN	NaN	NaN	NaN	NaN	NaN	NaN	NaN
169	B4DR80;Q9Y6E0-2;Q9Y6E0;H0Y630;Q5JV98;Q8NBY1;B4E0Y9;Q9P289;Q9P289-2;Q9P289-3	B4DR80;Q9Y6E0-2;Q9Y6E0;H0Y630;Q5JV98;Q5JV99;Q8NBY1;B4E0Y9;Q9P289;Q9P289-2;Q9P289-3;C9JDH9;C9JJV0	Serine/threonine-protein kinase 24;Serine/threonine-protein kinase 24 36 kDa subunit;Serine/threonine-protein kinase 24 12 kDa subunit;Serine/threonine-protein kinase 26	STK24;STK26	tr|B4DR80|B4DR80_HUMAN Serine/threonine-protein kinase 24 OS=Homo sapiens OX=9606 GN=STK24 PE=1 SV=1;sp|Q9Y6E0-2|STK24_HUMAN Isoform A of Serine/threonine-protein kinase 24 OS=Homo sapiens OX=9606 GN=STK24;sp|Q9Y6E0|STK24_HUMAN Serine/threonine-protein kin						K	156;175;187;93;175;197;175;98;175;77;77	LADFGVAGQLTDTQIKR	LADFGVAGQLTDTQIKRNTFVGTPFWMAPEV	LADFGVAGQLTDTQIK(1)R	LADFGVAGQLTDTQIK(100)R	16	1	103.609	70.875	103.61	1	103.609	4.2e-09	103.61									1	NaN	NaN	NaN	NaN	NaN	NaN	NaN	NaN	NaN	NaN	0.00313315	0.00409268	0.00471543	0.00908489	0.0181832
170	P04626-5;P04626-3;P04626-2;B4DTR1;P04626-4;P04626;J3QLU9;J3KTI5	P04626-5;P04626-3;P04626-2;B4DTR1;P04626-4;P04626;J3QLU9;J3KTI5;P04626-6;Q15303-3;Q15303-4;A0A0A0MSE1;Q15303;Q15303-2;J3QRJ7;Q02779;P80192-4;E9PRQ2;H0YCF5;P80192;G3V4P9;A0A087WW79;E9PLB1;Q16584;Q16584-2;J3KPI6;M0R0A7	Receptor tyrosine-protein kinase erbB-2;Receptor protein-tyrosine kinase	ERBB2	sp|P04626-5|ERBB2_HUMAN Isoform 5 of Receptor tyrosine-protein kinase erbB-2 OS=Homo sapiens OX=9606 GN=ERBB2;sp|P04626-3|ERBB2_HUMAN Isoform 3 of Receptor tyrosine-protein kinase erbB-2 OS=Homo sapiens OX=9606 GN=ERBB2;sp|P04626-2|ERBB2_HUMAN Isoform 2 of						K	717;61;137;471;732;747;747;116;731	GIWIPDGENVKIPVAIK	GTVYKGIWIPDGENVKIPVAIKVLRENTSPK	GIWIPDGENVK(1)IPVAIK	GIWIPDGENVK(36)IPVAIK(-36)	11	0.999745	35.9329	50.475	80.534	0.999745	35.9329	0.000118337	80.534									1	NaN	NaN	NaN	NaN	NaN	NaN	NaN	NaN	NaN	NaN	NaN	NaN	NaN	NaN	NaN
171	P62979;J3QTR3;P62987;M0R1V7;Q49A90;M0R1M6;M0R2S1	P62979;J3QTR3;P62987;M0R1V7;Q49A90;M0R1M6;M0R2S1;F5GZ39;J3QSA3	Ubiquitin-40S ribosomal protein S27a;Ubiquitin;40S ribosomal protein S27a;Ubiquitin-60S ribosomal protein L40;Ubiquitin;60S ribosomal protein L40	RPS27A;UBA52	tr|J3QS39|J3QS39_HUMAN Polyubiquitin-B (Fragment) OS=Homo sapiens OX=9606 GN=UBB PE=1 SV=1;tr|F5H6Q2|F5H6Q2_HUMAN Polyubiquitin-C (Fragment) OS=Homo sapiens OX=9606 GN=UBC PE=1 SV=8;tr|F5GYU3|F5GYU3_HUMAN Polyubiquitin-C (Fragment) OS=Homo sapiens OX=9606						K	6;6;6;6;6;6;6;6;6;6;6;6;6;6;6;6;6;6;6;6;6	MQIFVKTLTGK	__________MQIFVKTLTGKTITLEVEPSD	MQIFVK(1)TLTGK	MQIFVK(150)TLTGK(-150)	6	1	152.363	203.43	268.73	1	152.363	6.42e-55	268.73	1	147.08	1.36e-37	267.24	1	111.636	4.06e-23	199.11	1	NaN	NaN	NaN	NaN	NaN	NaN	NaN	NaN	NaN	NaN	0.0907457	1.43842	1.38356	1.16553	1.40287
172	P62979;J3QTR3;P62987;M0R1V7;Q49A90;M0R1M6;M0R2S1	P62979;J3QTR3;P62987;M0R1V7;Q49A90;M0R1M6;M0R2S1;F5GZ39;J3QSA3	Ubiquitin-40S ribosomal protein S27a;Ubiquitin;40S ribosomal protein S27a;Ubiquitin-60S ribosomal protein L40;Ubiquitin;60S ribosomal protein L40	RPS27A;UBA52	tr|J3QS39|J3QS39_HUMAN Polyubiquitin-B (Fragment) OS=Homo sapiens OX=9606 GN=UBB PE=1 SV=1;tr|F5H6Q2|F5H6Q2_HUMAN Polyubiquitin-C (Fragment) OS=Homo sapiens OX=9606 GN=UBC PE=1 SV=8;tr|F5GYU3|F5GYU3_HUMAN Polyubiquitin-C (Fragment) OS=Homo sapiens OX=9606						K	11;11;11;11;11;11;11;11;11;11;11;11;11;11;11;11;11;11;11;11;11	TLTGKTITLEVEPSDTIENVK	_____MQIFVKTLTGKTITLEVEPSDTIENV	TLTGK(1)TITLEVEPSDTIENVK	TLTGK(190)TITLEVEPSDTIENVK(-190)	5	1	189.284	191.31	193.54	1	161.163	4.33e-59	208.86	1	196.131	2.49e-49	200.39	1	189.284	3.14e-71	221.85	1	NaN	NaN	NaN	NaN	NaN	NaN	NaN	NaN	NaN	NaN	0.274757	0.79796	0.647014	0.976956	1.38014
173	P62979;J3QTR3;P62987;M0R1V7;Q49A90;M0R1M6;M0R2S1	P62979;J3QTR3;P62987;M0R1V7;Q49A90;M0R1M6;M0R2S1;F5GZ39;J3QSA3	Ubiquitin-40S ribosomal protein S27a;Ubiquitin;40S ribosomal protein S27a;Ubiquitin-60S ribosomal protein L40;Ubiquitin;60S ribosomal protein L40	RPS27A;UBA52	tr|J3QS39|J3QS39_HUMAN Polyubiquitin-B (Fragment) OS=Homo sapiens OX=9606 GN=UBB PE=1 SV=1;tr|F5H6Q2|F5H6Q2_HUMAN Polyubiquitin-C (Fragment) OS=Homo sapiens OX=9606 GN=UBC PE=1 SV=8;tr|F5GYU3|F5GYU3_HUMAN Polyubiquitin-C (Fragment) OS=Homo sapiens OX=9606						K	27;27;27;27;27;27;27;27;27;27;27;27;27;27;27;27;27;27;27;27;27	TITLEVEPSDTIENVKAK	TITLEVEPSDTIENVKAKIQDKEGIPPDQQR	TITLEVEPSDTIENVK(0.99)AK(0.01)	TITLEVEPSDTIENVK(20)AK(-20)	16	0.989942	19.9311	203.93	113.69	0.989385	19.6945	4.37e-64	222.57	0.989942	19.9311	8.08e-79	238.02	0.988401	19.3051	4.96e-64	220.6	1	NaN	NaN	NaN	NaN	NaN	NaN	NaN	NaN	NaN	NaN	0.140817	0.223889	0.233442	0.425252	0.414496
174	B4DY26;P36897-2;P36897;P36897-3;F8W1R9	B4DY26;P36897-2;P36897;P36897-3;F8W1R9;F8VXZ5;P36896-5;Q8NER5-4;F8W0K6;Q8NER5-3;F8VVC4;H0YHS4;Q8NER5;P36896;F8VRH6;P36896-4;P36896-3;P36896-2;Q8NER5-2	Receptor protein serine/threonine kinase;TGF-beta receptor type-1	TGFBR1	tr|B4DY26|B4DY26_HUMAN Receptor protein serine/threonine kinase OS=Homo sapiens OX=9606 GN=TGFBR1 PE=1 SV=1;sp|P36897-2|TGFR1_HUMAN Isoform 2 of TGF-beta receptor type-1 OS=Homo sapiens OX=9606 GN=TGFBR1;sp|P36897|TGFR1_HUMAN TGF-beta receptor type-1 OS=Ho						K	433;506;502;425	TLSQLSQQEGIKM	RIKKTLSQLSQQEGIKM______________	TLSQLSQQEGIK(1)M	TLSQLSQQEGIK(74)M	12	1	73.8478	58.875	73.848	1	73.8478	0.0296995	73.848									1	NaN	NaN	NaN	NaN	NaN	NaN	NaN	NaN	NaN	NaN	NaN	NaN	NaN	NaN	NaN
376	O00291-4;O00291;O00291-3	O00291-4;O00291;O00291-3;C9JMG5	Huntingtin-interacting protein 1	HIP1	sp|O00291-4|HIP1_HUMAN Isoform 4 of Huntingtin-interacting protein 1 OS=Homo sapiens OX=9606 GN=HIP1;sp|O00291|HIP1_HUMAN Huntingtin-interacting protein 1 OS=Homo sapiens OX=9606 GN=HIP1 PE=1 SV=5;sp|O00291-3|HIP1_HUMAN Isoform 3 of Huntingtin-interacting					Ub 5	K	366;395;395	AQLENMKTESQR	LYREISGLKAQLENMKTESQRVVLQLKGHVS	AQLENMK(1)TESQR	AQLENMK(86)TESQR	7	1	86.2877	158.02	86.288	1	101.39	1.49e-26	179.94	1	145.012	1.16e-13	145.01	1	86.2877	0.00113633	86.288	1	-0.663026	2.04312	1.69448	-0.202968	-0.321995	-0.544042	-0.543222	-0.549199	-0.282983	-0.630172	0.0364458	0.409044	0.359991	0.108573	0.094782
176	B5MDF5;P62826;J3KQE5;F5H018	B5MDF5;P62826;J3KQE5;F5H018;H0YFC6;B4DV51;A0A087X0W0	GTP-binding nuclear protein Ran	RAN	tr|B5MDF5|B5MDF5_HUMAN GTP-binding nuclear protein Ran OS=Homo sapiens OX=9606 GN=RAN PE=1 SV=1;sp|P62826|RAN_HUMAN GTP-binding nuclear protein Ran OS=Homo sapiens OX=9606 GN=RAN PE=1 SV=3;tr|J3KQE5|J3KQE5_HUMAN GTP-binding nuclear protein Ran (Fragment) O						K	151;134;152;130;46	AKSIVFHR	LCGNKVDIKDRKVKAKSIVFHRKKNLQYYDI	AK(1)SIVFHR	AK(67)SIVFHR	2	1	66.6919	36.882	66.692	1	66.6919	0.0327699	66.692									1	NaN	NaN	NaN	NaN	NaN	NaN	NaN	NaN	NaN	NaN	NaN	NaN	NaN	NaN	NaN
177	B5MDF5;P62826;J3KQE5;F5H018	B5MDF5;P62826;J3KQE5;F5H018;H0YFC6;B4DV51;A0A087X0W0	GTP-binding nuclear protein Ran	RAN	tr|B5MDF5|B5MDF5_HUMAN GTP-binding nuclear protein Ran OS=Homo sapiens OX=9606 GN=RAN PE=1 SV=1;sp|P62826|RAN_HUMAN GTP-binding nuclear protein Ran OS=Homo sapiens OX=9606 GN=RAN PE=1 SV=3;tr|J3KQE5|J3KQE5_HUMAN GTP-binding nuclear protein Ran (Fragment) O						K	144;127;145;123;39	VDIKDRK	CENIPIVLCGNKVDIKDRKVKAKSIVFHRKK	VDIK(1)DRK	VDIK(36)DRK(-36)	4	0.999754	36.0967	32.892	65.246	0.999754	36.0967	0.0919561	65.246									1	NaN	NaN	NaN	NaN	NaN	NaN	NaN	NaN	NaN	NaN	0.0392561	0.0517543	0.0481847	0.0685327	0.101227
1654	Q9NZ45	Q9NZ45	CDGSH iron-sulfur domain-containing protein 1	CISD1	sp|Q9NZ45|CISD1_HUMAN CDGSH iron-sulfur domain-containing protein 1 OS=Homo sapiens OX=9606 GN=CISD1 PE=1 SV=1	Mitochondrion	MOM	Significant proteome	Proteome cluster 10	Ub 5	K	68	IVHAFDMEDLGDKAVYCR	NPKIVHAFDMEDLGDKAVYCRCWRSKKFPFC	IVHAFDMEDLGDK(1)AVYCR	IVHAFDMEDLGDK(130)AVYCR	13	1	129.378	160.91	129.38	1	129.378	7.68e-31	174.62	1	149.298	1.93e-24	166.9	1	140.218	1.14e-23	163.23	1	-0.669675	2.44807	0.00383556	0.166707	0.874608	-0.571109	-0.218654	-0.735952	-0.585942	-0.711894	0.599304	8.17462	1.86389	2.65208	4.62419
179	B7Z2U2;Q6ZVM7-3;Q6ZVM7-5;Q6ZVM7;K7ENB0;F5H3S6;Q6ZVM7-4;Q6ZVM7-2	B7Z2U2;Q6ZVM7-3;Q6ZVM7-5;Q6ZVM7;K7ENB0;F5H3S6;Q6ZVM7-4;Q6ZVM7-2	TOM1-like protein 2	TOM1L2	tr|B7Z2U2|B7Z2U2_HUMAN TOM1-like protein 2 OS=Homo sapiens OX=9606 GN=TOM1L2 PE=1 SV=1;sp|Q6ZVM7-3|TM1L2_HUMAN Isoform 3 of TOM1-like protein 2 OS=Homo sapiens OX=9606 GN=TOM1L2;sp|Q6ZVM7-5|TM1L2_HUMAN Isoform 5 of TOM1-like protein 2 OS=Homo sapiens OX=96						K	106;106;106;106;73	IISPKNNPPTIVQDK	NRDFIDSVLVKIISPKNNPPTIVQDKVLALI	IISPK(1)NNPPTIVQDK	IISPK(110)NNPPTIVQDK(-110)	5	1	106.136	96.417	117.08	1	106.136	4.68e-09	117.08									1	NaN	NaN	NaN	NaN	NaN	NaN	NaN	NaN	NaN	NaN	NaN	NaN	NaN	NaN	NaN
180	B8ZZD4;Q86VP1-2;Q86VP1;Q86VP1-3;Q86VP1-4	B8ZZD4;Q86VP1-2;Q86VP1;Q86VP1-3;Q86VP1-4;H7C3L5	Tax1-binding protein 1	TAX1BP1	tr|B8ZZD4|B8ZZD4_HUMAN Tax1-binding protein 1 OS=Homo sapiens OX=9606 GN=TAX1BP1 PE=1 SV=1;sp|Q86VP1-2|TAXB1_HUMAN Isoform 2 of Tax1-binding protein 1 OS=Homo sapiens OX=9606 GN=TAX1BP1;sp|Q86VP1|TAXB1_HUMAN Tax1-binding protein 1 OS=Homo sapiens OX=9606 G						K	571;571;571;387;414;126	EQVKIAENVK	ADELAKMELKWKEQVKIAENVKLELAEVQDN	EQVK(1)IAENVK	EQVK(48)IAENVK(-48)	4	0.999985	48.1599	40.023	57.348	0.999985	48.1599	0.0502686	57.348									1	NaN	NaN	NaN	NaN	NaN	NaN	NaN	NaN	NaN	NaN	0.0887382	0.0803814	0.160808	0.193664	0.288629
835	P31431;P31431-2	P31431;P31431-2	Syndecan-4	SDC4	sp|P31431|SDC4_HUMAN Syndecan-4 OS=Homo sapiens OX=9606 GN=SDC4 PE=1 SV=2					Ub 5	K	190	KAPTNEFYA	KDEGSYDLGKKPIYKKAPTNEFYA_______	K(1)APTNEFYA	K(92)APTNEFYA	1	1	91.9001	74.515	91.9	1	91.9001	0.0245747	91.9									1	-1.21125	2.01416	-0.429086	0.0656359	0.0603506	-0.863884	0.953667	-0.563372	0.796347	-0.822568	0.349002	1.24877	0.567197	0.705206	0.703731
182	B8ZZD4;Q86VP1-2;Q86VP1;Q86VP1-3;Q86VP1-4	B8ZZD4;Q86VP1-2;Q86VP1;Q86VP1-3;Q86VP1-4;H7C3L5	Tax1-binding protein 1	TAX1BP1	tr|B8ZZD4|B8ZZD4_HUMAN Tax1-binding protein 1 OS=Homo sapiens OX=9606 GN=TAX1BP1 PE=1 SV=1;sp|Q86VP1-2|TAXB1_HUMAN Isoform 2 of Tax1-binding protein 1 OS=Homo sapiens OX=9606 GN=TAX1BP1;sp|Q86VP1|TAXB1_HUMAN Tax1-binding protein 1 OS=Homo sapiens OX=9606 G						K	549;549;549;365;392;104	QLLQDEKAK	KTEKYNKCKQLLQDEKAKCNKYADELAKMEL	QLLQDEK(0.991)AK(0.009)	QLLQDEK(20)AK(-20)	7	0.990889	20.3644	68.212	93.598	0.990889	20.3644	0.00131886	93.598									1	NaN	NaN	NaN	NaN	NaN	NaN	NaN	NaN	NaN	NaN	0.384891	1.05383	1.71806	1.80193	1.328
183	B8ZZN6;P63165;B8ZZJ0;B9A032	B8ZZN6;P63165;B8ZZJ0;B9A032;B8ZZ67;G2XKQ0;P63165-2	Small ubiquitin-related modifier 1	SUMO1	tr|B8ZZN6|B8ZZN6_HUMAN Small ubiquitin-related modifier 1 OS=Homo sapiens OX=9606 GN=SUMO1 PE=1 SV=1;sp|P63165|SUMO1_HUMAN Small ubiquitin-related modifier 1 OS=Homo sapiens OX=9606 GN=SUMO1 PE=1 SV=1;tr|B8ZZJ0|B8ZZJ0_HUMAN Small ubiquitin-related modifier						K	23;23;23;23	EGEYIKLK	PSTEDLGDKKEGEYIKLKVIGQDSSEIHFKV	EGEYIK(0.998)LK(0.002)	EGEYIK(27)LK(-27)	6	0.998146	27.3107	27.311	59.245	0.998146	27.3107	0.0637728	59.245									1	NaN	NaN	NaN	NaN	NaN	NaN	NaN	NaN	NaN	NaN	NaN	NaN	NaN	NaN	NaN
184	B8ZZQ6;P06454-2;P06454;B8ZZA1;B8ZZW7;H7C2N1	B8ZZQ6;P06454-2;P06454;B8ZZA1;B8ZZW7;H7C2N1	Prothymosin alpha;Prothymosin alpha, N-terminally processed;Thymosin alpha-1	PTMA	tr|B8ZZQ6|B8ZZQ6_HUMAN Prothymosin alpha OS=Homo sapiens OX=9606 GN=PTMA PE=1 SV=1;sp|P06454-2|PTMA_HUMAN Isoform 2 of Prothymosin alpha OS=Homo sapiens OX=9606 GN=PTMA;sp|P06454|PTMA_HUMAN Prothymosin alpha OS=Homo sapiens OX=9606 GN=PTMA PE=1 SV=2						K	15;15;15	SDAAVDTSSEITTKDLK	_MSDAAVDTSSEITTKDLKEKKEVVEEAENG	SDAAVDTSSEITTK(0.998)DLK(0.002)	SDAAVDTSSEITTK(27)DLK(-27)	14	0.998193	27.4229	83.492	97.911	0.998193	27.4229	3.88e-40	97.911	0.987974	19.1463	0.000545728	52.453					1	NaN	NaN	NaN	NaN	NaN	NaN	NaN	NaN	NaN	NaN	0.555134	0.932686	0.878751	0.896943	1.30775
1486	Q969Z3;Q969Z3-2	Q969Z3;Q969Z3-2;F6V6Z1;X1WI34	Mitochondrial amidoxime reducing component 2	2021-03-02	sp|Q969Z3|MARC2_HUMAN Mitochondrial amidoxime reducing component 2 OS=Homo sapiens OX=9606 GN=MARC2 PE=1 SV=1;sp|Q969Z3-2|MARC2_HUMAN Isoform 2 of Mitochondrial amidoxime reducing component 2 OS=Homo sapiens OX=9606 GN=MARC2;tr|F6V6Z1|F6V6Z1_HUMAN Mitochon	Mitochondrion	MOM	Significant proteome	Proteome cluster 13	Ub 5	K	59;59;59	LQQVGTVAKLWIYPVK	WPRRRRRLQQVGTVAKLWIYPVKSCKGVPVS	LQQVGTVAK(1)LWIYPVK	LQQVGTVAK(35)LWIYPVK(-35)	9	0.999715	35.4469	58.778	81.311	0.999715	35.4469	1.73e-05	81.311									1	-0.611778	2.58051	0.346583	0.443542	0.0894557	-0.628987	-0.517267	-0.610071	-0.474504	-0.617488	0.0429224	1.47317	0.472298	0.515738	0.357096
186	F5H5D3;Q9BQE3;A0A1W2PQM2;P68363;P68363-2;P68366-2;P68366	F5H5D3;Q9BQE3;A0A1W2PQM2;F8VQQ4;F8VVB9;F8VRZ4;F8VS66;F8VWV9;F8VX09;C9K0S6;F8VRK0;F8W0F6;F8VXZ7;Q9H853;P68363;P68363-2;C9JDS9;P68366-2;P68366;C9JEV8;C9JQ00;C9JJQ8;C9JDL2	Tubulin alpha-1C chain;Tubulin alpha-1B chain;Tubulin alpha-4A chain	TUBA1C;TUBA1B;TUBA4A	tr|C9J2C0|C9J2C0_HUMAN Tubulin alpha chain (Fragment) OS=Homo sapiens OX=9606 GN=TUBA8 PE=1 SV=1;sp|Q9NY65-2|TBA8_HUMAN Isoform 2 of Tubulin alpha-8 chain OS=Homo sapiens OX=9606 GN=TUBA8;sp|Q9NY65|TBA8_HUMAN Tubulin alpha-8 chain OS=Homo sapiens OX=9606 G						K	394;304;370;440;370;240;370;254;355;370	VGINYQPPTVVPGGDLAKVQR	INYQPPTVVPGGDLAKVQRAVCMLSNTTAIA;INYQPPTVVPGGDLAKVQRAVCMLSNTTAVA	VGINYQPPTVVPGGDLAK(1)VQR	VGINYQPPTVVPGGDLAK(140)VQR	18	1	135.435	146.5	135.43	1	132.735	1.58e-21	137.13	1	163.786	8.06e-31	163.79	1	135.435	2.36e-22	135.43	1	NaN	NaN	NaN	NaN	NaN	NaN	NaN	NaN	NaN	NaN	0.16066	0.493978	0.328611	0.426258	0.71563
709	P13861-2;P13861	P13861-2;P13861;H7C330;H7C1L0;H7C4A9;C9J830;P31323	cAMP-dependent protein kinase type II-alpha regulatory subunit	PRKAR2A	sp|P13861-2|KAP2_HUMAN Isoform 2 of cAMP-dependent protein kinase type II-alpha regulatory subunit OS=Homo sapiens OX=9606 GN=PRKAR2A;sp|P13861|KAP2_HUMAN cAMP-dependent protein kinase type II-alpha regulatory subunit OS=Homo sapiens OX=9606 GN=PRKAR2A PE=					Ub 5	K	243;243;132;12;258	IIVKNNAK	SLWGLDRVTFRRIIVKNNAKKRKMFESFIES	IIVK(1)NNAK	IIVK(63)NNAK(-63)	4	0.999999	62.6817	63.136	81.297	0.999999	62.6817	0.0088177	81.297									1	-0.665912	1.5975	2.04404	0.134561	-0.121207	-0.568932	-0.614155	-0.64601	-0.542807	-0.617086	0.0335895	0.294746	0.346269	0.12595	0.0964385
188	C9J406;H7C463;Q16891-2;Q16891;B9A067;Q16891-4;Q16891-3	C9J406;H7C463;Q16891-2;Q16891;B9A067;Q16891-4;Q16891-3;A0A087WYS0;D6RAW4	MICOS complex subunit MIC60	IMMT;IMMT	tr|C9J406|C9J406_HUMAN MICOS complex subunit MIC60 OS=Homo sapiens OX=9606 GN=IMMT PE=1 SV=1;tr|H7C463|H7C463_HUMAN MICOS complex subunit MIC60 (Fragment) OS=Homo sapiens OX=9606 GN=IMMT PE=1 SV=1;sp|Q16891-2|MIC60_HUMAN Isoform 2 of MICOS complex subunit	Mitochondrion	MIM				K	200;154;288;299;252;298;267	AKEELEK	RRKAVDEAADALLKAKEELEKMKSVIENAKK	AK(1)EELEK	AK(120)EELEK(-120)	2	1	115.872	32.658	121.96	0.999999	62.5462	0.0675368	62.546	1	115.872	0.0341552	121.96					1	NaN	NaN	NaN	NaN	NaN	NaN	NaN	NaN	NaN	NaN	0.0519652	0.0457845	0.837657	0.814608	0.362709
189	C9J406;H7C463;Q16891-2;Q16891;B9A067;Q16891-4;Q16891-3	C9J406;H7C463;Q16891-2;Q16891;B9A067;Q16891-4;Q16891-3;A0A087WYS0;D6RAW4	MICOS complex subunit MIC60	IMMT;IMMT	tr|C9J406|C9J406_HUMAN MICOS complex subunit MIC60 OS=Homo sapiens OX=9606 GN=IMMT PE=1 SV=1;tr|H7C463|H7C463_HUMAN MICOS complex subunit MIC60 (Fragment) OS=Homo sapiens OX=9606 GN=IMMT PE=1 SV=1;sp|Q16891-2|MIC60_HUMAN Isoform 2 of MICOS complex subunit	Mitochondrion	MIM				K	324;278;412;423;376;422;391	ELAEQKATEK	AHRRIDQLNRELAEQKATEKQHITLALEKQK	ELAEQK(1)ATEK	ELAEQK(43)ATEK(-43)	6	0.999948	42.8495	54.321	67.704	0.999948	42.8495	0.00845148	74.841	0.999926	41.3085	0.0087652	74.533					1	NaN	NaN	NaN	NaN	NaN	NaN	NaN	NaN	NaN	NaN	0.0931709	0.0546836	0.596625	0.704192	0.496044
740	P17980;E9PM69;E9PKD5;E9PMD8;R4GNH3;E9PN50	P17980;E9PM69;E9PKD5;E9PMD8;E9PLG2;R4GNH3;E9PN50	26S protease regulatory subunit 6A	PSMC3;PSMC3	sp|P17980|PRS6A_HUMAN 26S proteasome regulatory subunit 6A OS=Homo sapiens OX=9606 GN=PSMC3 PE=1 SV=3;tr|E9PKD5|E9PKD5_HUMAN 26S proteasome regulatory subunit 6A (Fragment) OS=Homo sapiens OX=9606 GN=PSMC3 PE=1 SV=2;tr|E9PMD8|E9PMD8_HUMAN 26S proteasome re					Ub 5	K	56;38;63;64;40;40	IMKSEVLR	IIQRTRLLDSEIKIMKSEVLRVTHELQAMKD	IMK(1)SEVLR	IMK(130)SEVLR	3	1	131.062	99.293	131.06	1	75.1092	0.00692535	120.15	1	103.833	2.71e-05	158.07	1	131.062	0.00709514	131.06	1	-0.59699	1.55738	2.09914	0.121049	-0.239322	-0.589227	-0.552643	-0.631629	-0.526942	-0.640812	0.0333698	0.453707	0.395749	0.135693	0.123648
852	P32189-1;P32189-4;Q14409;P32189-2;P32189;H7C2A0	P32189-1;P32189-4;Q14409;P32189-2;P32189;H7C2A0;A6NP46	Glycerol kinase;Putative glycerol kinase 3	GK;GK3P	sp|P32189-1|GLPK_HUMAN Isoform 1 of Glycerol kinase OS=Homo sapiens OX=9606 GN=GK;sp|P32189-4|GLPK_HUMAN Isoform 4 of Glycerol kinase OS=Homo sapiens OX=9606 GN=GK;sp|Q14409|GLPK3_HUMAN Glycerol kinase 3 OS=Homo sapiens OX=9606 GN=GK3P PE=2 SV=2;sp|P32189-			Significant proteome	Proteome cluster 10	Ub 4	K	166;166;166;166;166;85	VQKAVEEK	AVKLRWLLDNVRKVQKAVEEKRALFGTIDSW	VQK(1)AVEEK	VQK(72)AVEEK(-72)	3	1	72.413	39.368	78.516	1	72.413	0.011676	78.516	1	64.1111	0.0244976	68.224	1	63.495	0.0227852	69.598	1	-0.645797	1.21018	2.15412	0.555097	0.0129736	-0.709008	-0.662738	-0.654064	-0.578403	-0.682361	0.314576	5.42376	8.92419	3.76674	2.45093
192	C9J406;H7C463;Q16891-2;Q16891;B9A067;Q16891-4;Q16891-3	C9J406;H7C463;Q16891-2;Q16891;B9A067;Q16891-4;Q16891-3;A0A087WYS0;D6RAW4	MICOS complex subunit MIC60	IMMT;IMMT	tr|C9J406|C9J406_HUMAN MICOS complex subunit MIC60 OS=Homo sapiens OX=9606 GN=IMMT PE=1 SV=1;sp|Q16891-2|MIC60_HUMAN Isoform 2 of MICOS complex subunit MIC60 OS=Homo sapiens OX=9606 GN=IMMT;sp|Q16891|MIC60_HUMAN MICOS complex subunit MIC60 OS=Homo sapiens	Mitochondrion	MIM				K	112;200;211;164;210;199	LAQQEKQEQVK	ERPPEEVAARLAQQEKQEQVKIESLAKSLED	LAQQEK(1)QEQVK	LAQQEK(48)QEQVK(-48)	6	0.999982	47.5657	50.735	70.942	0.999982	47.5657	0.0096616	70.942									1	NaN	NaN	NaN	NaN	NaN	NaN	NaN	NaN	NaN	NaN	0.00218155	0.00239982	0.132921	0.0961387	0.0619095
279	P55209;F8VY35;P55209-2;H0YIV4;F5H4R6;F8W0J6;F8W020;B7Z9C2;F8VV59;F8VUX1;F8VXI6;F8W118;H0YHC3;H0YH88;P55209-3;F8VVB5;F8VRJ2;F8W543	P55209;F8VY35;P55209-2;H0YIV4;F5H4R6;F8W0J6;F8W020;B7Z9C2;F8VV59;F8VUX1;F8VXI6;F8W118;H0YHC3;H0YH88;P55209-3;F8VVB5;F8VRJ2;F8W543	Nucleosome assembly protein 1-like 1	NAP1L1;NAP1L1	sp|P55209|NP1L1_HUMAN Nucleosome assembly protein 1-like 1 OS=Homo sapiens OX=9606 GN=NAP1L1 PE=1 SV=1;tr|F8VY35|F8VY35_HUMAN Nucleosome assembly protein 1-like 1 (Fragment) OS=Homo sapiens OX=9606 GN=NAP1L1 PE=1 SV=1;sp|P55209-2|NP1L1_HUMAN Isoform 2 of N					Ub 4	K	116;116;116;110;116;116;116;75;75;75;78;56;142;75;53	YAVLYQPLFDKR	DLERKYAVLYQPLFDKRFEIINAIYEPTEEE	YAVLYQPLFDK(1)R	YAVLYQPLFDK(96)R	11	1	96.1135	90.963	96.113	1	88.5961	0.00412496	88.596	1	120.77	6.14e-08	120.77	1	96.1135	0.00066931	96.113	1	-0.828442	1.1388	2.37959	-0.469794	-0.399776	0.0120888	-0.183103	-0.648402	-0.40363	-0.597336	0.00356153	0.0694842	0.0326531	0.0108292	0.027872
1037	P55072	P55072;C9JUP7;C9IZA5	Transitional endoplasmic reticulum ATPase	VCP	sp|P55072|TERA_HUMAN Transitional endoplasmic reticulum ATPase OS=Homo sapiens OX=9606 GN=VCP PE=1 SV=4					Ub 5	K	668	SPVAKDVDLEFLAK	RVAILKANLRKSPVAKDVDLEFLAKMTNGFS	SPVAK(1)DVDLEFLAK	SPVAK(76)DVDLEFLAK(-76)	5	1	76.0706	55.003	82.651	1	69.1833	0.00254973	75.764	1	72.1774	0.00148859	78.615	1	76.0706	0.000667962	82.651	1	0.751232	1.10617	-1.03732	0.690931	0.779699	-0.254777	0.421509	0.143243	-0.461944	-2.13874	0.0214124	0.0394162	0.0291805	0.0442546	0.0722642
195	C9JFR7;P99999	C9JFR7;P99999;CON__P62894	Cytochrome c	CYCS	tr|C9JFR7|C9JFR7_HUMAN Cytochrome c (Fragment) OS=Homo sapiens OX=9606 GN=CYCS PE=1 SV=1;sp|P99999|CYC_HUMAN Cytochrome c OS=Homo sapiens OX=9606 GN=CYCS PE=1 SV=2	Mitochondrion	IMS				K	54;54	TGQAPGYSYTAANKNK	RKTGQAPGYSYTAANKNKGIIWGEDTLMEYL	TGQAPGYSYTAANK(0.992)NK(0.008)	TGQAPGYSYTAANK(21)NK(-21)	14	0.991564	20.702	64.131	87.138	0.991564	20.702	1.14e-05	87.138									1	NaN	NaN	NaN	NaN	NaN	NaN	NaN	NaN	NaN	NaN	0.102959	0.0793609	0.637376	0.782832	0.776993
196	C9JG41;Q9NQX7-2;Q9NQX7-3;Q9NQX7	C9JG41;Q9NQX7-2;Q9NQX7-3;Q9NQX7	Integral membrane protein 2C;CT-BRI3	ITM2C	tr|C9JG41|C9JG41_HUMAN Integral membrane protein 2C (Fragment) OS=Homo sapiens OX=9606 GN=ITM2C PE=1 SV=1;sp|Q9NQX7-2|ITM2C_HUMAN Isoform 2 of Integral membrane protein 2C OS=Homo sapiens OX=9606 GN=ITM2C;sp|Q9NQX7-3|ITM2C_HUMAN Isoform 3 of Integral membr						K	14;14;14;14	ISFQPAVAGIKGDK	__MVKISFQPAVAGIKGDKADKASASAPAPA	ISFQPAVAGIK(0.996)GDK(0.004)	ISFQPAVAGIK(24)GDK(-24)	11	0.99583	23.7809	65.861	93.51	0.99583	23.7809	0.000210676	93.51									1	NaN	NaN	NaN	NaN	NaN	NaN	NaN	NaN	NaN	NaN	NaN	NaN	NaN	NaN	NaN
1668	Q9UBC2;Q9UBC2-2;Q9UBC2-3;M0R165;Q9UBC2-4;M0R2S2	Q9UBC2;Q9UBC2-2;Q9UBC2-3;M0R165;Q9UBC2-4;M0R2S2;M0R3I1;M0R1V5;K7EJR2;M0R330;M0QX30	Epidermal groWT-parkinh factor receptor substrate 15-like 1	EPS15L1	sp|Q9UBC2|EP15R_HUMAN Epidermal groWT-parkinh factor receptor substrate 15-like 1 OS=Homo sapiens OX=9606 GN=EPS15L1 PE=1 SV=1;sp|Q9UBC2-2|EP15R_HUMAN Isoform 2 of Epidermal groWT-parkinh factor receptor substrate 15-like 1 OS=Homo sapiens OX=9606 GN=EPS15L1;sp|Q9UBC2-3					Ub 4	K	502;502;502;502;502;348	AKSELNR	QESDLKSQEDDLNRAKSELNRLQQEETQLEQ	AK(1)SELNR	AK(55)SELNR	2	1	54.5707	43.059	54.571	1	81.2967	0.0193076	81.297	1	54.5707	0.0891728	58.167					1	-0.525042	1.0163	2.49706	-0.0818459	-0.324794	-0.604808	-0.504976	-0.49281	-0.466708	-0.512369	0.00643905	0.0610826	0.119059	0.0230557	0.0138744
200					tr|C9JNR0|C9JNR0_HUMAN Interleukin-1 receptor type 2 (Fragment) OS=Homo sapiens OX=9606 GN=IL1R2 PE=1 SV=1;sp|P27930-2|IL1R2_HUMAN Isoform Short of Interleukin-1 receptor type 2 OS=Homo sapiens OX=9606 GN=IL1R2;sp|P27930|IL1R2_HUMAN Interleukin-1 receptor						K	166;166;166	TDVKIQWYK	VCPDLSEFTRDKTDVKIQWYKDSLLLDKDNE	TDVK(1)IQWYK(1)	TDVK(83)IQWYK(83)	4	1	82.6713	28.962	82.671					1	82.6713	0.0308492	82.671					2	NaN	NaN	NaN	NaN	NaN	NaN	NaN	NaN	NaN	NaN	NaN	NaN	NaN	NaN	NaN
201					tr|C9JNR0|C9JNR0_HUMAN Interleukin-1 receptor type 2 (Fragment) OS=Homo sapiens OX=9606 GN=IL1R2 PE=1 SV=1;sp|P27930-2|IL1R2_HUMAN Isoform Short of Interleukin-1 receptor type 2 OS=Homo sapiens OX=9606 GN=IL1R2;sp|P27930|IL1R2_HUMAN Interleukin-1 receptor						K	171;171;171	TDVKIQWYK	SEFTRDKTDVKIQWYKDSLLLDKDNEKFLSV	TDVK(1)IQWYK(1)	TDVK(83)IQWYK(83)	9	1	82.6713	28.962	82.671					1	82.6713	0.0308492	82.671					2	NaN	NaN	NaN	NaN	NaN	NaN	NaN	NaN	NaN	NaN	NaN	NaN	NaN	NaN	NaN
202	C9JRZ6;Q9NX63;F8WAR4	C9JRZ6;Q9NX63;F8WAR4;A0A286YEX5	MICOS complex subunit MIC19	CHCHD3	tr|C9JRZ6|C9JRZ6_HUMAN MICOS complex subunit OS=Homo sapiens OX=9606 GN=CHCHD3 PE=1 SV=2;sp|Q9NX63|MIC19_HUMAN MICOS complex subunit MIC19 OS=Homo sapiens OX=9606 GN=CHCHD3 PE=1 SV=1;tr|F8WAR4|F8WAR4_HUMAN MICOS complex subunit OS=Homo sapiens OX=9606 GN=C	Mitochondrion	MIM				K	178;173;203	AAEEVEAKFK	VTTEQYQKAAEEVEAKFKRYESHPVCADLQA	AAEEVEAK(0.987)FK(0.013)	AAEEVEAK(19)FK(-19)	8	0.986552	18.6548	45.718	70.1	0.986552	18.6548	0.0132843	70.1									1	NaN	NaN	NaN	NaN	NaN	NaN	NaN	NaN	NaN	NaN	0.0180051	0.0273284	0.250483	0.382011	0.349142
203	C9JRZ6;Q9NX63;F8WAR4	C9JRZ6;Q9NX63;F8WAR4;A0A286YEX5	MICOS complex subunit MIC19	CHCHD3	tr|C9JRZ6|C9JRZ6_HUMAN MICOS complex subunit OS=Homo sapiens OX=9606 GN=CHCHD3 PE=1 SV=2;sp|Q9NX63|MIC19_HUMAN MICOS complex subunit MIC19 OS=Homo sapiens OX=9606 GN=CHCHD3 PE=1 SV=1;tr|F8WAR4|F8WAR4_HUMAN MICOS complex subunit OS=Homo sapiens OX=9606 GN=C	Mitochondrion	MIM				K	45;45;45	ESSPSGSKSQR	ENVIDRMKESSPSGSKSQRYSGAYGASVSDE	ESSPSGSK(1)SQR	ESSPSGSK(170)SQR	8	1	171.756	145.64	171.76									1	171.756	1.7e-19	171.76	1	NaN	NaN	NaN	NaN	NaN	NaN	NaN	NaN	NaN	NaN	NaN	NaN	NaN	NaN	NaN
204	C9JRZ6;Q9NX63;F8WAR4	C9JRZ6;Q9NX63;F8WAR4;A0A286YEX5	MICOS complex subunit MIC19	CHCHD3	tr|C9JRZ6|C9JRZ6_HUMAN MICOS complex subunit OS=Homo sapiens OX=9606 GN=CHCHD3 PE=1 SV=2;sp|Q9NX63|MIC19_HUMAN MICOS complex subunit MIC19 OS=Homo sapiens OX=9606 GN=CHCHD3 PE=1 SV=1;tr|F8WAR4|F8WAR4_HUMAN MICOS complex subunit OS=Homo sapiens OX=9606 GN=C	Mitochondrion	MIM				K	147;142;172	KQDAFYKEQLAR	LEEKDRVLKKQDAFYKEQLARLEERSSEFYR	KQDAFYK(1)EQLAR	K(-36)QDAFYK(36)EQLAR	7	0.999729	35.6763	53.706	68.676	0.999729	35.6763	0.0591527	68.676									1	NaN	NaN	NaN	NaN	NaN	NaN	NaN	NaN	NaN	NaN	0.269132	0.16115	0.893304	1.47594	1.32659
205	C9JRZ6;Q9NX63;F8WAR4	C9JRZ6;Q9NX63;F8WAR4;A0A286YEX5	MICOS complex subunit MIC19	CHCHD3	tr|C9JRZ6|C9JRZ6_HUMAN MICOS complex subunit OS=Homo sapiens OX=9606 GN=CHCHD3 PE=1 SV=2;sp|Q9NX63|MIC19_HUMAN MICOS complex subunit MIC19 OS=Homo sapiens OX=9606 GN=CHCHD3 PE=1 SV=1;tr|F8WAR4|F8WAR4_HUMAN MICOS complex subunit OS=Homo sapiens OX=9606 GN=C	Mitochondrion	MIM				K	37;37;37	MKESSPSGSK	VVKGIRLSENVIDRMKESSPSGSKSQRYSGA	MK(1)ESSPSGSK	MK(60)ESSPSGSK(-60)	2	0.999999	60.3932	12.665	61.363					0.999999	60.3932	0.0337321	61.363					1	NaN	NaN	NaN	NaN	NaN	NaN	NaN	NaN	NaN	NaN	NaN	NaN	NaN	NaN	NaN
206	C9JRZ6;Q9NX63;F8WAR4	C9JRZ6;Q9NX63;F8WAR4;A0A286YEX5	MICOS complex subunit MIC19	CHCHD3	tr|C9JRZ6|C9JRZ6_HUMAN MICOS complex subunit OS=Homo sapiens OX=9606 GN=CHCHD3 PE=1 SV=2;sp|Q9NX63|MIC19_HUMAN MICOS complex subunit MIC19 OS=Homo sapiens OX=9606 GN=CHCHD3 PE=1 SV=1;tr|F8WAR4|F8WAR4_HUMAN MICOS complex subunit OS=Homo sapiens OX=9606 GN=C	Mitochondrion	MIM				K	76;76;76;39	VAEELALEQAKK	ELKRRVAEELALEQAKKESEDQKRLKQAKEL	VAEELALEQAK(0.898)K(0.102)	VAEELALEQAK(9.4)K(-9.4)	11	0.897523	9.42418	47.019	80.979	0.897523	9.42418	0.00736254	80.979									1	NaN	NaN	NaN	NaN	NaN	NaN	NaN	NaN	NaN	NaN	0.274976	0.253402	1.25227	2.05339	1.70422
207	C9JRZ6;Q9NX63;F8WAR4	C9JRZ6;Q9NX63;F8WAR4;A0A286YEX5	MICOS complex subunit MIC19	CHCHD3	tr|C9JRZ6|C9JRZ6_HUMAN MICOS complex subunit OS=Homo sapiens OX=9606 GN=CHCHD3 PE=1 SV=2;sp|Q9NX63|MIC19_HUMAN MICOS complex subunit MIC19 OS=Homo sapiens OX=9606 GN=CHCHD3 PE=1 SV=1;tr|F8WAR4|F8WAR4_HUMAN MICOS complex subunit OS=Homo sapiens OX=9606 GN=C	Mitochondrion	MIM			Ub 12	K	170;165;195	VTTEQYQKAAEEVEAK	ERSSEFYRVTTEQYQKAAEEVEAKFKRYESH	VTTEQYQK(1)AAEEVEAK	VTTEQYQK(55)AAEEVEAK(-55)	8	0.999997	54.6258	63.585	83.966	0.999997	54.6258	1.46e-05	83.966									1	NaN	-0.638932	0.38789	2.04183	1.20723	-0.532671	-0.551778	-0.659609	-0.575412	-0.678555	NaN	0.040679	0.600805	1.50302	1.04775
208	C9JRZ6;Q9NX63;F8WAR4	C9JRZ6;Q9NX63;F8WAR4;A0A286YEX5	MICOS complex subunit MIC19	CHCHD3	tr|C9JRZ6|C9JRZ6_HUMAN MICOS complex subunit OS=Homo sapiens OX=9606 GN=CHCHD3 PE=1 SV=2;sp|Q9NX63|MIC19_HUMAN MICOS complex subunit MIC19 OS=Homo sapiens OX=9606 GN=CHCHD3 PE=1 SV=1;tr|F8WAR4|F8WAR4_HUMAN MICOS complex subunit OS=Homo sapiens OX=9606 GN=C	Mitochondrion	MIM				K	63;63;63;26	YSGAYGASVSDEELKR	RYSGAYGASVSDEELKRRVAEELALEQAKKE	YSGAYGASVSDEELK(1)R	YSGAYGASVSDEELK(61)R	15	1	60.5489	51.499	60.549	1	60.5489	0.0961735	60.549									1	NaN	NaN	NaN	NaN	NaN	NaN	NaN	NaN	NaN	NaN	NaN	0.0265443	0.138886	0.150298	0.187054
209	C9JUH5;Q9Y6X1	C9JUH5;Q9Y6X1	Stress-associated endoplasmic reticulum protein 1	SERP1	tr|C9JUH5|C9JUH5_HUMAN Stress-associated endoplasmic reticulum protein OS=Homo sapiens OX=9606 GN=SERP1 PE=3 SV=1;sp|Q9Y6X1|SERP1_HUMAN Stress-associated endoplasmic reticulum protein 1 OS=Homo sapiens OX=9606 GN=SERP1 PE=1 SV=1						K	26;26	GNVAKTSR	NEKHSKNITQRGNVAKTSRNAPEEKASVGPW	GNVAK(1)TSR	GNVAK(99)TSR	5	1	98.582	67.353	98.582	1	98.582	0.00216482	98.582									1	NaN	NaN	NaN	NaN	NaN	NaN	NaN	NaN	NaN	NaN	NaN	NaN	NaN	NaN	NaN
115	Q14643;Q14643-8;A0A3B3ITU8;A0A3B3IU04;Q14643-4;Q14643-3;A0A3F2YNW8;Q14643-7;Q14643-5;Q14643-6;Q14643-2;A0A3B3ITQ1;A0A3B3IU05;A0A3B3IU13;A0A3B3IRP0;Q14573	Q14643;Q14643-8;A0A3B3ITU8;A0A3B3IU04;Q14643-4;Q14643-3;A0A3F2YNW8;Q14643-7;Q14643-5;Q14643-6;Q14643-2;A0A3B3ITQ1;A0A3B3IU05;A0A3B3IU13;A0A3B3IRP0;A0A3B3ITM6;B7ZMI3;A0A3B3IRT5;A0A3B3ITM1;A0A3B3ITQ4;A0A3B3IS59;A0A3B3IRZ9;A0A3B3ISE3;A0A3B3ISR4;A0A3B3IS70;Q14573	Inositol 1,4,5-trisphosphate receptor type 1;Inositol 1,4,5-trisphosphate receptor type 3	ITPR1;ITPR3	sp|Q14643|ITPR1_HUMAN Inositol 1,4,5-trisphosphate receptor type 1 OS=Homo sapiens OX=9606 GN=ITPR1 PE=1 SV=3;sp|Q14643-8|ITPR1_HUMAN Isoform 8 of Inositol 1,4,5-trisphosphate receptor type 1 OS=Homo sapiens OX=9606 GN=ITPR1;tr|A0A3B3ITU8|A0A3B3ITU8_HUMAN					Ub 4	K	2002;1962;1988;1993;1939;1954;1994;1971;1978;1986;1987;1256;1103;972;781;1898	DLQNFLRCQNNK	NHNRDLQNFLRCQNNKTNYNLVCETLQFLDC;NHNRDLQNFLRCQNNKTNYNLVCETLQFLDI	DLQNFLRCQNNK(1)	DLQNFLRCQNNK(78)	12	1	78.1489	44.259	78.149					1	78.1489	0.00996645	78.149					1	-1.02245	0.966636	2.24676	-0.236863	-0.211263	0.553566	-0.232451	-0.827161	-0.442188	-0.794582	NaN	NaN	NaN	NaN	NaN
222	D6RAB5;P55082-2;O75121-2;P55082;O75121	D6RAB5;P55082-2;O75121-2;P55082;O75121	Microfibril-associated glycoprotein 3;Microfibrillar-associated protein 3-like	MFAP3L;MFAP3	tr|D6RAB5|D6RAB5_HUMAN Microfibrillar-associated protein 3-like (Fragment) OS=Homo sapiens OX=9606 GN=MFAP3L PE=4 SV=8;sp|P55082-2|MFAP3_HUMAN Isoform 2 of Microfibril-associated glycoprotein 3 OS=Homo sapiens OX=9606 GN=MFAP3;sp|O75121-2|MFA3L_HUMAN Isofo						K	97;52;97;198;200	LQKAFEIAK	AINEFFRTEGAEKLQKAFEIAKRIPIITSAK	LQK(1)AFEIAK	LQK(73)AFEIAK(-73)	3	1	72.6344	15.723	78.939	0.999999	59.0007	0.0198038	65.305					1	72.6344	0.00528374	78.939	1	NaN	NaN	NaN	NaN	NaN	NaN	NaN	NaN	NaN	NaN	1.18374	0.970317	6.00304	4.51272	3.55198
125	D6RFH4;H3BUX2;A0A499FJ32;O43169	D6RFH4;H3BUX2;A0A499FJ32;J3QR91;O43169	Cytochrome b5 type B	CYB5B;CYB5B	tr|D6RFH4|D6RFH4_HUMAN Cytochrome b5 type B OS=Homo sapiens OX=9606 GN=CYB5B PE=1 SV=1;tr|H3BUX2|H3BUX2_HUMAN Cytochrome b5 type B OS=Homo sapiens OX=9606 GN=CYB5B PE=1 SV=1;tr|A0A499FJ32|A0A499FJ32_HUMAN Cytochrome b5 type B OS=Homo sapiens OX=9606 GN=CYB	Mitochondrion	MOM			Ub 4	K	30;30;30;34	LEEVAKR	EVETSVTYYRLEEVAKRNSLKELWLVIHGRV	LEEVAK(1)R	LEEVAK(98)R	6	1	97.6019	61.457	97.602	1	90.9856	1.17e-06	179.16	1	138.242	0.0215866	138.24	1	97.6019	0.0127699	117.6	1	-0.63981	0.914249	2.24664	0.828633	-0.215637	-0.674091	-0.661534	-0.651753	-0.576827	-0.569867	1.43451	17.8188	32.8164	17.1896	6.19059
224	D6RAB5;P55082-2;O75121-2;P55082;O75121	D6RAB5;P55082-2;O75121-2;P55082;O75121	Microfibril-associated glycoprotein 3;Microfibrillar-associated protein 3-like	MFAP3L;MFAP3	tr|D6RAB5|D6RAB5_HUMAN Microfibrillar-associated protein 3-like (Fragment) OS=Homo sapiens OX=9606 GN=MFAP3L PE=4 SV=8;sp|P55082-2|MFAP3_HUMAN Isoform 2 of Microfibril-associated glycoprotein 3 OS=Homo sapiens OX=9606 GN=MFAP3;sp|O75121-2|MFA3L_HUMAN Isofo						K	123;78;123;224;226	VTQFKTMEFAR	ITSAKTLELAKVTQFKTMEFARYIEELARSV	VTQFK(1)TMEFAR	VTQFK(86)TMEFAR	5	1	86.276	68.073	86.276	1	86.276	0.00117696	86.276									1	NaN	NaN	NaN	NaN	NaN	NaN	NaN	NaN	NaN	NaN	1.90503	1.8642	8.23977	7.8152	7.49687
225					tr|D6RFY7|D6RFY7_HUMAN Kynurenine/alpha-aminoadipate aminotransferase, mitochondrial (Fragment) OS=Homo sapiens OX=9606 GN=AADAT PE=1 SV=1;tr|D6REB9|D6REB9_HUMAN Kynurenine/alpha-aminoadipate aminotransferase, mitochondrial (Fragment) OS=Homo sapiens OX=96						K	188;179;188;192	NPQKNTPK	DILSRWKPEDAKNPQKNTPKFLYTVPNGNNP	NPQK(0.898)NTPK(0.102)	NPQK(9.4)NTPK(-9.4)	4	0.898063	9.44973	22.621	43.246	0.898063	9.44973	0.112171	43.246									1	NaN	NaN	NaN	NaN	NaN	NaN	NaN	NaN	NaN	NaN	NaN	NaN	NaN	NaN	NaN
226	O94979-8;D6REX3;O94979;O94979-2;O94979-9;O94979-3;O94979-4;O94979-10;O94979-6;D6RHZ5;H7BXG7;O94979-7;O94979-5;H0YAB3	O94979-8;D6REX3;O94979;O94979-2;O94979-9;O94979-3;O94979-4;O94979-10;O94979-6;D6RHZ5;H7BXG7;O94979-7;O94979-5;H0YAB3;H0Y8V7;H0Y9K1;H0Y9T9;H0Y8W8;H0YAF5;D6RE64;D6RCQ9;H0Y9V3;D6RHE8;D6RBT0	Protein transport protein Sec31A	SEC31A	sp|O94979-8|SC31A_HUMAN Isoform 8 of Protein transport protein Sec31A OS=Homo sapiens OX=9606 GN=SEC31A;tr|D6REX3|D6REX3_HUMAN Protein transport protein Sec31A OS=Homo sapiens OX=9606 GN=SEC31A PE=1 SV=1;sp|O94979|SC31A_HUMAN Protein transport protein Sec3						K	624;624;624;624;619;624;585;585;585;624;357;357;241;212;139	SQSKITR	LLARTQKKYFAKSQSKITRLITAVVMKNWKE	SQSK(1)ITR	SQSK(84)ITR	4	1	84.0975	60.713	84.097	1	65.2521	0.0169827	84.498					1	84.0975	0.0172734	84.916	1	NaN	NaN	NaN	NaN	NaN	NaN	NaN	NaN	NaN	NaN	0.026627	0.0157061	0.017301	0.0225994	0.0266342
227	O94979-8;D6REX3;O94979;O94979-2;O94979-9;O94979-3;O94979-4;O94979-10;O94979-6;D6RHZ5;H7BXG7;O94979-7;O94979-5;H0YAB3	O94979-8;D6REX3;O94979;O94979-2;O94979-9;O94979-3;O94979-4;O94979-10;O94979-6;D6RHZ5;H7BXG7;O94979-7;O94979-5;H0YAB3;H0Y8V7;H0Y9K1;H0Y9T9;H0Y8W8;H0YAF5;D6RE64;D6RCQ9;H0Y9V3;D6RHE8;D6RBT0	Protein transport protein Sec31A	SEC31A	sp|O94979-8|SC31A_HUMAN Isoform 8 of Protein transport protein Sec31A OS=Homo sapiens OX=9606 GN=SEC31A;tr|D6REX3|D6REX3_HUMAN Protein transport protein Sec31A OS=Homo sapiens OX=9606 GN=SEC31A PE=1 SV=1;sp|O94979|SC31A_HUMAN Protein transport protein Sec3						K	620;620;620;620;615;620;581;581;581;620;353;353;237;208;135	YFAKSQSK	GGQELLARTQKKYFAKSQSKITRLITAVVMK	YFAK(1)SQSK	YFAK(71)SQSK(-71)	4	1	71.1068	67.149	89.142	1	71.1068	0.0057236	89.142									1	NaN	NaN	NaN	NaN	NaN	NaN	NaN	NaN	NaN	NaN	0.0306641	0.0325874	0.0255222	0.0376787	0.0432024
228	D6RFI3;E7EQR8;Q9GZM5;D6RGY8	D6RFI3;E7EQR8;Q9GZM5;D6RGY8;H0Y9A1;D6RBQ1;D6RA04;D6RAY4	Protein YIPF3;Protein YIPF3, 36 kDa form III	YIPF3	tr|D6RFI3|D6RFI3_HUMAN Protein YIPF3 (Fragment) OS=Homo sapiens OX=9606 GN=YIPF3 PE=1 SV=1;tr|E7EQR8|E7EQR8_HUMAN Protein YIPF3 OS=Homo sapiens OX=9606 GN=YIPF3 PE=1 SV=1;sp|Q9GZM5|YIPF3_HUMAN Protein YIPF3 OS=Homo sapiens OX=9606 GN=YIPF3 PE=1 SV=1;tr|D6R						K	86;92;86;51	GFKGQLSR	AAEEEDGEFLGMKGFKGQLSRQVADQMWQAG	GFK(1)GQLSR	GFK(57)GQLSR	3	1	57.1775	40.726	57.177	1	57.1775	0.00111002	107.9									1	NaN	NaN	NaN	NaN	NaN	NaN	NaN	NaN	NaN	NaN	0.982318	0.852535	1.0638	2.05468	1.23257
229	D6RFI3;E7EQR8;Q9GZM5;D6RGY8	D6RFI3;E7EQR8;Q9GZM5;D6RGY8;H0Y9A1;D6RBQ1;D6RA04;D6RAY4	Protein YIPF3;Protein YIPF3, 36 kDa form III	YIPF3	tr|D6RFI3|D6RFI3_HUMAN Protein YIPF3 (Fragment) OS=Homo sapiens OX=9606 GN=YIPF3 PE=1 SV=1;tr|E7EQR8|E7EQR8_HUMAN Protein YIPF3 OS=Homo sapiens OX=9606 GN=YIPF3 PE=1 SV=1;sp|Q9GZM5|YIPF3_HUMAN Protein YIPF3 OS=Homo sapiens OX=9606 GN=YIPF3 PE=1 SV=1;tr|D6R						K	102;108;102;67	QVADQMWQAGKR	GQLSRQVADQMWQAGKRQASRAFSLYANIDI	QVADQMWQAGK(1)R	QVADQMWQAGK(74)R	11	1	73.8478	59.286	73.848	1	73.8478	0.0353859	73.848									1	NaN	NaN	NaN	NaN	NaN	NaN	NaN	NaN	NaN	NaN	1.88636	4.97467	3.88027	5.59488	5.12541
230	D6RIE3;D6RGV5;H0UI06;P14406	D6RIE3;D6RGV5;H0UI06;P14406;D6R9C3	Cytochrome c oxidase subunit 7A2, mitochondrial	COX7A2	tr|D6RIE3|D6RIE3_HUMAN Cytochrome c oxidase subunit 7A2, mitochondrial OS=Homo sapiens OX=9606 GN=COX7A2 PE=1 SV=1;tr|D6RGV5|D6RGV5_HUMAN Cytochrome c oxidase subunit 7A2, mitochondrial (Fragment) OS=Homo sapiens OX=9606 GN=COX7A2 PE=1 SV=1;tr|H0UI06|H0UI0	Mitochondrion	MIM				K	33;72;65;33	QKLFQEDDEIPLYLK	TASRRHFKNKVPEKQKLFQEDDEIPLYLKGG	QK(1)LFQEDDEIPLYLK	QK(76)LFQEDDEIPLYLK(-76)	2	1	75.544	65.084	79.646	1	75.544	0.000634336	79.646									1	NaN	NaN	NaN	NaN	NaN	NaN	NaN	NaN	NaN	NaN	NaN	NaN	NaN	NaN	NaN
231	E1P5H9;Q96BD0-3;Q96BD0-4;Q96BD0	E1P5H9;Q96BD0-3;Q96BD0-4;Q96BD0	Solute carrier organic anion transporter family member 4A1	SLCO4A1	tr|E1P5H9|E1P5H9_HUMAN Solute carrier organic anion transporter family member OS=Homo sapiens OX=9606 GN=SLCO4A1 PE=1 SV=1;sp|Q96BD0-3|SO4A1_HUMAN Isoform 3 of Solute carrier organic anion transporter family member 4A1 OS=Homo sapiens OX=9606 GN=SLCO4A1;sp						K	353;353;353;353	AAEMHQLKDSSR	SQRYAVMRAAEMHQLKDSSRGEASNPDFGKT	AAEMHQLK(1)DSSR	AAEMHQLK(84)DSSR	8	1	84.4793	68.596	84.479	1	84.4793	0.000763265	84.821									1	NaN	NaN	NaN	NaN	NaN	NaN	NaN	NaN	NaN	NaN	0.798472	0.682827	1.12296	1.48844	1.50017
232	E1P5H9;Q96BD0-3;Q96BD0-4;Q96BD0	E1P5H9;Q96BD0-3;Q96BD0-4;Q96BD0	Solute carrier organic anion transporter family member 4A1	SLCO4A1	tr|E1P5H9|E1P5H9_HUMAN Solute carrier organic anion transporter family member OS=Homo sapiens OX=9606 GN=SLCO4A1 PE=1 SV=1;sp|Q96BD0-3|SO4A1_HUMAN Isoform 3 of Solute carrier organic anion transporter family member 4A1 OS=Homo sapiens OX=9606 GN=SLCO4A1;sp						K	367;367;367;367	GEASNPDFGKTIR	LKDSSRGEASNPDFGKTIRDLPLSIWLLLKN	GEASNPDFGK(1)TIR	GEASNPDFGK(72)TIR	10	1	72.4959	52.657	72.496	1	72.4959	0.00615938	72.496									1	NaN	NaN	NaN	NaN	NaN	NaN	NaN	NaN	NaN	NaN	NaN	NaN	NaN	NaN	NaN
233	E2QRF9;O75496;H7C608;C9K0U5	E2QRF9;O75496;H7C608;C9K0U5	Geminin	GMNN	tr|E2QRF9|E2QRF9_HUMAN Geminin (Fragment) OS=Homo sapiens OX=9606 GN=GMNN PE=1 SV=1;sp|O75496|GEMI_HUMAN Geminin OS=Homo sapiens OX=9606 GN=GMNN PE=1 SV=1;tr|H7C608|H7C608_HUMAN Geminin (Fragment) OS=Homo sapiens OX=9606 GN=GMNN PE=1 SV=1;tr|C9K0U5|C9K0U5_						K	50;50;50;50	ENELSAGLSKR	GSLVGRENELSAGLSKRKHRNDHLTSTTSSP	ENELSAGLSK(1)R	ENELSAGLSK(95)R	10	1	95.4009	73.704	95.401	1	95.4009	0.00246544	95.401									1	NaN	NaN	NaN	NaN	NaN	NaN	NaN	NaN	NaN	NaN	NaN	NaN	NaN	NaN	NaN
927	P45974;P45974-2	P45974;P45974-2;F5H571	Ubiquitin carboxyl-terminal hydrolase 5	USP5	sp|P45974|UBP5_HUMAN Ubiquitin carboxyl-terminal hydrolase 5 OS=Homo sapiens OX=9606 GN=USP5 PE=1 SV=2;sp|P45974-2|UBP5_HUMAN Isoform Short of Ubiquitin carboxyl-terminal hydrolase 5 OS=Homo sapiens OX=9606 GN=USP5					Ub 4	K	743;720	DQALKALR	VTTIVSMGFSRDQALKALRATNNSLERAVDW	DQALK(1)ALR	DQALK(85)ALR	5	1	84.7431	74.52	84.743	1	126.522	0.000404922	136.27	1	133.862	0.000145778	138.78	1	84.7431	0.00745852	84.743	1	-0.969174	0.913641	2.05039	0.020979	0.536827	-1.26155	0.242915	-0.364995	-0.219706	-0.949324	0.107549	0.292088	0.377636	0.234268	0.318946
235					tr|E5RGX7|E5RGX7_HUMAN NudC domain-containing protein 1 OS=Homo sapiens OX=9606 GN=NUDCD1 PE=1 SV=1;tr|E5RHQ3|E5RHQ3_HUMAN NudC domain-containing protein 1 OS=Homo sapiens OX=9606 GN=NUDCD1 PE=1 SV=1						K	94;65	IMNLTVMLILK	DTLGRIMNLTVMLILKYLNHSIGYCTHLSD_	IMNLTVMLILK(1)	IMNLTVMLILK(46)	11	1	45.7644	8.6527	45.764									1	45.7644	0.0637083	45.764	1	NaN	NaN	NaN	NaN	NaN	NaN	NaN	NaN	NaN	NaN	NaN	NaN	NaN	NaN	NaN
236	E5RJD8;O75347;E5RIW3;E5RHG6;O75347-2;E5RIX8	E5RJD8;O75347;E5RIW3;E5RHG6;O75347-2;E5RIX8;A0A494C144	Tubulin-specific chaperone A	TBCA	tr|E5RJD8|E5RJD8_HUMAN Tubulin-specific chaperone A OS=Homo sapiens OX=9606 GN=TBCA PE=1 SV=1;sp|O75347|TBCA_HUMAN Tubulin-specific chaperone A OS=Homo sapiens OX=9606 GN=TBCA PE=1 SV=3;tr|E5RHG6|E5RHG6_HUMAN Tubulin-specific chaperone A OS=Homo sapiens OX						K	39;28;28;28;28;28	VMYEKEAK	LSKFLRLVKEKVMYEKEAKQQEEKIEKMRAE	VMYEK(0.999)EAK(0.001)	VMYEK(32)EAK(-32)	5	0.999409	32.2833	39.446	57.177	0.999409	32.2833	0.0553968	57.177									1	NaN	NaN	NaN	NaN	NaN	NaN	NaN	NaN	NaN	NaN	0.0613075	0.131384	0.109686	0.0952571	0.0992704
237	E5RJR5;P63208;E7ERH2;F8W8N3;P63208-2	E5RJR5;P63208;E7ERH2;F8W8N3;P63208-2;E5RGM3	S-phase kinase-associated protein 1	SKP1	tr|E5RJR5|E5RJR5_HUMAN S-phase kinase-associated protein 1 OS=Homo sapiens OX=9606 GN=SKP1 PE=1 SV=1;sp|P63208|SKP1_HUMAN S-phase kinase-associated protein 1 OS=Homo sapiens OX=9606 GN=SKP1 PE=1 SV=2;tr|E7ERH2|E7ERH2_HUMAN S-phase kinase-associated protein						K	128;128;128;128;128	TVANMIKGK	KGLLDVTCKTVANMIKGKTPEEIRKTFNIKN	TVANMIK(0.986)GK(0.014)	TVANMIK(19)GK(-19)	7	0.986445	18.6197	32.253	62.823	0.981568	17.2636	0.0633914	54.608	0.982349	17.4549	0.0237611	62.823	0.986445	18.6197	0.0287201	62.823	1	NaN	NaN	NaN	NaN	NaN	NaN	NaN	NaN	NaN	NaN	0.0138386	0.0111686	0.0164358	0.02722	0.0214152
389	O14828;O14828-2	O14828;O14828-2	Secretory carrier-associated membrane protein 3	SCAMP3	sp|O14828|SCAM3_HUMAN Secretory carrier-associated membrane protein 3 OS=Homo sapiens OX=9606 GN=SCAMP3 PE=1 SV=3;sp|O14828-2|SCAM3_HUMAN Isoform 2 of Secretory carrier-associated membrane protein 3 OS=Homo sapiens OX=9606 GN=SCAMP3					Ub 12	K	109;83	KAEELDR, KAEELDRR	AATAELLKKQEELNRKAEELDRRERELQHAA	K(1)AEELDRR	K(120)AEELDRR	1	1	116.051	60.484	116.05	1	90.7088	0.103975	90.709	1	57.8586	0.0746411	58.981	1	116.051	0.00039566	116.05	1	0.77515	0.823984	-0.787566	2.003	0.101167	0.371852	-0.809171	-0.453095	-1.13177	-0.893555	NaN	NaN	NaN	NaN	NaN
239	E7EQA9;Q92844;E9PEK1;E7EWR8;E7EM55;E7ERM9;E7EV32;E7EMT6;E7ENY2;E7EVA2;E7EW82;H7C3L4;Q92844-2;Q92844-3	E7EQA9;Q92844;E9PEK1;E7EWR8;E7EM55;E7ERM9;E7EV32;E7EMT6;E7ENY2;E7EVA2;E7EW82;H7C3L4;Q92844-2;Q92844-3	TRAF family member-associated NF-kappa-B activator	TANK	tr|E7EQA9|E7EQA9_HUMAN TRAF family member-associated NF-kappa-B activator OS=Homo sapiens OX=9606 GN=TANK PE=1 SV=1;sp|Q92844|TANK_HUMAN TRAF family member-associated NF-kappa-B activator OS=Homo sapiens OX=9606 GN=TANK PE=1 SV=2;tr|H7C3L4|H7C3L4_HUMAN TRA						K	195;195;86	QEALFKPQAK	PIQCTDKTDKQEALFKPQAKDDINRGAPSIT	QEALFK(1)PQAK	QEALFK(38)PQAK(-38)	6	0.999841	37.9775	43.534	61.353	0.999841	37.9775	0.0296917	61.353									1	NaN	NaN	NaN	NaN	NaN	NaN	NaN	NaN	NaN	NaN	0.118767	0.118449	0.138381	0.375718	0.367997
240	E7ESK6;E9PBI9;P34741	E7ESK6;E9PBI9;P34741;E5RJB8;E5RHU3	Syndecan;Syndecan-2	SDC2	tr|E7ESK6|E7ESK6_HUMAN Syndecan OS=Homo sapiens OX=9606 GN=SDC2 PE=1 SV=1;tr|E9PBI9|E9PBI9_HUMAN Syndecan OS=Homo sapiens OX=9606 GN=SDC2 PE=1 SV=1;sp|P34741|SDC2_HUMAN Syndecan-2 OS=Homo sapiens OX=9606 GN=SDC2 PE=1 SV=2						K	161;168;197	APTKEFYA	GERKPSSAAYQKAPTKEFYA___________	APTK(1)EFYA	APTK(65)EFYA	4	1	64.8033	58.439	64.803					1	64.8033	0.100646	64.803					1	NaN	NaN	NaN	NaN	NaN	NaN	NaN	NaN	NaN	NaN	NaN	NaN	NaN	NaN	NaN
241	E7ESK6;E9PBI9;P34741	E7ESK6;E9PBI9;P34741;E5RJB8;E5RHU3	Syndecan;Syndecan-2	SDC2	tr|E7ESK6|E7ESK6_HUMAN Syndecan OS=Homo sapiens OX=9606 GN=SDC2 PE=1 SV=1;tr|E9PBI9|E9PBI9_HUMAN Syndecan OS=Homo sapiens OX=9606 GN=SDC2 PE=1 SV=1;sp|P34741|SDC2_HUMAN Syndecan-2 OS=Homo sapiens OX=9606 GN=SDC2 PE=1 SV=2						K	149;156;185	KPSSAAYQK	RMRKKDEGSYDLGERKPSSAAYQKAPTKEFY	K(1)PSSAAYQK	K(86)PSSAAYQK(-86)	1	1	85.7306	32.561	85.731	1	75.197	0.0572947	75.197	1	85.7306	0.0164163	85.731	1	72.6379	0.0741421	72.638	1	NaN	NaN	NaN	NaN	NaN	NaN	NaN	NaN	NaN	NaN	2.94226	3.646	6.80395	5.93189	7.15999
242	E7ESK6;E9PBI9;P34741	E7ESK6;E9PBI9;P34741;E5RJB8;E5RHU3	Syndecan;Syndecan-2	SDC2	tr|E7ESK6|E7ESK6_HUMAN Syndecan OS=Homo sapiens OX=9606 GN=SDC2 PE=1 SV=1;tr|E9PBI9|E9PBI9_HUMAN Syndecan OS=Homo sapiens OX=9606 GN=SDC2 PE=1 SV=1;sp|P34741|SDC2_HUMAN Syndecan-2 OS=Homo sapiens OX=9606 GN=SDC2 PE=1 SV=2						K	157;164;193	KPSSAAYQKAPTK	SYDLGERKPSSAAYQKAPTKEFYA_______	KPSSAAYQK(1)APTK	K(-39)PSSAAYQK(39)APTK(-52)	9	0.999873	39.1704	52.548	79.646	0.999873	39.1704	0.00366638	79.646	0.999834	40.025	0.0453448	69.714	0.999867	41.2741	0.0409944	70.963	1	NaN	NaN	NaN	NaN	NaN	NaN	NaN	NaN	NaN	NaN	3.06909	4.44669	6.58539	5.66275	7.48322
243	E7ETM6;Q8N2H4	E7ETM6;Q8N2H4	Protein SYS1 homolog	SYS1	tr|E7ETM6|E7ETM6_HUMAN Protein SYS1 homolog OS=Homo sapiens OX=9606 GN=SYS1 PE=1 SV=1;sp|Q8N2H4|SYS1_HUMAN Protein SYS1 homolog OS=Homo sapiens OX=9606 GN=SYS1 PE=1 SV=1						K	132;153	EIPLNSAPKSNV	CMRTELKEIPLNSAPKSNV____________	EIPLNSAPK(1)SNV	EIPLNSAPK(75)SNV	9	1	75.3782	57.514	75.378	1	75.3782	0.0487725	75.378									1	NaN	NaN	NaN	NaN	NaN	NaN	NaN	NaN	NaN	NaN	NaN	NaN	NaN	NaN	NaN
244	E7EUU4;Q04637-8;E9PGM1;E7EX73;Q04637-7;Q04637-3;Q04637;Q04637-9;Q04637-5;Q04637-4;Q04637-6	E7EUU4;Q04637-8;E9PGM1;E7EX73;Q04637-7;C9J2Z7;C9K073;H7C044;H7C0V6;C9JHW9;C9JIH5;REV__Q8NEG2;REV__C9JQZ6;REV__J3KQX6;REV__F5H7J8;REV__Q8NEG2-2;C9JWH9;C9JSU8;C9JWW9;C9J556;C9JWH7;F8WCF2;Q04637-3;Q04637;Q04637-9;Q04637-5;Q04637-4;Q04637-6;C9JF13;C9J6B6	Eukaryotic translation initiation factor 4 gamma 1;Eukaryotic translation initiation factor 4 gamma 1	EIF4G1;EIF4G1	tr|E7EUU4|E7EUU4_HUMAN Eukaryotic translation initiation factor 4 gamma 1 OS=Homo sapiens OX=9606 GN=EIF4G1 PE=1 SV=1;sp|Q04637-8|IF4G1_HUMAN Isoform 8 of Eukaryotic translation initiation factor 4 gamma 1 OS=Homo sapiens OX=9606 GN=EIF4G1;tr|E9PGM1|E9PGM1						K	557;597;510;433;401;597;604;557;597;604;433;510;401;538;433	YEYKSDQWK	HNAENIQPGEQKYEYKSDQWKPLNLEEKKRY	YEYK(1)SDQWK	YEYK(61)SDQWK(-61)	4	0.999999	61.1941	56.889	70.552	0.999999	61.1941	0.0189037	70.552									1	NaN	NaN	NaN	NaN	NaN	NaN	NaN	NaN	NaN	NaN	NaN	NaN	NaN	NaN	NaN
245	H0YHX9;Q13765;E9PAV3-2;E9PAV3;F8VZJ2;F8W0W4;F8VNW4;F8W1N5	H0YHX9;Q13765;E9PAV3-2;E9PAV3;F8VZJ2;F8W0W4;F8VNW4;F8W1N5;F8VZ58;Q9BZK3;O15069	Nascent polypeptide-associated complex subunit alpha;Nascent polypeptide-associated complex subunit alpha, muscle-specific form	NACA	tr|H0YHX9|H0YHX9_HUMAN Nascent polypeptide-associated complex subunit alpha OS=Homo sapiens OX=9606 GN=NACA PE=1 SV=2;sp|Q13765|NACA_HUMAN Nascent polypeptide-associated complex subunit alpha OS=Homo sapiens OX=9606 GN=NACA PE=1 SV=1;sp|E9PAV3-2|NACAM_HUMA						K	102;82;792;1945;82;78;82;1423	AMSKLGLR	AKQSRSEKKARKAMSKLGLRQVTGVTRVTIR	AMSK(1)LGLR	AMSK(58)LGLR	4	1	58.1937	31.417	58.194	1	58.1937	0.00258792	97.093									1	NaN	NaN	NaN	NaN	NaN	NaN	NaN	NaN	NaN	NaN	0.0182955	0.0245693	0.011433	0.0257867	0.0425948
246	H0YHX9;Q13765;E9PAV3-2;E9PAV3;F8VZJ2;F8W0W4;F8VNW4;F8W1N5	H0YHX9;Q13765;E9PAV3-2;E9PAV3;F8VZJ2;F8W0W4;F8VNW4;F8W1N5;F8VZ58;Q9BZK3;O15069	Nascent polypeptide-associated complex subunit alpha;Nascent polypeptide-associated complex subunit alpha, muscle-specific form	NACA	tr|H0YHX9|H0YHX9_HUMAN Nascent polypeptide-associated complex subunit alpha OS=Homo sapiens OX=9606 GN=NACA PE=1 SV=2;sp|Q13765|NACA_HUMAN Nascent polypeptide-associated complex subunit alpha OS=Homo sapiens OX=9606 GN=NACA PE=1 SV=1;sp|E9PAV3-2|NACAM_HUMA						K	162;142;852;2005;63;142;138;63	IEDLSQQAQLAAAEKFK	KIEDLSQQAQLAAAEKFKVQGEAVSNIQENT	IEDLSQQAQLAAAEK(0.983)FK(0.017)	IEDLSQQAQLAAAEK(18)FK(-18)	15	0.983424	17.7325	125.48	115.31	0.983424	17.7325	4.4e-16	139.49									1	NaN	NaN	NaN	NaN	NaN	NaN	NaN	NaN	NaN	NaN	NaN	NaN	NaN	NaN	NaN
247	H0Y8F0;H0Y547;E9PEJ6;P98196	H0Y8F0;H0Y547;E9PEJ6;P98196;H7C4W6;Q9Y2G3	Phospholipid-transporting ATPase;Probable phospholipid-transporting ATPase IH	ATP11A	tr|H0Y8F0|H0Y8F0_HUMAN Probable phospholipid-transporting ATPase IH (Fragment) OS=Homo sapiens OX=9606 GN=ATP11A PE=1 SV=1;tr|H0Y547|H0Y547_HUMAN Phospholipid-transporting ATPase (Fragment) OS=Homo sapiens OX=9606 GN=ATP11A PE=1 SV=1;tr|E9PEJ6|E9PEJ6_HUMAN						K	99;653;678;678	AADTIEALQKAGIK	DRLQEKAADTIEALQKAGIKVWVLTGDKMET	AADTIEALQK(0.999)AGIK(0.001)	AADTIEALQK(32)AGIK(-32)	10	0.999421	32.3734	56.172	81.494	0.999421	32.3734	0.000716703	81.494									1	NaN	NaN	NaN	NaN	NaN	NaN	NaN	NaN	NaN	NaN	NaN	NaN	NaN	NaN	NaN
248	H0Y8F0;H0Y547;E9PEJ6;P98196	H0Y8F0;H0Y547;E9PEJ6;P98196;H7C4W6;Q9Y2G3	Phospholipid-transporting ATPase;Probable phospholipid-transporting ATPase IH	ATP11A	tr|H0Y8F0|H0Y8F0_HUMAN Probable phospholipid-transporting ATPase IH (Fragment) OS=Homo sapiens OX=9606 GN=ATP11A PE=1 SV=1;tr|H0Y547|H0Y547_HUMAN Phospholipid-transporting ATPase (Fragment) OS=Homo sapiens OX=9606 GN=ATP11A PE=1 SV=1;tr|E9PEJ6|E9PEJ6_HUMAN						K	11;565;590;590	VIEGKVDQIR	_____XSIFPRVIEGKVDQIRARVERNAVEG	VIEGK(1)VDQIR	VIEGK(58)VDQIR	5	1	58.2462	80.416	58.246	1	58.2462	4.14e-05	105.98									1	NaN	NaN	NaN	NaN	NaN	NaN	NaN	NaN	NaN	NaN	NaN	NaN	NaN	NaN	NaN
249	H0YA00;E9PEZ1;Q8IWT-parkin3-3;Q8IWT-parkin3	H0YA00;E9PEZ1;Q8IWT-parkin3-3;Q8IWT-parkin3	Cullin-9	CUL9	tr|H0YA00|H0YA00_HUMAN Cullin-9 (Fragment) OS=Homo sapiens OX=9606 GN=CUL9 PE=1 SV=1;tr|E9PEZ1|E9PEZ1_HUMAN Cullin-9 OS=Homo sapiens OX=9606 GN=CUL9 PE=1 SV=1;sp|Q8IWT-parkin3-3|CUL9_HUMAN Isoform 2 of Cullin-9 OS=Homo sapiens OX=9606 GN=CUL9;sp|Q8IWT-parkin3|CUL9_HUMAN						K	15;1853;1771;1881	ILKAHGEK	_QKRNLLSCLLVRILKAHGEKGLHIDQLVCL	ILK(1)AHGEK	ILK(92)AHGEK(-92)	3	1	91.9415	74.231	105.52	1	91.9415	0.00137898	105.52	1	74.9985	0.00766775	84.213	0.999999	60.158	0.0169347	71.379	1	NaN	NaN	NaN	NaN	NaN	NaN	NaN	NaN	NaN	NaN	NaN	NaN	NaN	NaN	NaN
250	E9PFK9;Q9UJ41;Q9UJ41-4;Q9UJ41-3;Q3HKR1;A0A0A0MSJ3	E9PFK9;Q9UJ41;Q9UJ41-4;Q9UJ41-3;Q3HKR1;A0A0A0MSJ3;V9GYI8;A0A1W2PPY0;E9PHB8	Rab5 GDP/GTP exchange factor	RABGEF1	tr|E9PFK9|E9PFK9_HUMAN Rab5 GDP/GTP exchange factor OS=Homo sapiens OX=9606 GN=RABGEF1 PE=1 SV=1;sp|Q9UJ41|RABX5_HUMAN Rab5 GDP/GTP exchange factor OS=Homo sapiens OX=9606 GN=RABGEF1 PE=1 SV=3;sp|Q9UJ41-4|RABX5_HUMAN Isoform 3 of Rab5 GDP/GTP exchange fact						K	98;85;99;125;85;85	LQREEEEAFASSQSSQGAQSLTFSKFEEK	ASSQSSQGAQSLTFSKFEEKKTNEKTRKVTT	LQREEEEAFASSQSSQGAQSLTFSK(1)FEEK	LQREEEEAFASSQSSQGAQSLTFSK(33)FEEK(-33)	25	0.999544	33.4055	94.398	112.8	0.999544	33.4055	3.9e-08	112.8									1	NaN	NaN	NaN	NaN	NaN	NaN	NaN	NaN	NaN	NaN	0.148151	0.380536	0.303532	0.522187	0.736406
251	E9PH99;Q9Y4E5-2;Q9Y4E5	E9PH99;Q9Y4E5-2;Q9Y4E5	Zinc finger protein 451	ZNF451	tr|E9PH99|E9PH99_HUMAN E3 SUMO-protein ligase ZNF451 OS=Homo sapiens OX=9606 GN=ZNF451 PE=1 SV=1;sp|Q9Y4E5-2|ZN451_HUMAN Isoform 2 of E3 SUMO-protein ligase ZNF451 OS=Homo sapiens OX=9606 GN=ZNF451;sp|Q9Y4E5|ZN451_HUMAN E3 SUMO-protein ligase ZNF451 OS=Hom						K	852;852;852	QAINYSKSLDMEK	ASHTERKLKQAINYSKSLDMEKGVENDLSYQ	QAINYSK(1)SLDMEK	QAINYSK(41)SLDMEK(-41)	7	0.999928	41.3999	54.248	68.809	0.999928	41.3999	0.00830143	68.809									1	NaN	NaN	NaN	NaN	NaN	NaN	NaN	NaN	NaN	NaN	NaN	NaN	NaN	NaN	NaN
252					tr|E9PI37|E9PI37_HUMAN HLA class II histocompatibility antigen, DQ alpha 1 chain OS=Homo sapiens OX=9606 GN=HLA-DQA1 PE=4 SV=1						K	45	DGQWVCKTK	ISDSLLLYRDGQWVCKTKVEKSDS_______	DGQWVCK(0.997)TK(0.003)	DGQWVCK(25)TK(-25)	7	0.996727	24.8363	37.478	56.258	0.996727	24.8363	0.0554303	56.258	0.98934	19.6757	0.108668	50.473					1	NaN	NaN	NaN	NaN	NaN	NaN	NaN	NaN	NaN	NaN	NaN	NaN	NaN	NaN	NaN
253	E9PJ81;Q04323;Q04323-2;E9PRQ7;A0A087WT-parkinZ5	E9PJ81;Q04323;Q04323-2;E9PRQ7;A0A087WT-parkinZ5;E9PS08	UBX domain-containing protein 1	UBXN1	tr|E9PJ81|E9PJ81_HUMAN UBX domain-containing protein 1 (Fragment) OS=Homo sapiens OX=9606 GN=UBXN1 PE=1 SV=1;sp|Q04323|UBXN1_HUMAN UBX domain-containing protein 1 OS=Homo sapiens OX=9606 GN=UBXN1 PE=1 SV=2;sp|Q04323-2|UBXN1_HUMAN Isoform 2 of UBX domain-co						K	105;105;105;105;46	MLELVAQKQR	ERQEQTKRMLELVAQKQREREEREEREALER	MLELVAQK(1)QR	MLELVAQK(120)QR	8	1	122.281	85.291	122.28	1	133.574	1.12e-09	133.57	1	122.281	0.000317436	122.28					1	NaN	NaN	NaN	NaN	NaN	NaN	NaN	NaN	NaN	NaN	0.0923993	0.172926	0.165252	0.212559	0.392549
185	F5H5D3;Q9BQE3;A0A1W2PQM2;P68363;P68363-2;P68366-2;P68366	F5H5D3;Q9BQE3;A0A1W2PQM2;F8VQQ4;F8VVB9;F8VRZ4;F8VS66;F8VWV9;F8VX09;C9K0S6;F8VRK0;F8W0F6;F8VXZ7;Q9H853;P68363;P68363-2;C9JDS9;P68366-2;P68366;C9JEV8;C9JQ00;C9JJQ8;C9JDL2	Tubulin alpha-1C chain;Tubulin alpha-1B chain;Tubulin alpha-4A chain	TUBA1C;TUBA1B;TUBA4A	tr|C9J2C0|C9J2C0_HUMAN Tubulin alpha chain (Fragment) OS=Homo sapiens OX=9606 GN=TUBA8 PE=1 SV=1;sp|Q9NY65-2|TBA8_HUMAN Isoform 2 of Tubulin alpha-8 chain OS=Homo sapiens OX=9606 GN=TUBA8;sp|Q9NY65|TBA8_HUMAN Tubulin alpha-8 chain OS=Homo sapiens OX=9606 G					Ub 13	K	120;30;96;166;96;96;61;96;61;96;61;61;30;96;96;81;96;81;81;119;98	QLFHPEQLITGKEDAANNYAR	GPYRQLFHPEQLITGKEDAANNYARGHYTIG;GTYRQLFHPEQLITGKEDAANNYARGHYTIG;GTYRQLFHPEQLITGKEDAANNYARGHYTVG	QLFHPEQLITGK(1)EDAANNYAR	QLFHPEQLITGK(170)EDAANNYAR	12	1	174.651	158.89	174.65	1	43.1639	6.84e-40	174.65	1	127.489	1.56e-21	134.52	1	174.651	6.84e-40	174.65	1	-0.721633	0.817468	-0.71652	0.410743	2.2996	-0.801539	0.224286	-0.856185	-0.0121937	-0.644023	0.0455922	0.260282	0.110179	0.224985	0.463595
1292	Q15388	Q15388	Mitochondrial import receptor subunit TOM20 homolog	TOMM20	sp|Q15388|TOM20_HUMAN Mitochondrial import receptor subunit TOM20 homolog OS=Homo sapiens OX=9606 GN=TOMM20 PE=1 SV=1	Mitochondrion	MOM			Ub 4	K	61	LPDLKDAEAVQK	KLAKERAGLSKLPDLKDAEAVQKFFLEEIQL	LPDLK(1)DAEAVQK	LPDLK(110)DAEAVQK(-110)	5	1	109.821	75.871	115.14	1	109.821	3.43e-07	115.14	1	98.5811	1.06e-05	106.49	1	85.7034	0.000432817	93.614	1	-0.64798	0.793802	2.45551	0.391246	-0.0253152	-0.572132	-0.557063	-0.63726	-0.5685	-0.632308	0.0676966	7.57005	18.3367	6.16066	4.25383
256	E9PK54;P11142;E9PKE3;E9PNE6;A8K7Q2;P11142-2	E9PK54;P11142;E9PKE3;E9PNE6;A8K7Q2;P11142-2;E9PS65;E9PN89;E9PM13;E9PLF4;E9PQQ4;E9PPY6;E9PN25;E9PI65	Heat shock cognate 71 kDa protein	HSPA8;HSPA8	tr|E9PK54|E9PK54_HUMAN Heat shock cognate 71 kDa protein (Fragment) OS=Homo sapiens OX=9606 GN=HSPA8 PE=1 SV=8;tr|E9PQK7|E9PQK7_HUMAN Heat shock cognate 71 kDa protein (Fragment) OS=Homo sapiens OX=9606 GN=HSPA8 PE=1 SV=1;sp|P11142|HSP7C_HUMAN Heat shock c						K	71;71;71;71;71;71;71;71;71;71	NQVAMNPTNTVFDAKR	KNQVAMNPTNTVFDAKRLIGRRFDDAVVQSD	NQVAMNPTNTVFDAK(1)R	NQVAMNPTNTVFDAK(80)R	15	1	79.7711	116.02	79.771	1	79.7711	1.01e-13	141.34									1	NaN	NaN	NaN	NaN	NaN	NaN	NaN	NaN	NaN	NaN	0.0205121	0.0186302	0.0173722	0.0344704	0.0447774
540	P02786;G3V0E5	P02786;G3V0E5;F8WBE5;H7C3V5;Q9UP52-2;Q9UP52-3;Q9UP52	Transferrin receptor protein 1;Transferrin receptor protein 1, serum form	TFRC	sp|P02786|TFR1_HUMAN Transferrin receptor protein 1 OS=Homo sapiens OX=9606 GN=TFRC PE=1 SV=2;tr|F8WBE5|F8WBE5_HUMAN Transferrin receptor protein 1 OS=Homo sapiens OX=9606 GN=TFRC PE=1 SV=1					Ub 13	K	39;39	QVDGDNSHVEMKLAVDEEENADNNTK	SLARQVDGDNSHVEMKLAVDEEENADNNTKA	QVDGDNSHVEMK(1)LAVDEEENADNNTK	QVDGDNSHVEMK(48)LAVDEEENADNNTK(-48)	12	0.999985	48.2878	69.415	76.691	0.999985	48.2878	0.000590738	76.691									1	-0.954222	0.778062	-0.57855	0.369347	2.16948	-0.947239	0.184985	-0.22754	0.312615	-1.10694	0.000604547	0.00283444	0.00108813	0.00230832	0.00462556
409	O15144	O15144;C9JTV5;G5E9J0;H7C3F9;G5E9S7	Actin-related protein 2/3 complex subunit 2	ARPC2	sp|O15144|ARPC2_HUMAN Actin-related protein 2/3 complex subunit 2 OS=Homo sapiens OX=9606 GN=ARPC2 PE=1 SV=1					Ub 13	K	290	KEMKTITGK	KVLNRARPDAEKKEMKTITGKTFSSR_____	K(0.016)EMK(0.984)TITGK	K(-18)EMK(18)TITGK(-46)	4	0.983989	17.8917	39.444	54.416	0.983989	17.8917	0.054911	54.416									1	-0.916798	0.738508	0.577606	0.566516	2.18634	-0.819863	-0.471993	-0.73192	-0.327405	-0.800991	0.0492131	0.377888	0.345939	0.343737	0.665367
259	P23396;P23396-2;E9PL09;E9PPU1;F2Z2S8;H0YCJ7;H0YEU2	P23396;P23396-2;E9PL09;E9PPU1;F2Z2S8;H0YCJ7;H0YEU2;H0YF32;E9PSF4	40S ribosomal protein S3	RPS3	tr|E9PK82|E9PK82_HUMAN 40S ribosomal protein S3 (Fragment) OS=Homo sapiens OX=9606 GN=RPS3 PE=1 SV=1;tr|E9PQ96|E9PQ96_HUMAN 40S ribosomal protein S3 OS=Homo sapiens OX=9606 GN=RPS3 PE=1 SV=1;tr|E9PJH4|E9PJH4_HUMAN 40S ribosomal protein S3 OS=Homo sapiens O						K	7;7;7;7;7;7;7;7;7	AVQISKK	_________MAVQISKKRKFVADGIFKAELN	AVQISK(0.931)K(0.069)	AVQISK(11)K(-11)	6	0.930574	11.2723	60.898	72.234	0.930574	11.2723	0.0069252	75.311	0.918759	10.5343	0.00835687	75.311					1	NaN	NaN	NaN	NaN	NaN	NaN	NaN	NaN	NaN	NaN	0.0155592	0.0156734	0.0149359	0.0170194	0.0200896
260	P23396;P23396-2;E9PL09;E9PPU1;F2Z2S8;H0YCJ7;H0YEU2	P23396;P23396-2;E9PL09;E9PPU1;F2Z2S8;H0YCJ7;H0YEU2;H0YF32;E9PSF4	40S ribosomal protein S3	RPS3	tr|E9PK82|E9PK82_HUMAN 40S ribosomal protein S3 (Fragment) OS=Homo sapiens OX=9606 GN=RPS3 PE=1 SV=1;tr|E9PQ96|E9PQ96_HUMAN 40S ribosomal protein S3 OS=Homo sapiens OX=9606 GN=RPS3 PE=1 SV=1;tr|E9PJH4|E9PJH4_HUMAN 40S ribosomal protein S3 OS=Homo sapiens O						K	62;62;62;62;62;62;62;62;59;52	TQNVLGEKGR, TQNVLGEKGRR	EIIILATRTQNVLGEKGRRIRELTAVVQKRF;EIIILATRTQNVLGEKGRRIRELTAVVQKRS	TQNVLGEK(1)GRR	TQNVLGEK(86)GRR	8	1	85.8127	63.233	85.813	1	85.8127	0.00105763	91.215	1	107.952	3.28e-05	107.95					1	NaN	NaN	NaN	NaN	NaN	NaN	NaN	NaN	NaN	NaN	0.0705069	0.0787556	0.0661911	0.0827689	0.100171
261					tr|E9PRX8|E9PRX8_HUMAN Germinal center-associated-signaling and motility-like protein (Fragment) OS=Homo sapiens OX=9606 GN=GCSAML PE=1 SV=1;tr|E9PR51|E9PR51_HUMAN Germinal center-associated-signaling and motility-like protein (Fragment) OS=Homo sapiens OX						K	13;45;13;25;45	KLQDQDKK	___MTTFERKLQDQDKKSQEVSSTSNQENEN	KLQDQDK(0.985)K(0.015)	K(-42)LQDQDK(18)K(-18)	7	0.984711	18.1075	14.396	65.305					0.984711	18.1075	0.0555487	65.305					1	NaN	NaN	NaN	NaN	NaN	NaN	NaN	NaN	NaN	NaN	NaN	NaN	NaN	NaN	NaN
262	E9PMH5;Q13490-2;Q13490;A0A087X2B2	E9PMH5;Q13490-2;Q13490;A0A087X2B2;E9PI77;E9PIW1;E9PNM6;H0YDY3	Baculoviral IAP repeat-containing protein 2	BIRC2	tr|E9PMH5|E9PMH5_HUMAN Baculoviral IAP repeat-containing protein 2 OS=Homo sapiens OX=9606 GN=BIRC2 PE=1 SV=1;sp|Q13490|BIRC2_HUMAN Baculoviral IAP repeat-containing protein 2 OS=Homo sapiens OX=9606 GN=BIRC2 PE=1 SV=2;tr|A0A087X2B2|A0A087X2B2_HUMAN Baculo						K	15;36;36;15	MEDSTILSDWT-parkinNSNKQK	_MEDSTILSDWT-parkinNSNKQKMKYDFSCELYRMS	MEDSTILSDWT-parkinNSNK(0.982)QK(0.018)	MEDSTILSDWT-parkinNSNK(17)QK(-17)	15	0.982084	17.3891	36.915	42.947	0.982084	17.3891	0.021207	42.947									1	NaN	NaN	NaN	NaN	NaN	NaN	NaN	NaN	NaN	NaN	NaN	NaN	NaN	NaN	NaN
263	K4DIA7;E9PMR4;P48509;E9PRJ3	K4DIA7;E9PMR4;P48509;E9PRJ3;E9PP93;E9PK37;E9PSA1;E9PJE8;E9PJC8;E9PLZ6;K4DIB7	Tetraspanin;CD151 antigen	CD151	tr|K4DIA7|K4DIA7_HUMAN Tetraspanin (Fragment) OS=Homo sapiens OX=9606 GN=CD151 PE=1 SV=1;tr|E9PMR4|E9PMR4_HUMAN Tetraspanin OS=Homo sapiens OX=9606 GN=CD151 PE=1 SV=1;sp|P48509|CD151_HUMAN CD151 antigen OS=Homo sapiens OX=9606 GN=CD151 PE=1 SV=3;tr|E9PRJ3|						K	7;7;7;7;7;7;7;7;7;7;7	GEFNEKK	_________MGEFNEKKTTCGTVCLKYLLFT	GEFNEK(0.988)K(0.012)	GEFNEK(19)K(-19)	6	0.98811	19.1963	46.485	98.503	0.987486	18.9714	0.0924697	87.284	0.984996	18.1722	0.0943157	86.872	0.98811	19.1963	0.0434629	98.503	1	NaN	NaN	NaN	NaN	NaN	NaN	NaN	NaN	NaN	NaN	1.18886	1.68936	1.73537	2.93523	2.08691
264	E9PNK6;E9PPQ1;J3KNE7;Q16890-4;Q16890-3;Q16890-2;Q16890-5;Q16890;E9PNQ9	E9PNK6;E9PPQ1;J3KNE7;Q16890-4;Q16890-3;Q16890-2;Q16890-5;Q16890;E9PNQ9	Tumor protein D53	TPD52L1	tr|E9PNK6|E9PNK6_HUMAN Tumor protein D53 OS=Homo sapiens OX=9606 GN=TPD52L1 PE=1 SV=1;tr|E9PPQ1|E9PPQ1_HUMAN Tumor protein D53 OS=Homo sapiens OX=9606 GN=TPD52L1 PE=1 SV=1;tr|J3KNE7|J3KNE7_HUMAN Tumor protein D53 OS=Homo sapiens OX=9606 GN=TPD52L1 PE=1 SV=						K	60;60;60;31;60;60;31;60;31	QVLSAKER	QLEDEITTLRQVLSAKERHLVEIKQKLGMNL	QVLSAK(1)ER	QVLSAK(58)ER	6	1	57.8586	21.302	57.859					1	57.8586	0.0735387	57.859					1	NaN	NaN	NaN	NaN	NaN	NaN	NaN	NaN	NaN	NaN	NaN	NaN	NaN	NaN	NaN
48	A0A0A0MTH9;O14981	A0A0A0MTH9;O14981;O14981-2	TATA-binding protein-associated factor 172	BTAF1	tr|A0A0A0MTH9|A0A0A0MTH9_HUMAN TATA-binding protein-associated factor 172 OS=Homo sapiens OX=9606 GN=BTAF1 PE=1 SV=1;sp|O14981|BTAF1_HUMAN TATA-binding protein-associated factor 172 OS=Homo sapiens OX=9606 GN=BTAF1 PE=1 SV=2;sp|O14981-2|BTAF1_HUMAN Isoform					Ub 4	K	1320;1320;148	AQEYARSK	LAGDHCHRAQEYARSKLAECMPLPSLVVCPP	AQEYARSK(1)	AQEYARSK(44)	8	1	44.3772	8.725	44.377	1	44.3772	0.107713	44.377									1	-0.706887	0.737613	2.29998	0.315176	0.631589	-0.707597	-0.540428	-0.672269	-0.643984	-0.713198	0.0962219	0.826624	1.61663	0.613022	0.773014
266	F5GWA4;Q9H3F6-2;F5H497;Q9H3F6;F5H6V0	F5GWA4;Q9H3F6-2;F5H497;F8W8I7;Q9H3F6;F5H6V0;F5GY15;F5GWK6;F5H268;B3KVY5;Q9H3F6-3;Q8WZ19;H3BM90;REV__X6R8H3;REV__Q9HBY8-2;REV__Q9HBY8-3;REV__Q9HBY8	BTB/POZ domain-containing adapter for CUL3-mediated RhoA degradation protein 3;BTB/POZ domain-containing adapter for CUL3-mediated RhoA degradation protein 3	KCTD10;KCTD10	tr|F5GWA4|F5GWA4_HUMAN BTB/POZ domain-containing adapter for CUL3-mediated RhoA degradation protein 3 OS=Homo sapiens OX=9606 GN=KCTD10 PE=1 SV=1;sp|Q9H3F6-2|BACD3_HUMAN Isoform 2 of BTB/POZ domain-containing adapter for CUL3-mediated RhoA degradation prot						K	144;147;137;147	VPVITSSKEEQK	DTYEPFCKVPVITSSKEEQKLIATSNKPAVK	VPVITSSK(1)EEQK	VPVITSSK(69)EEQK(-69)	8	1	69.3942	135.15	162.26	1	69.3942	9.9e-20	162.26									1	NaN	NaN	NaN	NaN	NaN	NaN	NaN	NaN	NaN	NaN	0.615416	0.842205	0.990426	1.19688	1.68067
267	F5GWN5;O00750	F5GWN5;O00750;Q5SW98;Q5SW97;Q5SWA0	Phosphatidylinositol 4-phosphate 3-kinase C2 domain-containing subunit beta	PIK3C2B	tr|F5GWN5|F5GWN5_HUMAN Phosphatidylinositol 4-phosphate 3-kinase C2 domain-containing subunit beta OS=Homo sapiens OX=9606 GN=PIK3C2B PE=1 SV=1;sp|O00750|P3C2B_HUMAN Phosphatidylinositol 4-phosphate 3-kinase C2 domain-containing subunit beta OS=Homo sapien			Significant proteome	Proteome cluster 14		K	70;70;70	QNADPSLISWDEPGVDFYSKPAGR	PSLISWDEPGVDFYSKPAGRRTDLKLLRGLS	QNADPSLISWDEPGVDFYSK(1)PAGR	QNADPSLISWDEPGVDFYSK(59)PAGR	20	1	58.9036	54.717	58.904	1	58.9036	0.0130851	58.904									1	NaN	NaN	NaN	NaN	NaN	NaN	NaN	NaN	NaN	NaN	NaN	NaN	NaN	0.03262	0.0791442
268	F5GX19;F5H3Y3;Q6IAA8;H0YFI1;F5H479	F5GX19;F5H3Y3;Q6IAA8;H0YFI1;F5H479	Ragulator complex protein LAMTOR1	LAMTOR1	tr|F5GX19|F5GX19_HUMAN Ragulator complex protein LAMTOR1 OS=Homo sapiens OX=9606 GN=LAMTOR1 PE=1 SV=1;tr|F5H3Y3|F5H3Y3_HUMAN Ragulator complex protein LAMTOR1 OS=Homo sapiens OX=9606 GN=LAMTOR1 PE=1 SV=1;sp|Q6IAA8|LTOR1_HUMAN Ragulator complex protein LAMT						K	20;20;20;7;20	KLLLDPSSPPTK	YSSENEDSDQDREERKLLLDPSSPPTKALNG	K(1)LLLDPSSPPTK	K(79)LLLDPSSPPTK(-79)	1	1	78.763	54.381	78.763	1	78.763	0.0150646	78.763									1	NaN	NaN	NaN	NaN	NaN	NaN	NaN	NaN	NaN	NaN	0.197836	0.424353	0.443451	0.521926	0.704171
269	F5GYQ1;P61421;R4GN72;J3QL14	F5GYQ1;P61421;R4GN72;J3QL14;H3BQJ1;H3BQB4;H3BSG7	V-type proton ATPase subunit d 1	ATP6V0D1	tr|F5GYQ1|F5GYQ1_HUMAN V-type proton ATPase subunit OS=Homo sapiens OX=9606 GN=ATP6V0D1 PE=1 SV=1;sp|P61421|VA0D1_HUMAN V-type proton ATPase subunit d 1 OS=Homo sapiens OX=9606 GN=ATP6V0D1 PE=1 SV=1;tr|R4GN72|R4GN72_HUMAN V-type proton ATPase subunit d 1 O						K	384;343;266;224	AKIDNYIPIF	NIVWIAECIAQRHRAKIDNYIPIF_______	AK(1)IDNYIPIF	AK(87)IDNYIPIF	2	1	86.8328	62.498	86.833	1	70.9189	0.0435698	70.919	1	83.2647	0.00772811	83.265	1	86.8328	0.0245386	86.833	1	NaN	NaN	NaN	NaN	NaN	NaN	NaN	NaN	NaN	NaN	0.194701	0.357361	0.30314	0.542053	0.898003
270	F5GYR7;F5H592;Q6VMQ6-2;Q6VMQ6-5;Q6VMQ6;Q6VMQ6-4	F5GYR7;F5H592;Q6VMQ6-2;Q6VMQ6-5;Q6VMQ6;Q6VMQ6-4	Activating transcription factor 7-interacting protein 1	ATF7IP	tr|F5GYR7|F5GYR7_HUMAN Activating transcription factor 7-interacting protein 1 (Fragment) OS=Homo sapiens OX=9606 GN=ATF7IP PE=1 SV=1;tr|F5H592|F5H592_HUMAN Activating transcription factor 7-interacting protein 1 (Fragment) OS=Homo sapiens OX=9606 GN=ATF7I						K	33;101;593;593;594;602	GDINQKLQK	AEFQVKITAKGDINQKLQKVIQWLLEEKLCA	GDINQK(1)LQK	GDINQK(55)LQK(-55)	6	0.999997	54.6854	66.294	90.629	0.999997	54.6854	0.00182332	90.629	0.99994	42.2205	0.0212113	68.735					1	NaN	NaN	NaN	NaN	NaN	NaN	NaN	NaN	NaN	NaN	NaN	NaN	NaN	NaN	NaN
271	F5GZS6;P08195;J3KPF3;P08195-3;P08195-4;P08195-2	F5GZS6;P08195;J3KPF3;P08195-3;P08195-4;H0YFS2;F5GZI0;H0YFX4;P08195-2;F5H0E2;F5H867;F5GZR9	4F2 cell-surface antigen heavy chain;4F2 cell-surface antigen heavy chain	SLC3A2;SLC3A2	tr|F5GZS6|F5GZS6_HUMAN 4F2 cell-surface antigen heavy chain OS=Homo sapiens OX=9606 GN=SLC3A2 PE=1 SV=1;sp|P08195|4F2_HUMAN 4F2 cell-surface antigen heavy chain OS=Homo sapiens OX=9606 GN=SLC3A2 PE=1 SV=3;tr|J3KPF3|J3KPF3_HUMAN 4F2 cell-surface antigen hea						K	140;171;172;109;202;142;70;70;70;28	EELLKVAGSPGWVR	AAAAKFTGLSKEELLKVAGSPGWVRTRWALL	EELLK(1)VAGSPGWVR	EELLK(47)VAGSPGWVR	5	1	47.0374	26.197	47.037	1	47.0374	0.106147	47.037									1	NaN	NaN	NaN	NaN	NaN	NaN	NaN	NaN	NaN	NaN	NaN	NaN	NaN	NaN	NaN
1287	Q15276;Q15276-2	Q15276;Q15276-2;K7ENJ9;A0A087WZZ3;I3L2B8;I3L456	Rab GTPase-binding effector protein 1	RABEP1	sp|Q15276|RABE1_HUMAN Rab GTPase-binding effector protein 1 OS=Homo sapiens OX=9606 GN=RABEP1 PE=1 SV=2;sp|Q15276-2|RABE1_HUMAN Isoform 2 of Rab GTPase-binding effector protein 1 OS=Homo sapiens OX=9606 GN=RABEP1;tr|A0A087WZZ3|A0A087WZZ3_HUMAN Rab GTPase-b					Ub 4	K	107;107;18	QEAIDEVKR	ATVSENTKQEAIDEVKRQWREEVASLQAVMK	QEAIDEVK(1)R	QEAIDEVK(83)R	8	1	82.8305	61.715	82.831	1	98.9426	0.00250267	103.26					1	82.8305	0.0205315	82.831	1	-1.10172	0.718257	2.22688	0.142321	0.260221	-1.09467	0.194174	-0.0716119	-0.344622	-0.929224	0.0854937	0.22893	0.347828	0.18354	0.192832
1643	Q9NVH1-3;Q9NVH1;Q9NVH1-2	Q9NVH1-3;Q9NVH1;Q9NVH1-2;B1AK20;Q5TH61	DnaJ homolog subfamily C member 11	DNAJC11	sp|Q9NVH1-3|DJC11_HUMAN Isoform 3 of DnaJ homolog subfamily C member 11 OS=Homo sapiens OX=9606 GN=DNAJC11;sp|Q9NVH1|DJC11_HUMAN DnaJ homolog subfamily C member 11 OS=Homo sapiens OX=9606 GN=DNAJC11 PE=1 SV=2;sp|Q9NVH1-2|DJC11_HUMAN Isoform 2 of DnaJ homol	Mitochondrion	MOM			Ub 4	K	383;435;435	KQEAESAVR	LEKQRESAATDVLQKKQEAESAVRLMQESVR	K(1)QEAESAVR	K(86)QEAESAVR	1	1	85.7328	64.353	85.733	1	95.6422	0.00600458	95.642					1	85.7328	0.016414	85.733	1	-0.517292	0.652856	2.31632	0.782166	0.108754	-0.65814	-0.791502	-0.735539	-0.426298	-0.73133	0.0794137	0.163455	0.386589	0.16182	0.149243
472	O75569-3;O75569-2;O75569;F8WEG8;G5E9Q4;C9JMM3	O75569-3;O75569-2;O75569;F8WEG8;G5E9Q4;C9JMM3	Interferon-inducible double-stranded RNA-dependent protein kinase activator A	PRKRA	sp|O75569-3|PRKRA_HUMAN Isoform 3 of Interferon-inducible double-stranded RNA-dependent protein kinase activator A OS=Homo sapiens OX=9606 GN=PRKRA;sp|O75569-2|PRKRA_HUMAN Isoform 2 of Interferon-inducible double-stranded RNA-dependent protein kinase activ					Ub 13	K	152;166;177	LESFMETGKGASKK	ICRLESFMETGKGASKKQAKRNAAEKFLAKF	LESFMETGKGASK(0.935)K(0.065)	LESFMETGK(-42)GASK(12)K(-12)	13	0.935004	11.5831	30.619	62.258	0.935004	11.5831	0.00914958	62.258	0.921403	10.7548	0.0518528	49.12	0.873819	8.44008	0.0823084	41.644	1	-0.760514	0.629589	0.666922	0.946054	2.03638	-0.783352	-0.509085	-0.776224	-0.646275	-0.803491	0.260431	2.91057	2.56402	3.17004	6.19372
283	F5H5D3;Q9BQE3;A0A1W2PQM2;P68363;P68363-2	F5H5D3;Q9BQE3;A0A1W2PQM2;F8VQQ4;F8VVB9;F8VRZ4;F8VS66;F8VWV9;F8VX09;C9K0S6;F8VRK0;F8W0F6;F8VXZ7;Q9H853;P68363;P68363-2;C9JDS9	Tubulin alpha-1C chain;Tubulin alpha-1B chain	TUBA1C;TUBA1B	tr|F5H5D3|F5H5D3_HUMAN Tubulin alpha chain OS=Homo sapiens OX=9606 GN=TUBA1C PE=1 SV=1;sp|Q9BQE3|TBA1C_HUMAN Tubulin alpha-1C chain OS=Homo sapiens OX=9606 GN=TUBA1C PE=1 SV=1;tr|A0A1W2PQM2|A0A1W2PQM2_HUMAN Tubulin alpha-1C chain OS=Homo sapiens OX=9606 GN					Ub 13	K	130;60;60;25;60;25;60;25;25;25;60;60;60	TIGGGDDSFNTFFSETGAGKHVPR	GDDSFNTFFSETGAGKHVPRAVFVDLEPTVI	TIGGGDDSFNTFFSETGAGK(1)HVPR	TIGGGDDSFNTFFSETGAGK(130)HVPR	20	1	127.009	119.79	127.01	1	127.009	3.36e-16	127.01									1	-0.990607	0.621661	-0.227112	0.694437	2.29262	-0.863027	0.142328	-0.565543	-0.281118	-0.823636	0.0021468	0.0123197	0.0069642	0.0127789	0.0228629
1586	Q9H0M0-3;Q9H0M0;Q9H0M0-6	Q9H0M0-3;Q9H0M0;Q9H0M0-6;H0YBA4;Q9H0M0-2	NEDD4-like E3 ubiquitin-protein ligase WWP1	WWP1	sp|Q9H0M0-3|WWP1_HUMAN Isoform 3 of NEDD4-like E3 ubiquitin-protein ligase WWP1 OS=Homo sapiens OX=9606 GN=WWP1;sp|Q9H0M0|WWP1_HUMAN NEDD4-like E3 ubiquitin-protein ligase WWP1 OS=Homo sapiens OX=9606 GN=WWP1 PE=1 SV=1;sp|Q9H0M0-6|WWP1_HUMAN Isoform 6 of N					Ub 13	K	198;328;110	SSSAFEAAKSR	PDTSNSRSSSAFEAAKSRQPDGCMDPVRQQS	SSSAFEAAK(1)SR	SSSAFEAAK(79)SR	9	1	78.8301	84.727	78.83	1	117.251	4.93e-08	117.25	1	67.385	0.0173127	67.385	1	78.8301	0.00317084	78.83	1	-0.422594	0.578852	-0.842824	-0.00172404	2.16457	-1.12941	-1.23503	0.348729	0.163277	0.376158	0.026667	0.0398038	0.0290196	0.0494202	0.0327257
277	F5GZS6;P08195;J3KPF3;P08195-3;P08195-4;P08195-2	F5GZS6;P08195;J3KPF3;P08195-3;P08195-4;H0YFS2;F5GZI0;H0YFX4;P08195-2;F5H0E2;F5H867;F5GZR9	4F2 cell-surface antigen heavy chain;4F2 cell-surface antigen heavy chain	SLC3A2;SLC3A2	tr|F5GZS6|F5GZS6_HUMAN 4F2 cell-surface antigen heavy chain OS=Homo sapiens OX=9606 GN=SLC3A2 PE=1 SV=1;sp|P08195|4F2_HUMAN 4F2 cell-surface antigen heavy chain OS=Homo sapiens OX=9606 GN=SLC3A2 PE=1 SV=3;tr|J3KPF3|J3KPF3_HUMAN 4F2 cell-surface antigen hea						K	114;145;146;83;176;116;44;44;44	NGLVKIK	GAAMSLAGAEKNGLVKIKVAEDEAEAAAAAK	NGLVK(1)IK	NGLVK(36)IK(-36)	5	0.999761	36.2237	38.302	69.344	0.999703	35.2664	0.0294044	76.847	0.999761	36.2237	0.0486284	69.344	0.999656	34.6367	0.0176243	83.614	1	NaN	NaN	NaN	NaN	NaN	NaN	NaN	NaN	NaN	NaN	0.0317592	0.044377	0.0626758	0.0896258	0.112997
1512	Q96NT5-2;Q96NT5	Q96NT5-2;Q96NT5	Proton-coupled folate transporter	SLC46A1	sp|Q96NT5-2|PCFT_HUMAN Isoform 2 of Proton-coupled folate transporter OS=Homo sapiens OX=9606 GN=SLC46A1;sp|Q96NT5|PCFT_HUMAN Proton-coupled folate transporter OS=Homo sapiens OX=9606 GN=SLC46A1 PE=1 SV=1					Ub 4	K	10;10	MEGSASPPEKPR	______MEGSASPPEKPRARPAAAVLCRGPV	MEGSASPPEK(1)PR	MEGSASPPEK(76)PR	10	1	76.2278	65.379	76.228	1	76.2278	6.5e-06	79.148									1	-0.735571	0.52785	2.09625	-0.0864792	-0.681378	-0.633724	1.00189	-0.892809	0.385435	-0.981457	2.03161	3.25321	4.76968	2.65921	2.08401
760	P21796;C9JI87	P21796;C9JI87	Voltage-dependent anion-selective channel protein 1	VDAC1	sp|P21796|VDAC1_HUMAN Voltage-dependent anion-selective channel protein 1 OS=Homo sapiens OX=9606 GN=VDAC1 PE=1 SV=2;tr|C9JI87|C9JI87_HUMAN Voltage-dependent anion-selective channel protein 1 (Fragment) OS=Homo sapiens OX=9606 GN=VDAC1 PE=1 SV=6	Mitochondrion	MOM	Significant proteome	Proteome cluster 13	Ub 13	K	53;53	SENGLEFTSSGSANTETTKVTGSLETK	GLEFTSSGSANTETTKVTGSLETKYRWT-parkinEYG	SENGLEFTSSGSANTETTK(1)VTGSLETK	SENGLEFTSSGSANTETTK(98)VTGSLETK(-98)	19	1	97.5856	253.93	268.24	1	97.5856	2.2e-115	268.24	1	85.2901	1.12e-98	246.21	1	94.6586	3.49e-101	254.48	1	-0.676797	0.511252	0.240873	1.22783	2.0979	-0.667006	-0.678721	-0.686321	-0.676759	-0.692249	0.0681654	3.08099	2.405	4.43334	8.36551
387	O14732;K7EL65;K7ELF8;O14732-2	O14732;K7EL65;K7ELF8;O14732-2;Q6PIP6	Inositol monophosphatase 2	IMPA2	sp|O14732|IMPA2_HUMAN Inositol monophosphatase 2 OS=Homo sapiens OX=9606 GN=IMPA2 PE=1 SV=1;tr|K7EL65|K7EL65_HUMAN Inositol monophosphatase 2 OS=Homo sapiens OX=9606 GN=IMPA2 PE=1 SV=1;tr|K7ELF8|K7ELF8_HUMAN Inositol monophosphatase 2 OS=Homo sapiens OX=96					Ub 13	K	36;36;36;36	AGQIIRK	QAAVQLALRAGQIIRKALTEEKRVSTKTSAA	AGQIIRK(1)	AGQIIRK(96)	7	1	96.0477	16.108	96.048	1	96.0477	0.0531233	96.048									1	-0.960825	0.511101	-0.668748	0.556233	2.11848	-1.45617	0.543539	-0.30102	-0.225294	-0.1173	0.127285	0.189421	0.139615	0.191327	0.257276
281	F5H5D3;Q9BQE3;A0A1W2PQM2;P68363;P68363-2	F5H5D3;Q9BQE3;A0A1W2PQM2;F8VQQ4;F8VVB9;F8VRZ4;F8VS66;F8VWV9;F8VX09;C9K0S6;F8VRK0;F8W0F6;F8VXZ7;Q9H853;P68363;P68363-2;C9JDS9	Tubulin alpha-1C chain;Tubulin alpha-1B chain	TUBA1C;TUBA1B	tr|F5H5D3|F5H5D3_HUMAN Tubulin alpha chain OS=Homo sapiens OX=9606 GN=TUBA1C PE=1 SV=1;sp|Q9BQE3|TBA1C_HUMAN Tubulin alpha-1C chain OS=Homo sapiens OX=9606 GN=TUBA1C PE=1 SV=1;tr|A0A1W2PQM2|A0A1W2PQM2_HUMAN Tubulin alpha-1C chain OS=Homo sapiens OX=9606 GN						K	396;326;196;326;210	GDVVPKDVNAAIATIK	KYMACCLLYRGDVVPKDVNAAIATIKTKRSI;KYMACCLLYRGDVVPKDVNAAIATIKTKRTI	GDVVPK(1)DVNAAIATIK	GDVVPK(66)DVNAAIATIK(-66)	6	1	65.5135	45.076	70.942	0.99999	50.0067	0.0159147	60.474	1	65.5135	0.00447517	70.942					1	NaN	NaN	NaN	NaN	NaN	NaN	NaN	NaN	NaN	NaN	0.0020618	0.0109292	0.00736036	0.00964636	0.0176339
282	F5H5D3;Q9BQE3;A0A1W2PQM2;P68363;P68363-2;P68366-2;P68366	F5H5D3;Q9BQE3;A0A1W2PQM2;F8VQQ4;F8VVB9;F8VRZ4;F8VS66;F8VWV9;F8VX09;C9K0S6;F8VRK0;F8W0F6;F8VXZ7;Q9H853;P68363;P68363-2;C9JDS9;P68366-2;P68366;C9JEV8;C9JQ00;C9JJQ8;C9JDL2	Tubulin alpha-1C chain;Tubulin alpha-1B chain;Tubulin alpha-4A chain	TUBA1C;TUBA1B;TUBA4A	tr|F5H5D3|F5H5D3_HUMAN Tubulin alpha chain OS=Homo sapiens OX=9606 GN=TUBA1C PE=1 SV=1;sp|Q9BQE3|TBA1C_HUMAN Tubulin alpha-1C chain OS=Homo sapiens OX=9606 GN=TUBA1C PE=1 SV=1;tr|F8VQQ4|F8VQQ4_HUMAN Tubulin alpha chain (Fragment) OS=Homo sapiens OX=9606 GN						K	233;163;128;163;10;148;163;148;148;186	LSVDYGKK	GFTSLLMERLSVDYGKKSKLEFSIYPAPQVS	LSVDYGK(0.995)K(0.005)	LSVDYGK(23)K(-23)	7	0.994626	22.6735	69.063	111.82	0.994626	22.6735	0.00411688	131.06	0.985609	18.3561	0.0235585	93.992	0.943676	12.2413	0.00411688	111.82	1	NaN	NaN	NaN	NaN	NaN	NaN	NaN	NaN	NaN	NaN	0.202156	0.226452	0.275402	0.372367	0.496155
265	F5GWA4;Q9H3F6-2;F5H497;Q9H3F6;F5H6V0	F5GWA4;Q9H3F6-2;F5H497;F8W8I7;Q9H3F6;F5H6V0;F5GY15;F5GWK6;F5H268;B3KVY5;Q9H3F6-3;Q8WZ19;H3BM90;REV__X6R8H3;REV__Q9HBY8-2;REV__Q9HBY8-3;REV__Q9HBY8	BTB/POZ domain-containing adapter for CUL3-mediated RhoA degradation protein 3;BTB/POZ domain-containing adapter for CUL3-mediated RhoA degradation protein 3	KCTD10;KCTD10	tr|F5GWA4|F5GWA4_HUMAN BTB/POZ domain-containing adapter for CUL3-mediated RhoA degradation protein 3 OS=Homo sapiens OX=9606 GN=KCTD10 PE=1 SV=1;sp|Q9H3F6-2|BACD3_HUMAN Isoform 2 of BTB/POZ domain-containing adapter for CUL3-mediated RhoA degradation prot					Ub 2	K	29;32;32;32;32;32	GTSPSSKYVK	AATRTTSFKGTSPSSKYVKLNVGGALYYTTM	GTSPSSK(1)YVK	GTSPSSK(36)YVK(-36)	7	0.99974	35.8419	56.185	90.906	0.99974	35.8419	0.00110241	90.906									1	2.23471	0.509074	-0.63676	-0.342878	-0.159096	0.85192	0.124228	-0.745425	-0.588756	-1.24702	1.47331	0.957386	0.614812	0.702675	0.757621
284	F8VPD4;P27708	F8VPD4;P27708;H7C2E4;H7C3Z5;H7BZB3	CAD protein;Glutamine-dependent carbamoyl-phosphate synthase;Aspartate carbamoyltransferase;Dihydroorotase	CAD	tr|F8VPD4|F8VPD4_HUMAN CAD protein OS=Homo sapiens OX=9606 GN=CAD PE=1 SV=1;sp|P27708|PYR1_HUMAN CAD protein OS=Homo sapiens OX=9606 GN=CAD PE=1 SV=3;tr|H7C3Z5|H7C3Z5_HUMAN CAD protein (Fragment) OS=Homo sapiens OX=9606 GN=CAD PE=1 SV=1						K	1348;1411;56	LSSFVTKGYR	SMRGAGGRRLSSFVTKGYRTRRLAADFSVPL	LSSFVTK(1)GYR	LSSFVTK(130)GYR	7	1	133.993	108.05	133.99	1	133.993	1.09e-09	133.99									1	NaN	NaN	NaN	NaN	NaN	NaN	NaN	NaN	NaN	NaN	0.0162443	0.0182997	0.0149707	0.0233586	0.0507142
285	Q9H2H9;F8VX04	Q9H2H9;F8VX04;F8VX12	Sodium-coupled neutral amino acid transporter 1	SLC38A1	sp|Q9H2H9|S38A1_HUMAN Sodium-coupled neutral amino acid transporter 1 OS=Homo sapiens OX=9606 GN=SLC38A1 PE=1 SV=1;tr|F8VX04|F8VX04_HUMAN Sodium-coupled neutral amino acid transporter 1 OS=Homo sapiens OX=9606 GN=SLC38A1 PE=1 SV=1;tr|F8VX12|F8VX12_HUMAN So						K	60;60;60	SLTNSHLEKK	SDRESRRSLTNSHLEKKKCDEYIPGTTSLGM	SLTNSHLEK(0.885)K(0.115)	SLTNSHLEK(8.8)K(-8.8)	9	0.884536	8.8427	70.851	87.184	0.884536	8.8427	0.000634865	97.813									1	NaN	NaN	NaN	NaN	NaN	NaN	NaN	NaN	NaN	NaN	0.218966	0.167373	0.292179	0.404887	0.56877
286	H3BRU6;F8VZX2;Q15366-5;Q15366-8;Q15365;Q15366-6;Q15366-3;Q15366-4;Q15366;Q15366-2;Q15366-7	H3BRU6;F8VZX2;Q15366-5;Q15366-8;F8W0G4;F8VXH9;F8W1G6;J3QT27;P57721-2;P57721-3;H3BND9;Q15365;F8VTZ0;H3BSP4;C9K0A2;F8WC71;C9IZV9;C9J7A9;C9JSA6;C9J5V4;C9JTY5;C9JZY3;C9J0A4;P57723-2;P57723;Q15366-6;Q15366-3;Q15366-4;Q15366;Q15366-2;Q15366-7;H3BSS4;F8VRH0;E9PFP8;P57721-5;P57721-4;P57721	Poly(rC)-binding protein 2;Poly(rC)-binding protein 1;Poly(rC)-binding protein 2	PCBP2;PCBP1;PCBP2	tr|H3BRU6|H3BRU6_HUMAN Poly(rC)-binding protein 2 (Fragment) OS=Homo sapiens OX=9606 GN=PCBP2 PE=1 SV=1;tr|F8VZX2|F8VZX2_HUMAN Poly(rC)-binding protein 2 OS=Homo sapiens OX=9606 GN=PCBP2 PE=1 SV=1;sp|Q15366-5|PCBP2_HUMAN Isoform 5 of Poly(rC)-binding prote						K	12;31;31;31;31;28;39;63;63;31;31;31;35;35;35;35;35;35;35;35;35;35;35;31;31;31;31;31;31;31;63;63;63	EVGSIIGKK	____XHGKEVGSIIGKKGESVKKMREESGAR;IRLLMHGKEVGSIIGKKGESVKKMREESGAR;IRLLMHGKEVGSIIGKKGESVKRIREESGAR	EVGSIIGK(0.927)K(0.073)	EVGSIIGK(11)K(-11)	8	0.92704	11.0402	27.692	77.732	0.92704	11.0402	0.0406056	77.732									1	NaN	NaN	NaN	NaN	NaN	NaN	NaN	NaN	NaN	NaN	0.00244199	0.00349516	0.00357022	0.00762197	0.0115728
287	H3BRU6;F8VZX2;Q15366-5;Q15366-8;Q15366-6;Q15366-3;Q15366-4;Q15366;Q15366-2;Q15366-7	H3BRU6;F8VZX2;Q15366-5;Q15366-8;F8W0G4;F8VXH9;F8W1G6;J3QT27;P57721-2;P57721-3;H3BND9;Q15366-6;Q15366-3;Q15366-4;Q15366;Q15366-2;Q15366-7;H3BSS4;F8VRH0;E9PFP8;P57721-5;P57721-4;P57721	Poly(rC)-binding protein 2;Poly(rC)-binding protein 2	PCBP2;PCBP2	tr|H3BRU6|H3BRU6_HUMAN Poly(rC)-binding protein 2 (Fragment) OS=Homo sapiens OX=9606 GN=PCBP2 PE=1 SV=1;tr|F8VZX2|F8VZX2_HUMAN Poly(rC)-binding protein 2 OS=Homo sapiens OX=9606 GN=PCBP2 PE=1 SV=1;sp|Q15366-5|PCBP2_HUMAN Isoform 5 of Poly(rC)-binding prote						K	245;265;279;266;305;306;275;309;310;262;128;150	QGAKINEIR	IPNDLIGCIIGRQGAKINEIRQMSGAQIKIA	QGAK(1)INEIR	QGAK(84)INEIR	4	1	83.9983	31.213	83.998	1	83.9983	0.00295014	83.998									1	NaN	NaN	NaN	NaN	NaN	NaN	NaN	NaN	NaN	NaN	0.00935362	0.0114487	0.0202296	0.0176408	0.0303235
923	P45880-2;P45880;P45880-1;A0A0A0MR02;Q5JSD2;Q5JSD1	P45880-2;P45880;P45880-1;A0A0A0MR02;Q5JSD2;Q5JSD1;A2A3S1	Voltage-dependent anion-selective channel protein 2	VDAC2	sp|P45880-2|VDAC2_HUMAN Isoform 2 of Voltage-dependent anion-selective channel protein 2 OS=Homo sapiens OX=9606 GN=VDAC2;sp|P45880|VDAC2_HUMAN Voltage-dependent anion-selective channel protein 2 OS=Homo sapiens OX=9606 GN=VDAC2 PE=1 SV=2;sp|P45880-1|VDAC2	Mitochondrion	MOM			Ub 13	K	53;64;79;64;64;64;79	SCSGVEFSTSGSSNTDTGKVTGTLETK	GVEFSTSGSSNTDTGKVTGTLETKYKWCEYG	SCSGVEFSTSGSSNTDTGK(1)VTGTLETK	SCSGVEFSTSGSSNTDTGK(100)VTGTLETK(-100)	19	1	100.464	246.2	259.93	1	92.439	3.09e-83	221.39	0.999997	55.1684	2.23e-19	115.11	1	100.464	6.9e-115	259.93	1	-0.668552	0.502808	0.199967	1.20588	2.12948	-0.65473	-0.671146	-0.679393	-0.678112	-0.686206	0.0362605	1.09435	1.08757	1.75251	3.71183
289	P27635;X1WI28;A0A087WV22;Q96L21;H7C123;H7C2C5	P27635;X1WI28;A0A087WV22;Q96L21;H7C123;H7C2C5;B8A6G2;A6QRI9;H7C2U2	60S ribosomal protein L10;60S ribosomal protein L10-like	RPL10;RPL10L	tr|F8W7C6|F8W7C6_HUMAN 60S ribosomal protein L10 OS=Homo sapiens OX=9606 GN=RPL10 PE=1 SV=2;sp|P27635|RL10_HUMAN 60S ribosomal protein L10 OS=Homo sapiens OX=9606 GN=RPL10 PE=1 SV=4;tr|X1WI28|X1WI28_HUMAN 60S ribosomal protein L10 (Fragment) OS=Homo sapien						K	70;121;121;85;121;31;31	GAFGKPQGTVAR	AGADRLQTGMRGAFGKPQGTVARVHIGQVIM	GAFGK(1)PQGTVAR	GAFGK(45)PQGTVAR	5	1	45.0775	74.248	45.077	1	45.0775	1.54e-05	102.53									1	NaN	NaN	NaN	NaN	NaN	NaN	NaN	NaN	NaN	NaN	0.04692	0.0627489	0.0613718	0.069611	0.0516767
290	F8WDK9	F8WDK9		PDCD6IP	tr|F8WDK9|F8WDK9_HUMAN Programmed cell death 6-interacting protein OS=Homo sapiens OX=9606 GN=PDCD6IP PE=1 SV=1						K	12	LAQAQEVFFLKATR	____MLAQAQEVFFLKATRDKMKDAIIAKLA	LAQAQEVFFLK(1)ATR	LAQAQEVFFLK(73)ATR	11	1	73.0223	86.427	73.022	1	73.0223	1.69e-08	128.76									1	NaN	NaN	NaN	NaN	NaN	NaN	NaN	NaN	NaN	NaN	NaN	NaN	NaN	NaN	NaN
932	P45974;P45974-2	P45974;P45974-2;F5H571	Ubiquitin carboxyl-terminal hydrolase 5	USP5	sp|P45974|UBP5_HUMAN Ubiquitin carboxyl-terminal hydrolase 5 OS=Homo sapiens OX=9606 GN=USP5 PE=1 SV=2;sp|P45974-2|UBP5_HUMAN Isoform Short of Ubiquitin carboxyl-terminal hydrolase 5 OS=Homo sapiens OX=9606 GN=USP5;tr|F5H571|F5H571_HUMAN Ubiquitin carboxyl					Ub 4	K	20;20;20	VPKAGDR	SEEALLSVLPTIRVPKAGDRVHKDECAFSFD	VPK(1)AGDR	VPK(85)AGDR	3	1	85.272	38.205	85.272					1	85.272	0.0574663	85.272					1	-0.0888922	0.467953	2.04826	1.1179	-0.487417	-0.126984	-0.57624	-0.0565588	-1.37108	-0.926942	NaN	NaN	NaN	NaN	NaN
292	P07910;G3V2Q1;G3V4C1;P07910-2;B2R5W2;B4DY08;G3V4W0;G3V576;P07910-4;P07910-3;G3V575;G3V555;G3V2D6;B4DSU6;G3V3K6;G3V5X6;G3V251	P07910;G3V2Q1;G3V4C1;P07910-2;B2R5W2;B4DY08;G3V4W0;G3V576;P07910-4;P07910-3;G3V575;G3V555;G3V2D6;B4DSU6;G3V3K6;G3V5X6;G3V251;B2RXH8;A0A0G2JPF8;A0A0G2JNQ3;P0DMR1;O60812;B7ZW38;G3V5V7;G3V4M8;G3V2H6;B3KT61;E5RG71;Q86SE5-3;Q86SE5	Heterogeneous nuclear ribonucleoproteins C1/C2	HNRNPC	sp|P07910|HNRPC_HUMAN Heterogeneous nuclear ribonucleoproteins C1/C2 OS=Homo sapiens OX=9606 GN=HNRNPC PE=1 SV=4;tr|G3V2Q1|G3V2Q1_HUMAN Heterogeneous nuclear ribonucleoproteins C1/C2 OS=Homo sapiens OX=9606 GN=HNRNPC PE=1 SV=1;tr|G3V4C1|G3V4C1_HUMAN Hetero						K	8;8;8;8;8;8;8;8;8;8;8;8;8;8;8;8;8;8	ASNVTNKTDPR	________MASNVTNKTDPRSMNSRVFIGNL	ASNVTNK(1)TDPR	ASNVTNK(73)TDPR	7	1	72.9281	61.777	72.928	1	46.1582	2.54e-05	57.598	1	72.9281	3.34e-08	72.928					1	NaN	NaN	NaN	NaN	NaN	NaN	NaN	NaN	NaN	NaN	0.00298976	0.00259895	0.00310142	0.0036562	0.0073013
293	P07910;G3V2Q1;G3V4C1;P07910-2;B2R5W2;B4DY08;G3V4W0;G3V576;P07910-4;P07910-3;G3V575;G3V555;G3V2D6;B4DSU6;G3V3K6;G3V5X6;G3V251	P07910;G3V2Q1;G3V4C1;P07910-2;B2R5W2;B4DY08;G3V4W0;G3V576;P07910-4;P07910-3;G3V575;G3V555;G3V2D6;B4DSU6;G3V3K6;G3V5X6;G3V251;B2RXH8;A0A0G2JPF8;A0A0G2JNQ3;P0DMR1;O60812;B7ZW38;G3V5V7;G3V4M8;G3V2H6;B3KT61;E5RG71;Q86SE5-3;Q86SE5	Heterogeneous nuclear ribonucleoproteins C1/C2	HNRNPC	sp|P07910|HNRPC_HUMAN Heterogeneous nuclear ribonucleoproteins C1/C2 OS=Homo sapiens OX=9606 GN=HNRNPC PE=1 SV=4;tr|G3V2Q1|G3V2Q1_HUMAN Heterogeneous nuclear ribonucleoproteins C1/C2 OS=Homo sapiens OX=9606 GN=HNRNPC PE=1 SV=1;tr|G3V4C1|G3V4C1_HUMAN Hetero						K	204;204;191;191;191;191;191;204;148;124;112;191;191;191;191;191;191;88	ELTQIKQK	KGDDLQAIKKELTQIKQKVDSLLENLEKIEK	ELTQIK(1)QK	ELTQIK(33)QK(-33)	6	0.999523	33.2096	34.457	85.064	0.999523	33.2096	0.00733199	85.064									1	NaN	NaN	NaN	NaN	NaN	NaN	NaN	NaN	NaN	NaN	0.0197424	0.0176099	0.0177985	0.0287049	0.0347623
294	G3V529;Q9GZR7;Q9GZR7-2;F5GYL3;A0A087WXU8;A0A1W2PRR2	G3V529;Q9GZR7;Q9GZR7-2;F5GYL3;A0A087WXU8;A0A1W2PRR2	ATP-dependent RNA helicase DDX24	DDX24	tr|G3V529|G3V529_HUMAN ATP-dependent RNA helicase DDX24 OS=Homo sapiens OX=9606 GN=DDX24 PE=1 SV=1;sp|Q9GZR7|DDX24_HUMAN ATP-dependent RNA helicase DDX24 OS=Homo sapiens OX=9606 GN=DDX24 PE=1 SV=1;sp|Q9GZR7-2|DDX24_HUMAN Isoform 2 of ATP-dependent RNA heli						K	694;737;682;487;363;487	QIEKSEYR	MDVVKERIRLARQIEKSEYRNFQACLHNSWI	QIEK(1)SEYR	QIEK(76)SEYR	4	1	75.6955	43.854	75.696	1	75.6955	0.0185213	75.696									1	NaN	NaN	NaN	NaN	NaN	NaN	NaN	NaN	NaN	NaN	NaN	NaN	NaN	NaN	NaN
295	G3V5Z7;P60900;G3V295;G3V3I1;P60900-2;P60900-3	G3V5Z7;P60900;G3V295;G3V3I1;P60900-2;P60900-3;G3V3U4;G3V4S5;G3V2S7;H0YJC4	Proteasome subunit alpha type;Proteasome subunit alpha type-6	PSMA6	tr|G3V5Z7|G3V5Z7_HUMAN Proteasome subunit alpha type OS=Homo sapiens OX=9606 GN=PSMA6 PE=1 SV=1;sp|P60900|PSA6_HUMAN Proteasome subunit alpha type-6 OS=Homo sapiens OX=9606 GN=PSMA6 PE=1 SV=1;tr|G3V295|G3V295_HUMAN Proteasome subunit alpha type OS=Homo sap						K	102;102;102;102;83;23	ARYEAANWKYK, YEAANWKYK	SRSQVQRARYEAANWKYKYGYEIPVDMLCKR	ARYEAANWK(0.999)YK(0.001)	ARYEAANWK(33)YK(-33)	9	0.999482	32.8565	105.52	143.24	0.999482	32.8565	1.36e-06	143.24	0.997135	25.4169	0.00616356	78.113	0.992815	21.4046	0.0173994	67.563	1	NaN	NaN	NaN	NaN	NaN	NaN	NaN	NaN	NaN	NaN	0.0954664	0.174577	0.119754	0.165881	0.251316
296	G8JLH6;P21926;A6NNI4;A0A2R8Y478;A0A087WU13	G8JLH6;P21926;A6NNI4;A0A2R8Y478;A0A087WU13;F5GXT1	Tetraspanin;CD9 antigen	CD9	tr|G8JLH6|G8JLH6_HUMAN Tetraspanin OS=Homo sapiens OX=9606 GN=CD9 PE=1 SV=2;sp|P21926|CD9_HUMAN CD9 antigen OS=Homo sapiens OX=9606 GN=CD9 PE=1 SV=4;tr|A0A087WU13|A0A087WU13_HUMAN Tetraspanin OS=Homo sapiens OX=9606 GN=CD9 PE=1 SV=1;tr|F5GXT1|F5GXT1_HUMAN						K	4;4;4;4	MPVKGGTK	____________MPVKGGTKCIKYLLFGFNF	MPVK(1)GGTK	MPVK(42)GGTK(-42)	4	0.999934	41.8199	31.481	58.596									0.999934	41.8199	0.0495742	58.596	1	NaN	NaN	NaN	NaN	NaN	NaN	NaN	NaN	NaN	NaN	NaN	NaN	NaN	NaN	NaN
297					tr|H0Y3U6|H0Y3U6_HUMAN Glypican-3 (Fragment) OS=Homo sapiens OX=9606 GN=GPC3 PE=1 SV=1;sp|P51654-2|GPC3_HUMAN Isoform 2 of Glypican-3 OS=Homo sapiens OX=9606 GN=GPC3;sp|P51654|GPC3_HUMAN Glypican-3 OS=Homo sapiens OX=9606 GN=GPC3 PE=1 SV=1;sp|P51654-3|GPC3						K	183;399;453;476	MKGPEPVVSQIIDK	RNGMKNQFNLHELKMKGPEPVVSQIIDKLKH	MK(1)GPEPVVSQIIDK	MK(34)GPEPVVSQIIDK(-34)	2	0.999599	33.9713	14.011	40.552									0.999599	33.9713	0.0887459	40.552	1	NaN	NaN	NaN	NaN	NaN	NaN	NaN	NaN	NaN	NaN	NaN	NaN	NaN	NaN	NaN
298					tr|H0Y4D8|H0Y4D8_HUMAN Rho guanine nucleotide exchange factor 19 (Fragment) OS=Homo sapiens OX=9606 GN=ARHGEF19 PE=1 SV=1;sp|Q8IW93|ARHGJ_HUMAN Rho guanine nucleotide exchange factor 19 OS=Homo sapiens OX=9606 GN=ARHGEF19 PE=1 SV=1						K	212;523	LKMLVENILK	LTSFLILPFQRITRLKMLVENILKRTAQGSE	LK(1)MLVENILK	LK(51)MLVENILK(-51)	2	0.999993	51.3886	8.8521	57.492									0.999993	51.3886	0.0620136	57.492	1	NaN	NaN	NaN	NaN	NaN	NaN	NaN	NaN	NaN	NaN	NaN	NaN	NaN	NaN	NaN
299	P12268;H0Y4R1	P12268;H0Y4R1;E7ETK5	Inosine-5-monophosphate dehydrogenase 2	IMPDH2	sp|P12268|IMDH2_HUMAN Inosine-5'-monophosphate dehydrogenase 2 OS=Homo sapiens OX=9606 GN=IMPDH2 PE=1 SV=2;tr|H0Y4R1|H0Y4R1_HUMAN Inosine-5'-monophosphate dehydrogenase 2 (Fragment) OS=Homo sapiens OX=9606 GN=IMPDH2 PE=1 SV=1;tr|E7ETK5|E7ETK5_HUMAN Inosine						K	134;66;109	DVFEAKAR	VVLSPKDRVRDVFEAKARHGFCGIPITDTGR	DVFEAK(1)AR	DVFEAK(85)AR	6	1	85.0639	53.775	85.064	1	85.0639	0.00733199	85.064									1	NaN	NaN	NaN	NaN	NaN	NaN	NaN	NaN	NaN	NaN	0.00228007	0.00337182	0.00250068	0.00318439	0.00615303
300					tr|H0Y6K6|H0Y6K6_HUMAN Palmitoyltransferase ZDHHC9 (Fragment) OS=Homo sapiens OX=9606 GN=ZDHHC9 PE=1 SV=1;sp|Q9Y397|ZDHC9_HUMAN Palmitoyltransferase ZDHHC9 OS=Homo sapiens OX=9606 GN=ZDHHC9 PE=1 SV=2						K	181;267	GSWT-parkinGKNR	LNQTTNEDIKGSWT-parkinGKNRVQNPYSHGNIV__	GSWT-parkinGK(1)NR	GSWT-parkinGK(89)NR	6	1	89.2957	58.734	89.296	1	89.2957	0.0056631	89.296									1	NaN	NaN	NaN	NaN	NaN	NaN	NaN	NaN	NaN	NaN	NaN	NaN	NaN	NaN	NaN
301	H0Y8H1;Q9UKJ5	H0Y8H1;Q9UKJ5	Cysteine-rich hydrophobic domain-containing protein 2	CHIC2	tr|H0Y8H1|H0Y8H1_HUMAN Cysteine-rich hydrophobic domain-containing protein 2 (Fragment) OS=Homo sapiens OX=9606 GN=CHIC2 PE=1 SV=1;sp|Q9UKJ5|CHIC2_HUMAN Cysteine-rich hydrophobic domain-containing protein 2 OS=Homo sapiens OX=9606 GN=CHIC2 PE=1 SV=1						K	89;117	SIEKLLEWENNR	CLKKNLPVNTRRSIEKLLEWENNRLYHKLCL	SIEK(1)LLEWENNR	SIEK(58)LLEWENNR	4	1	57.5202	57.592	57.52	1	80.1699	0.00149608	80.17	1	57.5202	0.0541574	57.52					1	NaN	NaN	NaN	NaN	NaN	NaN	NaN	NaN	NaN	NaN	NaN	NaN	NaN	NaN	NaN
302					tr|H0Y8H6|H0Y8H6_HUMAN Sperm flagellar protein 2 (Fragment) OS=Homo sapiens OX=9606 GN=SPEF2 PE=4 SV=1						K	106	NCPIKLLTK	TKSCQGWAELKNCPIKLLTKISVNV______	NCPIK(1)LLTK(1)	NCPIK(84)LLTK(84)	5	1	83.8008	80.688	83.801									1	83.8008	0.0597133	83.801	2	NaN	NaN	NaN	NaN	NaN	NaN	NaN	NaN	NaN	NaN	NaN	NaN	NaN	NaN	NaN
303					tr|H0Y8H6|H0Y8H6_HUMAN Sperm flagellar protein 2 (Fragment) OS=Homo sapiens OX=9606 GN=SPEF2 PE=4 SV=1						K	110	NCPIKLLTK	QGWAELKNCPIKLLTKISVNV__________	NCPIK(1)LLTK(1)	NCPIK(84)LLTK(84)	9	1	83.8008	80.688	83.801									1	83.8008	0.0597133	83.801	2	NaN	NaN	NaN	NaN	NaN	NaN	NaN	NaN	NaN	NaN	NaN	NaN	NaN	NaN	NaN
304					tr|H0YBN1|H0YBN1_HUMAN Lysosomal-associated transmembrane protein 4B (Fragment) OS=Homo sapiens OX=9606 GN=LAPTM4B PE=1 SV=2;sp|Q86VI4-2|LAP4B_HUMAN Isoform 2 of Lysosomal-associated transmembrane protein 4B OS=Homo sapiens OX=9606 GN=LAPTM4B						K	2;2	MKMVAPWT-parkinR	______________MKMVAPWT-parkinRFYSNSCCL	MK(1)MVAPWT-parkinR	MK(46)MVAPWT-parkinR	2	1	45.9081	55.856	45.908	1	60.064	0.017249	67.704	1	58.3699	0.0452424	58.37	1	45.9081	0.10536	45.908	1	NaN	NaN	NaN	NaN	NaN	NaN	NaN	NaN	NaN	NaN	NaN	NaN	NaN	NaN	NaN
305	H0YC42;P55327-2;P55327-4;P55327-3;P55327;P55327-7;P55327-5;P55327-6;E5RFR7	H0YC42;H0YC44;P55327-8;U3KQQ8;P55327-2;P55327-4;P55327-3;P55327;P55327-7;P55327-5;P55327-6;E5RFR7;E5RK35	Tumor protein D52	TPD52	tr|H0YC42|H0YC42_HUMAN Uncharacterized protein OS=Homo sapiens OX=9606 PE=1 SV=2;tr|H0YC44|H0YC44_HUMAN Tumor protein D52 (Fragment) OS=Homo sapiens OX=9606 GN=TPD52 PE=4 SV=1;sp|P55327-8|TPD52_HUMAN Isoform 8 of Tumor protein D52 OS=Homo sapiens OX=9606 G						K	100;113;100;60;60;124;100;100;100;100;60	VEEEIQTLSQVLAAKEK	KVEEEIQTLSQVLAAKEKHLAEIKRKLGINS	VEEEIQTLSQVLAAK(0.998)EK(0.002)	VEEEIQTLSQVLAAK(28)EK(-28)	15	0.998407	27.9709	113.8	150.28	0.998295	27.675	5.08e-17	141.97	0.998407	27.9709	1.58e-22	150.28	0.978857	16.6556	1.09e-12	119.23	1	NaN	NaN	NaN	NaN	NaN	NaN	NaN	NaN	NaN	NaN	0.127796	0.265627	0.134585	0.311526	0.5354
306	Q9NPA0;H0YDT8;H0YDX2	Q9NPA0;H0YDT8;H0YDX2	ER membrane protein complex subunit 7	EMC7	sp|Q9NPA0|EMC7_HUMAN ER membrane protein complex subunit 7 OS=Homo sapiens OX=9606 GN=EMC7 PE=1 SV=1;tr|H0YDT8|H0YDT8_HUMAN ER membrane protein complex subunit 7 (Fragment) OS=Homo sapiens OX=9606 GN=EMC7 PE=1 SV=1;tr|H0YDX2|H0YDX2_HUMAN ER membrane protei						K	221;171;148	LFSSKSSGK	ELPDVSEFMTRLFSSKSSGKSSSGSSKTGKS	LFSSK(1)SSGK	LFSSK(45)SSGK(-45)	5	0.999967	44.7808	56.79	80.219	0.999792	36.8272	0.010143	74.376	0.999967	44.7808	0.00666587	80.219					1	NaN	NaN	NaN	NaN	NaN	NaN	NaN	NaN	NaN	NaN	0.12177	0.133123	0.218065	0.361411	0.417067
307					tr|H0YGE3|H0YGE3_HUMAN Autophagy-related protein 16-2 (Fragment) OS=Homo sapiens OX=9606 GN=ATG16L2 PE=1 SV=1						K	77	WKRPFRPR	APEPEPLEKEACEKWKRPFRPRLSFPGTFVG	WK(1)RPFRPR	WK(46)RPFRPR	2	1	45.8819	14.011	45.882					1	45.8819	0.0818509	45.882					1	NaN	NaN	NaN	NaN	NaN	NaN	NaN	NaN	NaN	NaN	NaN	NaN	NaN	NaN	NaN
308	Q9H8H3;H0YI09;F8VQX6	Q9H8H3;H0YI09;F8VQX6	Methyltransferase-like protein 7A	METTL7A	sp|Q9H8H3|MET7A_HUMAN Methyltransferase-like protein 7A OS=Homo sapiens OX=9606 GN=METTL7A PE=1 SV=1;tr|H0YI09|H0YI09_HUMAN Methyltransferase-like protein 7A (Fragment) OS=Homo sapiens OX=9606 GN=METTL7A PE=1 SV=1						K	219;219	ASFSKLK	LTRESWKALERASFSKLKLQHIQAPLSWELV	ASFSK(1)LK	ASFSK(35)LK(-35)	5	0.999655	34.6163	44.558	83.377	0.999655	34.6163	0.0177968	83.377									1	NaN	NaN	NaN	NaN	NaN	NaN	NaN	NaN	NaN	NaN	0.251494	0.235279	0.302681	0.393212	0.473928
309	H0YJ91;Q96RV3-4;Q96RV3-3;Q96RV3;H0YJ76;Q9H6A9-3;Q9H6A9	H0YJ91;Q96RV3-4;Q96RV3-3;Q96RV3;H0YJ76;Q9H6A9-3;Q9H6A9	Pecanex-like protein 1;Pecanex-like protein 3	PCNX;PCNXL3	tr|H0YJ91|H0YJ91_HUMAN Pecanex-like protein 1 (Fragment) OS=Homo sapiens OX=9606 GN=PCNX1 PE=1 SV=1;sp|Q96RV3-4|PCX1_HUMAN Isoform 4 of Pecanex-like protein 1 OS=Homo sapiens OX=9606 GN=PCNX1;sp|Q96RV3-3|PCX1_HUMAN Isoform 3 of Pecanex-like protein 1 OS=Ho						K	961;1863;1902;1974;649;1762	GSIQNAKQALR	FLRNRNPERGSIQNAKQALRNMINSSCDQPI	GSIQNAK(1)QALR	GSIQNAK(99)QALR	7	1	99.2826	72.812	99.283	1	99.2826	3.83e-05	100.55									1	NaN	NaN	NaN	NaN	NaN	NaN	NaN	NaN	NaN	NaN	NaN	NaN	NaN	NaN	NaN
310	H0YJ91;Q96RV3-4;Q96RV3-3;Q96RV3;H0YJ76;Q9H6A9-3;Q9H6A9	H0YJ91;Q96RV3-4;Q96RV3-3;Q96RV3;H0YJ76;Q9H6A9-3;Q9H6A9	Pecanex-like protein 1;Pecanex-like protein 3	PCNX;PCNXL3	tr|H0YJ91|H0YJ91_HUMAN Pecanex-like protein 1 (Fragment) OS=Homo sapiens OX=9606 GN=PCNX1 PE=1 SV=1;sp|Q96RV3-4|PCX1_HUMAN Isoform 4 of Pecanex-like protein 1 OS=Homo sapiens OX=9606 GN=PCNX1;sp|Q96RV3-3|PCX1_HUMAN Isoform 3 of Pecanex-like protein 1 OS=Ho						K	1227;2129;2168;2240;1	KAEVIYR	QPGNTLSPANNSHSRKAEVIYRVQIVDPSQI	K(1)AEVIYR	K(65)AEVIYR	1	1	64.8657	44.584	64.866	1	51.6879	0.088642	56.51	1	64.8657	0.0461384	64.866					1	NaN	NaN	NaN	NaN	NaN	NaN	NaN	NaN	NaN	NaN	NaN	NaN	NaN	NaN	NaN
311	H0YKD8;P46779;P46779-2;P46779-3;H0YMF4;P46779-4;P46779-5;H0YLP6	H0YKD8;P46779;P46779-2;P46779-3;H0YMF4;P46779-4;P46779-5;H0YLP6	60S ribosomal protein L28	RPL28	tr|H0YKD8|H0YKD8_HUMAN 60S ribosomal protein L28 OS=Homo sapiens OX=9606 GN=RPL28 PE=1 SV=1;sp|P46779|RL28_HUMAN 60S ribosomal protein L28 OS=Homo sapiens OX=9606 GN=RPL28 PE=1 SV=3;sp|P46779-2|RL28_HUMAN Isoform 2 of 60S ribosomal protein L28 OS=Homo sapi						K	33;33;33;33;33;33;33;33	QTYSTEPNNLKAR	IKRNKQTYSTEPNNLKARNSFRYNGLIHRKT	QTYSTEPNNLK(1)AR	QTYSTEPNNLK(140)AR	11	1	142.968	131.05	142.97	1	142.968	2.83e-10	142.97									1	NaN	NaN	NaN	NaN	NaN	NaN	NaN	NaN	NaN	NaN	NaN	NaN	NaN	NaN	NaN
312	H3BN27;Q9Y342;A0A087WYE0	H3BN27;Q9Y342;A0A087WYE0	Plasmolipin	PLLP	tr|H3BN27|H3BN27_HUMAN Plasmolipin OS=Homo sapiens OX=9606 GN=PLLP PE=1 SV=1;sp|Q9Y342|PLLP_HUMAN Plasmolipin OS=Homo sapiens OX=9606 GN=PLLP PE=1 SV=1;tr|A0A087WYE0|A0A087WYE0_HUMAN Plasmolipin OS=Homo sapiens OX=9606 GN=PLLP PE=1 SV=1						K	7;7;7	AEFPSKVSTR	_________MAEFPSKVSTRTSSPAQGAEAS	AEFPSK(1)VSTR	AEFPSK(71)VSTR	6	1	70.8162	118.43	70.816	1	76.2215	1.34e-10	135.79	1	70.8162	0.00150617	74.464					1	NaN	NaN	NaN	NaN	NaN	NaN	NaN	NaN	NaN	NaN	2.67268	2.24486	7.72605	8.83283	11.4727
313	H3BN98;I3L246;H3BV27;H3BT37;I3L303	H3BN98;I3L246;H3BV27;H3BT37;I3L303;H3BPJ2;Q15041-2;Q15041;Q15041-3		RPS15A	tr|H3BN98|H3BN98_HUMAN Uncharacterized protein (Fragment) OS=Homo sapiens OX=9606 PE=4 SV=2;tr|H3BPJ2|H3BPJ2_HUMAN ADP-ribosylation factor-like protein 6-interacting protein 1 (Fragment) OS=Homo sapiens OX=9606 GN=ARL6IP1 PE=4 SV=2;sp|Q15041-2|AR6P1_HUMAN						K	96;58;67;96;96	IFGSNKWT-parkinTEQQQR	DYLVPILAPRIFGSNKWT-parkinTEQQQRFHEICSN	IFGSNK(1)WT-parkinTEQQQR	IFGSNK(110)WT-parkinTEQQQR	6	1	114.868	126.06	114.87	1	79.4662	2.3e-13	140.01	1	88.1627	0.000435859	88.163	1	114.868	6.95e-07	114.87	1	NaN	NaN	NaN	NaN	NaN	NaN	NaN	NaN	NaN	NaN	0.0334366	0.0520571	0.041403	0.0612795	0.0819384
1264	Q14152;Q14152-2	Q14152;Q14152-2	Eukaryotic translation initiation factor 3 subunit A	EIF3A	sp|Q14152|EIF3A_HUMAN Eukaryotic translation initiation factor 3 subunit A OS=Homo sapiens OX=9606 GN=EIF3A PE=1 SV=1;sp|Q14152-2|EIF3A_HUMAN Isoform 2 of Eukaryotic translation initiation factor 3 subunit A OS=Homo sapiens OX=9606 GN=EIF3A					Ub 13	K	351;317	LLDMDGIIVEKQR	TDIARLLDMDGIIVEKQRRLATLLGLQAPPT	LLDMDGIIVEK(1)QR	LLDMDGIIVEK(60)QR	11	1	60.4701	64.851	60.47	1	60.4701	0.000192398	95.401									1	-1.00151	0.456705	-0.885506	0.207038	2.08665	-0.720907	0.401601	-0.554804	0.904943	-0.894209	0.000801974	0.00202094	0.000898943	0.00181224	0.00338347
790	P25788-2;P25788	P25788-2;P25788;G3V4X5;G3V3W4;G3V5N4;H0YJ03	Proteasome subunit alpha type-3	PSMA3	sp|P25788-2|PSA3_HUMAN Isoform 2 of Proteasome subunit alpha type-3 OS=Homo sapiens OX=9606 GN=PSMA3;sp|P25788|PSA3_HUMAN Proteasome subunit alpha type-3 OS=Homo sapiens OX=9606 GN=PSMA3 PE=1 SV=2					Ub 13	K	65;65	LYEEGSNKR	VEKLVLSKLYEEGSNKRLFNVDRHVGMAVAG	LYEEGSNK(1)R	LYEEGSNK(140)R	8	1	141.196	99.32	141.2	1	141.196	1.2e-06	141.2									1	-0.14542	0.451603	0.836936	0.370091	2.19085	-0.922119	-0.887556	-0.836229	-0.182329	-0.875828	0.018162	0.0235274	0.0269903	0.0227948	0.0391578
316	O14562;H3BRL3;H3BUM8	O14562;H3BRL3;H3BUM8	Ubiquitin domain-containing protein UBFD1	UBFD1	sp|O14562|UBFD1_HUMAN Ubiquitin domain-containing protein UBFD1 OS=Homo sapiens OX=9606 GN=UBFD1 PE=1 SV=2;tr|H3BRL3|H3BRL3_HUMAN Ubiquitin domain-containing protein UBFD1 OS=Homo sapiens OX=9606 GN=UBFD1 PE=1 SV=1						K	305;296	DTVLGKWQYF	VPTQYVDAIKDTVLGKWQYF___________	DTVLGK(1)WQYF	DTVLGK(85)WQYF	6	1	84.5678	79.679	84.568	1	71.8775	0.0263774	75.738	1	83.2647	0.0011498	96.253	1	84.5678	0.00706812	84.568	1	NaN	NaN	NaN	NaN	NaN	NaN	NaN	NaN	NaN	NaN	0.140261	0.162563	0.150101	0.280789	0.47224
987	P51149;C9J8S3;C9J4V0;C9IZZ0;C9J592;C9J4S4	P51149;C9J8S3;C9J4V0;C9IZZ0;C9J592;C9J4S4;C9J7D1	Ras-related protein Rab-7a	RAB7A	sp|P51149|RAB7A_HUMAN Ras-related protein Rab-7a OS=Homo sapiens OX=9606 GN=RAB7A PE=1 SV=1;tr|C9J8S3|C9J8S3_HUMAN Ras-related protein Rab-7a OS=Homo sapiens OX=9606 GN=RAB7A PE=1 SV=1;tr|C9J4V0|C9J4V0_HUMAN Ras-related protein Rab-7a OS=Homo sapiens OX=96					Ub 13	K	191;144;118;82;75	QETEVELYNEFPEPIKLDK	QETEVELYNEFPEPIKLDKNDRAKASAESCS	QETEVELYNEFPEPIK(0.998)LDK(0.002)	QETEVELYNEFPEPIK(27)LDK(-27)	16	0.997935	26.8417	125.8	56.936	0.997935	26.8417	2.25e-15	129.12	0.991037	20.4363	4.76e-20	142.88					1	-1.29451	0.423289	-0.0307046	0.915001	2.02601	-0.87374	0.0503305	-0.449511	0.302732	-1.0689	0.0135123	0.0602717	0.0479137	0.0736564	0.103899
318	O14562;H3BRL3;H3BUM8	O14562;H3BRL3;H3BUM8	Ubiquitin domain-containing protein UBFD1	UBFD1	sp|O14562|UBFD1_HUMAN Ubiquitin domain-containing protein UBFD1 OS=Homo sapiens OX=9606 GN=UBFD1 PE=1 SV=2;tr|H3BRL3|H3BRL3_HUMAN Ubiquitin domain-containing protein UBFD1 OS=Homo sapiens OX=9606 GN=UBFD1 PE=1 SV=1;tr|H3BUM8|H3BUM8_HUMAN Ubiquitin domain-c						K	94;85;94	IIWNKTK	GGAGRELVDLKIIWNKTKHDVKFPLDSTGSE	IIWNK(1)TK	IIWNK(34)TK(-34)	5	0.999573	33.6926	45.556	85.265	0.999573	33.6926	0.0164255	85.265									1	NaN	NaN	NaN	NaN	NaN	NaN	NaN	NaN	NaN	NaN	0.101909	0.115044	0.130118	0.218764	0.240196
319	H3BSC1;P62491;H3BMH2;P62491-2	H3BSC1;P62491;H3BMH2;P62491-2;B4DQU5;H3BN38;M0R377;P57735	Ras-related protein Rab-11A	RAB11A	tr|H3BSC1|H3BSC1_HUMAN Ras-related protein Rab-11A OS=Homo sapiens OX=9606 GN=RAB11A PE=1 SV=1;sp|P62491|RB11A_HUMAN Ras-related protein Rab-11A OS=Homo sapiens OX=9606 GN=RAB11A PE=1 SV=3;tr|B4DQU5|B4DQU5_HUMAN Ras-related protein Rab-11A OS=Homo sapiens						K	161;179;109;60	IVSQKQMSDR	AFQTILTEIYRIVSQKQMSDRRENDMSPSNN	IVSQK(1)QMSDR	IVSQK(94)QMSDR	5	1	93.6667	77.413	93.667	1	93.6667	0.000702816	93.667									1	NaN	NaN	NaN	NaN	NaN	NaN	NaN	NaN	NaN	NaN	NaN	NaN	NaN	NaN	NaN
320					sp|O95166|GBRAP_HUMAN Gamma-aminobutyric acid receptor-associated protein OS=Homo sapiens OX=9606 GN=GABARAP PE=1 SV=1;tr|H6UMI1|H6UMI1_HUMAN GABARAP-a OS=Homo sapiens OX=9606 GN=GABARAP PE=1 SV=1;tr|I3L3J4|I3L3J4_HUMAN Gamma-aminobutyric acid receptor-ass						K	13;13;13	EEHPFEKR	___MKFVYKEEHPFEKRRSEGEKIRKKYPDR	EEHPFEK(1)R	EEHPFEK(110)R	7	1	108.461	78.206	108.46	1	108.461	0.00646565	108.46									1	NaN	NaN	NaN	NaN	NaN	NaN	NaN	NaN	NaN	NaN	NaN	NaN	NaN	NaN	NaN
321	H7BXZ6;Q8IXI2-4;Q8IXI2;Q8IXI2-5;Q8IXI2-2;Q8IXI2-7;Q8IXI2-3	H7BXZ6;Q8IXI2-4;Q8IXI2;Q8IXI2-5;Q8IXI2-2;Q8IXI2-7;Q8IXI2-3;J3QLG2;K7EP86;K7EIQ7;Q8IXI2-6	Mitochondrial Rho GTPase;Mitochondrial Rho GTPase 1	RHOT1	tr|H7BXZ6|H7BXZ6_HUMAN Mitochondrial Rho GTPase OS=Homo sapiens OX=9606 GN=RHOT1 PE=1 SV=2;sp|Q8IXI2-4|MIRO1_HUMAN Isoform 4 of Mitochondrial Rho GTPase 1 OS=Homo sapiens OX=9606 GN=RHOT1;sp|Q8IXI2|MIRO1_HUMAN Mitochondrial Rho GTPase 1 OS=Homo sapiens OX=	Mitochondrion	MOM	Significant proteome	Proteome cluster 10		K	166;187;187;187;187;187;187;187	PACIKALTR	PLYCPEEKEMKPACIKALTRIFKISDQDNDG	PACIK(1)ALTR	PACIK(75)ALTR	5	1	75.3782	63.185	75.378	1	76.2215	0.00817776	76.221	1	75.3782	0.0127732	75.378					1	NaN	NaN	NaN	NaN	NaN	NaN	NaN	NaN	NaN	NaN	NaN	NaN	NaN	NaN	NaN
322	H7BY16;P19338	H7BY16;P19338;C9JYW2;C9JLB1;C9J1H7;C9JWL1	Nucleolin	NCL;NCL	tr|H7BY16|H7BY16_HUMAN Nucleolin (Fragment) OS=Homo sapiens OX=9606 GN=NCL PE=1 SV=8;sp|P19338|NUCL_HUMAN Nucleolin OS=Homo sapiens OX=9606 GN=NCL PE=1 SV=3						K	138;513	ATFIKVPQNQNGK	TEETLQEVFEKATFIKVPQNQNGKSKGYAFI	ATFIK(1)VPQNQNGK	ATFIK(85)VPQNQNGK(-85)	5	1	84.9682	68.124	98.105	1	84.9682	2.24e-05	98.105									1	NaN	NaN	NaN	NaN	NaN	NaN	NaN	NaN	NaN	NaN	0.0189029	0.0228795	0.0304208	0.0336854	0.0523201
323	H7BY16;P19338	H7BY16;P19338;C9JYW2;C9JLB1;C9J1H7;C9JWL1	Nucleolin	NCL;NCL	tr|H7BY16|H7BY16_HUMAN Nucleolin (Fragment) OS=Homo sapiens OX=9606 GN=NCL PE=1 SV=8;sp|P19338|NUCL_HUMAN Nucleolin OS=Homo sapiens OX=9606 GN=NCL PE=1 SV=3						K	146;521	VPQNQNGKSK	FEKATFIKVPQNQNGKSKGYAFIEFASFEDA	VPQNQNGK(0.997)SK(0.003)	VPQNQNGK(26)SK(-26)	8	0.997347	25.7517	71.668	94.309	0.997347	25.7517	0.000609841	94.309									1	NaN	NaN	NaN	NaN	NaN	NaN	NaN	NaN	NaN	NaN	0.0193512	0.00923283	0.0184015	0.0221317	0.0259701
324	H7C0D5;Q9BSR8	H7C0D5;Q9BSR8	Protein YIPF4	YIPF4	tr|H7C0D5|H7C0D5_HUMAN Protein YIPF4 (Fragment) OS=Homo sapiens OX=9606 GN=YIPF4 PE=1 SV=1;sp|Q9BSR8|YIPF4_HUMAN Protein YIPF4 OS=Homo sapiens OX=9606 GN=YIPF4 PE=1 SV=1						K	22;47	LNLGGDFIKESTATTFLR	IASPDVKLNLGGDFIKESTATTFLRQRGYGW	LNLGGDFIK(1)ESTATTFLR	LNLGGDFIK(76)ESTATTFLR	9	1	75.9705	62.557	75.97	1	75.9705	0.000677578	75.97									1	NaN	NaN	NaN	NaN	NaN	NaN	NaN	NaN	NaN	NaN	0.0280786	0.0234677	0.0268525	0.109183	0.076519
1602	Q9H8Y8-3;Q9H8Y8;Q9H8Y8-2	Q9H8Y8-3;Q9H8Y8;Q9H8Y8-2	Golgi reassembly-stacking protein 2	GORASP2	sp|Q9H8Y8-3|GORS2_HUMAN Isoform 3 of Golgi reassembly-stacking protein 2 OS=Homo sapiens OX=9606 GN=GORASP2;sp|Q9H8Y8|GORS2_HUMAN Golgi reassembly-stacking protein 2 OS=Homo sapiens OX=9606 GN=GORASP2 PE=1 SV=3					Ub 4	K	68;56	DNDTLKDLLK	VSINGSRLNKDNDTLKDLLKANVEKPVKMLI	DNDTLK(0.999)DLLK(0.001)	DNDTLK(32)DLLK(-32)	6	0.9993	31.5457	32.228	57.019					0.9993	31.5457	0.051959	57.019					1	-0.986377	0.421691	2.57764	0.33817	-0.187944	-0.198276	-0.321357	-0.619119	-0.463591	-0.560835	NaN	NaN	NaN	NaN	NaN
326	H7C1U8;Q9BUR5-2;Q9BUR5;A0A0J9YWW6;G3V1B6	H7C1U8;Q9BUR5-2;Q9BUR5;A0A0J9YWW6;G3V1B6	Apolipoprotein O	APOO	tr|H7C1U8|H7C1U8_HUMAN MICOS complex subunit (Fragment) OS=Homo sapiens OX=9606 GN=APOO PE=1 SV=1;sp|Q9BUR5-2|MIC26_HUMAN Isoform 2 of MICOS complex subunit MIC26 OS=Homo sapiens OX=9606 GN=APOO;sp|Q9BUR5|MIC26_HUMAN MICOS complex subunit MIC26 OS=Homo sap	Mitochondrion	MIM				K	167;169;187;79	ENFQKPGNVK	RGYIVIEDLWKENFQKPGNVKNSPGTK____	ENFQK(1)PGNVK	ENFQK(51)PGNVK(-51)	5	0.999993	51.4845	51.462	65.719	0.999993	51.4845	0.0202519	65.719									1	NaN	NaN	NaN	NaN	NaN	NaN	NaN	NaN	NaN	NaN	NaN	NaN	NaN	NaN	NaN
327	H7C5Q6;O43567-2;O43567;C9IY58;C9JCY0	H7C5Q6;O43567-2;O43567;C9IY58;C9JCY0	E3 ubiquitin-protein ligase RNF13	RNF13	tr|H7C5Q6|H7C5Q6_HUMAN E3 ubiquitin-protein ligase RNF13 (Fragment) OS=Homo sapiens OX=9606 GN=RNF13 PE=1 SV=1;sp|O43567-2|RNF13_HUMAN Isoform 2 of E3 ubiquitin-protein ligase RNF13 OS=Homo sapiens OX=9606 GN=RNF13;sp|O43567|RNF13_HUMAN E3 ubiquitin-protei						K	84;163;282;163;163	TCPVCKQK	VDPWLTKTKKTCPVCKQKVVPSQGDSDSDTD	TCPVCK(0.999)QK(0.001)	TCPVCK(32)QK(-32)	6	0.999316	31.6465	59.841	87.323									0.999316	31.6465	0.00816006	87.323	1	NaN	NaN	NaN	NaN	NaN	NaN	NaN	NaN	NaN	NaN	NaN	NaN	NaN	NaN	NaN
1514	Q96QD8;F8VUY8	Q96QD8;F8VUY8;Q96QD8-2	Sodium-coupled neutral amino acid transporter 2	SLC38A2	sp|Q96QD8|S38A2_HUMAN Sodium-coupled neutral amino acid transporter 2 OS=Homo sapiens OX=9606 GN=SLC38A2 PE=1 SV=2;tr|F8VUY8|F8VUY8_HUMAN Sodium-coupled neutral amino acid transporter 2 OS=Homo sapiens OX=9606 GN=SLC38A2 PE=1 SV=1					Ub 12	K	38;38	QAALKSHYADVDPENQNFLLESNLGK	NSDFNYSYPTKQAALKSHYADVDPENQNFLL	QAALK(1)SHYADVDPENQNFLLESNLGK	QAALK(210)SHYADVDPENQNFLLESNLGK(-210)	5	1	211.994	201.43	214.49	1	110.998	5.54e-10	113.54					1	211.994	5.42e-68	214.49	1	-0.221414	0.420967	-0.345596	2.19448	0.887366	-1.05724	-0.765192	-0.96767	0.37487	-0.520564	0.0455419	0.0949439	0.0925744	0.288645	0.482063
329	I3L0L6;Q9H6Y7;I3L2Y3	I3L0L6;Q9H6Y7;I3L2Y3;K7EN24;I3L462	E3 ubiquitin-protein ligase RNF167	RNF167	tr|I3L0L6|I3L0L6_HUMAN E3 ubiquitin-protein ligase RNF167 OS=Homo sapiens OX=9606 GN=RNF167 PE=1 SV=1;sp|Q9H6Y7|RN167_HUMAN E3 ubiquitin-protein ligase RNF167 OS=Homo sapiens OX=9606 GN=RNF167 PE=1 SV=1						K	237;272	TCPICKQPVHR	VDPWLTQTRKTCPICKQPVHRGPGDEDQEEE	TCPICK(1)QPVHR	TCPICK(83)QPVHR	6	1	82.8305	72.591	82.831	1	80.9162	0.00139533	80.916					1	82.8305	0.000408655	93.325	1	NaN	NaN	NaN	NaN	NaN	NaN	NaN	NaN	NaN	NaN	0.144904	0.163104	0.189041	0.318033	0.335811
933	P46063	P46063;F8WA66;F8WD97;F5H2L2;F5H4P4;F5H3W0;F5GYB7	ATP-dependent DNA helicase Q1	RECQL	sp|P46063|RECQ1_HUMAN ATP-dependent DNA helicase Q1 OS=Homo sapiens OX=9606 GN=RECQL PE=1 SV=3;tr|F8WA66|F8WA66_HUMAN ATP-dependent DNA helicase Q1 (Fragment) OS=Homo sapiens OX=9606 GN=RECQL PE=1 SV=1;tr|F8WD97|F8WD97_HUMAN ATP-dependent DNA helicase Q1 (					Ub 9	K	38;38;38;38;38;38;38	QQELIQKK	IQIQELTERQQELIQKKKVLTKKIKQCLEDS	QQELIQK(0.955)K(0.045)	QQELIQK(13)K(-13)	7	0.955112	13.2793	42.603	152.47	0.955112	13.2793	0.0133208	152.47	0.922394	10.7502	0.0111838	101.72	0.922394	10.7502	0.0256264	93.143	1	0.24507	0.377256	1.04547	0.736082	0.298446	0.173814	0.905454	-0.427089	-1.22176	-2.13274	0.0424441	0.0508688	0.0600936	0.0688899	0.0852417
1018	P54725-2;P54725-3;P54725;A0A494C0B4;K7ENJ0;K7ELW1	P54725-2;P54725-3;P54725;A0A494C0B4;K7ENJ0;K7ELW1;K7EQ16	UV excision repair protein RAD23 homolog A	RAD23A	sp|P54725-2|RD23A_HUMAN Isoform 2 of UV excision repair protein RAD23 homolog A OS=Homo sapiens OX=9606 GN=RAD23A;sp|P54725-3|RD23A_HUMAN Isoform 3 of UV excision repair protein RAD23 homolog A OS=Homo sapiens OX=9606 GN=RAD23A;sp|P54725|RD23A_HUMAN UV exc					Ub 4	K	53;53;53;53;53;53	LIYAGKILSDDVPIR, LIYAGKILSDDVPIRDYR	RDAFPVAGQKLIYAGKILSDDVPIRDYRIDE	LIYAGK(1)ILSDDVPIRDYR	LIYAGK(86)ILSDDVPIRDYR	6	1	85.7338	80.941	85.734	1	85.7338	2.83e-05	95.631	1	45.3301	0.0912511	45.33					1	-1.13963	0.338475	2.42247	-0.205002	0.157303	0.104283	0.338448	-0.900992	-0.342844	-0.772514	0.00785817	0.0314204	0.0281413	0.0450507	0.0815578
452	O60784-3;O60784;O60784-2;O60784-4;H7BYN7;Q6UW50;B0QY01	O60784-3;O60784;O60784-2;O60784-4;H7BYN7;Q6UW50;B0QY01;V9GZ68;V9GYF4;B0QY02;F8WB30;F8WAW7;F8WE29;F8WBB0	Target of Myb protein 1	TOM1	sp|O60784-3|TOM1_HUMAN Isoform 3 of Target of Myb protein 1 OS=Homo sapiens OX=9606 GN=TOM1;sp|O60784|TOM1_HUMAN Target of Myb protein 1 OS=Homo sapiens OX=9606 GN=TOM1 PE=1 SV=2;sp|O60784-2|TOM1_HUMAN Isoform 2 of Target of Myb protein 1 OS=Homo sapiens O					Ub 4	K	340;385;385;352	EVKYEAPQATDGLAGALDAR	ALTRGSSLADQRKEVKYEAPQATDGLAGALD	EVK(1)YEAPQATDGLAGALDAR	EVK(89)YEAPQATDGLAGALDAR	3	1	88.7548	71.473	88.755	1	88.7548	3.14e-06	88.755	1	88.7548	7.92e-06	88.755					1	-0.663855	0.329619	2.20272	-0.732832	-0.307386	0.775918	0.595273	-0.861111	-0.236955	-1.10139	NaN	NaN	NaN	NaN	NaN
333	I3L2C7;P57678	I3L2C7;P57678;I3L4A4;I3L399;E7EN12;I3L4M4;I3L1J7	Gem-associated protein 4	GEMIN4	tr|I3L2C7|I3L2C7_HUMAN Gem-associated protein 4 OS=Homo sapiens OX=9606 GN=GEMIN4 PE=1 SV=1;sp|P57678|GEMI4_HUMAN Gem-associated protein 4 OS=Homo sapiens OX=9606 GN=GEMIN4 PE=1 SV=2						K	359;370	TSLSKEDR	FSQNATLYLNRTSLSKEDRQVVSELAECVRD	TSLSK(1)EDR	TSLSK(70)EDR	5	1	69.5982	48.298	69.598	1	69.5982	0.0227852	69.598									1	NaN	NaN	NaN	NaN	NaN	NaN	NaN	NaN	NaN	NaN	0.0403403	0.0388721	0.0690124	0.0570753	0.0836468
334	I3L3D5;P07737;K7EJ44	I3L3D5;P07737;K7EJ44;CON__P02584	Profilin-1	PFN1;PFN1	tr|I3L3D5|I3L3D5_HUMAN Profilin (Fragment) OS=Homo sapiens OX=9606 GN=PFN1 PE=1 SV=1;sp|P07737|PROF1_HUMAN Profilin-1 OS=Homo sapiens OX=9606 GN=PFN1 PE=1 SV=2						K	133;54	TFVNITPAEVGVLVGKDR	TFVNITPAEVGVLVGKDRSSFYVNGLTLGGQ	TFVNITPAEVGVLVGK(1)DR	TFVNITPAEVGVLVGK(85)DR	16	1	85.1462	102.97	85.146	1	85.1462	1.68e-13	126.8									1	NaN	NaN	NaN	NaN	NaN	NaN	NaN	NaN	NaN	NaN	0.0112471	0.0265776	0.0235281	0.0312086	0.051837
335	P62244;I3L3P7	P62244;I3L3P7;H3BVC7	40S ribosomal protein S15a	RPS15A	sp|P62244|RS15A_HUMAN 40S ribosomal protein S15a OS=Homo sapiens OX=9606 GN=RPS15A PE=1 SV=2;tr|I3L3P7|I3L3P7_HUMAN 40S ribosomal protein S15a OS=Homo sapiens OX=9606 GN=RPS15A PE=1 SV=1;tr|H3BVC7|H3BVC7_HUMAN 40S ribosomal protein S15a (Fragment) OS=Homo						K	84;84;14	FDVQLKDLEK	LNKCGVISPRFDVQLKDLEKWQNNLLPSRQF	FDVQLK(1)DLEK	FDVQLK(38)DLEK(-38)	6	0.99984	37.9708	10.437	69.979	0.99984	37.9708	0.0155766	69.979									1	NaN	NaN	NaN	NaN	NaN	NaN	NaN	NaN	NaN	NaN	0.0514858	0.0472126	0.0453567	0.0945463	0.118311
519	P00338-3;P00338;P00338-2;P00338-5;P00338-4;F5GXY2;F5GYU2	P00338-3;P00338;P00338-2;P00338-5;P00338-4;F5GXY2;F5GYU2;F5GXH2;F5H6W8;F5H5J4;A0A087WUM2;F5GZQ4;Q6ZMR3;F5GXU1;F5GXC7;F5GWW2;F5H8H6	L-lactate dehydrogenase A chain	LDHA	sp|P00338-3|LDHA_HUMAN Isoform 3 of L-lactate dehydrogenase A chain OS=Homo sapiens OX=9606 GN=LDHA;sp|P00338|LDHA_HUMAN L-lactate dehydrogenase A chain OS=Homo sapiens OX=9606 GN=LDHA PE=1 SV=2;sp|P00338-2|LDHA_HUMAN Isoform 2 of L-lactate dehydrogenase A					Ub 10	K	110;81;81;81;81;81;81	IVSGKDYNVTANSK	QHGSLFLRTPKIVSGKDYNVTANSKLVIITA	IVSGK(1)DYNVTANSK	IVSGK(71)DYNVTANSK(-71)	5	1	71.2969	61.055	77.192	1	71.2969	0.0020182	77.192									1	-0.642394	0.329555	-0.464745	-0.309926	0.52424	0.126632	2.41445	-0.195278	-0.433321	-1.34921	0.0253568	0.0330248	0.0267583	0.0279797	0.0345607
337	I3L4X2;P33527-3;P33527;P33527-9;P33527-5;P33527-2;A0A0A0MS99;P33527-7;P33527-4;P33527-8;P33527-6	I3L4X2;P33527-3;P33527;P33527-9;P33527-5;P33527-2;A0A0A0MS99;P33527-7;P33527-4;P33527-8;P33527-6	Multidrug resistance-associated protein 1	ABCC1	tr|I3L4X2|I3L4X2_HUMAN Multidrug resistance-associated protein 1 (Fragment) OS=Homo sapiens OX=9606 GN=ABCC1 PE=1 SV=1;sp|P33527-3|MRP1_HUMAN Isoform 3 of Multidrug resistance-associated protein 1 OS=Homo sapiens OX=9606 GN=ABCC1;sp|P33527|MRP1_HUMAN Multi						K	395;496;496;496;496;496;170;496;496;496;496	TYQVAHMKSK	AVMAMKTKTYQVAHMKSKDNRIKLMNEILNG	TYQVAHMK(0.991)SK(0.009)	TYQVAHMK(20)SK(-20)	8	0.990905	20.3723	65.562	88.441	0.990905	20.3723	0.00145909	88.441					0.989242	19.6357	0.00543658	76.655	1	NaN	NaN	NaN	NaN	NaN	NaN	NaN	NaN	NaN	NaN	0.461529	0.491333	0.509291	0.61645	0.755836
338	J3KN67;P06753-2;A0A087WWU8;P06753-3;P06753-5;P06753-6	J3KN67;P06753-2;A0A087WWU8;D6R904;A0A494C0G0;Q5VU61;P06753-3;P06753-5;P06753-7;P06753-6		TPM3;TPM3	tr|J3KN67|J3KN67_HUMAN Tropomyosin alpha-3 chain OS=Homo sapiens OX=9606 GN=TPM3 PE=1 SV=1;sp|P06753-2|TPM3_HUMAN Isoform 2 of Tropomyosin alpha-3 chain OS=Homo sapiens OX=9606 GN=TPM3;tr|A0A087WWU8|A0A087WWU8_HUMAN Tropomyosin alpha-3 chain OS=Homo sapien						K	137;100;100;100;100;10;100	ALKDEEK	DESERGMKVIENRALKDEEKMELQEIQLKEA	ALK(1)DEEK	ALK(59)DEEK(-59)	3	0.999999	59.0076	23.064	70.912	0.999999	59.0076	0.0461303	70.912									1	NaN	NaN	NaN	NaN	NaN	NaN	NaN	NaN	NaN	NaN	NaN	NaN	NaN	NaN	NaN
339	J3KNN7;Q7Z569;Q7Z569-2	J3KNN7;Q7Z569;Q7Z569-2	BRCA1-associated protein	BRAP	tr|J3KNN7|J3KNN7_HUMAN BRCA1-associated protein OS=Homo sapiens OX=9606 GN=BRAP PE=1 SV=1;sp|Q7Z569|BRAP_HUMAN BRCA1-associated protein OS=Homo sapiens OX=9606 GN=BRAP PE=1 SV=2;sp|Q7Z569-2|BRAP_HUMAN Isoform 2 of BRCA1-associated protein OS=Homo sapiens O						K	351;381;202	LVASKTDGK	WDYAGDNYVHRLVASKTDGKIVQYECEGDTC	LVASK(1)TDGK	LVASK(57)TDGK(-57)	5	0.999998	56.5085	58.555	85.67	0.99988	39.2038	0.0422962	58.981	0.999998	56.5085	0.00266604	85.67					1	NaN	NaN	NaN	NaN	NaN	NaN	NaN	NaN	NaN	NaN	1.4166	0.419518	0.651321	1.28756	1.6494
340	J3KP15;Q01130;J3QL05;Q01130-2;Q9BRL6-2;Q9BRL6	J3KP15;Q01130;J3QL05;Q01130-2;Q9BRL6-2;Q9BRL6	Serine/arginine-rich splicing factor 2;Serine/arginine-rich splicing factor 8	SRSF2;SRSF8	tr|J3KP15|J3KP15_HUMAN Serine/arginine-rich-splicing factor 2 (Fragment) OS=Homo sapiens OX=9606 GN=SRSF2 PE=1 SV=8;sp|Q01130|SRSF2_HUMAN Serine/arginine-rich splicing factor 2 OS=Homo sapiens OX=9606 GN=SRSF2 PE=1 SV=4;tr|J3QL05|J3QL05_HUMAN Serine/argini						K	36;36;36;36;36;36	VFEKYGR	LTYRTSPDSLRRVFEKYGRVGDVYIPREPHT;LTYRTSPDTLRRVFEKYGRVGDVYIPRDRYT	VFEK(1)YGR	VFEK(65)YGR	4	1	64.7764	44.494	64.776	1	64.7764	0.0603331	64.776	1	64.7764	0.0613571	64.776					1	NaN	NaN	NaN	NaN	NaN	NaN	NaN	NaN	NaN	NaN	0.029855	0.0378724	0.04213	0.0496633	0.0653386
341	J3KPS0;Q9NXW2;Q9NXW2-2;V9GYN7	J3KPS0;Q9NXW2;Q9NXW2-2;V9GYN7;V9GY70	DnaJ homolog subfamily B member 12	DNAJB12	tr|J3KPS0|J3KPS0_HUMAN DnaJ (Hsp40) homolog, subfamily B, member 12, isoform CRA_c OS=Homo sapiens OX=9606 GN=DNAJB12 PE=1 SV=1;sp|Q9NXW2|DJB12_HUMAN DnaJ homolog subfamily B member 12 OS=Homo sapiens OX=9606 GN=DNAJB12 PE=1 SV=5;sp|Q9NXW2-2|DJB12_HUMAN Is						K	211;177;177;78	QYDQFGDDKSQAAR	SNPEKRKQYDQFGDDKSQAARHGHGHGDFHR	QYDQFGDDK(1)SQAAR	QYDQFGDDK(150)SQAAR	9	1	145.098	132.22	145.1	1	82.1017	0.000917102	82.102	1	145.098	1.16e-13	145.1					1	NaN	NaN	NaN	NaN	NaN	NaN	NaN	NaN	NaN	NaN	NaN	NaN	NaN	NaN	NaN
342	J3KPT4;Q9H4I3;Q9H4I3-2	J3KPT4;Q9H4I3;Q9H4I3-2	TraB domain-containing protein	TRABD	tr|J3KPT4|J3KPT4_HUMAN TraB domain-containing protein OS=Homo sapiens OX=9606 GN=TRABD PE=1 SV=1;sp|Q9H4I3|TRABD_HUMAN TraB domain-containing protein OS=Homo sapiens OX=9606 GN=TRABD PE=1 SV=1;sp|Q9H4I3-2|TRABD_HUMAN Isoform 2 of TraB domain-containing pro			Significant proteome	Proteome cluster 2		K	93;93;47	DVVKTIR, RDVVKTIR	VGTAHFSDDSKRDVVKTIREVQPDVVVVELC	RDVVK(1)TIR	RDVVK(80)TIR	5	1	79.9739	31.178	79.974	1	79.9739	0.0186687	79.974									1	NaN	NaN	NaN	NaN	NaN	NaN	NaN	NaN	NaN	NaN	0.0499327	0.393382	0.275337	0.220588	0.455943
712	P14618;P14618-3;B4DNK4;P14618-2;H3BTN5;H3BQ34;H3BR70	P14618;P14618-3;B4DNK4;H3BUW1;H3BTJ2;H3BT25;H3BU13;H3BN34;H3BQZ3;P30613-2;P30613;P14618-2;H3BTN5;H3BQ34;H3BR70	Pyruvate kinase PKM;Pyruvate kinase;Pyruvate kinase PKM;Pyruvate kinase	PKM;PKM	sp|P14618|KPYM_HUMAN Pyruvate kinase PKM OS=Homo sapiens OX=9606 GN=PKM PE=1 SV=4;sp|P14618-3|KPYM_HUMAN Isoform 3 of Pyruvate kinase PKM OS=Homo sapiens OX=9606 GN=PKM;tr|B4DNK4|B4DNK4_HUMAN Pyruvate kinase OS=Homo sapiens OX=9606 GN=PKM PE=1 SV=1;sp|P146					Ub 13	K	206;191;132;206;206;206	GADFLVTEVENGGSLGSKK	DFLVTEVENGGSLGSKKGVNLPGAAVDLPAV	GADFLVTEVENGGSLGSK(0.882)K(0.118)	GADFLVTEVENGGSLGSK(8.7)K(-8.7)	18	0.881648	8.72119	98.375	116.29	0.881648	8.72119	6.21e-14	116.29									1	-1.1334	0.303306	0.201254	0.818596	2.2012	-1.14221	-0.256091	-0.580753	0.164973	-0.576874	0.00423181	0.0244108	0.0229774	0.0316482	0.0510673
344	J3KQ06;Q9NWC5	J3KQ06;Q9NWC5	Transmembrane protein 45A	TMEM45A	tr|J3KQ06|J3KQ06_HUMAN Transmembrane protein 45A OS=Homo sapiens OX=9606 GN=TMEM45A PE=1 SV=1;sp|Q9NWC5|TM45A_HUMAN Transmembrane protein 45A OS=Homo sapiens OX=9606 GN=TMEM45A PE=2 SV=1						K	279;263	LCSSEVGLLKNAER	KSRLKRLCSSEVGLLKNAEREQESEEEM___	LCSSEVGLLK(1)NAER	LCSSEVGLLK(77)NAER	10	1	76.7593	53.303	76.759	1	76.7593	0.00211983	76.759									1	NaN	NaN	NaN	NaN	NaN	NaN	NaN	NaN	NaN	NaN	NaN	NaN	NaN	NaN	NaN
345	J3KRA9;Q96Q15-2;Q96Q15;Q96Q15-3;Q96Q15-4	J3KRA9;Q96Q15-2;Q96Q15;Q96Q15-3;Q96Q15-4;I3L400;I3L0W2;H3BQN7;H3BPS6;A0A087WXM7;E9PNP6	Serine/threonine-protein kinase SMG1	SMG1	tr|J3KRA9|J3KRA9_HUMAN Serine/threonine-protein kinase SMG1 (Fragment) OS=Homo sapiens OX=9606 GN=SMG1 PE=1 SV=1;sp|Q96Q15-2|SMG1_HUMAN Isoform 2 of Serine/threonine-protein kinase SMG1 OS=Homo sapiens OX=9606 GN=SMG1;sp|Q96Q15|SMG1_HUMAN Serine/threonine-						K	1899;1869;2009;1379;740	EKHTALMK	NNTLRKEEKIAIMREKHTALMKPIVFALEHV	EK(1)HTALMK(1)	EK(68)HTALMK(68)	2	1	67.9808	53.307	67.981									1	67.9808	0.0180368	67.981	2	NaN	NaN	NaN	NaN	NaN	NaN	NaN	NaN	NaN	NaN	NaN	NaN	NaN	NaN	NaN
346	J3KRA9;Q96Q15-2;Q96Q15;Q96Q15-3;Q96Q15-4	J3KRA9;Q96Q15-2;Q96Q15;Q96Q15-3;Q96Q15-4;I3L400;I3L0W2;H3BQN7;H3BPS6;A0A087WXM7;E9PNP6	Serine/threonine-protein kinase SMG1	SMG1	tr|J3KRA9|J3KRA9_HUMAN Serine/threonine-protein kinase SMG1 (Fragment) OS=Homo sapiens OX=9606 GN=SMG1 PE=1 SV=1;sp|Q96Q15-2|SMG1_HUMAN Isoform 2 of Serine/threonine-protein kinase SMG1 OS=Homo sapiens OX=9606 GN=SMG1;sp|Q96Q15|SMG1_HUMAN Serine/threonine-						K	1905;1875;2015;1385;746	EKHTALMK	EEKIAIMREKHTALMKPIVFALEHVRSITAA	EK(1)HTALMK(1)	EK(68)HTALMK(68)	8	1	67.9808	53.307	67.981									1	67.9808	0.0180368	67.981	2	NaN	NaN	NaN	NaN	NaN	NaN	NaN	NaN	NaN	NaN	NaN	NaN	NaN	NaN	NaN
347	J3QR09;J3KTE4;P84098	J3QR09;J3KTE4;P84098	Ribosomal protein L19;60S ribosomal protein L19	RPL19	tr|J3QR09|J3QR09_HUMAN Ribosomal protein L19 OS=Homo sapiens OX=9606 GN=RPL19 PE=1 SV=1;tr|J3KTE4|J3KTE4_HUMAN Ribosomal protein L19 OS=Homo sapiens OX=9606 GN=RPL19 PE=1 SV=1;sp|P84098|RL19_HUMAN 60S ribosomal protein L19 OS=Homo sapiens OX=9606 GN=RPL19						K	183;184;186	EEIIKTLSK	KRREERLQAKKEEIIKTLSKEEETKK_____	EEIIK(0.999)TLSK(0.001)	EEIIK(30)TLSK(-30)	5	0.998918	29.6526	32.176	53.683	0.998918	29.6526	0.0678541	53.683									1	NaN	NaN	NaN	NaN	NaN	NaN	NaN	NaN	NaN	NaN	0.0420888	0.043791	0.0472084	0.0956036	0.123057
348	J3QR09;J3KTE4;P84098	J3QR09;J3KTE4;P84098	Ribosomal protein L19;60S ribosomal protein L19	RPL19	tr|J3QR09|J3QR09_HUMAN Ribosomal protein L19 OS=Homo sapiens OX=9606 GN=RPL19 PE=1 SV=1;tr|J3KTE4|J3KTE4_HUMAN Ribosomal protein L19 OS=Homo sapiens OX=9606 GN=RPL19 PE=1 SV=1;sp|P84098|RL19_HUMAN 60S ribosomal protein L19 OS=Homo sapiens OX=9606 GN=RPL19						K	187;188;190	TLSKEEETK	ERLQAKKEEIIKTLSKEEETKK_________	TLSK(1)EEETK	TLSK(82)EEETK(-82)	4	1	81.5773	72.902	100.02	1	81.5773	0.000507189	100.02									1	NaN	NaN	NaN	NaN	NaN	NaN	NaN	NaN	NaN	NaN	0.0675544	0.0570734	0.0890102	0.144423	0.151729
349	J3QR09;J3KTE4;P84098	J3QR09;J3KTE4;P84098	Ribosomal protein L19;60S ribosomal protein L19	RPL19	tr|J3QR09|J3QR09_HUMAN Ribosomal protein L19 OS=Homo sapiens OX=9606 GN=RPL19 PE=1 SV=1;tr|J3KTE4|J3KTE4_HUMAN Ribosomal protein L19 OS=Homo sapiens OX=9606 GN=RPL19 PE=1 SV=1;sp|P84098|RL19_HUMAN 60S ribosomal protein L19 OS=Homo sapiens OX=9606 GN=RPL19						K	43;44;46	LIKDGLIIR	EIANANSRQQIRKLIKDGLIIRKPVTVHSRA	LIK(1)DGLIIR	LIK(70)DGLIIR	3	1	69.8246	45.049	69.825	1	69.8246	0.019827	69.825									1	NaN	NaN	NaN	NaN	NaN	NaN	NaN	NaN	NaN	NaN	NaN	NaN	NaN	NaN	NaN
350	J3QR09;J3KTE4;P84098	J3QR09;J3KTE4;P84098	Ribosomal protein L19;60S ribosomal protein L19	RPL19	tr|J3QR09|J3QR09_HUMAN Ribosomal protein L19 OS=Homo sapiens OX=9606 GN=RPL19 PE=1 SV=1;tr|J3KTE4|J3KTE4_HUMAN Ribosomal protein L19 OS=Homo sapiens OX=9606 GN=RPL19 PE=1 SV=1;sp|P84098|RL19_HUMAN 60S ribosomal protein L19 OS=Homo sapiens OX=9606 GN=RPL19						K	125;126;128	VKGNVFK	KKIDRHMYHSLYLKVKGNVFKNKRILMEHIH	VK(1)GNVFK	VK(65)GNVFK(-65)	2	1	64.8033	21.68	64.803	1	64.8033	0.0602642	64.803					0.999998	57.2809	0.0935524	57.281	1	NaN	NaN	NaN	NaN	NaN	NaN	NaN	NaN	NaN	NaN	0.0256913	0.0259066	0.0428496	0.086162	0.149832
351	J3KTL2;Q07955;Q07955-3;Q07955-2	J3KTL2;Q07955;Q07955-3;Q07955-2;J3KSR8;J3QQV5;J3KSW7	Serine/arginine-rich splicing factor 1	SRSF1	tr|J3KTL2|J3KTL2_HUMAN Serine/arginine-rich-splicing factor 1 OS=Homo sapiens OX=9606 GN=SRSF1 PE=1 SV=1;sp|Q07955|SRSF1_HUMAN Serine/arginine-rich splicing factor 1 OS=Homo sapiens OX=9606 GN=SRSF1 PE=1 SV=2;sp|Q07955-3|SRSF1_HUMAN Isoform ASF-3 of Serine						K	48;48;48;48;48;48	DIDLKNRR	EDVFYKYGAIRDIDLKNRRGGPPFAFVEFED	DIDLK(1)NRR	DIDLK(70)NRR	5	1	69.8246	15.667	69.825	1	69.8246	0.0441859	69.825									1	NaN	NaN	NaN	NaN	NaN	NaN	NaN	NaN	NaN	NaN	NaN	NaN	NaN	NaN	NaN
352	J3KTL2;Q07955;Q07955-3;Q07955-2	J3KTL2;Q07955;Q07955-3;Q07955-2;J3KSR8;J3QQV5;J3KSW7	Serine/arginine-rich splicing factor 1	SRSF1	tr|J3KTL2|J3KTL2_HUMAN Serine/arginine-rich-splicing factor 1 OS=Homo sapiens OX=9606 GN=SRSF1 PE=1 SV=1;sp|Q07955|SRSF1_HUMAN Serine/arginine-rich splicing factor 1 OS=Homo sapiens OX=9606 GN=SRSF1 PE=1 SV=2;sp|Q07955-3|SRSF1_HUMAN Isoform ASF-3 of Serine						K	38;38;38;38;38;38	DIEDVFYKYGAIR	LPPDIRTKDIEDVFYKYGAIRDIDLKNRRGG	DIEDVFYK(1)YGAIR	DIEDVFYK(97)YGAIR	8	1	96.6404	77.429	96.64	1	96.6404	0.000137354	96.64									1	NaN	NaN	NaN	NaN	NaN	NaN	NaN	NaN	NaN	NaN	NaN	NaN	NaN	NaN	NaN
353	J3QRU1;P07947	J3QRU1;P07947	Non-specific protein-tyrosine kinase;Tyrosine-protein kinase Yes	YES1	tr|J3QRU1|J3QRU1_HUMAN Tyrosine-protein kinase OS=Homo sapiens OX=9606 GN=YES1 PE=1 SV=1;sp|P07947|YES_HUMAN Tyrosine-protein kinase Yes OS=Homo sapiens OX=9606 GN=YES1 PE=1 SV=3						K	15;10	ENKSPAIK	_MLDLIMGCIKSKENKSPAIKYRPENTPEPV	ENK(1)SPAIK	ENK(54)SPAIK(-54)	3	0.999996	53.5684	29.414	59.35	0.999996	53.5684	0.0630357	59.35									1	NaN	NaN	NaN	NaN	NaN	NaN	NaN	NaN	NaN	NaN	NaN	NaN	NaN	NaN	NaN
354	J3QSS1;P55017;P55017-3;P55017-2	J3QSS1;P55017;P55017-3;P55017-2	Solute carrier family 12 member 3	SLC12A3	tr|J3QSS1|J3QSS1_HUMAN Solute carrier family 12 member 3 OS=Homo sapiens OX=9606 GN=SLC12A3 PE=1 SV=1;sp|P55017|S12A3_HUMAN Solute carrier family 12 member 3 OS=Homo sapiens OX=9606 GN=SLC12A3 PE=1 SV=3;sp|P55017-3|S12A3_HUMAN Isoform 3 of Solute carrier f						K	827;828;836;837	EEQATTIFQSEQGKK	VKEEQATTIFQSEQGKKTIDIYWLFDDGGLT	EEQATTIFQSEQGK(0.853)K(0.147)	EEQATTIFQSEQGK(7.7)K(-7.7)	14	0.853488	7.65323	41.007	74.789	0.853488	7.65323	0.0103327	74.789									1	NaN	NaN	NaN	NaN	NaN	NaN	NaN	NaN	NaN	NaN	NaN	NaN	NaN	NaN	NaN
355	J3QTA2;Q99933-4;Q99933-3;Q99933;Q99933-2;C9JYK5	J3QTA2;Q99933-4;Q99933-3;Q99933;Q99933-2;C9JYK5;A0A0U1RR89;C9J9Y9;A0A0U1RQD7;F1LLU6	BAG family molecular chaperone regulator 1	BAG1	tr|J3QTA2|J3QTA2_HUMAN BAG family molecular chaperone regulator 1 OS=Homo sapiens OX=9606 GN=BAG1 PE=1 SV=1;sp|Q99933-4|BAG1_HUMAN Isoform 4 of BAG family molecular chaperone regulator 1 OS=Homo sapiens OX=9606 GN=BAG1;sp|Q99933-3|BAG1_HUMAN Isoform 3 of B						K	273;158;202;273;273	DLQAEALCKLDR, DLQAEALCKLDRR	QQGFLPKDLQAEALCKLDRRVKATIEQFMKI	DLQAEALCK(1)LDRR	DLQAEALCK(100)LDRR	9	1	100.223	124.48	100.22	1	61.3753	1.26e-12	134.56	1	128.541	2.63e-13	138.42	1	100.223	1.99e-19	156.81	1	NaN	NaN	NaN	NaN	NaN	NaN	NaN	NaN	NaN	NaN	0.0451628	0.0704199	0.0606233	0.109111	0.168143
356	K4DI92;Q6NW29;D6RCM5;D6RDH6	K4DI92;Q6NW29;D6RCM5;D6RDH6;D6R9C7;E7EV43;Q6NW29-2	RWD domain-containing protein 4	RWDD4	tr|K4DI92|K4DI92_HUMAN RWD domain containing 4A OS=Homo sapiens OX=9606 GN=RWDD4 PE=1 SV=1;sp|Q6NW29|RWDD4_HUMAN RWD domain-containing protein 4 OS=Homo sapiens OX=9606 GN=RWDD4 PE=1 SV=3;tr|E7EV43|E7EV43_HUMAN RWD domain-containing protein 4 OS=Homo sapie						K	150;150;87;55	EQLSKAQK	TAPSSKKKDKKEQLSKAQKRKLADKTDHKGE	EQLSK(0.999)AQK(0.001)	EQLSK(29)AQK(-29)	5	0.99862	28.596	23.544	47.574	0.99862	28.596	0.0948143	47.574									1	NaN	NaN	NaN	NaN	NaN	NaN	NaN	NaN	NaN	NaN	0.959494	0.768143	0.743478	0.847807	1.02013
357	K7EK07;P84243;K7EMV3;A0A590UJJ6;B4DEB1;K7ES00;K7EP01;Q6NXT2	K7EK07;P84243;K7EMV3;A0A590UJJ6;B4DEB1;K7ES00;K7EP01;Q6NXT2	Histone H3;Histone H3.3;Histone H3.3C	H3F3B;H3F3A;H3F3C	tr|K7EK07|K7EK07_HUMAN Histone H3 (Fragment) OS=Homo sapiens OX=9606 GN=H3-3B PE=1 SV=1;sp|P84243|H33_HUMAN Histone H3.3 OS=Homo sapiens OX=9606 GN=H3-3A PE=1 SV=2;tr|K7EMV3|K7EMV3_HUMAN Histone H3 OS=Homo sapiens OX=9606 GN=H3-3B PE=1 SV=1;tr|A0A590UJJ6|A						K	80;80;80;80;80;80;80;80;80	EIAQDFKTDLR	KLPFQRLVREIAQDFKTDLRFQSAAIGALQE;KLPFQRLVREIAQDFKTDLRFQSSAVMALQE	EIAQDFK(1)TDLR	EIAQDFK(98)TDLR	7	1	97.9113	93.122	97.911	1	87.0009	1.21e-05	110.74	1	109.236	4.7e-08	117.98	1	97.9113	5.34e-05	97.911	1	NaN	NaN	NaN	NaN	NaN	NaN	NaN	NaN	NaN	NaN	0.11611	0.0827683	0.0491203	0.105265	0.148359
358	K7EK07;P84243;K7EMV3;A0A590UJJ6;B4DEB1;K7ES00;K7EP01;Q6NXT2	K7EK07;P84243;K7EMV3;A0A590UJJ6;B4DEB1;K7ES00;K7EP01;Q6NXT2	Histone H3;Histone H3.3;Histone H3.3C	H3F3B;H3F3A;H3F3C	tr|K7EK07|K7EK07_HUMAN Histone H3 (Fragment) OS=Homo sapiens OX=9606 GN=H3-3B PE=1 SV=1;sp|P84243|H33_HUMAN Histone H3.3 OS=Homo sapiens OX=9606 GN=H3-3A PE=1 SV=2;tr|K7EMV3|K7EMV3_HUMAN Histone H3 OS=Homo sapiens OX=9606 GN=H3-3B PE=1 SV=1;tr|A0A590UJJ6|A						K	24;24;24;24;24;24;24;24;24;24;24	QLATKAAR	RKSTGGKAPRKQLATKAARKSAPATGGVKKP;RKSTGGKAPRKQLATKAARKSAPSTGGVKKP	QLATK(1)AAR	QLATK(99)AAR	5	1	98.6294	50.978	98.629	1	98.6294	0.00215946	98.629	1	62.5462	0.00157011	103.83	1	98.6294	0.00142258	105.14	1	NaN	NaN	NaN	NaN	NaN	NaN	NaN	NaN	NaN	NaN	0.0491415	0.0249972	0.0340092	0.0498667	0.0541758
359	K7EK07;P84243;K7EMV3;A0A590UJJ6;B4DEB1;K7ES00;K7EP01;Q6NXT2	K7EK07;P84243;K7EMV3;A0A590UJJ6;B4DEB1;K7ES00;K7EP01;Q6NXT2	Histone H3;Histone H3.3;Histone H3.3C	H3F3B;H3F3A;H3F3C	tr|K7EK07|K7EK07_HUMAN Histone H3 (Fragment) OS=Homo sapiens OX=9606 GN=H3-3B PE=1 SV=1;sp|P84243|H33_HUMAN Histone H3.3 OS=Homo sapiens OX=9606 GN=H3-3A PE=1 SV=2;tr|K7EMV3|K7EMV3_HUMAN Histone H3 OS=Homo sapiens OX=9606 GN=H3-3B PE=1 SV=1;tr|A0A590UJJ6|A						K	37;37;37;37;37;37;37	SAPSTGGVKK	ATKAARKSAPSTGGVKKPHRYRPGTVALREI	SAPSTGGVK(0.904)K(0.096)	SAPSTGGVK(9.7)K(-9.7)	9	0.904012	9.73955	70.22	107.79	0.904012	9.73955	0.000207217	114.86	0.865346	8.07971	0.00452857	97.965					1	NaN	NaN	NaN	NaN	NaN	NaN	NaN	NaN	NaN	NaN	0.0636041	0.0314349	0.0208781	0.0290485	0.0450171
360	K7EK07;P84243;K7EMV3;A0A590UJJ6;B4DEB1;K7ES00;K7EP01;Q6NXT2	K7EK07;P84243;K7EMV3;A0A590UJJ6;B4DEB1;K7ES00;K7EP01;Q6NXT2	Histone H3;Histone H3.3;Histone H3.3C	H3F3B;H3F3A;H3F3C	tr|K7EK07|K7EK07_HUMAN Histone H3 (Fragment) OS=Homo sapiens OX=9606 GN=H3-3B PE=1 SV=1;sp|P84243|H33_HUMAN Histone H3.3 OS=Homo sapiens OX=9606 GN=H3-3A PE=1 SV=2;tr|K7EMV3|K7EMV3_HUMAN Histone H3 OS=Homo sapiens OX=9606 GN=H3-3B PE=1 SV=1;tr|A0A590UJJ6|A						K	57;57;57;57;57;57;57;56;57;57;57;57	YQKSTELLIR	YRPGTVALREIRRYQKSTELLIRKLPFQRLV	YQK(1)STELLIR	YQK(100)STELLIR	3	1	101.646	81.439	101.65	1	101.646	6.01e-05	101.65									1	NaN	NaN	NaN	NaN	NaN	NaN	NaN	NaN	NaN	NaN	0.102291	0.0747894	0.0385455	0.0931211	0.163344
361					tr|K7EQN0|K7EQN0_HUMAN Zinc finger protein 532 (Fragment) OS=Homo sapiens OX=9606 GN=ZNF532 PE=1 SV=1;sp|Q9HCE3|ZN532_HUMAN Zinc finger protein 532 OS=Homo sapiens OX=9606 GN=ZNF532 PE=1 SV=2						K	72;1012	SPSPVKKSMETK	MNGKEKLEKKSPSPVKKSMETKKVASPGWT-parkinC	SPSPVK(1)K(1)SMETK(1)	SPSPVK(40)K(40)SMETK(40)	6	1	40.3516	12.147	40.352					1	40.3516	0.0975401	40.352					3	NaN	NaN	NaN	NaN	NaN	NaN	NaN	NaN	NaN	NaN	NaN	NaN	NaN	NaN	NaN
362					tr|K7EQN0|K7EQN0_HUMAN Zinc finger protein 532 (Fragment) OS=Homo sapiens OX=9606 GN=ZNF532 PE=1 SV=1;sp|Q9HCE3|ZN532_HUMAN Zinc finger protein 532 OS=Homo sapiens OX=9606 GN=ZNF532 PE=1 SV=2						K	73;1013	SPSPVKKSMETK	NGKEKLEKKSPSPVKKSMETKKVASPGWT-parkinCW	SPSPVK(1)K(1)SMETK(1)	SPSPVK(40)K(40)SMETK(40)	7	1	40.3516	12.147	40.352					1	40.3516	0.0975401	40.352					3	NaN	NaN	NaN	NaN	NaN	NaN	NaN	NaN	NaN	NaN	NaN	NaN	NaN	NaN	NaN
363					tr|K7EQN0|K7EQN0_HUMAN Zinc finger protein 532 (Fragment) OS=Homo sapiens OX=9606 GN=ZNF532 PE=1 SV=1;sp|Q9HCE3|ZN532_HUMAN Zinc finger protein 532 OS=Homo sapiens OX=9606 GN=ZNF532 PE=1 SV=2						K	78;1018	SPSPVKKSMETK	LEKKSPSPVKKSMETKKVASPGWT-parkinCWECDCL	SPSPVK(1)K(1)SMETK(1)	SPSPVK(40)K(40)SMETK(40)	12	1	40.3516	12.147	40.352					1	40.3516	0.0975401	40.352					3	NaN	NaN	NaN	NaN	NaN	NaN	NaN	NaN	NaN	NaN	NaN	NaN	NaN	NaN	NaN
364	P51148-2;P51148	P51148-2;P51148;K7EIP6	Ras-related protein Rab-5C	RAB5C	tr|K7ERQ8|K7ERQ8_HUMAN PCAF_N domain-containing protein (Fragment) OS=Homo sapiens OX=9606 PE=4 SV=1;tr|K7ERI8|K7ERI8_HUMAN Uncharacterized protein OS=Homo sapiens OX=9606 PE=4 SV=1;tr|K7ENY4|K7ENY4_HUMAN Ras-related protein Rab-5C (Fragment) OS=Homo sapie						K	141;141;72;174;141	ADLASKR	NIVIALAGNKADLASKRAVEFQANETCKCNG;NIVIALAGNKADLASKRAVEFQEAQAYADDN	ADLASK(1)R	ADLASK(87)R	6	1	87.2836	12.548	87.284	1	99.7989	0.101768	99.799	1	87.2836	0.120263	87.284					1	NaN	NaN	NaN	NaN	NaN	NaN	NaN	NaN	NaN	NaN	0.115143	0.0807682	0.100675	0.113709	0.146703
365	P20339-2;P20339;P51148-2;P51148	P20339-2;P20339;P51148-2;P51148;K7EIP6	Ras-related protein Rab-5A;Ras-related protein Rab-5C	RAB5A;RAB5C	tr|K7ERQ8|K7ERQ8_HUMAN PCAF_N domain-containing protein (Fragment) OS=Homo sapiens OX=9606 PE=4 SV=1;tr|K7ERI8|K7ERI8_HUMAN Uncharacterized protein OS=Homo sapiens OX=9606 PE=4 SV=1;tr|K7ENY4|K7ENY4_HUMAN Ras-related protein Rab-5C (Fragment) OS=Homo sapie						K	117;117;48;117;102;116;150;117	NWVKELQR	DITNEESFARAKNWVKELQRQASPNIVIALS;DITNTDTFARAKNWVKELQRQASPNIVIALA	NWVK(1)ELQR	NWVK(78)ELQR	4	1	77.9225	79.009	77.923	1	77.9225	0.00022456	120.46									1	NaN	NaN	NaN	NaN	NaN	NaN	NaN	NaN	NaN	NaN	0.023452	0.0377066	0.0405132	0.0834323	0.104074
1099	P62258;P62258-2;B4DJF2;I3L3T1	P62258;P62258-2;B4DJF2;I3L3T1;K7EIT4;K7EM20;I3L0W5	14-3-3 protein epsilon	YWHAE	sp|P62258|1433E_HUMAN 14-3-3 protein epsilon OS=Homo sapiens OX=9606 GN=YWHAE PE=1 SV=1;sp|P62258-2|1433E_HUMAN Isoform SV of 14-3-3 protein epsilon OS=Homo sapiens OX=9606 GN=YWHAE					Ub 13	K	123;101	VFYYKMK	LIPAANTGESKVFYYKMKGDYHRYLAEFATG	VFYYK(0.997)MK(0.003)	VFYYK(25)MK(-25)	5	0.997122	25.3959	53.035	74.743	0.995155	23.1257	0.0300577	76.592	0.991449	20.6425	0.0546519	66.994	0.997122	25.3959	0.0320371	76.592	1	-0.672978	0.296728	-0.51577	0.975429	2.10156	-0.978681	0.48794	-0.584359	0.0246032	-1.13447	0.0452798	0.0782179	0.0610925	0.123871	0.186837
367	M0QXA7;O95785-3;B9EGQ5;O95785-4;A0A2R8YFV2;O95785;O95785-2	M0QXA7;O95785-3;B9EGQ5;O95785-4;A0A2R8YFV2;O95785;O95785-2	Protein Wiz	WIZ	tr|M0QXA7|M0QXA7_HUMAN Protein Wiz OS=Homo sapiens OX=9606 GN=WIZ PE=1 SV=1;sp|O95785-3|WIZ_HUMAN Isoform 3 of Protein Wiz OS=Homo sapiens OX=9606 GN=WIZ;tr|B9EGQ5|B9EGQ5_HUMAN Protein Wiz OS=Homo sapiens OX=9606 GN=WIZ PE=1 SV=1;sp|O95785-4|WIZ_HUMAN Isof						K	914;911;778;781;1645;1597;740	FVGNIYTLKCR	PQTSLVKFVGNIYTLKCRFCEVEFQGPLSIQ	FVGNIYTLK(1)CR	FVGNIYTLK(120)CR	9	1	117.698	127.7	117.7	1	117.698	4.78e-08	117.7	1	90.1488	0.000802972	90.149	1	117.698	2.17e-12	136.96	1	NaN	NaN	NaN	NaN	NaN	NaN	NaN	NaN	NaN	NaN	0.024786	0.0348581	0.0399183	0.0572588	0.103665
368	M0R0N4;M0QYZ2;P53680;X6R390;P53680-2;M0QZ21	M0R0N4;M0QYZ2;P53680;X6R390;P53680-2;M0QZ21;M0R1S0	AP-2 complex subunit sigma	AP2S1	tr|M0R0N4|M0R0N4_HUMAN AP complex subunit sigma OS=Homo sapiens OX=9606 GN=AP2S1 PE=1 SV=1;tr|M0QYZ2|M0QYZ2_HUMAN AP complex subunit sigma OS=Homo sapiens OX=9606 GN=AP2S1 PE=1 SV=1;sp|P53680|AP2S1_HUMAN AP-2 complex subunit sigma OS=Homo sapiens OX=9606 G						K	132;146;130;144;92;110;80	ETSQTKVLK	DEMFLAGEIRETSQTKVLKQLLMLQSLE___	ETSQTK(0.998)VLK(0.002)	ETSQTK(28)VLK(-28)	6	0.998301	27.6897	54.6	83.948	0.998301	27.6897	0.00295873	83.948	0.993804	22.0518	0.0597078	58.433					1	NaN	NaN	NaN	NaN	NaN	NaN	NaN	NaN	NaN	NaN	0.489887	0.38767	0.390971	0.484431	0.682403
369	M0R2B7;P28340;A0A087WYJ2;M0QZR8	M0R2B7;P28340;A0A087WYJ2;M0QZR8;A0A2R8Y705;A0A2R8Y7K6;M0QXE6;M0QXQ2;M0R3H8	DNA polymerase;DNA polymerase delta catalytic subunit	POLD1	tr|M0R2B7|M0R2B7_HUMAN DNA polymerase OS=Homo sapiens OX=9606 GN=POLD1 PE=1 SV=1;sp|P28340|DPOD1_HUMAN DNA polymerase delta catalytic subunit OS=Homo sapiens OX=9606 GN=POLD1 PE=1 SV=2;tr|A0A087WYJ2|A0A087WYJ2_HUMAN DNA polymerase OS=Homo sapiens OX=9606 G						K	414;414;414;414;38;414	AQTLKVQTFPFLGR	QNFDLPYLISRAQTLKVQTFPFLGRVAGLCS	AQTLK(1)VQTFPFLGR	AQTLK(56)VQTFPFLGR	5	1	56.4815	46.014	56.482	1	56.4815	0.0463718	56.482									1	NaN	NaN	NaN	NaN	NaN	NaN	NaN	NaN	NaN	NaN	NaN	NaN	NaN	NaN	NaN
370	M0R2B7;P28340;A0A087WYJ2;M0QZR8	M0R2B7;P28340;A0A087WYJ2;M0QZR8;A0A2R8Y705;A0A2R8Y7K6;M0QXE6;M0QXQ2;M0R3H8	DNA polymerase;DNA polymerase delta catalytic subunit	POLD1	tr|M0R2B7|M0R2B7_HUMAN DNA polymerase OS=Homo sapiens OX=9606 GN=POLD1 PE=1 SV=1;sp|P28340|DPOD1_HUMAN DNA polymerase delta catalytic subunit OS=Homo sapiens OX=9606 GN=POLD1 PE=1 SV=2;tr|A0A087WYJ2|A0A087WYJ2_HUMAN DNA polymerase OS=Homo sapiens OX=9606 G						K	439;439;439;439;63;439	DSSFQSKQTGR	VAGLCSNIRDSSFQSKQTGRRDTKVVSMVGR	DSSFQSK(1)QTGR	DSSFQSK(72)QTGR	7	1	72.1868	85.733	72.187	1	110.077	0.000230872	110.08	1	72.1868	0.0116537	72.187					1	NaN	NaN	NaN	NaN	NaN	NaN	NaN	NaN	NaN	NaN	NaN	NaN	NaN	NaN	NaN
371	M0R2B7;P28340;A0A087WYJ2;M0QZR8	M0R2B7;P28340;A0A087WYJ2;M0QZR8;A0A2R8Y705;A0A2R8Y7K6;M0QXE6;M0QXQ2;M0R3H8	DNA polymerase;DNA polymerase delta catalytic subunit	POLD1	tr|M0R2B7|M0R2B7_HUMAN DNA polymerase OS=Homo sapiens OX=9606 GN=POLD1 PE=1 SV=1;sp|P28340|DPOD1_HUMAN DNA polymerase delta catalytic subunit OS=Homo sapiens OX=9606 GN=POLD1 PE=1 SV=2;tr|A0A087WYJ2|A0A087WYJ2_HUMAN DNA polymerase OS=Homo sapiens OX=9606 G						K	911;885;861;885;142;94	IDISQLVITKELTR	DLLCNRIDISQLVITKELTRAASDYAGKQAH	IDISQLVITK(1)ELTR	IDISQLVITK(96)ELTR	10	1	95.6505	70.797	95.651	1	95.6505	0.000120521	95.651									1	NaN	NaN	NaN	NaN	NaN	NaN	NaN	NaN	NaN	NaN	NaN	NaN	0.00268623	0.00491475	0.00329764
372	M0R3D4;Q9UI14;M0R1H9	M0R3D4;Q9UI14;M0R1H9;M0QXH1	Prenylated Rab acceptor protein 1	RABAC1	tr|M0R3D4|M0R3D4_HUMAN PRA1 family protein OS=Homo sapiens OX=9606 GN=RABAC1 PE=1 SV=1;sp|Q9UI14|PRAF1_HUMAN Prenylated Rab acceptor protein 1 OS=Homo sapiens OX=9606 GN=RABAC1 PE=1 SV=1						K	5;5	AAQKDQQK	___________MAAQKDQQKDAEAEGLSGTT	AAQK(1)DQQK	AAQK(94)DQQK(-94)	4	1	93.7752	82.534	113.25	1	80.4424	0.000149057	99.919	1	83.7656	0.000297061	99.919	1	93.7752	0.000132351	113.25	1	NaN	NaN	NaN	NaN	NaN	NaN	NaN	NaN	NaN	NaN	0.19216	0.205978	0.322799	0.473437	0.360271
1379	Q7KZF4	Q7KZF4;H7C597	Staphylococcal nuclease domain-containing protein 1	SND1	sp|Q7KZF4|SND1_HUMAN Staphylococcal nuclease domain-containing protein 1 OS=Homo sapiens OX=9606 GN=SND1 PE=1 SV=1	Mitochondrion	unknown			Ub 13	K	249	EADGSETPEPFAAEAKFFTESR	EADGSETPEPFAAEAKFFTESRLLQRDVQII	EADGSETPEPFAAEAK(1)FFTESR	EADGSETPEPFAAEAK(110)FFTESR	16	1	106.025	101.95	106.03	1	106.025	7.48e-10	106.03									1	-0.940762	0.293913	-1.05297	0.479889	2.08781	-0.895219	0.113283	-0.549249	0.463303	NaN	0.00062671	0.002237	0.000480365	0.00247955	0.00457664
374	O00161;O00161-2;H3BR18;H3BM38;H3BNE1;H3BPJ0;H3BV99;H3BP15;H3BQY9	O00161;O00161-2;H3BR18;H3BM38;H3BNE1;H3BPJ0;H3BV99;H3BP15;H3BQY9;H3BR99;H3BNG6;H3BU94	Synaptosomal-associated protein 23;Synaptosomal-associated protein	SNAP23	sp|O00161|SNP23_HUMAN Synaptosomal-associated protein 23 OS=Homo sapiens OX=9606 GN=SNAP23 PE=1 SV=1;tr|H3BR18|H3BR18_HUMAN Synaptosomal-associated protein (Fragment) OS=Homo sapiens OX=9606 GN=SNAP23 PE=1 SV=1;tr|H3BM38|H3BM38_HUMAN Synaptosomal-associate						K	97;97;97;54;48;48	NFESGKAYK	LCVCPCNRTKNFESGKAYKTTWGDGGENSPC	NFESGK(0.998)AYK(0.002)	NFESGK(28)AYK(-28)	6	0.998247	27.5541	37.835	55.567	0.998247	27.5541	0.0587637	55.567									1	NaN	NaN	NaN	NaN	NaN	NaN	NaN	NaN	NaN	NaN	0.230664	0.199444	0.308698	0.380353	0.391145
375	O00161;O00161-2;H3BR18;H3BM38;H3BNE1;H3BPJ0;H3BV99;H3BP15;H3BQY9	O00161;O00161-2;H3BR18;H3BM38;H3BNE1;H3BPJ0;H3BV99;H3BP15;H3BQY9;H3BR99;H3BNG6;H3BU94	Synaptosomal-associated protein 23;Synaptosomal-associated protein	SNAP23	sp|O00161|SNP23_HUMAN Synaptosomal-associated protein 23 OS=Homo sapiens OX=9606 GN=SNAP23 PE=1 SV=1;tr|H3BR18|H3BR18_HUMAN Synaptosomal-associated protein (Fragment) OS=Homo sapiens OX=9606 GN=SNAP23 PE=1 SV=1;tr|H3BM38|H3BM38_HUMAN Synaptosomal-associate						K	91;91;91;48;42;42	TKNFESGK	LNKCCGLCVCPCNRTKNFESGKAYKTTWGDG	TK(1)NFESGK	TK(78)NFESGK(-78)	2	1	78.2638	51.666	78.264	0.999997	54.7223	0.0654741	54.722	1	78.2638	0.014457	78.264	1	78.1489	0.0121334	78.149	1	NaN	NaN	NaN	NaN	NaN	NaN	NaN	NaN	NaN	NaN	0.278879	0.27934	0.599277	0.651642	0.730242
106	Q969G3;Q969G3-2;B4DGM3;A0A2R8Y855;A0A2U3TZQ7;Q969G3-4;Q969G3-3;Q969G3-5;Q969G3-6;A0A2R8Y4T4;A0A2R8Y7I9;A0A2R8Y765;A0A2R8Y7U4;A0A2R8YES3;J3QKS7;J3QR61	Q969G3;Q969G3-2;B4DGM3;A0A2R8Y855;A0A2U3TZQ7;Q969G3-4;Q969G3-3;Q969G3-5;Q969G3-6;A0A2R8Y4T4;A0A2R8Y7I9;A0A2R8Y765;A0A2R8Y7U4;A0A2R8YES3;J3QKS7;J3QR61;A0A2R8YD78;J3KT85;J3QKX6;A0A2R8YEB8;A0A2R8YFC8;J3QL66;A0A2R8YDQ4	SWI/SNF-related matrix-associated actin-dependent regulator of chromatin subfamily E member 1	SMARCE1	sp|Q969G3|SMCE1_HUMAN SWI/SNF-related matrix-associated actin-dependent regulator of chromatin subfamily E member 1 OS=Homo sapiens OX=9606 GN=SMARCE1 PE=1 SV=2;sp|Q969G3-2|SMCE1_HUMAN Isoform 2 of SWI/SNF-related matrix-associated actin-dependent regulato					Ub 12	K	271;271;253;271;236;236;201;236;201;201;236;201;201;207;255;253	FLESTDSFNNELKR	KRKFLESTDSFNNELKRLCGLKVEVDMEKIA	FLESTDSFNNELK(1)R	FLESTDSFNNELK(190)R	13	1	190.099	172.4	190.1	1	122.459	7.3e-08	122.46	1	119.213	1.67e-21	175.48	1	190.099	4.6e-37	190.1	1	-0.390839	0.288613	-0.724424	2.05624	1.38437	-0.31269	-1.07075	-0.539204	0.0546925	-0.746008	0.0199254	0.0754746	0.0501089	0.0823346	0.126165
377	O00291-4;O00291;O00291-3	O00291-4;O00291;O00291-3;C9JMG5	Huntingtin-interacting protein 1	HIP1	sp|O00291-4|HIP1_HUMAN Isoform 4 of Huntingtin-interacting protein 1 OS=Homo sapiens OX=9606 GN=HIP1;sp|O00291|HIP1_HUMAN Huntingtin-interacting protein 1 OS=Homo sapiens OX=9606 GN=HIP1 PE=1 SV=5;sp|O00291-3|HIP1_HUMAN Isoform 3 of Huntingtin-interacting						K	126;155;155;126	MEYHTKNPR	SIYLKLLRTKMEYHTKNPRFPGNLQMSDRQL	MEYHTK(1)NPR	MEYHTK(60)NPR	6	1	59.7997	90.236	59.8	1	128.121	2.73e-07	136.21	1	101.646	0.000455711	101.65	1	59.7997	0.0315742	59.8	1	NaN	NaN	NaN	NaN	NaN	NaN	NaN	NaN	NaN	NaN	0.248428	0.241814	0.3176	0.494035	0.561845
378	O00299	O00299	Chloride intracellular channel protein 1	CLIC1	sp|O00299|CLIC1_HUMAN Chloride intracellular channel protein 1 OS=Homo sapiens OX=9606 GN=CLIC1 PE=1 SV=4						K	135	GLLKALK	NSNPALNDNLEKGLLKALKVLDNYLTSPLPE	GLLK(1)ALK	GLLK(45)ALK(-45)	4	0.999965	44.5924	24.345	75.311	0.999965	44.5924	0.0333402	75.311									1	NaN	NaN	NaN	NaN	NaN	NaN	NaN	NaN	NaN	NaN	0.0136287	0.0525124	0.0377604	0.0397937	0.0763195
379	O00425	O00425;O00425-2;F8WD15	Insulin-like groWT-parkinh factor 2 mRNA-binding protein 3	IGF2BP3	sp|O00425|IF2B3_HUMAN Insulin-like groWT-parkinh factor 2 mRNA-binding protein 3 OS=Homo sapiens OX=9606 GN=IGF2BP3 PE=1 SV=2;sp|O00425-2|IF2B3_HUMAN Isoform 2 of Insulin-like groWT-parkinh factor 2 mRNA-binding protein 3 OS=Homo sapiens OX=9606 GN=IGF2BP3						K	450;69	IAPAEAPDAKVR	AGASIKIAPAEAPDAKVRMVIITGPPEAQFK	IAPAEAPDAK(1)VR	IAPAEAPDAK(87)VR	10	1	87.1843	70.931	87.184	1	87.1843	0.000764398	87.184									1	NaN	NaN	NaN	NaN	NaN	NaN	NaN	NaN	NaN	NaN	0.00530449	0.00405145	0.00549285	0.00692406	0.00913187
380	O00425;Q9NZI8;Q9NZI8-2	O00425;O00425-2;F8WD15;Q9NZI8;Q9NZI8-2	Insulin-like groWT-parkinh factor 2 mRNA-binding protein 3;Insulin-like groWT-parkinh factor 2 mRNA-binding protein 1	IGF2BP3;IGF2BP1	sp|O00425|IF2B3_HUMAN Insulin-like groWT-parkinh factor 2 mRNA-binding protein 3 OS=Homo sapiens OX=9606 GN=IGF2BP3 PE=1 SV=2;sp|Q9NZI8|IF2B1_HUMAN Insulin-like groWT-parkinh factor 2 mRNA-binding protein 1 OS=Homo sapiens OX=9606 GN=IGF2BP1 PE=1 SV=2						K	223;223	NITKQTQSK	GAIIGKEGATIRNITKQTQSKIDVHRKENAG	NITK(1)QTQSK	NITK(39)QTQSK(-39)	4	0.999876	39.0774	32.379	53.751	0.999876	39.0774	0.0931287	53.751									1	NaN	NaN	NaN	NaN	NaN	NaN	NaN	NaN	NaN	NaN	NaN	NaN	NaN	NaN	NaN
381	O00483	O00483	Cytochrome c oxidase subunit NDUFA4	NDUFA4	sp|O00483|NDUA4_HUMAN Cytochrome c oxidase subunit NDUFA4 OS=Homo sapiens OX=9606 GN=NDUFA4 PE=1 SV=1	Mitochondrion	MIM	Significant proteome	Proteome cluster 9		K	10	QIIGQAKK	______MLRQIIGQAKKHPSLIPLFVFIGTG	QIIGQAK(0.878)K(0.122)	QIIGQAK(8.6)K(-8.6)	7	0.877936	8.56877	24.772	75.738	0.877936	8.56877	0.0640495	75.738									1	NaN	NaN	NaN	NaN	NaN	NaN	NaN	NaN	NaN	NaN	NaN	NaN	NaN	NaN	NaN
382	O00560;O00560-3;B4DHN5;E9PBU7;O00560-2;G5EA09	O00560;O00560-3;B4DHN5;E9PBU7;O00560-2;G5EA09	Syntenin-1;Syntenin-1	SDCBP;SDCBP	sp|O00560|SDCB1_HUMAN Syntenin-1 OS=Homo sapiens OX=9606 GN=SDCBP PE=1 SV=1;sp|O00560-3|SDCB1_HUMAN Isoform 3 of Syntenin-1 OS=Homo sapiens OX=9606 GN=SDCBP;sp|O00560-2|SDCB1_HUMAN Isoform 2 of Syntenin-1 OS=Homo sapiens OX=9606 GN=SDCBP;tr|G5EA09|G5EA09_H						K	109;103;108;129	AEIKQGIR	APVTGNDVGIRRAEIKQGIREVILCKDQDGK	AEIK(1)QGIR	AEIK(58)QGIR	4	1	58.2859	13.565	58.286	1	58.2859	0.0508472	58.286									1	NaN	NaN	NaN	NaN	NaN	NaN	NaN	NaN	NaN	NaN	0.114755	0.162519	0.177785	0.189575	0.225963
980	P50502;Q8NFI4;Q3KNR6;H7C3I1;F6VDH7;Q8IZP2	P50502;Q8NFI4;Q3KNR6;H7C3I1;F6VDH7;Q8IZP2;F8WAQ7	Hsc70-interacting protein;Putative protein FAM10A5;Putative protein FAM10A4	ST13;ST13P5;ST13P4	sp|P50502|F10A1_HUMAN Hsc70-interacting protein OS=Homo sapiens OX=9606 GN=ST13 PE=1 SV=2;sp|Q8NFI4|F10A5_HUMAN Putative protein FAM10A5 OS=Homo sapiens OX=9606 GN=ST13P5 PE=5 SV=1					Ub 11	K	364;364	LSAKFGGQA	QSNPKVMNLISKLSAKFGGQA__________	LSAK(1)FGGQA	LSAK(61)FGGQA	4	1	60.9729	50.789	60.973	1	60.9729	0.11439	60.973					1	60.9729	0.11439	60.973	1	-1.22474	0.288168	0.936997	0.402605	1.05751	-2.08213	-0.414239	-0.145825	0.463795	0.717865	0.00938048	0.0157825	0.0309995	0.0266612	0.0340038
384	O14495	O14495	Lipid phosphate phosphohydrolase 3	PPAP2B	sp|O14495|PLPP3_HUMAN Phospholipid phosphatase 3 OS=Homo sapiens OX=9606 GN=PLPP3 PE=1 SV=1						K	15	AIVPESKNGGSPALNNNPR	_MQNYKYDKAIVPESKNGGSPALNNNPRRSG	AIVPESK(1)NGGSPALNNNPR	AIVPESK(61)NGGSPALNNNPR	7	1	60.9487	122.44	60.949	1	60.9487	9.98e-20	135.23									1	NaN	NaN	NaN	NaN	NaN	NaN	NaN	NaN	NaN	NaN	5.81934	4.68255	6.00033	6.0389	7.3423
385	O14495	O14495	Lipid phosphate phosphohydrolase 3	PPAP2B	sp|O14495|PLPP3_HUMAN Phospholipid phosphatase 3 OS=Homo sapiens OX=9606 GN=PLPP3 PE=1 SV=1						K	5	MQNYKYDK	___________MQNYKYDKAIVPESKNGGSP	MQNYK(1)YDK	MQNYK(45)YDK(-45)	5	0.999966	44.6781	43.778	76.899	0.999966	44.6781	0.00186232	76.899									1	NaN	NaN	NaN	NaN	NaN	NaN	NaN	NaN	NaN	NaN	0.450357	0.514616	0.701116	1.08516	1.21716
386	O14672;O14672-2	O14672;O14672-2;C9J9B4;H0YK87;H3BS53;H0YNC5	Disintegrin and metalloproteinase domain-containing protein 10	ADAM10	sp|O14672|ADA10_HUMAN Disintegrin and metalloproteinase domain-containing protein 10 OS=Homo sapiens OX=9606 GN=ADAM10 PE=1 SV=1;sp|O14672-2|ADA10_HUMAN Isoform 2 of Disintegrin and metalloproteinase domain-containing protein 10 OS=Homo sapiens OX=9606 GN=						K	721;420	PLPGTLKR	SNPKLPPPKPLPGTLKRRRPPQPIQQPQRQR	PLPGTLK(1)R	PLPGTLK(110)R	7	1	111.008	67.761	111.01	1	111.008	0.00468269	111.01									1	NaN	NaN	NaN	NaN	NaN	NaN	NaN	NaN	NaN	NaN	0.0291821	0.0459802	0.019544	0.0300421	0.0427309
1151	P78371;F5GWF6;P78371-2;F8VQ14	P78371;F5GWF6;P78371-2;F8VQ14	T-complex protein 1 subunit beta	CCT2	sp|P78371|TCPB_HUMAN T-complex protein 1 subunit beta OS=Homo sapiens OX=9606 GN=CCT2 PE=1 SV=4;tr|F5GWF6|F5GWF6_HUMAN T-complex protein 1 subunit beta OS=Homo sapiens OX=9606 GN=CCT2 PE=1 SV=2;sp|P78371-2|TCPB_HUMAN Isoform 2 of T-complex protein 1 subuni					Ub 10	K	441;441;394	EAVAMESYAKALR	NRTPGKEAVAMESYAKALRMLPTIIADNAGY	EAVAMESYAK(1)ALR	EAVAMESYAK(52)ALR	10	1	51.8748	37.969	51.875	1	51.8748	0.063039	51.875									1	-1.01634	0.287079	-0.261918	-0.13382	0.832072	-1.3718	2.20661	-0.0385314	0.0849634	-0.588326	0.000557291	0.0014898	0.00109703	0.00118868	0.00187971
1642	Q9NVH1-3;Q9NVH1;Q9NVH1-2	Q9NVH1-3;Q9NVH1;Q9NVH1-2;B1AK20;Q5TH61	DnaJ homolog subfamily C member 11	DNAJC11	sp|Q9NVH1-3|DJC11_HUMAN Isoform 3 of DnaJ homolog subfamily C member 11 OS=Homo sapiens OX=9606 GN=DNAJC11;sp|Q9NVH1|DJC11_HUMAN DnaJ homolog subfamily C member 11 OS=Homo sapiens OX=9606 GN=DNAJC11 PE=1 SV=2	Mitochondrion	MOM			Ub 4	K	424;476	FVNDKSR	GLIIVNAWYGKFVNDKSRKSEKVKVIDVTVP	FVNDK(1)SR	FVNDK(88)SR	5	1	87.7543	48.948	87.754	1	87.7543	0.0146175	87.754									1	-0.565063	0.261994	2.2456	1.09984	0.291399	-0.78474	-0.793911	-0.605838	-0.550084	-0.599195	0.0655378	0.157974	0.379674	0.251617	0.161261
1291	Q15388	Q15388	Mitochondrial import receptor subunit TOM20 homolog	TOMM20	sp|Q15388|TOM20_HUMAN Mitochondrial import receptor subunit TOM20 homolog OS=Homo sapiens OX=9606 GN=TOMM20 PE=1 SV=1	Mitochondrion	MOM			Ub 4	K	56	AGLSKLPDLK	RRKKQKLAKERAGLSKLPDLKDAEAVQKFFL	AGLSK(1)LPDLK	AGLSK(63)LPDLK(-63)	5	0.999999	62.9425	40.937	74.162	0.999994	52.1279	0.0177496	65.719	0.999999	62.9425	0.00914366	74.162					1	-0.700744	0.226612	2.37513	0.764044	0.480634	-0.629369	-0.590935	-0.714862	-0.525985	-0.684528	0.18986	1.57931	4.945	2.51108	2.0804
1033	P55072	P55072;C9JUP7;C9IZA5	Transitional endoplasmic reticulum ATPase	VCP	sp|P55072|TERA_HUMAN Transitional endoplasmic reticulum ATPase OS=Homo sapiens OX=9606 GN=VCP PE=1 SV=4					Ub 13	K	565	EIFDKAR	MWFGESEANVREIFDKARQAAPCVLFFDELD	EIFDK(1)AR	EIFDK(87)AR	5	1	87.2836	53.926	87.284	1	87.2836	0.0149593	87.284									1	-0.93602	0.204521	-0.520069	0.947077	2.12161	-1.19684	-0.143988	-0.205353	0.528363	-0.799301	0.00415532	0.00695418	0.00517606	0.00877639	0.0116587
391	O14828;O14828-2	O14828;O14828-2	Secretory carrier-associated membrane protein 3	SCAMP3	sp|O14828|SCAM3_HUMAN Secretory carrier-associated membrane protein 3 OS=Homo sapiens OX=9606 GN=SCAMP3 PE=1 SV=3;sp|O14828-2|SCAM3_HUMAN Isoform 2 of Secretory carrier-associated membrane protein 3 OS=Homo sapiens OX=9606 GN=SCAMP3						K	102;76	KQEELNR	STQASAAAATAELLKKQEELNRKAEELDRRE	K(1)QEELNR	K(94)QEELNR	1	1	94.2618	52.968	94.262	1	91.9063	0.0242444	132.08	1	93.4285	0.0910425	93.429	1	94.2618	0.0487002	97.033	1	NaN	NaN	NaN	NaN	NaN	NaN	NaN	NaN	NaN	NaN	0.394766	0.237902	0.400318	0.583631	0.683641
738	P17980;E9PM69;E9PKD5;E9PMD8;R4GNH3;E9PN50	P17980;E9PM69;E9PKD5;E9PMD8;E9PLG2;R4GNH3;E9PN50	26S protease regulatory subunit 6A	PSMC3;PSMC3	sp|P17980|PRS6A_HUMAN 26S proteasome regulatory subunit 6A OS=Homo sapiens OX=9606 GN=PSMC3 PE=1 SV=3;tr|E9PM69|E9PM69_HUMAN 26S proteasome regulatory subunit 6A OS=Homo sapiens OX=9606 GN=PSMC3 PE=1 SV=1;tr|E9PKD5|E9PKD5_HUMAN 26S proteasome regulatory su					Ub 13	K	276;234;237;283;260;239	DAFALAKEK	IGDGAKLVRDAFALAKEKAPSIIFIDELDAI	DAFALAK(0.998)EK(0.002)	DAFALAK(27)EK(-27)	7	0.997977	26.932	50.031	80.688	0.997977	26.932	0.00351262	80.688	0.993302	21.7115	0.029854	61.56					1	-0.824797	0.187823	-0.293661	0.687069	2.23084	-1.05229	0.564764	-0.543111	0.0558575	-1.01249	0.0707361	0.114866	0.0865808	0.132038	0.198715
393	O14828;O14828-2	O14828;O14828-2	Secretory carrier-associated membrane protein 3	SCAMP3	sp|O14828|SCAM3_HUMAN Secretory carrier-associated membrane protein 3 OS=Homo sapiens OX=9606 GN=SCAMP3 PE=1 SV=3;sp|O14828-2|SCAM3_HUMAN Isoform 2 of Secretory carrier-associated membrane protein 3 OS=Homo sapiens OX=9606 GN=SCAMP3						K	313;287	TGASFQKAQQEFAAGVFSNPAVR	KRIHSLYRRTGASFQKAQQEFAAGVFSNPAV	TGASFQK(1)AQQEFAAGVFSNPAVR	TGASFQK(71)AQQEFAAGVFSNPAVR	7	1	70.9174	108.81	70.917	1	70.9174	1.2e-15	124.4									1	NaN	NaN	NaN	NaN	NaN	NaN	NaN	NaN	NaN	NaN	0.146837	0.316572	0.291721	0.462879	0.690611
394	O14880;Q5VV89;Q5VV87	O14880;Q5VV89;Q5VV87	Microsomal glutathione S-transferase 3	MGST3	sp|O14880|MGST3_HUMAN Microsomal glutathione S-transferase 3 OS=Homo sapiens OX=9606 GN=MGST3 PE=1 SV=1;tr|Q5VV89|Q5VV89_HUMAN Microsomal glutathione S-transferase 3 OS=Homo sapiens OX=9606 GN=MGST3 PE=1 SV=1	Mitochondrion	MOM				K	111;125	VLYAYGYYTGEPSKR	GRVLYAYGYYTGEPSKRSRGALGSIALLGLV	VLYAYGYYTGEPSK(1)R	VLYAYGYYTGEPSK(77)R	14	1	76.588	62.558	76.588	1	76.588	0.00682502	76.588									1	NaN	NaN	NaN	NaN	NaN	NaN	NaN	NaN	NaN	NaN	NaN	NaN	NaN	NaN	NaN
395	O14929	O14929;O14929-2;F8W9G7;F8WEW1	Histone acetyltransferase type B catalytic subunit	HAT1	sp|O14929|HAT1_HUMAN Histone acetyltransferase type B catalytic subunit OS=Homo sapiens OX=9606 GN=HAT1 PE=1 SV=1;tr|F8W9G7|F8W9G7_HUMAN Histone acetyltransferase type B catalytic subunit OS=Homo sapiens OX=9606 GN=HAT1 PE=1 SV=1;tr|F8WEW1|F8WEW1_HUMAN His						K	15;15;15	FLVEYKSAVEK	_MAGFGAMEKFLVEYKSAVEKKLAEYKCNTN	FLVEYK(1)SAVEK	FLVEYK(55)SAVEK(-55)	6	0.999997	54.9658	55.022	78.342	0.999887	39.4577	0.0141386	65.5	0.999988	49.1561	0.00755688	73.499	0.999997	54.9658	0.00440038	78.342	1	NaN	NaN	NaN	NaN	NaN	NaN	NaN	NaN	NaN	NaN	0.0392801	0.1427	0.0889558	0.229982	0.370071
396	O14964;O14964-2;I3L1P5	O14964;O14964-2;I3L1P5;I3L1E3;I3L165;I3L2H4	Hepatocyte groWT-parkinh factor-regulated tyrosine kinase substrate	HGS	sp|O14964|HGS_HUMAN Hepatocyte groWT-parkinh factor-regulated tyrosine kinase substrate OS=Homo sapiens OX=9606 GN=HGS PE=1 SV=1;tr|I3L1E3|I3L1E3_HUMAN Hepatocyte groWT-parkinh factor-regulated tyrosine kinase substrate (Fragment) OS=Homo sapiens OX=9606 GN=HGS PE=1 SV=						K	551;220	LEQQKQTVQMR	LQEQEKERQMRLEQQKQTVQMRAQMPAFPLP	LEQQK(1)QTVQMR	LEQQK(84)QTVQMR	5	1	84.1976	69.077	84.198	1	88.5961	4.16e-05	99.283	1	84.1976	0.00183387	84.198					1	NaN	NaN	NaN	NaN	NaN	NaN	NaN	NaN	NaN	NaN	0.0513404	0.0384509	0.0440113	0.0519803	0.0577595
1612	Q9NP58-4;Q9NP58	Q9NP58-4;Q9NP58;Q2M3G0-1;Q2M3G0	ATP-binding cassette sub-family B member 6, mitochondrial	ABCB6	sp|Q9NP58-4|ABCB6_HUMAN Isoform 2 of ATP-binding cassette sub-family B member 6, mitochondrial OS=Homo sapiens OX=9606 GN=ABCB6;sp|Q9NP58|ABCB6_HUMAN ATP-binding cassette sub-family B member 6, mitochondrial OS=Homo sapiens OX=9606 GN=ABCB6 PE=1 SV=1	Mitochondrion	MOM			Ub 13	K	725;771	AIQASLAKVCANR	ALDTSNERAIQASLAKVCANRTTIVVAHRLS	AIQASLAK(1)VCANR	AIQASLAK(92)VCANR	8	1	91.8577	112.8	91.858	1	118.866	3.28e-20	159.99					1	91.8577	0.000590267	91.858	1	0.0787341	0.183763	-0.349035	0.455061	2.09779	-0.974047	0.840141	-0.408233	-0.433931	-1.49025	2.32659	2.42379	1.93073	2.67485	4.19506
1722	Q9Y5K5-2;Q9Y5K5-4;Q9Y5K5-3;Q5LJA5;Q5LJB0	Q9Y5K5-2;Q9Y5K5-4;Q9Y5K5-3;Q5LJA5;Q5LJB0;H0Y4K0;H0Y636	Ubiquitin carboxyl-terminal hydrolase isozyme L5;Ubiquitin carboxyl-terminal hydrolase	UCHL5	sp|Q9Y5K5|UCHL5_HUMAN Ubiquitin carboxyl-terminal hydrolase isozyme L5 OS=Homo sapiens OX=9606 GN=UCHL5 PE=1 SV=3;tr|Q5LJA9|Q5LJA9_HUMAN Ubiquitin carboxyl-terminal hydrolase (Fragment) OS=Homo sapiens OX=9606 GN=UCHL5 PE=1 SV=1;tr|H0Y6Y4|H0Y6Y4_HUMAN Ubiq					Ub 13	K	154;166;45;10;154;154;154;154;145	QQMFEFDTKTSAK	VHNSFARQQMFEFDTKTSAKEEDAFHFVSYV	QQMFEFDTK(1)TSAK	QQMFEFDTK(53)TSAK(-53)	9	0.999995	53.201	141.63	163.51	0.999995	53.201	1.78e-20	163.51					0.999788	36.734	0.000358817	92.856	1	-1.00438	0.176947	-0.741375	0.45591	2.28175	-0.890105	0.172531	-0.62917	0.706321	-0.528428	0.0484578	0.133245	0.0894459	0.18356	0.404416
399	U3KQI8;O14977	U3KQI8;O14977	Antizyme inhibitor 1	AZIN1	tr|U3KQI8|U3KQI8_HUMAN Antizyme inhibitor 1 (Fragment) OS=Homo sapiens OX=9606 GN=AZIN1 PE=1 SV=1;sp|O14977|AZIN1_HUMAN Antizyme inhibitor 1 OS=Homo sapiens OX=9606 GN=AZIN1 PE=1 SV=2						K	117;175	FGTTLKNCR	NIGGEEGNMKFGTTLKNCRHLLECAKELDVQ	FGTTLK(1)NCR	FGTTLK(92)NCR	6	1	92.4393	58.361	92.439	1	71.5012	0.0176976	71.501					1	92.4393	0.00315499	92.439	1	NaN	NaN	NaN	NaN	NaN	NaN	NaN	NaN	NaN	NaN	NaN	NaN	NaN	NaN	NaN
400	O14980	O14980;C9JKM9;C9J673;C9IZS4;C9JQ02;C9JV99;H7BZC5;F8WF71;C9IYM2;C9JF49	Exportin-1	XPO1	sp|O14980|XPO1_HUMAN Exportin-1 OS=Homo sapiens OX=9606 GN=XPO1 PE=1 SV=1						K	455	DTDSINLYKNMR	VVREFMKDTDSINLYKNMRETLVYLTHLDYV	DTDSINLYK(1)NMR	DTDSINLYK(140)NMR	9	1	138.763	127.14	138.76	1	88.441	1.1e-13	145.28	1	127.831	1.56e-13	143.24	1	138.763	2.55e-13	138.76	1	NaN	NaN	NaN	NaN	NaN	NaN	NaN	NaN	NaN	NaN	0.0262244	0.0420774	0.0489717	0.0688235	0.0951612
1024	P54727;Q5W0S5	P54727;Q5W0S5;Q5W0S4;P54727-2;H0Y579	UV excision repair protein RAD23 homolog B	RAD23B	sp|P54727|RD23B_HUMAN UV excision repair protein RAD23 homolog B OS=Homo sapiens OX=9606 GN=RAD23B PE=1 SV=1;tr|Q5W0S5|Q5W0S5_HUMAN UV excision repair protein RAD23 homolog B (Fragment) OS=Homo sapiens OX=9606 GN=RAD23B PE=1 SV=1;tr|Q5W0S4|Q5W0S4_HUMAN UV					Ub 13	K	60;60;39	ILNDDTALKEYK	KLIYAGKILNDDTALKEYKIDEKNFVVVMVT	ILNDDTALK(0.998)EYK(0.002)	ILNDDTALK(27)EYK(-27)	9	0.997884	26.735	72.941	94.191	0.997884	26.735	0.000282559	94.191	0	0							1	-1.0096	0.172098	-0.386027	0.909747	2.12139	-0.870646	0.592191	-0.774483	0.112993	-0.86766	0.00633053	0.0119488	0.00929524	0.0154558	0.0212164
1434	Q8NBU5;Q8NBU5-2	Q8NBU5;Q8NBU5-2	ATPase family AAA domain-containing protein 1	ATAD1	sp|Q8NBU5|ATAD1_HUMAN ATPase family AAA domain-containing protein 1 OS=Homo sapiens OX=9606 GN=ATAD1 PE=1 SV=1;sp|Q8NBU5-2|ATAD1_HUMAN Isoform 2 of ATPase family AAA domain-containing protein 1 OS=Homo sapiens OX=9606 GN=ATAD1	Mitochondrion	MOM			Ub 4	K	53;53	VEAQKQAEK	VDAIDPTRKQKVEAQKQAEKLMKQIGVKNVK	VEAQK(0.997)QAEK(0.003)	VEAQK(26)QAEK(-26)	5	0.997498	26.0059	21.676	44.318	0.997498	26.0059	0.112319	44.318									1	-0.625911	0.140339	2.40324	0.589092	0.62952	-0.866242	-0.635486	-0.670384	-0.457729	-0.506445	0.00473527	0.0161655	0.0499216	0.0228596	0.0234627
403	O15121	O15121	Sphingolipid delta(4)-desaturase DES1	DEGS1	sp|O15121|DEGS1_HUMAN Sphingolipid delta(4)-desaturase DES1 OS=Homo sapiens OX=9606 GN=DEGS1 PE=1 SV=1						K	29	EILAKYPEIK	YTDQPHADRRREILAKYPEIKSLMKPDPNLI	EILAK(1)YPEIK	EILAK(48)YPEIK(-48)	5	0.999984	47.9639	40.611	67.726	0.999984	47.9639	0.0157046	67.726									1	NaN	NaN	NaN	NaN	NaN	NaN	NaN	NaN	NaN	NaN	NaN	NaN	NaN	NaN	NaN
56	S4R456;K7EM56;A0A0B4J2B4;K7EJ78;S4R417;K7EQJ5;K7ELC2;P62841	S4R456;K7EM56;A0A0B4J2B4;K7EJ78;S4R417;K7EQJ5;K7ELC2;P62841	40S ribosomal protein S15	RPS15	tr|S4R456|S4R456_HUMAN 40S ribosomal protein S15 (Fragment) OS=Homo sapiens OX=9606 GN=RPS15 PE=1 SV=1;tr|K7EM56|K7EM56_HUMAN 40S ribosomal protein S15 OS=Homo sapiens OX=9606 GN=RPS15 PE=1 SV=2;tr|A0A0B4J2B4|A0A0B4J2B4_HUMAN 40S ribosomal protein S15 OS=H					Ub 10	K	25;25;31;58;48;58;65;58	QHSLLKR	RRLNRGLRRKQHSLLKRLRKAKKEAPPMEKP	QHSLLK(1)R	QHSLLK(110)R	6	1	113.412	73.049	113.41	1	128.365	0.00813932	135.77					1	113.412	0.0167956	113.41	1	-0.642403	0.140116	0.227346	0.736258	0.381653	-1.19562	2.17642	-0.0985914	-0.576147	-1.14904	0.0249986	0.0481047	0.043186	0.0697057	0.0813188
405	O15126;A0A087WXB0;O15126-2	O15126;A0A087WXB0;O15126-2;A0A087WZA6;A0A087WU14;A0A087WT-parkinX8	Secretory carrier-associated membrane protein 1	SCAMP1	sp|O15126|SCAM1_HUMAN Secretory carrier-associated membrane protein 1 OS=Homo sapiens OX=9606 GN=SCAMP1 PE=1 SV=2;tr|A0A087WXB0|A0A087WXB0_HUMAN Secretory carrier-associated membrane protein OS=Homo sapiens OX=9606 GN=SCAMP1 PE=1 SV=1;tr|A0A087WU14|A0A087W						K	334;308;202	TVQTAAANAASTAASSAAQNAFKGNQI	NAASTAASSAAQNAFKGNQI___________	TVQTAAANAASTAASSAAQNAFK(1)GNQI	TVQTAAANAASTAASSAAQNAFK(120)GNQI	23	1	120.848	99.719	120.85	1	102.161	8.64e-09	102.16					1	120.848	1.49e-19	120.85	1	NaN	NaN	NaN	NaN	NaN	NaN	NaN	NaN	NaN	NaN	0.0394325	0.0770196	0.088881	0.149046	0.178784
406	O15126;A0A087WXB0;O15126-2	O15126;A0A087WXB0;O15126-2;A0A087WZA6;A0A087WU14;A0A087WT-parkinX8	Secretory carrier-associated membrane protein 1	SCAMP1	sp|O15126|SCAM1_HUMAN Secretory carrier-associated membrane protein 1 OS=Homo sapiens OX=9606 GN=SCAMP1 PE=1 SV=2;tr|A0A087WXB0|A0A087WXB0_HUMAN Secretory carrier-associated membrane protein OS=Homo sapiens OX=9606 GN=SCAMP1 PE=1 SV=1;sp|O15126-2|SCAM1_HUM						K	89;63;89;99;37	EHALAQAELLKR	TQIAKEHALAQAELLKRQEELERKAAELDRR	EHALAQAELLK(1)R	EHALAQAELLK(92)R	11	1	92.2466	105.54	92.247	1	92.2466	2.56e-09	132.32									1	NaN	NaN	NaN	NaN	NaN	NaN	NaN	NaN	NaN	NaN	0.55446	0.330573	0.41772	0.64523	0.854973
407	O15126;A0A087WXB0;O15126-2	O15126;A0A087WXB0;O15126-2;A0A087WZA6;A0A087WU14;A0A087WT-parkinX8	Secretory carrier-associated membrane protein 1	SCAMP1	sp|O15126|SCAM1_HUMAN Secretory carrier-associated membrane protein 1 OS=Homo sapiens OX=9606 GN=SCAMP1 PE=1 SV=2;tr|A0A087WXB0|A0A087WXB0_HUMAN Secretory carrier-associated membrane protein OS=Homo sapiens OX=9606 GN=SCAMP1 PE=1 SV=1;sp|O15126-2|SCAM1_HUM						K	97;71;97;107	KAAELDRR	LAQAELLKRQEELERKAAELDRREREMQNLS	K(1)AAELDRR	K(83)AAELDRR	1	1	82.7505	37.033	82.75	1	82.7505	0.0128214	82.75									1	NaN	NaN	NaN	NaN	NaN	NaN	NaN	NaN	NaN	NaN	0.179432	0.238687	0.319795	0.567572	0.583247
1672	Q9UBI6	Q9UBI6	Guanine nucleotide-binding protein G(I)/G(S)/G(O) subunit gamma-12	GNG12	sp|Q9UBI6|GBG12_HUMAN Guanine nucleotide-binding protein G(I)/G(S)/G(O) subunit gamma-12 OS=Homo sapiens OX=9606 GN=GNG12 PE=1 SV=3					Ub 12	K	4	SSKTASTNNIAQAR	____________MSSKTASTNNIAQARRTVQ	SSK(1)TASTNNIAQAR	SSK(160)TASTNNIAQAR	3	1	163.94	165.14	163.94	1	136.635	7.03e-50	211.27	1	172.594	4.11e-38	196.79	1	163.94	3.16e-28	183.67	1	-0.56472	0.135063	0.447372	2.41915	-0.408171	-0.695665	-0.528483	-0.857879	0.713387	-0.660058	0.00400935	NaN	0.00265391	0.00584406	0.00242397
1730	Q9Y6I3-3;Q9Y6I3;Q9Y6I3-1	Q9Y6I3-3;Q9Y6I3;Q9Y6I3-1;D6R907;D6RBI9;D6RBR6;D6RFG3;D6REL6;I6L9I8;Q9H201-2;Q9H201	Epsin-1	EPN1	sp|Q9Y6I3-3|EPN1_HUMAN Isoform 3 of Epsin-1 OS=Homo sapiens OX=9606 GN=EPN1;sp|Q9Y6I3|EPN1_HUMAN Epsin-1 OS=Homo sapiens OX=9606 GN=EPN1 PE=1 SV=2;sp|Q9Y6I3-1|EPN1_HUMAN Isoform 2 of Epsin-1 OS=Homo sapiens OX=9606 GN=EPN1					Ub 13	K	107;107;218	ENMYAVQTLKDFQYVDRDGK	VSQQCKENMYAVQTLKDFQYVDRDGKDQGVN	ENMYAVQTLK(0.999)DFQYVDRDGK(0.001)	ENMYAVQTLK(29)DFQYVDRDGK(-29)	10	0.998715	28.9047	58.379	66.874	0.998715	28.9047	0.00826438	66.874									1	-0.437172	0.129741	-1.03666	0.488113	2.14165	-0.9346	0.887523	-0.633212	0.266116	-0.871505	0.0572604	0.0986964	0.0134438	0.12489	0.245748
1691	Q9UNZ2;Q9UNZ2-5;Q9UNZ2-4;F2Z2K0;Q9UNZ2-6	Q9UNZ2;Q9UNZ2-5;Q9UNZ2-4;F2Z2K0;Q9UNZ2-6;R4GNE6	NSFL1 cofactor p47	NSFL1C	sp|Q9UNZ2|NSF1C_HUMAN NSFL1 cofactor p47 OS=Homo sapiens OX=9606 GN=NSFL1C PE=1 SV=2;sp|Q9UNZ2-5|NSF1C_HUMAN Isoform 3 of NSFL1 cofactor p47 OS=Homo sapiens OX=9606 GN=NSFL1C;sp|Q9UNZ2-4|NSF1C_HUMAN Isoform 2 of NSFL1 cofactor p47 OS=Homo sapiens OX=9606 G					Ub 4	K	124;126;124;124	SPNELVDDLFKGAK	PPRKKSPNELVDDLFKGAKEHGAVAVERVTK	SPNELVDDLFK(0.996)GAK(0.004)	SPNELVDDLFK(24)GAK(-24)	11	0.996143	24.1203	70.613	90.367	0.992475	21.202	0.0319985	58.752	0.996143	24.1203	0.000343048	90.367					1	0.455084	0.128602	2.32962	-0.33226	-0.0767135	0.461188	-0.261165	-1.29721	-0.329901	-1.07725	NaN	NaN	NaN	NaN	NaN
978	P50416;P50416-2	P50416;P50416-2;H3BP22;H3BUV7;H3BUJ0;H3BMD2	Carnitine O-palmitoyltransferase 1, liver isoform	CPT1A	sp|P50416|CPT1A_HUMAN Carnitine O-palmitoyltransferase 1, liver isoform OS=Homo sapiens OX=9606 GN=CPT1A PE=1 SV=2;sp|P50416-2|CPT1A_HUMAN Isoform 2 of Carnitine O-palmitoyltransferase 1, liver isoform OS=Homo sapiens OX=9606 GN=CPT1A	Mitochondrion	MOM	Significant proteome	Proteome cluster 10	Ub 10	K	195;195	YLQSVRPLMKEEDFK	KDTVNRYLQSVRPLMKEEDFKRMTALAQDFA	YLQSVRPLMK(1)EEDFK	YLQSVRPLMK(80)EEDFK(-80)	10	1	79.9719	106.42	130.98	1	68.8386	6.34e-06	112.02					1	79.9719	3.53e-09	130.98	1	-1.03496	0.124423	-0.815178	-0.394191	-0.088035	-0.999099	2.0096	1.07876	0.722001	-0.603326	0.00697832	0.059974	0.0254032	0.0552854	0.0950485
412	O15269	O15269;A0A2R8Y4S0;A0A2R8Y6A2;O15269-2;A0A2R8Y763	Serine palmitoyltransferase 1	SPTLC1	sp|O15269|SPTC1_HUMAN Serine palmitoyltransferase 1 OS=Homo sapiens OX=9606 GN=SPTLC1 PE=1 SV=1;tr|A0A2R8Y4S0|A0A2R8Y4S0_HUMAN Serine palmitoyltransferase 1 OS=Homo sapiens OX=9606 GN=SPTLC1 PE=1 SV=1;tr|A0A2R8Y6A2|A0A2R8Y6A2_HUMAN Serine palmitoyltransfer						K	55;55;55;55	SDLTVKEK	FSKTYKLQERSDLTVKEKEELIEEWQPEPLV	SDLTVK(0.999)EK(0.001)	SDLTVK(32)EK(-32)	6	0.999354	31.8975	33.21	85.064	0.999354	31.8975	0.00733199	85.064	0.998693	28.8317	0.00871867	81.548					1	NaN	NaN	NaN	NaN	NaN	NaN	NaN	NaN	NaN	NaN	0.118317	0.133206	0.207034	0.304845	0.323793
413	O15294;O15294-3;O15294-2;O15294-4	O15294;O15294-3;O15294-2;O15294-4;C9JZL3	UDP-N-acetylglucosamine--peptide N-acetylglucosaminyltransferase 110 kDa subunit	OGT	sp|O15294|OGT1_HUMAN UDP-N-acetylglucosamine--peptide N-acetylglucosaminyltransferase 110 kDa subunit OS=Homo sapiens OX=9606 GN=OGT PE=1 SV=3						K	16	ASSVGNVADSTEPTKR	MASSVGNVADSTEPTKRMLSFQGLAELAHRE	ASSVGNVADSTEPTK(1)R	ASSVGNVADSTEPTK(84)R	15	1	84.2893	123.1	84.289	1	85.2884	2.75e-63	143.97	1	84.2893	1.02e-13	84.289					1	NaN	NaN	NaN	NaN	NaN	NaN	NaN	NaN	NaN	NaN	NaN	NaN	NaN	0.00380584	0.00424414
1247	Q13501;E7EMC7	Q13501;E7EMC7;E3W990;D6RBF1;C9J6J8	Sequestosome-1	SQSTM1	sp|Q13501|SQSTM_HUMAN Sequestosome-1 OS=Homo sapiens OX=9606 GN=SQSTM1 PE=1 SV=1;tr|E7EMC7|E7EMC7_HUMAN Sequestosome-1 OS=Homo sapiens OX=9606 GN=SQSTM1 PE=1 SV=1;tr|E3W990|E3W990_HUMAN Sequestosome-1 (Fragment) OS=Homo sapiens OX=9606 GN=SQSTM1 PE=1 SV=1;					Ub 10	K	13;13;13;13;13	AYLLGKEDAAR	___MASLTVKAYLLGKEDAAREIRRFSFCCS	AYLLGK(1)EDAAR	AYLLGK(92)EDAAR	6	1	91.6557	121.21	91.656	1	151.826	1.67e-16	151.83	1	91.6557	4.43e-05	98.254					1	-1.3341	0.117677	0.577688	-0.0805114	0.07478	-0.568211	2.29925	0.257502	-0.296846	-1.04724	0.0708341	0.144941	0.159937	0.165635	0.196506
415	O15371-2;O15371-3;O15371	O15371-2;O15371-3;O15371;B0QYA5;B0QYA6;B0QYA8;B0QYA4	Eukaryotic translation initiation factor 3 subunit D	EIF3D	sp|O15371-2|EIF3D_HUMAN Isoform 2 of Eukaryotic translation initiation factor 3 subunit D OS=Homo sapiens OX=9606 GN=EIF3D;sp|O15371-3|EIF3D_HUMAN Isoform 3 of Eukaryotic translation initiation factor 3 subunit D OS=Homo sapiens OX=9606 GN=EIF3D;sp|O15371|						K	53;53;53;53;53;53	VADWT-parkinGATYQDKR	RLGKVADWT-parkinGATYQDKRNLRRDKDRRNMLQF	VADWT-parkinGATYQDK(1)R	VADWT-parkinGATYQDK(74)R	12	1	73.9271	53.5	73.927	1	73.9271	0.0184918	73.927									1	NaN	NaN	NaN	NaN	NaN	NaN	NaN	NaN	NaN	NaN	NaN	NaN	NaN	NaN	NaN
67	Q13286;Q13286-3;Q13286-7;Q13286-2;Q13286-6;Q13286-4;A0A1B0GWD3;A0A1B0GV41;A0A1B0GV71;A0A1B0GW34;H3BQ48;A0A0D9SFH9;O95090;O95086;B4DFF3;Q2TA70;H3BPL0;A0A1B0GWH8;F6TI76;Q9UBD8;H3BMN4;H3BR00;A0A1B0GUX3;Q9UP10;Q9UBH5;A0A0D9SF04;Q13286-5;H3BR84	Q13286;Q13286-3;Q13286-7;Q13286-2;Q13286-6;Q13286-4;A0A1B0GWD3;A0A1B0GV41;A0A1B0GV71;A0A1B0GW34;H3BQ48;A0A0D9SFH9;O95090;O95086;B4DFF3;Q2TA70;H3BPL0;A0A1B0GWH8;F6TI76;Q9UBD8;H3BMN4;H3BR00;A0A1B0GUX3;Q9UP10;Q9UBH5;A0A0D9SF04;Q13286-5;H3BR84	Battenin	CLN3	sp|Q13286|CLN3_HUMAN Battenin OS=Homo sapiens OX=9606 GN=CLN3 PE=1 SV=1;sp|Q13286-3|CLN3_HUMAN Isoform 3 of Battenin OS=Homo sapiens OX=9606 GN=CLN3;sp|Q13286-7|CLN3_HUMAN Isoform 7 of Battenin OS=Homo sapiens OX=9606 GN=CLN3;sp|Q13286-2|CLN3_HUMAN Isoform					Ub 4	K	262;262;238;214;163;262;262;179;262;262;163;262;139;160;208;184;109;42;42	TEAPESKPGSSSSLSLR	SAARQPLIRTEAPESKPGSSSSLSLRERWT-parkinV	TEAPESK(1)PGSSSSLSLR	TEAPESK(110)PGSSSSLSLR	7	1	114.627	85.786	114.63	1	97.5791	4.94e-10	106.82	1	103.041	1.26e-12	117.18	1	114.627	4.64e-11	114.63	1	-0.079272	0.116407	2.2792	-0.0675145	-0.775295	1.11496	-0.479652	-0.782104	-0.335647	-0.991079	NaN	NaN	NaN	NaN	NaN
417	O15427	O15427;J3QQV2;J3QSC3;J3QQS9;J3QLE3;J3KTM6;J3QRU2;J3KT83;J3QRA0;J3QRP8;J3KTI8	Monocarboxylate transporter 4	SLC16A3	sp|O15427|MOT4_HUMAN Monocarboxylate transporter 4 OS=Homo sapiens OX=9606 GN=SLC16A3 PE=1 SV=1						K	431	LHKPPADSGVDLR	EPQPEVAAAEEEKLHKPPADSGVDLREVEHF	LHK(1)PPADSGVDLR	LHK(64)PPADSGVDLR	3	1	63.7601	77.099	63.76	1	63.7601	1.81e-05	101.39									1	NaN	NaN	NaN	NaN	NaN	NaN	NaN	NaN	NaN	NaN	0.0610301	0.0629795	0.077046	0.151754	0.165715
103	A0A2R8YFL3;A0A2R8Y7R1;A0A2R8Y4U4;P15260	A0A2R8YFL3;A0A2R8Y7R1;A0A2R8Y4U4;P15260	Interferon gamma receptor 1	IFNGR1	tr|A0A2R8YFL3|A0A2R8YFL3_HUMAN Interferon gamma receptor 1 OS=Homo sapiens OX=9606 GN=IFNGR1 PE=1 SV=1;tr|A0A2R8Y7R1|A0A2R8Y7R1_HUMAN Interferon gamma receptor 1 OS=Homo sapiens OX=9606 GN=IFNGR1 PE=1 SV=1;tr|A0A2R8Y4U4|A0A2R8Y4U4_HUMAN Interferon gamma re					Ub 13	K	258;280;289;299	SATLETKPESK	PKSLISVVRSATLETKPESKYVSLITSYQPF	SATLETK(1)PESK	SATLETK(65)PESK(-65)	7	1	65.4662	90.188	115.57	1	65.4662	5.46e-08	115.57	0.99992	40.9447	0.00496046	76.655	0.99999	49.9981	1.74e-05	108.7	1	-0.866897	0.11406	1.10154	-0.504082	2.32299	-0.744461	-0.202312	-0.669703	0.0212442	-0.572375	11.5043	20.2481	26.8387	13.9196	35.7325
419	O15439;O15439-2;O15439-3;A0A2R8Y6V8;O15439-4	O15439;O15439-2;O15439-3;A0A2R8Y6V8;O15439-4;A0A2R8YDC1	Multidrug resistance-associated protein 4	ABCC4	sp|O15439|MRP4_HUMAN Multidrug resistance-associated protein 4 OS=Homo sapiens OX=9606 GN=ABCC4 PE=1 SV=3;sp|O15439-2|MRP4_HUMAN Isoform 2 of Multidrug resistance-associated protein 4 OS=Homo sapiens OX=9606 GN=ABCC4						K	1265;1218	EYDEPYVLLQNKESLFYK	GRLKEYDEPYVLLQNKESLFYKMVQQLGKAE	EYDEPYVLLQNK(1)ESLFYK	EYDEPYVLLQNK(53)ESLFYK(-53)	12	0.999995	52.861	86.949	105.31	0.999995	52.861	2.58e-08	105.31									1	NaN	NaN	NaN	NaN	NaN	NaN	NaN	NaN	NaN	NaN	NaN	NaN	NaN	NaN	NaN
420	O15439;O15439-2;O15439-3;A0A2R8Y6V8;O15439-4	O15439;O15439-2;O15439-3;A0A2R8Y6V8;O15439-4;A0A2R8YDC1	Multidrug resistance-associated protein 4	ABCC4	sp|O15439|MRP4_HUMAN Multidrug resistance-associated protein 4 OS=Homo sapiens OX=9606 GN=ABCC4 PE=1 SV=3;sp|O15439-2|MRP4_HUMAN Isoform 2 of Multidrug resistance-associated protein 4 OS=Homo sapiens OX=9606 GN=ABCC4;sp|O15439-3|MRP4_HUMAN Isoform 3 of Mul						K	407;407;407;407;332;420	QLPSDGKK	LDEISQRNRQLPSDGKKMVHVQDFTAFWDKA	QLPSDGK(0.925)K(0.075)	QLPSDGK(11)K(-11)	7	0.925117	10.9181	73.313	78.934	0.925117	10.9181	0.0689545	78.934	0.917837	10.4809	0.0283456	87.308					1	NaN	NaN	NaN	NaN	NaN	NaN	NaN	NaN	NaN	NaN	0.084654	0.0661344	0.0867356	0.100192	0.08796
1703	Q9Y277;Q9Y277-2;E5RJN6;E5RHZ6;E5RHE1;E5RFP6	Q9Y277;Q9Y277-2;E5RJN6;E5RHZ6;E5RHE1;E5RFP6;E5RK27;E5RFL1	Voltage-dependent anion-selective channel protein 3	VDAC3	sp|Q9Y277|VDAC3_HUMAN Voltage-dependent anion-selective channel protein 3 OS=Homo sapiens OX=9606 GN=VDAC3 PE=1 SV=1;sp|Q9Y277-2|VDAC3_HUMAN Isoform 2 of Voltage-dependent anion-selective channel protein 3 OS=Homo sapiens OX=9606 GN=VDAC3;tr|E5RJN6|E5RJN6_	Mitochondrion	MOM	Significant proteome	Proteome cluster 13	Ub 13	K	109;110;109;109;110;77	LTLDTIFVPNTGKK	GLKLTLDTIFVPNTGKKSGKLKASYKRDCFS	LTLDTIFVPNTGK(0.924)K(0.076)	LTLDTIFVPNTGK(11)K(-11)	13	0.923941	10.8449	119.1	119.01	0.923941	10.8449	1.64e-12	138.42	0.923941	10.8449	6.74e-09	126.95	0.906703	9.87596	2.44e-08	129.37	1	-0.654575	0.113703	0.432567	1.30679	2.11381	-0.661094	-0.635559	-0.67828	-0.657004	-0.680361	0.117067	1.32128	1.89362	3.87757	7.36418
422	O43175;A0A286YF22;A0A2C9F2M7;A0A286YFA2;A0A286YFL2;A0A286YFM8	O43175;A0A286YF22;A0A2C9F2M7;A0A286YFA2;A0A286YFL2;A0A286YFM8;A0A286YF78;A0A286YER3;A0A286YFC8;A0A286YFB2;A0A286YF34;A0A286YFE1;A0A286YFF3;A0A286YFK5	D-3-phosphoglycerate dehydrogenase	PHGDH	sp|O43175|SERA_HUMAN D-3-phosphoglycerate dehydrogenase OS=Homo sapiens OX=9606 GN=PHGDH PE=1 SV=4;tr|A0A286YF22|A0A286YF22_HUMAN D-3-phosphoglycerate dehydrogenase OS=Homo sapiens OX=9606 GN=PHGDH PE=1 SV=1;tr|A0A2C9F2M7|A0A2C9F2M7_HUMAN D-3-phosphoglycer						K	384;384;384	EASKQADVNLVNAK	CLSPAVIVGLLKEASKQADVNLVNAKLLVKE	EASK(1)QADVNLVNAK	EASK(86)QADVNLVNAK(-86)	4	1	85.6389	75.427	94.023	1	85.6389	0.000189052	94.023									1	NaN	NaN	NaN	NaN	NaN	NaN	NaN	NaN	NaN	NaN	0.0115216	0.0189271	0.0254233	0.0327904	0.0378242
423	O43175;A0A286YF22;A0A2C9F2M7;A0A286YFA2;A0A286YFL2;A0A286YFM8	O43175;A0A286YF22;A0A2C9F2M7;A0A286YFA2;A0A286YFL2;A0A286YFM8;A0A286YF78;A0A286YER3;A0A286YFC8;A0A286YFB2;A0A286YF34;A0A286YFE1;A0A286YFF3;A0A286YFK5	D-3-phosphoglycerate dehydrogenase	PHGDH	sp|O43175|SERA_HUMAN D-3-phosphoglycerate dehydrogenase OS=Homo sapiens OX=9606 GN=PHGDH PE=1 SV=4;tr|A0A286YF22|A0A286YF22_HUMAN D-3-phosphoglycerate dehydrogenase OS=Homo sapiens OX=9606 GN=PHGDH PE=1 SV=1;tr|A0A2C9F2M7|A0A2C9F2M7_HUMAN D-3-phosphoglycer						K	394;394;394	QADVNLVNAKLLVK	LKEASKQADVNLVNAKLLVKEAGLNVTTSHS	QADVNLVNAK(1)LLVK	QADVNLVNAK(34)LLVK(-34)	10	0.999636	34.3857	73.624	92.457	0.999636	34.3857	0.000342202	92.457									1	NaN	NaN	NaN	NaN	NaN	NaN	NaN	NaN	NaN	NaN	NaN	NaN	NaN	NaN	NaN
424	O43396;K7ER96	O43396;K7ER96;K7EPB7;K7EML9;K7EKG2;K7EME7	Thioredoxin-like protein 1	TXNL1	sp|O43396|TXNL1_HUMAN Thioredoxin-like protein 1 OS=Homo sapiens OX=9606 GN=TXNL1 PE=1 SV=3;tr|K7ER96|K7ER96_HUMAN Thioredoxin-like protein 1 (Fragment) OS=Homo sapiens OX=9606 GN=TXNL1 PE=1 SV=1						K	181;177	LYSMKFQGPDNGQGPK	LITVAFNQPVKLYSMKFQGPDNGQGPKYVKI	LYSMK(1)FQGPDNGQGPK	LYSMK(85)FQGPDNGQGPK(-85)	5	1	85.2567	88.332	108.71	1	85.2567	1.66e-07	108.71									1	NaN	NaN	NaN	NaN	NaN	NaN	NaN	NaN	NaN	NaN	0.035245	0.0592583	0.0568523	0.0778255	0.106438
425	O43399;O43399-5;O43399-7;A0A087WYR3;A0A087WZ51;O43399-2;O43399-4;O43399-3;O43399-6	O43399;O43399-5;O43399-7;A0A087WYR3;A0A087WZ51;O43399-2;O43399-4;O43399-3;O43399-6	Tumor protein D54;Tumor protein D54	TPD52L2;TPD52L2	sp|O43399|TPD54_HUMAN Tumor protein D54 OS=Homo sapiens OX=9606 GN=TPD52L2 PE=1 SV=2;sp|O43399-5|TPD54_HUMAN Isoform 5 of Tumor protein D54 OS=Homo sapiens OX=9606 GN=TPD52L2;sp|O43399-7|TPD54_HUMAN Isoform 7 of Tumor protein D54 OS=Homo sapiens OX=9606 GN						K	70;70;70;70;70;70;70;70;47	QVLAAKER	KVEEEIVTLRQVLAAKERHCGELKRRLGLST	QVLAAK(1)ER	QVLAAK(57)ER	6	1	56.9157	19.411	56.916	1	56.9157	0.0564711	56.916	1	56.9157	0.0694907	58.433					1	NaN	NaN	NaN	NaN	NaN	NaN	NaN	NaN	NaN	NaN	0.200776	0.195674	0.281127	0.234919	0.273726
426	O43402;M0R1B0;O43402-2	O43402;M0R1B0;O43402-2	ER membrane protein complex subunit 8	EMC8	sp|O43402|EMC8_HUMAN ER membrane protein complex subunit 8 OS=Homo sapiens OX=9606 GN=EMC8 PE=1 SV=1;sp|O43402-2|EMC8_HUMAN Isoform 2 of ER membrane protein complex subunit 8 OS=Homo sapiens OX=9606 GN=EMC8						K	110;110	DASPNQVAEKVASR	ANERVKDASPNQVAEKVASRIAEGFSDTALI	DASPNQVAEK(1)VASR	DASPNQVAEK(47)VASR	10	1	46.9641	30.74	46.964	1	46.9641	0.106611	46.964									1	NaN	NaN	NaN	NaN	NaN	NaN	NaN	NaN	NaN	NaN	NaN	NaN	NaN	NaN	NaN
78	A0A0G2JIW1;P0DMV9;P0DMV8;P0DMV8-2;V9GZ37	A0A0G2JIW1;P0DMV9;P0DMV8;P0DMV8-2;V9GZ37	Heat shock 70 kDa protein 1B;Heat shock 70 kDa protein 1A	HSPA1B;HSPA1A	tr|A0A0G2JIW1|A0A0G2JIW1_HUMAN Heat shock 70 kDa protein 1B OS=Homo sapiens OX=9606 GN=HSPA1B PE=1 SV=1;sp|P0DMV9|HS71B_HUMAN Heat shock 70 kDa protein 1B OS=Homo sapiens OX=9606 GN=HSPA1B PE=1 SV=1;sp|P0DMV8|HS71A_HUMAN Heat shock 70 kDa protein 1A OS=Hom					Ub 10	K	527;526;526;471;361	YKAEDEVQR	SKEEIERMVQEAEKYKAEDEVQRERVSAKNA	YK(1)AEDEVQR	YK(76)AEDEVQR	2	1	75.509	52.273	75.509	1	75.509	0.00893659	75.509	0	0							1	-0.356789	0.104556	0.17372	0.343089	1.21928	-2.08537	1.30837	0.563757	-0.491099	-0.779507	0.00768985	0.00874029	0.00889777	0.00928341	0.0112784
428	O43684-2;O43684;J3QT28	O43684-2;O43684;J3QT28;J3QSX4	Mitotic checkpoint protein BUB3	BUB3	sp|O43684-2|BUB3_HUMAN Isoform 2 of Mitotic checkpoint protein BUB3 OS=Homo sapiens OX=9606 GN=BUB3;sp|O43684|BUB3_HUMAN Mitotic checkpoint protein BUB3 OS=Homo sapiens OX=9606 GN=BUB3 PE=1 SV=1						K	322;322	QVTDAETKPK	PEDGIFIRQVTDAETKPKST___________	QVTDAETK(0.987)PK(0.013)	QVTDAETK(19)PK(-19)	8	0.987185	18.8669	72.379	104.22	0.987185	18.8669	4.9e-05	104.22	0.985273	18.2545	0.000785471	93.096					1	NaN	NaN	NaN	NaN	NaN	NaN	NaN	NaN	NaN	NaN	0.0726231	0.0580074	0.0757829	0.111759	0.114689
429	O43765;K7EMD6	O43765;K7EMD6	Small glutamine-rich tetratricopeptide repeat-containing protein alpha	SGTA	sp|O43765|SGTA_HUMAN Small glutamine-rich tetratricopeptide repeat-containing protein alpha OS=Homo sapiens OX=9606 GN=SGTA PE=1 SV=1;tr|K7EMD6|K7EMD6_HUMAN Small glutamine-rich tetratricopeptide repeat-containing protein alpha (Fragment) OS=Homo sapiens O						K	137;137	AAAYSKLGNYAGAVQDCER	PANAVYFCNRAAAYSKLGNYAGAVQDCERAI	AAAYSK(1)LGNYAGAVQDCER	AAAYSK(56)LGNYAGAVQDCER	6	1	56.407	43.288	56.407	1	56.407	0.0217419	56.407									1	NaN	NaN	NaN	NaN	NaN	NaN	NaN	NaN	NaN	NaN	0.0117247	0.0164452	0.0230973	0.0345127	0.0395724
430	O43765;K7EMD6	O43765;K7EMD6	Small glutamine-rich tetratricopeptide repeat-containing protein alpha	SGTA	sp|O43765|SGTA_HUMAN Small glutamine-rich tetratricopeptide repeat-containing protein alpha OS=Homo sapiens OX=9606 GN=SGTA PE=1 SV=1						K	160	AICIDPAYSKAYGR	VQDCERAICIDPAYSKAYGRMGLALSSLNKH	AICIDPAYSK(1)AYGR	AICIDPAYSK(130)AYGR	10	1	128.313	138.68	128.31	1	82.0687	7.39e-09	126.34	1	132.587	8.01e-20	158.34	1	128.313	5.14e-09	128.31	1	NaN	NaN	NaN	NaN	NaN	NaN	NaN	NaN	NaN	NaN	0.104725	0.21897	0.135921	0.320999	0.429488
431	O43765;K7EMD6	O43765;K7EMD6	Small glutamine-rich tetratricopeptide repeat-containing protein alpha	SGTA	sp|O43765|SGTA_HUMAN Small glutamine-rich tetratricopeptide repeat-containing protein alpha OS=Homo sapiens OX=9606 GN=SGTA PE=1 SV=1						K	196	ALELDPDNETYKSNLK	YYKKALELDPDNETYKSNLKIAELKLREAPS	ALELDPDNETYK(1)SNLK	ALELDPDNETYK(42)SNLK(-42)	12	0.99993	41.5511	130.5	157.23					0.99993	41.5511	6.43e-20	157.23					1	NaN	NaN	NaN	NaN	NaN	NaN	NaN	NaN	NaN	NaN	NaN	NaN	NaN	NaN	NaN
397	O14975;O14975-2;G3V1R7	O14975;O14975-2;G3V1R7	Very long-chain acyl-CoA synthetase	SLC27A2	sp|O14975|S27A2_HUMAN Very long-chain acyl-CoA synthetase OS=Homo sapiens OX=9606 GN=SLC27A2 PE=1 SV=2;sp|O14975-2|S27A2_HUMAN Isoform 2 of Very long-chain acyl-CoA synthetase OS=Homo sapiens OX=9606 GN=SLC27A2;tr|G3V1R7|G3V1R7_HUMAN Solute carrier family					Ub 13	K	398;345;163	IITYDLIKYDVEK	RVNYLQKKIITYDLIKYDVEKDEPVRDENGY	IITYDLIK(1)YDVEK	IITYDLIK(52)YDVEK(-52)	8	0.999994	52.0394	72.653	103.88	0.999994	52.0394	1.49e-05	103.88									1	-0.622304	0.103424	-0.654312	0.240817	2.55895	-0.429585	0.445592	-0.68613	-0.120155	-0.836296	0.0705911	0.160276	0.0666356	0.177255	0.463727
433	O43765;K7EMD6	O43765;K7EMD6	Small glutamine-rich tetratricopeptide repeat-containing protein alpha	SGTA	sp|O43765|SGTA_HUMAN Small glutamine-rich tetratricopeptide repeat-containing protein alpha OS=Homo sapiens OX=9606 GN=SGTA PE=1 SV=1						K	205	IAELKLR	PDNETYKSNLKIAELKLREAPSPTGGVGSFD	IAELK(1)LR	IAELK(59)LR	5	1	59.2052	10.702	59.205	1	59.2052	0.095432	59.205									1	NaN	NaN	NaN	NaN	NaN	NaN	NaN	NaN	NaN	NaN	NaN	NaN	NaN	NaN	NaN
434	O43765;K7EMD6	O43765;K7EMD6	Small glutamine-rich tetratricopeptide repeat-containing protein alpha	SGTA	sp|O43765|SGTA_HUMAN Small glutamine-rich tetratricopeptide repeat-containing protein alpha OS=Homo sapiens OX=9606 GN=SGTA PE=1 SV=1						K	184	KALELDPDNETYK	LSSLNKHVEAVAYYKKALELDPDNETYKSNL	K(1)ALELDPDNETYK	K(99)ALELDPDNETYK(-99)	1	1	98.9421	85.036	98.942					1	98.9421	0.00015173	98.942					1	NaN	NaN	NaN	NaN	NaN	NaN	NaN	NaN	NaN	NaN	NaN	NaN	NaN	NaN	NaN
1101	P62277;J3KMX5;E9PS50	P62277;J3KMX5;E9PS50	40S ribosomal protein S13	RPS13	sp|P62277|RS13_HUMAN 40S ribosomal protein S13 OS=Homo sapiens OX=9606 GN=RPS13 PE=1 SV=2;tr|J3KMX5|J3KMX5_HUMAN 40S ribosomal protein S13 OS=Homo sapiens OX=9606 GN=RPS13 PE=1 SV=1;tr|E9PS50|E9PS50_HUMAN 40S ribosomal protein S13 (Fragment) OS=Homo sapien					Ub 13	K	39;39;39	EQIYKLAK	TWLKLTSDDVKEQIYKLAKKGLTPSQIGVIL	EQIYK(0.999)LAK(0.001)	EQIYK(31)LAK(-31)	5	0.999276	31.4011	28.399	59.8	0.996449	24.4812	0.0264056	66.692	0.999276	31.4011	0.0598661	59.8					1	-1.1667	0.0968888	0.596483	0.545392	2.23982	-0.783657	0.206652	-0.814188	-0.131866	-0.788835	0.0408259	0.0760627	0.0899945	0.0885698	0.135821
436	O43813;E9PHS0;F8WDS9	O43813;E9PHS0;F8WDS9	LanC-like protein 1	LANCL1	sp|O43813|LANC1_HUMAN Glutathione S-transferase LANCL1 OS=Homo sapiens OX=9606 GN=LANCL1 PE=1 SV=1;tr|E9PHS0|E9PHS0_HUMAN Glutathione S-transferase LANCL1 (Fragment) OS=Homo sapiens OX=9606 GN=LANCL1 PE=1 SV=1						K	128;128	MNNEKQAEDCITR	PLAVAAVLYHKMNNEKQAEDCITRLIHLNKI	MNNEK(1)QAEDCITR	MNNEK(83)QAEDCITR	5	1	83.2035	74.153	83.204	1	83.2035	0.0014098	83.204									1	NaN	NaN	NaN	NaN	NaN	NaN	NaN	NaN	NaN	NaN	NaN	NaN	NaN	NaN	NaN
437	O60220	O60220;A0A2R8YDA8	Mitochondrial import inner membrane translocase subunit Tim8 A	TIMM8A	sp|O60220|TIM8A_HUMAN Mitochondrial import inner membrane translocase subunit Tim8 A OS=Homo sapiens OX=9606 GN=TIMM8A PE=1 SV=1	Mitochondrion	MIM	Significant proteome	Proteome cluster 14		K	86	LEQTQKSK	IDTSQFILNRLEQTQKSKPVFSESLSD____	LEQTQK(0.98)SK(0.02)	LEQTQK(17)SK(-17)	6	0.97989	16.8777	37.155	68.224	0.967445	14.7301	0.0121334	78.149	0.97989	16.8777	0.0244976	68.224	0.952336	13.006	0.0139646	76.679	1	NaN	NaN	NaN	NaN	NaN	NaN	NaN	NaN	NaN	NaN	0.186694	0.244908	2.21018	1.58859	1.70208
438	O60220	O60220;A0A2R8YDA8	Mitochondrial import inner membrane translocase subunit Tim8 A	TIMM8A	sp|O60220|TIM8A_HUMAN Mitochondrial import inner membrane translocase subunit Tim8 A OS=Homo sapiens OX=9606 GN=TIMM8A PE=1 SV=1	Mitochondrion	MIM	Significant proteome	Proteome cluster 14		K	88	SKPVFSESLSD	TSQFILNRLEQTQKSKPVFSESLSD______	SK(1)PVFSESLSD	SK(74)PVFSESLSD	2	1	73.985	55.949	73.985	1	73.985	0.0728123	73.985									1	NaN	NaN	NaN	NaN	NaN	NaN	NaN	NaN	NaN	NaN	NaN	NaN	NaN	NaN	NaN
1277	Q14974;Q14974-2;J3KTM9	Q14974;Q14974-2;J3KTM9;J3QKQ5;J3QR48;J3KS06;J3QRG4	Importin subunit beta-1	KPNB1	sp|Q14974|IMB1_HUMAN Importin subunit beta-1 OS=Homo sapiens OX=9606 GN=KPNB1 PE=1 SV=2;sp|Q14974-2|IMB1_HUMAN Isoform 2 of Importin subunit beta-1 OS=Homo sapiens OX=9606 GN=KPNB1;tr|J3KTM9|J3KTM9_HUMAN Importin subunit beta-1 (Fragment) OS=Homo sapiens O					Ub 13	K	537;392;351;196	SSAYESLMEIVKNSAK	NNLRSSAYESLMEIVKNSAKDCYPAVQKTTL	SSAYESLMEIVK(1)NSAK	SSAYESLMEIVK(55)NSAK(-55)	12	0.999997	55.0927	123.62	134.9	0.999997	55.0927	2.81e-14	134.9									1	-0.983193	0.0923745	-0.691724	0.0304631	2.17626	-0.878765	1.09313	-0.576539	0.356539	-0.618544	0.00727968	0.0156371	0.00954447	0.015156	0.0318294
442	O60260_C431A;O60260-2;O60260;B1AKC3;O60260-5;O60260-7;O60260-8;O60260-6	O60260_C431A;O60260-2;O60260;B1AKC3;O60260-5;O60260-7;O60260-8;O60260-6;O60260-4;A0A087X1E2;A0A087X0Z9;A0A087WU39;A0A087WX46	E3 ubiquitin-protein ligase parkin	PARK2	sp|O60260_C431A|PRKNC431A_HUMAN E3 ubiquitin-protein ligase parkin C431A OS=Homo sapiens OX=9606 GN=PRKN PE=1 SV=2;sp|O60260-2|PRKN_HUMAN Isoform 2 of E3 ubiquitin-protein ligase parkin OS=Homo sapiens OX=9606 GN=PRKN;sp|O60260|PRKN_HUMAN E3 ubiquitin-prot	Mitochondrion	MOM				K	408;380;408;330;358;259;217;119	WEAASKETIK	VDERAAEQARWEAASKETIKKTTKPCPRCHV	WEAASK(1)ETIK	WEAASK(52)ETIK(-52)	6	0.999994	52.071	58.511	88.496	0.999994	52.071	0.00145121	88.496									1	NaN	NaN	NaN	NaN	NaN	NaN	NaN	NaN	NaN	NaN	0.254212	0.404588	0.552823	0.949629	1.43834
1425	Q8NBN3;Q8NBN3-3	Q8NBN3;Q8NBN3-3;Q8NBN3-2;H3BM87;H3BSZ0;H3BUZ1;H3BPJ4;H3BMU0	Transmembrane protein 87A	TMEM87A	sp|Q8NBN3|TM87A_HUMAN Transmembrane protein 87A OS=Homo sapiens OX=9606 GN=TMEM87A PE=1 SV=3;sp|Q8NBN3-3|TM87A_HUMAN Isoform 3 of Transmembrane protein 87A OS=Homo sapiens OX=9606 GN=TMEM87A					Ub 13	K	496;435	ESFEGMKMR	DEQKEPMLKESFEGMKMRSTKQEPNGNSKVN	ESFEGMK(1)MR	ESFEGMK(110)MR	7	1	106.926	88.146	106.93	1	106.926	0.000288882	106.93									1	-0.943403	0.0896618	-0.577369	0.948037	2.05201	-0.89617	0.260892	-0.79054	0.687622	-0.830739	0.704748	1.24328	0.895561	1.69075	2.26625
444	O60488-2;O60488	O60488-2;O60488;D6RF95;D6RDA8;D6RD96;H0Y9A0	Long-chain-fatty-acid--CoA ligase 4	ACSL4	sp|O60488-2|ACSL4_HUMAN Isoform Short of Long-chain-fatty-acid--CoA ligase 4 OS=Homo sapiens OX=9606 GN=ACSL4;sp|O60488|ACSL4_HUMAN Long-chain-fatty-acid--CoA ligase 4 OS=Homo sapiens OX=9606 GN=ACSL4 PE=1 SV=2			Significant proteome	Proteome cluster 13		K	620;661	EAANAMKLER	EAEILKEIREAANAMKLERFEIPIKVRLSPE	EAANAMK(1)LER	EAANAMK(91)LER	7	1	90.9131	61.681	90.913	1	77.6404	0.000818684	92.866	1	71.5551	0.00488321	78.342	1	90.9131	0.00110133	90.913	1	NaN	NaN	NaN	NaN	NaN	NaN	NaN	NaN	NaN	NaN	0.0158954	0.0214313	0.030528	0.0475999	0.0658018
445	O60488-2;O60488	O60488-2;O60488;D6RF95;D6RDA8;D6RD96;H0Y9A0	Long-chain-fatty-acid--CoA ligase 4	ACSL4	sp|O60488-2|ACSL4_HUMAN Isoform Short of Long-chain-fatty-acid--CoA ligase 4 OS=Homo sapiens OX=9606 GN=ACSL4;sp|O60488|ACSL4_HUMAN Long-chain-fatty-acid--CoA ligase 4 OS=Homo sapiens OX=9606 GN=ACSL4 PE=1 SV=2			Significant proteome	Proteome cluster 13		K	629;670	FEIPIKVR	EAANAMKLERFEIPIKVRLSPEPWT-parkinPETGLV	FEIPIK(1)VR	FEIPIK(90)VR	6	1	89.5498	53.454	89.55	1	89.5498	0.000247853	117.02									1	NaN	NaN	NaN	NaN	NaN	NaN	NaN	NaN	NaN	NaN	0.00142961	0.0522741	0.0436874	0.0216471	0.0338122
446	O60488-2;O60488	O60488-2;O60488;D6RF95;D6RDA8;D6RD96;H0Y9A0	Long-chain-fatty-acid--CoA ligase 4	ACSL4	sp|O60488-2|ACSL4_HUMAN Isoform Short of Long-chain-fatty-acid--CoA ligase 4 OS=Homo sapiens OX=9606 GN=ACSL4;sp|O60488|ACSL4_HUMAN Long-chain-fatty-acid--CoA ligase 4 OS=Homo sapiens OX=9606 GN=ACSL4 PE=1 SV=2			Significant proteome	Proteome cluster 13		K	313;354	IGYSSPLTLSDQSSKIK	RIGYSSPLTLSDQSSKIKKGSKGDCTVLKPT	IGYSSPLTLSDQSSK(0.984)IK(0.016)	IGYSSPLTLSDQSSK(18)IK(-18)	15	0.984456	18.0164	87.72	113.59	0.984456	18.0164	1.06e-10	113.59									1	NaN	NaN	NaN	NaN	NaN	NaN	NaN	NaN	NaN	NaN	0.0255907	0.0751808	0.0816551	0.114067	0.181038
447	O60488-2;O60488	O60488-2;O60488;D6RF95;D6RDA8;D6RD96;H0Y9A0	Long-chain-fatty-acid--CoA ligase 4	ACSL4	sp|O60488-2|ACSL4_HUMAN Isoform Short of Long-chain-fatty-acid--CoA ligase 4 OS=Homo sapiens OX=9606 GN=ACSL4;sp|O60488|ACSL4_HUMAN Long-chain-fatty-acid--CoA ligase 4 OS=Homo sapiens OX=9606 GN=ACSL4 PE=1 SV=2			Significant proteome	Proteome cluster 13		K	342;383	IYKNVMSK	PTLMAAVPEIMDRIYKNVMSKVQEMNYIQKT	IYK(1)NVMSK	IYK(83)NVMSK(-83)	3	1	83.3869	62.001	93.374	1	74.7562	0.00745852	84.743	1	83.3869	0.00405478	93.374					1	NaN	NaN	NaN	NaN	NaN	NaN	NaN	NaN	NaN	NaN	0.0468669	0.839837	0.8326	0.271145	0.295187
448	O60488-2;O60488	O60488-2;O60488;D6RF95;D6RDA8;D6RD96;H0Y9A0	Long-chain-fatty-acid--CoA ligase 4	ACSL4	sp|O60488-2|ACSL4_HUMAN Isoform Short of Long-chain-fatty-acid--CoA ligase 4 OS=Homo sapiens OX=9606 GN=ACSL4;sp|O60488|ACSL4_HUMAN Long-chain-fatty-acid--CoA ligase 4 OS=Homo sapiens OX=9606 GN=ACSL4 PE=1 SV=2			Significant proteome	Proteome cluster 13		K	661;702	NHYLKDIER	DAFKLKRKELRNHYLKDIERMYGGK______	NHYLK(1)DIER	NHYLK(110)DIER	5	1	111.607	81.863	111.61	1	111.607	0.00100527	111.61									1	NaN	NaN	NaN	NaN	NaN	NaN	NaN	NaN	NaN	NaN	0.00322926	0.00937778	0.00916572	0.0154308	0.0129092
449	O60488-2;O60488	O60488-2;O60488;D6RF95;D6RDA8;D6RD96;H0Y9A0	Long-chain-fatty-acid--CoA ligase 4	ACSL4	sp|O60488-2|ACSL4_HUMAN Isoform Short of Long-chain-fatty-acid--CoA ligase 4 OS=Homo sapiens OX=9606 GN=ACSL4;sp|O60488|ACSL4_HUMAN Long-chain-fatty-acid--CoA ligase 4 OS=Homo sapiens OX=9606 GN=ACSL4 PE=1 SV=2;tr|H0Y9A0|H0Y9A0_HUMAN Long-chain-fatty-acid-			Significant proteome	Proteome cluster 13		K	360;401;5	TLFKIGYDYK	MSKVQEMNYIQKTLFKIGYDYKLEQIKKGYD	TLFK(1)IGYDYK	TLFK(37)IGYDYK(-37)	4	0.999815	37.3364	33.719	50.292	0.999815	37.3364	0.114613	50.292									1	NaN	NaN	NaN	NaN	NaN	NaN	NaN	NaN	NaN	NaN	NaN	NaN	NaN	NaN	NaN
854	P32754;A0A0B4J1R4;P32754-2	P32754;A0A0B4J1R4;P32754-2	4-hydroxyphenylpyruvate dioxygenase	HPD	sp|P32754|HPPD_HUMAN 4-hydroxyphenylpyruvate dioxygenase OS=Homo sapiens OX=9606 GN=HPD PE=1 SV=2;tr|A0A0B4J1R4|A0A0B4J1R4_HUMAN 4-hydroxyphenylpyruvate dioxygenase OS=Homo sapiens OX=9606 GN=HPD PE=1 SV=1;sp|P32754-2|HPPD_HUMAN Isoform 2 of 4-hydroxypheny					Ub 10	K	297;297;258	GLEFLSVPSTYYKQLR	RERGLEFLSVPSTYYKQLREKLKTAKIKVKE	GLEFLSVPSTYYK(1)QLR	GLEFLSVPSTYYK(110)QLR	13	1	112.022	93.631	112.02	1	112.022	2.8e-07	112.02									1	-0.882188	0.0811259	-0.607788	-0.205456	0.41197	-0.532379	2.59365	-0.641629	0.198009	-0.415315	0.0102272	0.0261571	0.0147648	0.021418	0.0316282
451	Q5QPK2;O60762;H0Y368	Q5QPK2;O60762;H0Y368;Q5QPJ9	Dolichol-phosphate mannosyltransferase subunit 1	DPM1	tr|Q5QPK2|Q5QPK2_HUMAN Dolichol-phosphate mannosyltransferase subunit 1 OS=Homo sapiens OX=9606 GN=DPM1 PE=1 SV=1;sp|O60762|DPM1_HUMAN Dolichol-phosphate mannosyltransferase subunit 1 OS=Homo sapiens OX=9606 GN=DPM1 PE=1 SV=1;tr|H0Y368|H0Y368_HUMAN Dolicho						K	160;160;160	GNGGVYGWDLKR	GTRYKGNGGVYGWDLKRKIISDGVLPCCPGW	GNGGVYGWDLK(1)R	GNGGVYGWDLK(110)R	11	1	107.847	77.07	107.85	1	107.847	5.05e-05	108.56									1	NaN	NaN	NaN	NaN	NaN	NaN	NaN	NaN	NaN	NaN	0.0713406	0.0717012	0.0734514	0.130309	0.148882
17	A0A087WVQ6;Q00610-2;Q00610	A0A087WVQ6;Q00610-2;Q00610;J3KS13;A0A087WX41;P53675-2;P53675;K7EJJ5;J3KSQ2;J3KRF5;J3QL20;F5H5N6	Clathrin heavy chain;Clathrin heavy chain 1	CLTC	tr|A0A087WVQ6|A0A087WVQ6_HUMAN Clathrin heavy chain OS=Homo sapiens OX=9606 GN=CLTC PE=1 SV=1;sp|Q00610-2|CLH1_HUMAN Isoform 2 of Clathrin heavy chain 1 OS=Homo sapiens OX=9606 GN=CLTC;sp|Q00610|CLH1_HUMAN Clathrin heavy chain 1 OS=Homo sapiens OX=9606 GN=					Ub 13	K	1613;1609;1609;546	EYLTKVDK	FAMPYFIQVMKEYLTKVDKLDASESLRKEEE	EYLTK(1)VDK	EYLTK(50)VDK(-50)	5	0.99999	50.1646	59.448	83.005	0.99999	50.1646	0.0081439	83.005	0.99799	26.9592	0.055382	60.436	0.999559	33.5584	0.0223425	69.954	1	0.0181015	0.0763578	-0.475448	0.469797	2.12347	-1.30085	0.916128	-0.470967	-0.251405	-1.10518	0.0235434	0.0262591	0.0242805	0.0309957	0.0474394
1615	Q9NPF0;Q9NPF0-2	Q9NPF0;Q9NPF0-2;M0R100	CD320 antigen	CD320	sp|Q9NPF0|CD320_HUMAN CD320 antigen OS=Homo sapiens OX=9606 GN=CD320 PE=1 SV=1;sp|Q9NPF0-2|CD320_HUMAN Isoform 2 of CD320 antigen OS=Homo sapiens OX=9606 GN=CD320					Ub 13	K	278;236	ESLLLSEQKTSLP	GLLVAMKESLLLSEQKTSLP___________	ESLLLSEQK(1)TSLP	ESLLLSEQK(77)TSLP	9	1	76.8267	95.336	76.827	1	91.9373	3.2e-07	115.18	1	76.8267	6.23e-05	101.64					1	-1.07075	0.0729448	0.141858	0.844992	2.22681	-1.04941	0.243785	-0.706198	0.000215373	-0.704239	0.329908	0.64849	0.633969	0.862167	1.23861
454	P57053;O60814;P06899;U3KQK0;Q99877;Q93079;P62807;P58876;Q99880;Q99879;Q5QNW6;Q16778;P23527;Q5QNW6-2;P33778;Q8N257;Q96A08	P57053;O60814;P06899;Q6DRA6;Q6DN03;U3KQK0;Q99877;Q93079;P62807;P58876;Q99880;Q99879;Q5QNW6;Q16778;P23527;Q5QNW6-2;P33778;Q8N257;Q96A08;A0A2R8Y619	Histone H2B type F-S;Histone H2B type 1-K;Histone H2B type 1-J;Histone H2B;Histone H2B type 1-N;Histone H2B type 1-H;Histone H2B type 1-C/E/F/G/I;Histone H2B type 1-D;Histone H2B type 1-L;Histone H2B type 1-M;Histone H2B type 2-F;Histone H2B type 2-E;Histone H2B type 1-O;Histone H2B type 1-B;Histone H2B type 3-B;Histone H2B type 1-A	H2BFS;HIST1H2BK;HIST1H2BJ;HIST1H2BN;HIST1H2BH;HIST1H2BC;HIST1H2BD;HIST1H2BL;HIST1H2BM;HIST2H2BF;HIST2H2BE;HIST1H2BO;HIST1H2BB;HIST3H2BB;HIST1H2BA	sp|P57053|H2BFS_HUMAN Histone H2B type F-S OS=Homo sapiens OX=9606 GN=H2BFS PE=1 SV=2;sp|O60814|H2B1K_HUMAN Histone H2B type 1-K OS=Homo sapiens OX=9606 GN=H2BC12 PE=1 SV=3;sp|P06899|H2B1J_HUMAN Histone H2B type 1-J OS=Homo sapiens OX=9606 GN=H2BC11 PE=1 S						K	21;21;21;21;21;21;21;21;21;21;21;21;21;21	AVTKAQK	KSAPAPKKGSKKAVTKAQKKDGKKRKRSRKE;KSAPAPKKGSKKAVTKAQKKDGRKRKRSRKE	AVTK(1)AQK	AVTK(52)AQK(-52)	4	0.999994	52.1028	9.2908	71.949	0.999994	52.1028	0.0419533	71.949									1	NaN	NaN	NaN	NaN	NaN	NaN	NaN	NaN	NaN	NaN	0.250421	0.166081	0.198227	0.233131	0.413416
455	P57053;O60814;P06899	P57053;O60814;P06899;Q6DRA6;Q6DN03	Histone H2B type F-S;Histone H2B type 1-K;Histone H2B type 1-J	H2BFS;HIST1H2BK;HIST1H2BJ	sp|P57053|H2BFS_HUMAN Histone H2B type F-S OS=Homo sapiens OX=9606 GN=H2BFS PE=1 SV=2;sp|O60814|H2B1K_HUMAN Histone H2B type 1-K OS=Homo sapiens OX=9606 GN=H2BC12 PE=1 SV=3;sp|P06899|H2B1J_HUMAN Histone H2B type 1-J OS=Homo sapiens OX=9606 GN=H2BC11 PE=1 S						K	121;121;121	AVTKYTSAK	ELAKHAVSEGTKAVTKYTSAK__________	AVTK(1)YTSAK	AVTK(99)YTSAK(-99)	4	1	99.1809	71.508	142.43	1	99.1809	6.08e-07	142.43	1	76.9565	0.00139018	93.178	1	66.6079	0.00416901	79.986	1	NaN	NaN	NaN	NaN	NaN	NaN	NaN	NaN	NaN	NaN	NaN	NaN	NaN	NaN	NaN
456	P57053;O60814;P06899;U3KQK0;Q99877;Q93079;P62807;P58876;Q99880;Q99879;Q5QNW6;Q16778;P23527;Q5QNW6-2;P33778;Q8N257;Q96A08	P57053;O60814;P06899;Q6DRA6;Q6DN03;U3KQK0;Q99877;Q93079;P62807;P58876;Q99880;Q99879;Q5QNW6;Q16778;P23527;Q5QNW6-2;P33778;Q8N257;Q96A08;A0A2R8Y619	Histone H2B type F-S;Histone H2B type 1-K;Histone H2B type 1-J;Histone H2B;Histone H2B type 1-N;Histone H2B type 1-H;Histone H2B type 1-C/E/F/G/I;Histone H2B type 1-D;Histone H2B type 1-L;Histone H2B type 1-M;Histone H2B type 2-F;Histone H2B type 2-E;Histone H2B type 1-O;Histone H2B type 1-B;Histone H2B type 3-B;Histone H2B type 1-A	H2BFS;HIST1H2BK;HIST1H2BJ;HIST1H2BN;HIST1H2BH;HIST1H2BC;HIST1H2BD;HIST1H2BL;HIST1H2BM;HIST2H2BF;HIST2H2BE;HIST1H2BO;HIST1H2BB;HIST3H2BB;HIST1H2BA	sp|P57053|H2BFS_HUMAN Histone H2B type F-S OS=Homo sapiens OX=9606 GN=H2BFS PE=1 SV=2;sp|O60814|H2B1K_HUMAN Histone H2B type 1-K OS=Homo sapiens OX=9606 GN=H2BC12 PE=1 SV=3;sp|P06899|H2B1J_HUMAN Histone H2B type 1-J OS=Homo sapiens OX=9606 GN=H2BC11 PE=1 S						K	117;117;117;117;117;117;117;117;117;117;117;117;117;117;117;117;118;113	HAVSEGTKAVTK	LLPGELAKHAVSEGTKAVTKYTSAK______;LLPGELAKHAVSEGTKAVTKYTSSKKRKRRF	HAVSEGTK(1)AVTK	HAVSEGTK(37)AVTK(-37)	8	0.99982	37.4571	56.014	72.152	0.99982	37.4571	0.00564759	72.152									1	NaN	NaN	NaN	NaN	NaN	NaN	NaN	NaN	NaN	NaN	0.135251	0.106492	0.136721	0.146031	0.280712
457	O60884	O60884;A0A087WT-parkin48;I3L320	DnaJ homolog subfamily A member 2	DNAJA2	sp|O60884|DNJA2_HUMAN DnaJ homolog subfamily A member 2 OS=Homo sapiens OX=9606 GN=DNAJA2 PE=1 SV=1;tr|A0A087WT-parkin48|A0A087WT-parkin48_HUMAN DnaJ homolog subfamily A member 2 (Fragment) OS=Homo sapiens OX=9606 GN=DNAJA2 PE=1 SV=1						K	158;75	SGAVQKCSACR	CSACSGQGGKSGAVQKCSACRGRGVRIMIRQ	SGAVQK(1)CSACR	SGAVQK(98)CSACR	6	1	97.7338	84.055	97.734									1	97.7338	7.05e-05	97.734	1	NaN	NaN	NaN	NaN	NaN	NaN	NaN	NaN	NaN	NaN	NaN	NaN	NaN	NaN	NaN
254	E9PJ81;Q04323;Q04323-2;E9PRQ7;A0A087WT-parkinZ5	E9PJ81;Q04323;Q04323-2;E9PRQ7;A0A087WT-parkinZ5;E9PS08	UBX domain-containing protein 1	UBXN1	tr|E9PJ81|E9PJ81_HUMAN UBX domain-containing protein 1 (Fragment) OS=Homo sapiens OX=9606 GN=UBXN1 PE=1 SV=1;sp|Q04323|UBXN1_HUMAN UBX domain-containing protein 1 OS=Homo sapiens OX=9606 GN=UBXN1 PE=1 SV=2;sp|Q04323-2|UBXN1_HUMAN Isoform 2 of UBX domain-co					Ub 4	K	167;167;167;163;108;25	QRVREKIERDK	REKAEELAARQRVREKIERDKAERAKKYGGS	QRVREK(1)IERDK	QRVREK(40)IERDK(-40)	6	0.999906	40.2505	17.086	55.452					0.999906	40.2505	0.0518436	55.452					1	-1.1805	0.066468	2.18994	-0.726187	0.0143304	0.603493	0.814589	-0.882088	-0.26598	-0.634064	NaN	NaN	NaN	NaN	NaN
398	O14975;O14975-2;G3V1R7	O14975;O14975-2;G3V1R7	Very long-chain acyl-CoA synthetase	SLC27A2	sp|O14975|S27A2_HUMAN Very long-chain acyl-CoA synthetase OS=Homo sapiens OX=9606 GN=SLC27A2 PE=1 SV=2;sp|O14975-2|S27A2_HUMAN Isoform 2 of Very long-chain acyl-CoA synthetase OS=Homo sapiens OX=9606 GN=SLC27A2;tr|G3V1R7|G3V1R7_HUMAN Solute carrier family					Ub 13	K	419;366;184	VPKGEVGLLVCK	DEPVRDENGYCVRVPKGEVGLLVCKITQLTP	VPK(1)GEVGLLVCK	VPK(46)GEVGLLVCK(-46)	3	0.999974	45.832	31.658	45.915	0.999974	45.832	0.102556	45.915									1	-0.334121	0.0538658	-0.108238	0.195801	2.72807	-0.614989	-0.345386	-0.638642	-0.311178	-0.625181	0.0230102	0.0321445	0.0283281	0.0354861	0.0951028
460	O75131;A0A087WYQ3	O75131;A0A087WYQ3;A0A087WXR6;E5RHZ0;H0YB26;A0A087WUS8;E5RFT7;A0A0G2JMP5;Q96A23;O95741;Q9UBL6-2;Q96A23-2;O95741-2;Q9UBL6	Copine-3	CPNE3	sp|O75131|CPNE3_HUMAN Copine-3 OS=Homo sapiens OX=9606 GN=CPNE3 PE=1 SV=1						K	533	NPATKQQK	YFNTYKLLPPKNPATKQQKQ___________	NPATK(1)QQK	NPATK(50)QQK(-50)	5	0.999989	49.6099	48.213	80.684	0.999989	49.6099	0.00905951	80.684									1	NaN	NaN	NaN	NaN	NaN	NaN	NaN	NaN	NaN	NaN	0.0254437	0.0877092	0.115318	0.118741	0.138894
516	O96008;O96008-2	O96008;O96008-2;K7EKG4;K7EJ57	Mitochondrial import receptor subunit TOM40 homolog	TOMM40	sp|O96008|TOM40_HUMAN Mitochondrial import receptor subunit TOM40 homolog OS=Homo sapiens OX=9606 GN=TOMM40 PE=1 SV=1	Mitochondrion	MOM			Ub 13	K	351	NKFQCGFGLTIG	PLTLALGAFLNHRKNKFQCGFGLTIG_____	NK(1)FQCGFGLTIG	NK(71)FQCGFGLTIG	2	1	71.3794	57.385	71.379	1	68.2235	0.0331994	68.224					1	71.3794	0.0428726	71.379	1	-0.631233	0.0480046	0.185298	1.50014	2.06167	-0.43675	-0.592048	-0.678226	-0.70097	-0.755888	0.0254971	0.0511949	0.0965433	0.204199	0.309905
1005	P53985;Q5T8R5;Q5T8R3;P53985-2	P53985;Q5T8R5;Q5T8R3;P53985-2;Q5T8R4	Monocarboxylate transporter 1	SLC16A1	sp|P53985|MOT1_HUMAN Monocarboxylate transporter 1 OS=Homo sapiens OX=9606 GN=SLC16A1 PE=1 SV=3;tr|Q5T8R5|Q5T8R5_HUMAN Monocarboxylate transporter 1 (Fragment) OS=Homo sapiens OX=9606 GN=SLC16A1 PE=1 SV=1;tr|Q5T8R3|Q5T8R3_HUMAN Monocarboxylate transporter					Ub 13	K	219;219;219;219	AGKSGVK	KAGKDKSKASLEKAGKSGVKKDLHDANTDLI	AGK(1)SGVK	AGK(58)SGVK(-58)	3	0.999998	57.5226	21.145	65.676	0.999998	57.5226	0.0580277	65.676	0	0							1	-0.303981	0.0455544	0.198078	1.11118	2.24005	-0.993698	-0.695855	-0.280279	-0.351527	-0.969522	0.449662	0.59536	0.658937	1.03955	1.5101
463	O75165	O75165;A0A3B3IRM0;H0Y8Q2;H0YA63	DnaJ homolog subfamily C member 13	DNAJC13	sp|O75165|DJC13_HUMAN DnaJ homolog subfamily C member 13 OS=Homo sapiens OX=9606 GN=DNAJC13 PE=1 SV=5;tr|H0Y8Q2|H0Y8Q2_HUMAN DnaJ homolog subfamily C member 13 (Fragment) OS=Homo sapiens OX=9606 GN=DNAJC13 PE=1 SV=1						K	1006;103	GMLNAKTR	FHEMQELWT-parkinKGMLNAKTRCWAQGMDGWRPLQ	GMLNAK(1)TR	GMLNAK(82)TR	6	1	81.5478	50.474	81.548	1	81.5478	0.0108019	81.548									1	NaN	NaN	NaN	NaN	NaN	NaN	NaN	NaN	NaN	NaN	NaN	NaN	NaN	NaN	NaN
464	O75165	O75165;A0A3B3IRM0;H0Y8Q2;H0YA63	DnaJ homolog subfamily C member 13	DNAJC13	sp|O75165|DJC13_HUMAN DnaJ homolog subfamily C member 13 OS=Homo sapiens OX=9606 GN=DNAJC13 PE=1 SV=5						K	848	LLLEEDENEESGSIKR	RLLLEEDENEESGSIKRSYEFFNELYHRFLL	LLLEEDENEESGSIK(1)R	LLLEEDENEESGSIK(63)R	15	1	63.0372	49.633	63.037	1	63.0372	0.0229531	63.037									1	NaN	NaN	NaN	NaN	NaN	NaN	NaN	NaN	NaN	NaN	NaN	0.00771773	0.00852977	0.0128137	0.0171825
876	P35998;P35998-2	P35998;P35998-2;C9JLS9	26S protease regulatory subunit 7	PSMC2	sp|P35998|PRS7_HUMAN 26S proteasome regulatory subunit 7 OS=Homo sapiens OX=9606 GN=PSMC2 PE=1 SV=3;tr|C9JLS9|C9JLS9_HUMAN 26S proteasome regulatory subunit 7 (Fragment) OS=Homo sapiens OX=9606 GN=PSMC2 PE=1 SV=1					Ub 13	K	116;116	YIINVKQFAK	IINADSEDPKYIINVKQFAKFVVDLSDQVAP	YIINVK(1)QFAK	YIINVK(50)QFAK(-50)	6	0.99999	50.1163	63.457	87.308	0.99999	50.1163	0.00162313	87.308									1	-1.03889	0.0399034	-0.385993	0.644279	2.07232	-1.11496	0.796257	-0.535069	0.38673	-0.864572	0.0175957	0.0454539	0.0344558	0.061061	0.097938
466	O75419-2;O75419;O75419-3;A0A5F9ZI22;A0A5F9ZH29	O75419-2;O75419;O75419-3;A0A5F9ZI22;A0A5F9ZH29;C9J911;C9K087	Cell division control protein 45 homolog	CDC45	sp|O75419-2|CDC45_HUMAN Isoform 2 of Cell division control protein 45 homolog OS=Homo sapiens OX=9606 GN=CDC45;sp|O75419|CDC45_HUMAN Cell division control protein 45 homolog OS=Homo sapiens OX=9606 GN=CDC45 PE=1 SV=1;sp|O75419-3|CDC45_HUMAN Isoform 3 of Ce						K	482;528;560;289	AFEKAAESTSSR	TDSSDRKNFFGRAFEKAAESTSSRMLHNHFD	AFEK(1)AAESTSSR	AFEK(77)AAESTSSR	4	1	76.5225	77.34	76.522	1	63.0912	0.000792734	86.772	1	76.5225	0.00527472	76.522					1	NaN	NaN	NaN	NaN	NaN	NaN	NaN	NaN	NaN	NaN	0.598441	0.74026	0.782725	0.728276	1.82293
467	O75431-2;O75431;C9JNK6;C9JAZ1	O75431-2;O75431;C9JNK6;C9JAZ1	Metaxin-2	MTX2	sp|O75431-2|MTX2_HUMAN Isoform 2 of Metaxin-2 OS=Homo sapiens OX=9606 GN=MTX2;sp|O75431|MTX2_HUMAN Metaxin-2 OS=Homo sapiens OX=9606 GN=MTX2 PE=1 SV=1;tr|C9JNK6|C9JNK6_HUMAN Metaxin-2 OS=Homo sapiens OX=9606 GN=MTX2 PE=1 SV=1;tr|C9JAZ1|C9JAZ1_HUMAN Metaxin	Mitochondrion	MOM	Significant proteome	Proteome cluster 14		K	227;237;181;214	VKNYSNLLAFCR	ILTTQLTNDELSEKVKNYSNLLAFCRRIEQH	VK(1)NYSNLLAFCR	VK(130)NYSNLLAFCR	2	1	128.88	113.88	128.88	1	79.8202	0.00172999	79.82					1	128.88	3.25e-09	128.88	1	NaN	NaN	NaN	NaN	NaN	NaN	NaN	NaN	NaN	NaN	0.0503408	0.0645714	0.0685111	0.146978	0.263596
272	F5GZS6;P08195;J3KPF3;P08195-3;P08195-4	F5GZS6;P08195;J3KPF3;P08195-3;P08195-4;H0YFS2;F5GZI0;H0YFX4	4F2 cell-surface antigen heavy chain	SLC3A2	tr|F5GZS6|F5GZS6_HUMAN 4F2 cell-surface antigen heavy chain OS=Homo sapiens OX=9606 GN=SLC3A2 PE=1 SV=1;sp|P08195|4F2_HUMAN 4F2 cell-surface antigen heavy chain OS=Homo sapiens OX=9606 GN=SLC3A2 PE=1 SV=3;tr|J3KPF3|J3KPF3_HUMAN 4F2 cell-surface antigen hea					Ub 13	K	91;122;123;60;153;93	EVELNELEPEKQPMNAASGAAMSLAGAEK	EVDMKEVELNELEPEKQPMNAASGAAMSLAG	EVELNELEPEK(1)QPMNAASGAAMSLAGAEK	EVELNELEPEK(66)QPMNAASGAAMSLAGAEK(-66)	11	1	65.9328	75.581	88.014	1	65.9328	4.97e-05	88.014									1	-0.239803	0.0330315	-0.202611	0.990195	2.31422	-0.306914	-0.182941	-0.920561	-0.248784	-1.23583	0.0372534	0.0422366	0.0379327	0.0597184	0.0839007
469	O75459	O75459	P antigen family member 1	PAGE1	sp|O75459|PAGE1_HUMAN P antigen family member 1 OS=Homo sapiens OX=9606 GN=PAGE1 PE=1 SV=2						K	82	TGCELGDGPDTKR	VQPKTGCELGDGPDTKRVCLRNEEQMKLPAE	TGCELGDGPDTK(1)R	TGCELGDGPDTK(120)R	12	1	120.838	94.856	120.84									1	120.838	1.77e-07	120.84	1	NaN	NaN	NaN	NaN	NaN	NaN	NaN	NaN	NaN	NaN	NaN	NaN	NaN	NaN	NaN
1023	P54727;Q5W0S5	P54727;Q5W0S5;Q5W0S4;P54727-2;H0Y579	UV excision repair protein RAD23 homolog B	RAD23B	sp|P54727|RD23B_HUMAN UV excision repair protein RAD23 homolog B OS=Homo sapiens OX=9606 GN=RAD23B PE=1 SV=1;tr|Q5W0S5|Q5W0S5_HUMAN UV excision repair protein RAD23 homolog B (Fragment) OS=Homo sapiens OX=9606 GN=RAD23B PE=1 SV=1					Ub 13	K	24;24	IDIDPEETVKALK	QQQTFKIDIDPEETVKALKEKIESEKGKDAF	IDIDPEETVK(1)ALK	IDIDPEETVK(33)ALK(-33)	10	0.999539	33.361	75.713	97.911	0.999539	33.361	2.82e-05	97.911	0.992319	21.1123	0.00970552	66.393					1	-0.826173	0.0308523	-0.420879	0.991513	2.21757	-0.50689	0.603084	-0.495792	-0.569809	-1.02348	0.0110477	0.018501	0.0145724	0.0268555	0.037518
471	O75534;O75534-2;O75534-4;O75534-3;E9PLT0	O75534;O75534-2;O75534-4;O75534-3;E9PLT0;E9PNG3;E9PLD4;E9PKN4;E9PJK7	Cold shock domain-containing protein E1	CSDE1	sp|O75534|CSDE1_HUMAN Cold shock domain-containing protein E1 OS=Homo sapiens OX=9606 GN=CSDE1 PE=1 SV=2;sp|O75534-2|CSDE1_HUMAN Isoform 2 of Cold shock domain-containing protein E1 OS=Homo sapiens OX=9606 GN=CSDE1;sp|O75534-4|CSDE1_HUMAN Isoform 4 of Cold						K	277;246;323;292;147	VPSKNQNDPLPGR	HFEGTVTKVIPKVPSKNQNDPLPGRIKVDFV	VPSK(1)NQNDPLPGR	VPSK(110)NQNDPLPGR	4	1	108.716	94.043	108.72	1	93.0108	0.000348721	93.011	1	108.716	8.66e-06	108.72					1	NaN	NaN	NaN	NaN	NaN	NaN	NaN	NaN	NaN	NaN	0.00920143	0.00667236	0.00867631	0.0150948	0.0188799
726	P15880;H0YEN5;E9PMM9;E9PQD7;E9PPT0;I3L404	P15880;H0YEN5;E9PMM9;E9PQD7;E9PPT0;I3L404;E9PM36;H3BNG3;H0YE27	40S ribosomal protein S2	RPS2	sp|P15880|RS2_HUMAN 40S ribosomal protein S2 OS=Homo sapiens OX=9606 GN=RPS2 PE=1 SV=2;tr|E9PMM9|E9PMM9_HUMAN 40S ribosomal protein S2 (Fragment) OS=Homo sapiens OX=9606 GN=RPS2 PE=1 SV=1;tr|E9PQD7|E9PQD7_HUMAN 40S ribosomal protein S2 OS=Homo sapiens OX=9					Ub 13	K	65;65;65;65	EWMPVTKLGR	ARGGKAEDKEWMPVTKLGRLVKDMKIKSLEE	EWMPVTK(1)LGR	EWMPVTK(120)LGR	7	1	115.825	84.107	115.82	1	105.524	0.000960816	105.52	1	101.543	0.00114195	101.54	1	115.825	4.92e-07	116.12	1	-0.797287	0.0203349	-0.706332	0.89215	2.08433	-0.967892	0.823672	-0.376146	0.010944	-0.983771	0.019976	0.0356939	0.0278527	0.0456723	0.0848726
473	O75694;O75694-2;E9PF10	O75694;O75694-2;E9PF10	Nuclear pore complex protein Nup155	NUP155	sp|O75694|NU155_HUMAN Nuclear pore complex protein Nup155 OS=Homo sapiens OX=9606 GN=NUP155 PE=1 SV=1;sp|O75694-2|NU155_HUMAN Isoform 2 of Nuclear pore complex protein Nup155 OS=Homo sapiens OX=9606 GN=NUP155;tr|E9PF10|E9PF10_HUMAN Nuclear pore complex pro						K	902;843;838	ESLKEYQK	VQNKTEKERMLRESLKEYQKISNQVDLSNVC	ESLK(1)EYQK	ESLK(85)EYQK(-85)	4	1	85.4037	71.194	107.9	1	85.4037	0.00111002	107.9	1	67.9001	0.00871867	81.548					1	NaN	NaN	NaN	NaN	NaN	NaN	NaN	NaN	NaN	NaN	0.0473359	0.0355379	0.0362379	0.0519682	0.0700025
474	O75694;O75694-2;E9PF10	O75694;O75694-2;E9PF10	Nuclear pore complex protein Nup155	NUP155	sp|O75694|NU155_HUMAN Nuclear pore complex protein Nup155 OS=Homo sapiens OX=9606 GN=NUP155 PE=1 SV=1;sp|O75694-2|NU155_HUMAN Isoform 2 of Nuclear pore complex protein Nup155 OS=Homo sapiens OX=9606 GN=NUP155;tr|E9PF10|E9PF10_HUMAN Nuclear pore complex pro						K	1069;1010;1005	MAKVDQNR	QVASPFLEPHLVRMAKVDQNRVRYMDLLWRY	MAK(1)VDQNR	MAK(80)VDQNR	3	1	80.0981	67.007	80.098	1	80.0981	0.00970526	80.098									1	NaN	NaN	NaN	NaN	NaN	NaN	NaN	NaN	NaN	NaN	0.00666025	0.00812018	0.010264	0.0118698	0.0121674
475	O75694;O75694-2;E9PF10	O75694;O75694-2;E9PF10	Nuclear pore complex protein Nup155	NUP155	sp|O75694|NU155_HUMAN Nuclear pore complex protein Nup155 OS=Homo sapiens OX=9606 GN=NUP155 PE=1 SV=1;sp|O75694-2|NU155_HUMAN Isoform 2 of Nuclear pore complex protein Nup155 OS=Homo sapiens OX=9606 GN=NUP155;tr|E9PF10|E9PF10_HUMAN Nuclear pore complex pro						K	740;681;740	NSQFAGGPLGNPNTTAKVQQR	SQFAGGPLGNPNTTAKVQQRLIGFMRPENGN	NSQFAGGPLGNPNTTAK(1)VQQR	NSQFAGGPLGNPNTTAK(120)VQQR	17	1	122.192	104.33	122.19	1	122.192	5.5e-16	122.19									1	NaN	NaN	NaN	NaN	NaN	NaN	NaN	NaN	NaN	NaN	NaN	NaN	NaN	NaN	NaN
476	O75694;O75694-2;E9PF10	O75694;O75694-2;E9PF10	Nuclear pore complex protein Nup155	NUP155	sp|O75694|NU155_HUMAN Nuclear pore complex protein Nup155 OS=Homo sapiens OX=9606 GN=NUP155 PE=1 SV=1;sp|O75694-2|NU155_HUMAN Isoform 2 of Nuclear pore complex protein Nup155 OS=Homo sapiens OX=9606 GN=NUP155;tr|E9PF10|E9PF10_HUMAN Nuclear pore complex pro						K	890;831;826	QVQNKTEK	SKANELLQRSRQVQNKTEKERMLRESLKEYQ	QVQNK(0.999)TEK(0.001)	QVQNK(30)TEK(-30)	5	0.998931	29.7052	19.533	50.607	0.998931	29.7052	0.0823671	50.607									1	NaN	NaN	NaN	NaN	NaN	NaN	NaN	NaN	NaN	NaN	0.00493644	0.00427344	0.00608958	0.00513133	0.0104304
477	O75695	O75695	Protein XRP2	RP2	sp|O75695|XRP2_HUMAN Protein XRP2 OS=Homo sapiens OX=9606 GN=RP2 PE=1 SV=4						K	273	EVSMKAEDAQR	VGKGFFLVQTKEVSMKAEDAQRVFREKAPDF	EVSMK(1)AEDAQR	EVSMK(61)AEDAQR	5	1	60.6907	58.784	60.691	1	64.4386	0.0150123	64.439	1	60.6907	0.00616609	76.843					1	NaN	NaN	NaN	NaN	NaN	NaN	NaN	NaN	NaN	NaN	0.327516	0.114456	0.175369	0.206394	0.270955
478	O75832;B1AJY7;B1AJY5;O75832-2	O75832;B1AJY7;B1AJY5;O75832-2;B1AJY6	26S proteasome non-ATPase regulatory subunit 10	PSMD10	sp|O75832|PSD10_HUMAN 26S proteasome non-ATPase regulatory subunit 10 OS=Homo sapiens OX=9606 GN=PSMD10 PE=1 SV=1;tr|B1AJY7|B1AJY7_HUMAN 26S proteasome non-ATPase regulatory subunit 10 OS=Homo sapiens OX=9606 GN=PSMD10 PE=1 SV=1;tr|B1AJY5|B1AJY5_HUMAN 26S						K	30;30;30;30;30	ESILADKSLATR	YSGKLEELKESILADKSLATRTDQDSRTALH	ESILADK(1)SLATR	ESILADK(120)SLATR	7	1	117.86	101.6	117.86	1	117.792	1.11e-13	145.23	1	117.86	9.05e-06	117.86					1	NaN	NaN	NaN	NaN	NaN	NaN	NaN	NaN	NaN	NaN	0.0788436	0.0902681	0.0963285	0.150698	0.19276
479	O75886;O75886-2	O75886;O75886-2	Signal transducing adapter molecule 2	STAM2	sp|O75886|STAM2_HUMAN Signal transducing adapter molecule 2 OS=Homo sapiens OX=9606 GN=STAM2 PE=1 SV=1;sp|O75886-2|STAM2_HUMAN Isoform 2 of Signal transducing adapter molecule 2 OS=Homo sapiens OX=9606 GN=STAM2						K	134;134	DPQFSLISATIKSMK	EFQKDPQFSLISATIKSMKEEGITFPPAGSQ	DPQFSLISATIK(1)SMK	DPQFSLISATIK(37)SMK(-37)	12	0.99982	37.4537	119.89	140.84	0.99982	37.4537	6.93e-14	140.84									1	NaN	NaN	NaN	NaN	NaN	NaN	NaN	NaN	NaN	NaN	NaN	NaN	NaN	NaN	NaN
480	O75886;O75886-2	O75886;O75886-2	Signal transducing adapter molecule 2	STAM2	sp|O75886|STAM2_HUMAN Signal transducing adapter molecule 2 OS=Homo sapiens OX=9606 GN=STAM2 PE=1 SV=1						K	343	KHSELSELNVK	QMGPMIDEKLEEIDRKHSELSELNVKVLEAL	K(1)HSELSELNVK	K(140)HSELSELNVK(-140)	1	1	140.3	116.92	140.3	1	140.3	1.14e-12	140.3									1	NaN	NaN	NaN	NaN	NaN	NaN	NaN	NaN	NaN	NaN	NaN	NaN	NaN	NaN	NaN
481	O75955;O75955-2;A0A140T9R1;A0A140T9W4;A2AB09;A0A140T9X0	O75955;O75955-2;A0A140T9R1;A0A140T9W4;A2AB09;A0A140T9X0;A2AB10;A2AB12;A0A140T959;A0A0G2JJQ6;A2AB13;A0A140T9C3;A2AB11;A0A140T974;A0A140T907;A0A140T905;A0A140T910;A2ABJ5;A0A140T957;A0A140T9B1;A0A140T9L9	Flotillin-1	FLOT1	sp|O75955|FLOT1_HUMAN Flotillin-1 OS=Homo sapiens OX=9606 GN=FLOT1 PE=1 SV=3;sp|O75955-2|FLOT1_HUMAN Isoform 2 of Flotillin-1 OS=Homo sapiens OX=9606 GN=FLOT1;tr|A0A140T9R1|A0A140T9R1_HUMAN Flotillin (Fragment) OS=Homo sapiens OX=9606 GN=FLOT1 PE=1 SV=1;tr						K	174;126;104;111;104;174;174;104;174;174;104;158;16;111;79;104;104;79	TAQVQKDAR	DYLHSLGKARTAQVQKDARIGEAEAKRDAGI	TAQVQK(1)DAR	TAQVQK(76)DAR	6	1	76.2278	41.535	76.228	1	76.2278	0.00817104	76.228									1	NaN	NaN	NaN	NaN	NaN	NaN	NaN	NaN	NaN	NaN	0.104121	0.130713	0.188465	0.213987	0.245443
482	O75976;O75976-2	O75976;O75976-2;J3QQJ4	Carboxypeptidase D	CPD	sp|O75976|CBPD_HUMAN Carboxypeptidase D OS=Homo sapiens OX=9606 GN=CPD PE=1 SV=2;sp|O75976-2|CBPD_HUMAN Isoform 2 of Carboxypeptidase D OS=Homo sapiens OX=9606 GN=CPD						K	1356;1109	MMSTGSKK	HDEYEDEIRMMSTGSKKSLLSHEFQDETDTE	MMSTGSK(0.992)K(0.008)	MMSTGSK(21)K(-21)	7	0.992171	21.0289	58.713	113.5	0.992171	21.0289	0.0029383	113.5	0.903173	9.69776	0.0174637	96.492					1	NaN	NaN	NaN	NaN	NaN	NaN	NaN	NaN	NaN	NaN	0.0976355	0.173136	0.252874	0.261115	0.280431
483	O94776;O94776-2	O94776;O94776-2	Metastasis-associated protein MTA2	MTA2	sp|O94776|MTA2_HUMAN Metastasis-associated protein MTA2 OS=Homo sapiens OX=9606 GN=MTA2 PE=1 SV=1;sp|O94776-2|MTA2_HUMAN Isoform 2 of Metastasis-associated protein MTA2 OS=Homo sapiens OX=9606 GN=MTA2						K	611;438	LNPADAPNPVVFVATKDTR	LNPADAPNPVVFVATKDTRALRKALTHLEMR	LNPADAPNPVVFVATK(1)DTR	LNPADAPNPVVFVATK(63)DTR	16	1	62.6838	45.605	62.684	1	59.512	0.0127726	59.512	1	62.6838	0.00276989	62.684					1	NaN	NaN	NaN	NaN	NaN	NaN	NaN	NaN	NaN	NaN	0.0044687	0.00392275	0.00729078	0.00735865	0.00477209
1553	Q99873-3;E9PKG1;Q99873-2;Q99873;Q99873-5;E9PQ98;E9PIX6	Q99873-3;E9PKG1;Q99873-2;Q99873;Q99873-5;E9PQ98;E9PIX6;E9PNR9;H0YDE4;Q9NR22-2;Q9NR22;E9PMW9;E9PMZ2	Protein arginine N-methyltransferase 1	PRMT1	sp|Q99873-3|ANM1_HUMAN Isoform 3 of Protein arginine N-methyltransferase 1 OS=Homo sapiens OX=9606 GN=PRMT1;tr|E9PKG1|E9PKG1_HUMAN Protein arginine N-methyltransferase 1 OS=Homo sapiens OX=9606 GN=PRMT1 PE=1 SV=1;sp|Q99873-2|ANM1_HUMAN Isoform 2 of Protein					Ub 13	K	215;187;209;233;187;187	DVAIKEPLVDVVDPK	NVYGFDMSCIKDVAIKEPLVDVVDPKQLVTN	DVAIK(1)EPLVDVVDPK	DVAIK(40)EPLVDVVDPK(-40)	5	0.999889	39.5444	45.915	50.806	0.999889	39.5444	0.0643427	50.806									1	-1.00958	0.0168568	-0.168447	0.312054	2.38244	-0.769416	0.641843	-0.359056	-0.0243334	-1.02236	0.00457579	0.0117771	0.010477	0.0138481	0.0283736
1515	Q96QD8;F8VUY8	Q96QD8;F8VUY8;Q96QD8-2	Sodium-coupled neutral amino acid transporter 2	SLC38A2	sp|Q96QD8|S38A2_HUMAN Sodium-coupled neutral amino acid transporter 2 OS=Homo sapiens OX=9606 GN=SLC38A2 PE=1 SV=2;tr|F8VUY8|F8VUY8_HUMAN Sodium-coupled neutral amino acid transporter 2 OS=Homo sapiens OX=9606 GN=SLC38A2 PE=1 SV=1					Ub 13	K	59;59	SHYADVDPENQNFLLESNLGKK	VDPENQNFLLESNLGKKKYETEFHPGTTSFG	SHYADVDPENQNFLLESNLGK(0.886)K(0.114)	SHYADVDPENQNFLLESNLGK(8.9)K(-8.9)	21	0.885806	8.89694	116.19	131.11	0.885806	8.89694	6.36e-16	131.11									1	-0.912376	0.00952502	-0.070532	0.693892	2.20704	-0.861215	-0.546361	-0.68271	0.884635	-0.721895	0.0464262	0.196234	0.183225	0.307443	0.553327
1347	Q5VT66;Q5VT66-2;H7BYZ9;Q5VT66-3;A0A494C1P3	Q5VT66;Q5VT66-2;H7BYZ9;Q5VT66-3;A0A494C1P3;X6RIL1	Mitochondrial amidoxime-reducing component 1	2021-03-01	sp|Q5VT66|MARC1_HUMAN Mitochondrial amidoxime-reducing component 1 OS=Homo sapiens OX=9606 GN=MARC1 PE=1 SV=1;sp|Q5VT66-2|MARC1_HUMAN Isoform 2 of Mitochondrial amidoxime-reducing component 1 OS=Homo sapiens OX=9606 GN=MARC1;tr|H7BYZ9|H7BYZ9_HUMAN Mitochon	Mitochondrion	MOM	Significant proteome	Proteome cluster 13	Ub 5	K	295;312;221;210	KEPLETLKSYR	PDTGVMSRKEPLETLKSYRQCDPSERKLYGK	KEPLETLK(1)SYR	K(-72)EPLETLK(72)SYR	8	1	71.7991	68.221	87.001	1	71.7991	0.00712984	87.001									1	-0.797511	2.54288	0.469588	0.234329	0.211619	-0.756332	-0.393904	-0.60393	-0.260326	-0.646409	0.00223124	0.158915	0.0616655	0.0506305	0.0495653
487	O94826	O94826	Mitochondrial import receptor subunit TOM70	TOMM70A	sp|O94826|TOM70_HUMAN Mitochondrial import receptor subunit TOM70 OS=Homo sapiens OX=9606 GN=TOMM70 PE=1 SV=1	Mitochondrion	MOM	Significant proteome	Proteome cluster 10		K	293	EGEALEVKENSGYLK	KSDEDKDKEGEALEVKENSGYLKAKQYMEEE	EGEALEVK(1)ENSGYLK	EGEALEVK(45)ENSGYLK(-45)	8	0.999967	44.7816	44.59	68.972	0.999967	44.7816	0.00287155	68.972									1	NaN	NaN	NaN	NaN	NaN	NaN	NaN	NaN	NaN	NaN	0.00180516	0.00663933	0.0043738	0.00657723	0.00975163
1150	P78316;E9PFK5;P78316-2	P78316;E9PFK5;P78316-2	Nucleolar protein 14	NOP14	sp|P78316|NOP14_HUMAN Nucleolar protein 14 OS=Homo sapiens OX=9606 GN=NOP14 PE=1 SV=3;tr|E9PFK5|E9PFK5_HUMAN Nucleolar protein 14 OS=Homo sapiens OX=9606 GN=NOP14 PE=1 SV=1;sp|P78316-2|NOP14_HUMAN Isoform 2 of Nucleolar protein 14 OS=Homo sapiens OX=9606 G					Ub 4	K	220;220;220	EDALELTEK	RERQAQREDALELTEKLDQDWKEIQTLLSHK	EDALELTEK(1)	EDALELTEK(79)	9	1	79.116	42.292	79.116					1	79.116	0.0747008	79.451					1	-0.974576	-0.00838489	2.59148	-0.11749	-0.209583	0.405533	0.0703817	-0.813543	-0.470231	-0.473582	NaN	NaN	NaN	NaN	NaN
489	O94826	O94826	Mitochondrial import receptor subunit TOM70	TOMM70A	sp|O94826|TOM70_HUMAN Mitochondrial import receptor subunit TOM70 OS=Homo sapiens OX=9606 GN=TOMM70 PE=1 SV=1	Mitochondrion	MOM	Significant proteome	Proteome cluster 10		K	470	GFEEVIKK	SSQIQAAMKGFEEVIKKFPRCAEGYALYAQA	GFEEVIK(0.921)K(0.079)	GFEEVIK(11)K(-11)	7	0.920688	10.6477	41.287	74.127	0.920688	10.6477	0.105969	74.127									1	NaN	NaN	NaN	NaN	NaN	NaN	NaN	NaN	NaN	NaN	0.00518215	0.037168	0.0187244	0.0284559	0.0472362
42	A0A096LP07;A0A096LPJ3;A8K070;C9JFE4;Q13098-5;Q13098;Q13098-7;Q13098-6	A0A096LP07;A0A096LPJ3;A8K070;J3KSA5;J3QQX0;J3QS88;J3KTB0;J3QLT0;J3KRJ4;J3QS84;J3QLE8;J3QL53;J3KRE8;C9JFE4;Q13098-5;Q13098;Q13098-7;Q13098-6	COP9 signalosome complex subunit 1	GPS1;GPS1	tr|A0A096LP07|A0A096LP07_HUMAN COP9 signalosome complex subunit 1 OS=Homo sapiens OX=9606 GN=GPS1 PE=1 SV=1;tr|A0A096LPJ3|A0A096LPJ3_HUMAN COP9 signalosome complex subunit 1 OS=Homo sapiens OX=9606 GN=GPS1 PE=1 SV=1;tr|A8K070|A8K070_HUMAN COP9 signalosome					Ub 13	K	243;247;283;228;244;248;284;233	DSQTQAILTKLK	AERGERDSQTQAILTKLKCAAGLAELAARKY;EQRGERDSQTQAILTKLKCAAGLAELAARKY	DSQTQAILTK(0.986)LK(0.014)	DSQTQAILTK(18)LK(-18)	10	0.985549	18.3378	49.074	74.46	0.985549	18.3378	0.00531499	74.46									1	-1.2307	-0.0171886	-0.538783	0.422427	2.26661	-0.8046	0.346983	-0.534591	0.685708	-0.595867	0.012834	0.032811	0.0242245	0.0400481	0.0704074
1012	P54136;P54136-2	P54136;P54136-2;E5RJM9;E5RH09;E5RI24	Arginine--tRNA ligase, cytoplasmic	RARS	sp|P54136|SYRC_HUMAN Arginine--tRNA ligase, cytoplasmic OS=Homo sapiens OX=9606 GN=RARS PE=1 SV=2;sp|P54136-2|SYRC_HUMAN Isoform Monomeric of Arginine--tRNA ligase, cytoplasmic OS=Homo sapiens OX=9606 GN=RARS					Ub 13	K	393;321	SDGGYTYDTSDLAAIKQR	SDGGYTYDTSDLAAIKQRLFEEKADMIIYVV	SDGGYTYDTSDLAAIK(1)QR	SDGGYTYDTSDLAAIK(120)QR	16	1	116.995	199.71	117	1	116.995	2.64e-51	210.37									1	-0.988788	-0.0180242	-0.453364	0.386957	2.54029	-0.367018	0.143074	-0.214082	-0.023031	-1.00602	0.00823793	0.0139146	0.0113689	0.0162828	0.0288748
492	O94888;C9JAT7	O94888;C9JAT7;C9JD50;F8WB69	UBX domain-containing protein 7	UBXN7	sp|O94888|UBXN7_HUMAN UBX domain-containing protein 7 OS=Homo sapiens OX=9606 GN=UBXN7 PE=1 SV=2;tr|C9JD50|C9JD50_HUMAN UBX domain-containing protein 7 (Fragment) OS=Homo sapiens OX=9606 GN=UBXN7 PE=1 SV=1						K	99;66	QEILVEPEPLFGAPKR	KQEILVEPEPLFGAPKRRRPARSIFDGFRDF	QEILVEPEPLFGAPK(1)R	QEILVEPEPLFGAPK(68)R	15	1	68.2567	51.038	68.257	1	68.2567	0.013468	68.257									1	NaN	NaN	NaN	NaN	NaN	NaN	NaN	NaN	NaN	NaN	0.0205352	0.0233614	0.0155425	0.0146269	0.0395704
495	O95071-2;O95071;E7EMW7	O95071-2;O95071;E7EMW7;E7ET84;E5RFK7;H0YBB4;H0YAV7	E3 ubiquitin-protein ligase UBR5	UBR5	sp|O95071-2|UBR5_HUMAN Isoform 2 of E3 ubiquitin-protein ligase UBR5 OS=Homo sapiens OX=9606 GN=UBR5;sp|O95071|UBR5_HUMAN E3 ubiquitin-protein ligase UBR5 OS=Homo sapiens OX=9606 GN=UBR5 PE=1 SV=2;tr|E7EMW7|E7EMW7_HUMAN E3 ubiquitin-protein ligase UBR5 OS=						K	1109;1109;1103	ELLSAKDAR	DSVVLQPYLRELLSAKDARGMTPFMSAVSGR	ELLSAK(1)DAR	ELLSAK(110)DAR	6	1	105.935	99.651	105.94	1	93.1432	0.000494016	170.95	1	95.6077	0.000977258	128.36	1	105.935	0.00032018	121.64	1	NaN	NaN	NaN	NaN	NaN	NaN	NaN	NaN	NaN	NaN	0.0181505	0.0258068	0.0377598	0.0318642	0.0446345
496	O95140;O95140-2	O95140;O95140-2;Q5JXC5	Mitofusin-2	MFN2	sp|O95140|MFN2_HUMAN Mitofusin-2 OS=Homo sapiens OX=9606 GN=MFN2 PE=1 SV=3;sp|O95140-2|MFN2_HUMAN Isoform 2 of Mitofusin-2 OS=Homo sapiens OX=9606 GN=MFN2	Mitochondrion	MOM	Significant proteome	Proteome cluster 2		K	560;258	FLGPKNSR	FSLGWT-parkinMLVNRFLGPKNSRRALMGYNDQVQR	FLGPK(1)NSR	FLGPK(61)NSR	5	1	60.5898	30.335	60.59	1	60.5898	0.0543012	60.59									1	NaN	NaN	NaN	NaN	NaN	NaN	NaN	NaN	NaN	NaN	NaN	NaN	NaN	NaN	NaN
336	I3NI44;J3KQU4;I3L4I4;O75674-2;O75674-3;O75674;I3L3T4;I3L367;I3L1G1;I3L4G0	I3NI44;J3KQU4;I3L4I4;O75674-2;O75674-3;O75674;I3L3T4;I3L367;I3L1G1;I3L4G0;I3L1Q1;I3L4N3	TOM1-like protein 1	TOM1L1	tr|I3NI44|I3NI44_HUMAN TOM1-like protein 1 OS=Homo sapiens OX=9606 GN=TOM1L1 PE=1 SV=1;tr|J3KQU4|J3KQU4_HUMAN TOM1-like protein 1 OS=Homo sapiens OX=9606 GN=TOM1L1 PE=1 SV=1;tr|I3L4I4|I3L4I4_HUMAN TOM1-like protein 1 OS=Homo sapiens OX=9606 GN=TOM1L1 PE=1					Ub 13	K	221;298;291;298;221;298;245	ILEQNKNQK	YERFTRNQQRILEQNKNQKEATNTTSEPSAP	ILEQNK(1)NQK	ILEQNK(40)NQK(-40)	6	0.999911	40.4914	31.31	70.332	0.999911	40.4914	0.0144501	70.332									1	-0.31942	-0.0180662	-0.550731	0.714303	2.22956	-1.41425	-0.0718678	-0.434961	0.607124	-0.741694	1.25417	1.39337	1.14732	1.73168	2.43162
458	O60921-2;O60921;H7C272;C9JA95;F8WAW9;C9JCK8	O60921-2;O60921;H7C272;C9JA95;F8WAW9;C9JCK8	Checkpoint protein HUS1	HUS1	sp|O60921-2|HUS1_HUMAN Isoform 2 of Checkpoint protein HUS1 OS=Homo sapiens OX=9606 GN=HUS1;sp|O60921|HUS1_HUMAN Checkpoint protein HUS1 OS=Homo sapiens OX=9606 GN=HUS1 PE=1 SV=1;tr|H7C272|H7C272_HUMAN Checkpoint protein HUS1 (Fragment) OS=Homo sapiens OX=					Ub 13	K	72;93;14;72;72;72	ALKTAQNAR	EIYLELTSENLSRALKTAQNARALKIKLTNK	ALK(1)TAQNAR	ALK(64)TAQNAR	3	1	64.4204	48.982	64.42	1	93.4285	0.00134758	93.429					1	64.4204	0.020746	64.42	1	-0.560346	-0.0213561	-0.573319	0.0688633	2.61769	-0.681924	-0.51139	0.585776	-0.50254	-0.42145	NaN	NaN	NaN	NaN	NaN
687	P12004	P12004	Proliferating cell nuclear antigen	PCNA	sp|P12004|PCNA_HUMAN Proliferating cell nuclear antigen OS=Homo sapiens OX=9606 GN=PCNA PE=1 SV=1					Ub 13	K	248	IADMGHLKYYLAPK	VPLVVEYKIADMGHLKYYLAPKIEDEEGS__	IADMGHLK(1)YYLAPK	IADMGHLK(38)YYLAPK(-38)	8	0.999854	38.3706	61.505	82.362	0.999854	38.3706	0.000560053	82.362									1	-0.864139	-0.0256336	-0.554843	0.592961	2.08763	-0.987651	0.961584	-0.789048	0.348003	-0.768863	0.0347732	0.0835753	0.0527746	0.119578	0.20657
500	O95229;O95229-2	O95229;O95229-2;A6NH27	ZW10 interactor	ZWINT	sp|O95229|ZWINT_HUMAN ZW10 interactor OS=Homo sapiens OX=9606 GN=ZWINT PE=1 SV=2;sp|O95229-2|ZWINT_HUMAN Isoform 2 of ZW10 interactor OS=Homo sapiens OX=9606 GN=ZWINT						K	100;100	ELKATYR	SRQKAIAAKEQWKELKATYREHVEAIKIGLT	ELK(1)ATYR	ELK(59)ATYR	3	1	58.6044	26.367	58.604	1	58.6044	0.086606	58.687									1	NaN	NaN	NaN	NaN	NaN	NaN	NaN	NaN	NaN	NaN	0.748515	0.779543	0.60976	0.867783	0.700093
501	O95297-2;O95297;O95297-4	O95297-2;O95297;O95297-4;O95297-5	Myelin protein zero-like protein 1	MPZL1	sp|O95297-2|MPZL1_HUMAN Isoform 2 of Myelin protein zero-like protein 1 OS=Homo sapiens OX=9606 GN=MPZL1;sp|O95297|MPZL1_HUMAN Myelin protein zero-like protein 1 OS=Homo sapiens OX=9606 GN=MPZL1 PE=1 SV=1;sp|O95297-4|MPZL1_HUMAN Isoform 4 of Myelin protein						K	212;213;89	DYTGCSTSESLSPVKQAPR	RDYTGCSTSESLSPVKQAPRKSPSDTEGLVK	DYTGCSTSESLSPVK(1)QAPR	DYTGCSTSESLSPVK(170)QAPR	15	1	165.454	160.36	165.45	1	152.374	7.95e-27	152.37					1	165.454	1.07e-26	165.45	1	NaN	NaN	NaN	NaN	NaN	NaN	NaN	NaN	NaN	NaN	0.0128532	0.00620149	0.0222464	0.0242821	0.0194501
502	O95551;O95551-2;O95551-3	O95551;O95551-2;O95551-3;X6R5A3	Tyrosyl-DNA phosphodiesterase 2	TDP2	sp|O95551|TYDP2_HUMAN Tyrosyl-DNA phosphodiesterase 2 OS=Homo sapiens OX=9606 GN=TDP2 PE=1 SV=1;sp|O95551-2|TYDP2_HUMAN Isoform 2 of Tyrosyl-DNA phosphodiesterase 2 OS=Homo sapiens OX=9606 GN=TDP2;sp|O95551-3|TYDP2_HUMAN Isoform 3 of Tyrosyl-DNA phosphodie						K	23;53;23	EAAEEEGEPEVKK	EGGREAAEEEGEPEVKKRRLLCVEFASVASC	EAAEEEGEPEVK(0.894)K(0.106)	EAAEEEGEPEVK(9.2)K(-9.2)	12	0.893534	9.23901	70.286	84.718	0.893534	9.23901	0.00439548	84.718									1	NaN	NaN	NaN	NaN	NaN	NaN	NaN	NaN	NaN	NaN	NaN	NaN	NaN	NaN	NaN
775	P23526;P23526-2	P23526;P23526-2	Adenosylhomocysteinase	AHCY	sp|P23526|SAHH_HUMAN Adenosylhomocysteinase OS=Homo sapiens OX=9606 GN=AHCY PE=1 SV=4;sp|P23526-2|SAHH_HUMAN Isoform 2 of Adenosylhomocysteinase OS=Homo sapiens OX=9606 GN=AHCY					Ub 13	K	186;158	VPAINVNDSVTKSK	GILKVPAINVNDSVTKSKFDNLYGCRESLID	VPAINVNDSVTK(0.989)SK(0.011)	VPAINVNDSVTK(19)SK(-19)	12	0.988619	19.3886	74.78	95.651	0.988619	19.3886	0.000120521	95.651									1	-1.02129	-0.0334534	-0.311878	0.271597	2.09416	-0.99944	1.02333	-0.425027	0.405903	-1.0039	0.0109572	0.0176764	0.0157826	0.0197513	0.0321482
504	O95714	O95714;A0A0J9YVP0;A0A3B3IRP6;A0A0J9YXQ8;A0A0G2JPS8;Q9BVR0	E3 ubiquitin-protein ligase HERC2	HERC2	sp|O95714|HERC2_HUMAN E3 ubiquitin-protein ligase HERC2 OS=Homo sapiens OX=9606 GN=HERC2 PE=1 SV=2;tr|A0A0J9YXQ8|A0A0J9YXQ8_HUMAN E3 ubiquitin-protein ligase HERC2 (Fragment) OS=Homo sapiens OX=9606 GN=HERC2 PE=1 SV=1						K	547;547	VISAFSGKQAGK	TVPLEEPKVISAFSGKQAGKHVVHIACGSTY	VISAFSGK(1)QAGK	VISAFSGK(33)QAGK(-33)	8	0.999551	33.4726	42.507	63.408	0.999551	33.4726	0.0180189	63.408									1	NaN	NaN	NaN	NaN	NaN	NaN	NaN	NaN	NaN	NaN	NaN	NaN	NaN	NaN	NaN
505	O95757;E9PDE8;D6RJ96;P34932;A0A087WYC1;A0A087WT-parkinS8;Q92598-2;Q92598;Q92598-3;Q92598-4;A0A0A0MSM0	O95757;E9PDE8;D6RJ96;P34932;A0A087WYC1;A0A087WT-parkinS8;P34932-2;Q92598-2;Q92598;Q92598-3;Q92598-4;A0A0A0MSM0;R4GN69;Q5TBM3	Heat shock 70 kDa protein 4L;Heat shock 70 kDa protein 4;Heat shock protein 105 kDa	HSPA4L;HSPA4;HSPH1	sp|O95757|HS74L_HUMAN Heat shock 70 kDa protein 4L OS=Homo sapiens OX=9606 GN=HSPA4L PE=1 SV=3;tr|E9PDE8|E9PDE8_HUMAN Heat shock 70 kDa protein 4L OS=Homo sapiens OX=9606 GN=HSPA4L PE=1 SV=1;tr|D6RJ96|D6RJ96_HUMAN Heat shock 70 kDa protein 4L (Fragment) OS						K	388;362;347;388;388;388;388;388;347;390;312	GCALQCAILSPAFKVR	ARGCALQCAILSPAFKVREFSITDLVPYSIT;ARGCALQCAILSPAFKVREFSVTDAVPFPIS;TRGCALQCAILSPAFKVREFSITDVVPYPIS	GCALQCAILSPAFK(1)VR	GCALQCAILSPAFK(73)VR	14	1	73.1564	55.456	73.156	1	73.1564	0.00344615	73.156									1	NaN	NaN	NaN	NaN	NaN	NaN	NaN	NaN	NaN	NaN	NaN	NaN	NaN	NaN	NaN
506	O95757;E9PDE8;D6RJ96	O95757;E9PDE8;D6RJ96	Heat shock 70 kDa protein 4L	HSPA4L	sp|O95757|HS74L_HUMAN Heat shock 70 kDa protein 4L OS=Homo sapiens OX=9606 GN=HSPA4L PE=1 SV=3;tr|E9PDE8|E9PDE8_HUMAN Heat shock 70 kDa protein 4L OS=Homo sapiens OX=9606 GN=HSPA4L PE=1 SV=1						K	774;748	VSEIVAKSK	SLTQDPVVKVSEIVAKSKELDNFCNPIIYKP	VSEIVAK(0.998)SK(0.002)	VSEIVAK(27)SK(-27)	7	0.997977	26.932	41.384	80.688	0.997977	26.932	0.00351262	80.688									1	NaN	NaN	NaN	NaN	NaN	NaN	NaN	NaN	NaN	NaN	0.0250299	0.199477	0.208371	0.0870446	0.0961841
1073	P61081	P61081;M0QX69;M0QYI6	NEDD8-conjugating enzyme Ubc12	UBE2M	sp|P61081|UBC12_HUMAN NEDD8-conjugating enzyme Ubc12 OS=Homo sapiens OX=9606 GN=UBE2M PE=1 SV=1					Ub 13	K	3	MIKLFSLK	_____________MIKLFSLKQQKKEEESAG	MIK(1)LFSLK	MIK(42)LFSLK(-42)	3	0.999937	41.9793	9.7585	41.979	0.999937	41.9793	0.0796164	41.979									1	-0.302748	-0.0355333	-1.02174	-0.160783	2.47902	-0.849947	0.429434	0.271454	0.0335042	-0.842667	0.0084868	0.0105638	0.00289823	0.00959027	0.030109
508	O95816;O95816-2	O95816;O95816-2	BAG family molecular chaperone regulator 2	BAG2	sp|O95816|BAG2_HUMAN BAG family molecular chaperone regulator 2 OS=Homo sapiens OX=9606 GN=BAG2 PE=1 SV=1						K	9	INAKANEGR	_______MAQAKINAKANEGRFCRSSSMADR	INAK(1)ANEGR	INAK(56)ANEGR	4	1	56.4315	47.043	56.432	1	71.6136	0.0130852	71.614	1	72.3251	0.0143044	74.173	1	56.4315	0.0545936	56.432	1	NaN	NaN	NaN	NaN	NaN	NaN	NaN	NaN	NaN	NaN	0.0201429	0.0163686	0.0345646	0.030563	0.0456755
575	P05388;F8VWS0;P05388-2;F8VW21;F8VU65;F8VPE8;G3V210;F8VZS0;F8VQY6;F8VRK7;Q8NHW5;F8VWV4;F8VS58	P05388;F8VWS0;P05388-2;F8VW21;F8VU65;F8VPE8;G3V210;F8VZS0;F8VQY6;F8VRK7;Q8NHW5;F8VWV4;F8VS58;F8W1K8	60S acidic ribosomal protein P0;60S acidic ribosomal protein P0-like	RPLP0;RPLP0P6	sp|P05388|RLA0_HUMAN 60S acidic ribosomal protein P0 OS=Homo sapiens OX=9606 GN=RPLP0 PE=1 SV=1;tr|F8VWS0|F8VWS0_HUMAN 60S acidic ribosomal protein P0 OS=Homo sapiens OX=9606 GN=RPLP0 PE=1 SV=1;sp|P05388-2|RLA0_HUMAN Isoform 2 of 60S acidic ribosomal prote					Ub 13	K	50;50;50;30;50;36;50;50;50;50;36;50	GKAVVLMGK	VGSKQMQQIRMSLRGKAVVLMGKNTMMRKAI	GK(1)AVVLMGK	GK(67)AVVLMGK(-67)	2	1	66.6213	38.447	66.621	1	66.6213	0.0184021	66.621									1	0.296265	-0.0366838	-0.889331	-0.184345	2.16784	-0.304036	1.03612	-0.562397	-0.151895	-1.37154	0.0326271	0.0287841	0.0189426	0.0270797	0.0542293
1057	P60604-2;P60604	P60604-2;P60604	Ubiquitin-conjugating enzyme E2 G2	UBE2G2	sp|P60604-2|UB2G2_HUMAN Isoform 2 of Ubiquitin-conjugating enzyme E2 G2 OS=Homo sapiens OX=9606 GN=UBE2G2;sp|P60604|UB2G2_HUMAN Ubiquitin-conjugating enzyme E2 G2 OS=Homo sapiens OX=9606 GN=UBE2G2 PE=1 SV=1					Ub 13	K	128;156	IAKQIVQK	SKMWRDDREQFYKIAKQIVQKSLGL______	IAK(1)QIVQK	IAK(62)QIVQK(-62)	3	0.999999	61.5057	36.103	65.252	0.999999	61.5057	0.0281992	65.252									1	-0.844161	-0.0735655	-0.193081	0.551229	2.14634	-1.33103	-0.199385	-0.5987	0.98432	-0.441972	0.207538	0.285699	0.273577	0.349072	0.510864
511	O95831-3;O95831;O95831-6;O95831-4;O95831-2	O95831-3;O95831;O95831-6;O95831-4;O95831-2;E9PMA0;O95831-5	Apoptosis-inducing factor 1, mitochondrial	AIFM1	sp|O95831-3|AIFM1_HUMAN Isoform 3 of Apoptosis-inducing factor 1, mitochondrial OS=Homo sapiens OX=9606 GN=AIFM1;sp|O95831|AIFM1_HUMAN Apoptosis-inducing factor 1, mitochondrial OS=Homo sapiens OX=9606 GN=AIFM1 PE=1 SV=1;sp|O95831-2|AIFM1_HUMAN Isoform 2 o	Mitochondrion	MIM	Significant proteome	Proteome cluster 11		K	514;518;231;179;166	ATAQDNPKSATEQSGTGIR	PTVGVFAKATAQDNPKSATEQSGTGIRSESE	ATAQDNPK(1)SATEQSGTGIR	ATAQDNPK(53)SATEQSGTGIR	8	1	53.4532	42.348	53.453	1	53.4532	0.0302746	53.453									1	NaN	NaN	NaN	NaN	NaN	NaN	NaN	NaN	NaN	NaN	NaN	NaN	0.00556042	0.00722997	0.00930514
528	P00533;E9PFD7;Q504U8	P00533;E9PFD7;Q504U8;P00533-4;P00533-3;P00533-2;A0A1W2PRR9;C9JYS6;H3BLT0	Epidermal groWT-parkinh factor receptor;Receptor protein-tyrosine kinase	EGFR	sp|P00533|EGFR_HUMAN Epidermal groWT-parkinh factor receptor OS=Homo sapiens OX=9606 GN=EGFR PE=1 SV=2;tr|E9PFD7|E9PFD7_HUMAN Receptor protein-tyrosine kinase OS=Homo sapiens OX=9606 GN=EGFR PE=1 SV=3;tr|Q504U8|Q504U8_HUMAN Receptor protein-tyrosine kinase OS=Hom					Ub 13	K	860;815;815	ITDFGLAKLLGAEEK	VKTPQHVKITDFGLAKLLGAEEKEYHAEGGK	ITDFGLAK(1)LLGAEEK	ITDFGLAK(42)LLGAEEK(-42)	8	0.999938	42.0556	39.62	66.246	0.999938	42.0556	0.00350419	66.246									1	-0.849826	-0.0747647	-0.223294	0.970159	2.26297	-0.896439	0.201602	-0.798173	0.205579	-0.797814	0.00967792	0.023543	0.0208859	0.0422356	0.0653626
916	P43686;P43686-2	P43686;P43686-2	26S protease regulatory subunit 6B	PSMC4	sp|P43686|PRS6B_HUMAN 26S proteasome regulatory subunit 6B OS=Homo sapiens OX=9606 GN=PSMC4 PE=1 SV=2					Ub 13	K	66	DEQKNLK	LEFLEVQEEYIKDEQKNLKKEFLHAQEEVKR	DEQK(1)NLK	DEQK(41)NLK(-41)	4	0.999915	40.6826	24.186	56.122	0.999915	40.6826	0.0992795	56.122									1	-0.756297	-0.0845243	0.385547	1.37325	2.03973	-0.800659	-0.787923	-0.570976	0.000612727	-0.798761	0.0338612	0.045171	0.053085	0.0697137	0.0809343
514	O95983;O95983-2;K7EIE8;A0A0A0MTS6	O95983;O95983-2;K7EIE8;A0A0A0MTS6;A0A087WT-parkin34;A0A087X1H1	Methyl-CpG-binding domain protein 3	MBD3	sp|O95983|MBD3_HUMAN Methyl-CpG-binding domain protein 3 OS=Homo sapiens OX=9606 GN=MBD3 PE=1 SV=1;sp|O95983-2|MBD3_HUMAN Isoform 2 of Methyl-CpG-binding domain protein 3 OS=Homo sapiens OX=9606 GN=MBD3;tr|K7EIE8|K7EIE8_HUMAN Methyl-CpG binding domain prot						K	141;109;85;85;85;85	QLFWEKK	DPQKAVDQPRQLFWEKKLSGLNAFDIAEELV	QLFWEK(0.931)K(0.069)	QLFWEK(11)K(-11)	6	0.930513	11.2682	50.856	88.942	0.930513	11.2682	0.0850229	88.942									1	NaN	NaN	NaN	NaN	NaN	NaN	NaN	NaN	NaN	NaN	0.140218	0.261936	0.128145	0.325899	0.393791
1000	P51809-3;P51809;P51809-2	P51809-3;P51809;P51809-2	Vesicle-associated membrane protein 7	VAMP7	sp|P51809-3|VAMP7_HUMAN Isoform 3 of Vesicle-associated membrane protein 7 OS=Homo sapiens OX=9606 GN=VAMP7;sp|P51809|VAMP7_HUMAN Vesicle-associated membrane protein 7 OS=Homo sapiens OX=9606 GN=VAMP7 PE=1 SV=3					Ub 13	K	131;172	TENLVDSSVTFKTTSR	LIDKTENLVDSSVTFKTTSRNLARAMCMKNL	TENLVDSSVTFK(1)TTSR	TENLVDSSVTFK(86)TTSR	12	1	86.4882	104.22	86.488	1	86.4882	4.16e-10	123.28									1	-0.849211	-0.0923357	-0.402927	0.946507	2.30382	-1.05037	0.275904	0.00546472	-0.369838	-0.767016	0.0366641	0.0553844	0.0477023	0.0810789	0.11465
1526	Q96TA1;Q96TA1-2	Q96TA1;Q96TA1-2	Niban-like protein 1	FAM129B	sp|Q96TA1|NIBA2_HUMAN Protein Niban 2 OS=Homo sapiens OX=9606 GN=NIBAN2 PE=1 SV=3;sp|Q96TA1-2|NIBA2_HUMAN Isoform 2 of Protein Niban 2 OS=Homo sapiens OX=9606 GN=NIBAN2					Ub 13	K	430;417	FDVSSTSVFKQR	DGLQQRFDVSSTSVFKQRAQIHMREQMDNAV	FDVSSTSVFK(1)QR	FDVSSTSVFK(100)QR	10	1	99.752	113.85	99.752	1	99.752	9.61e-14	145.91									1	-0.755316	-0.0960281	-0.67337	0.533297	2.02145	-1.11602	0.849242	-0.700759	0.722553	-0.785055	0.0165857	0.0259295	0.017747	0.0348487	0.0559397
517	O96008;O96008-2	O96008;O96008-2;K7EKG4;K7EJ57	Mitochondrial import receptor subunit TOM40 homolog	TOMM40	sp|O96008|TOM40_HUMAN Mitochondrial import receptor subunit TOM40 homolog OS=Homo sapiens OX=9606 GN=TOMM40 PE=1 SV=1;sp|O96008-2|TOM40_HUMAN Isoform 2 of Mitochondrial import receptor subunit TOM40 homolog OS=Homo sapiens OX=9606 GN=TOMM40;tr|K7EKG4|K7EKG	Mitochondrion	MOM				K	175;175;14;175	SKMAIQTQQSK	LNAQVIHQLGPGLRSKMAIQTQQSKFVNWQV	SK(1)MAIQTQQSK	SK(67)MAIQTQQSK(-67)	2	1	67.2249	45.846	69.451	1	67.2249	0.0108883	69.451									1	NaN	NaN	NaN	NaN	NaN	NaN	NaN	NaN	NaN	NaN	0.00915417	0.00760805	0.036307	0.0895847	0.0969872
142	A6NHL2-2;A6NHL2;F5H5D3;Q9BQE3;A0A1W2PQM2;P68363;P68363-2;P68366-2;P68366	A6NHL2-2;A6NHL2;F5H5D3;Q9BQE3;A0A1W2PQM2;F8VQQ4;F8VVB9;F8VRZ4;F8VS66;F8VWV9;F8VX09;C9K0S6;F8VRK0;F8W0F6;F8VXZ7;Q9H853;P68363;P68363-2;C9JDS9;P68366-2;P68366;C9JEV8;C9JQ00;C9JJQ8;C9JDL2	Tubulin alpha chain-like 3;Tubulin alpha-1C chain;Tubulin alpha-1B chain;Tubulin alpha-4A chain	TUBAL3;TUBA1C;TUBA1B;TUBA4A	sp|A6NHL2-2|TBAL3_HUMAN Isoform 2 of Tubulin alpha chain-like 3 OS=Homo sapiens OX=9606 GN=TUBAL3;sp|A6NHL2|TBAL3_HUMAN Tubulin alpha chain-like 3 OS=Homo sapiens OX=9606 GN=TUBAL3 PE=1 SV=2;tr|C9J2C0|C9J2C0_HUMAN Tubulin alpha chain (Fragment) OS=Homo sap					Ub 13	K	361;401;418;328;394;464;394;394;278;379;394	LDHKFDLMYAK	SNTTAIAEAWARLDHKFDLMYAKRAFVHWYV;SNTTAIVEAWARLDHKFDLMYAKRAFLHWYL;SNTTAVAEAWARLDHKFDLMYAKRAFVHWYV	LDHK(1)FDLMYAK	LDHK(46)FDLMYAK(-46)	4	0.999973	45.7463	39.569	54.259	0.999973	45.7463	0.0537482	54.259									1	-0.934762	-0.101823	-0.758393	0.214515	2.21068	-0.922183	1.06516	-0.348058	0.240783	-0.665921	0.0130368	0.0587748	0.0227215	0.0761454	0.185758
899	P40429;M0QYS1;Q8J015	P40429;M0QYS1;Q8J015;Q6NVV1;M0QZU1;A0A096LPE0	60S ribosomal protein L13a	RPL13A;RPL13a	sp|P40429|RL13A_HUMAN 60S ribosomal protein L13a OS=Homo sapiens OX=9606 GN=RPL13A PE=1 SV=2;tr|M0QYS1|M0QYS1_HUMAN 60S ribosomal protein L13a (Fragment) OS=Homo sapiens OX=9606 GN=RPL13A PE=1 SV=2;tr|Q8J015|Q8J015_HUMAN 60S ribosomal protein L13a OS=Homo					Ub 10	K	125;132;64;39	MVVPAALKVVR	PPYDKKKRMVVPAALKVVRLKPTRKFAYLGR	MVVPAALK(1)VVR	MVVPAALK(59)VVR	8	1	58.6993	85.356	58.699	1	58.6993	1.28e-06	139.96									1	-0.990949	-0.117901	-0.277069	0.413542	0.542183	0.0780886	2.43623	-0.477776	-0.767017	-0.839331	0.00141686	0.00230966	0.00214689	0.00285313	0.00298469
673	P11142;E9PKE3;E9PNE6;A8K7Q2;P11142-2	P11142;E9PKE3;E9PNE6;A8K7Q2;P11142-2;E9PS65;E9PN89;E9PM13;E9PLF4;E9PQQ4;E9PPY6;E9PN25;E9PI65	Heat shock cognate 71 kDa protein	HSPA8	sp|P11142|HSP7C_HUMAN Heat shock cognate 71 kDa protein OS=Homo sapiens OX=9606 GN=HSPA8 PE=1 SV=1;tr|E9PKE3|E9PKE3_HUMAN Heat shock cognate 71 kDa protein OS=Homo sapiens OX=9606 GN=HSPA8 PE=1 SV=1;tr|E9PNE6|E9PNE6_HUMAN Heat shock cognate 71 kDa protein					Ub 13	K	524;505;378;288;115;76	MVQEAEKYK, MVQEAEKYKAEDEK	RLSKEDIERMVQEAEKYKAEDEKQRDKVSSK	MVQEAEK(0.99)YK(0.01)	MVQEAEK(20)YK(-20)	7	0.989714	19.8326	74.439	75.294	0.989714	19.8326	0.00220953	90.367	0.983722	17.8128	0.000569531	98.044					1	-1.19531	-0.131223	0.439584	0.498948	2.14672	-1.22074	0.453227	-0.508719	0.223839	-0.706324	0.0208586	0.039343	0.0391052	0.0450918	0.0843186
521	P00387-2;P00387;P00387-3;B1AHF3	P00387-2;P00387;P00387-3;B1AHF3	NADH-cytochrome b5 reductase 3;NADH-cytochrome b5 reductase 3 membrane-bound form;NADH-cytochrome b5 reductase 3 soluble form	CYB5R3	sp|P00387-2|NB5R3_HUMAN Isoform 2 of NADH-cytochrome b5 reductase 3 OS=Homo sapiens OX=9606 GN=CYB5R3;sp|P00387|NB5R3_HUMAN NADH-cytochrome b5 reductase 3 OS=Homo sapiens OX=9606 GN=CYB5R3 PE=1 SV=3;sp|P00387-3|NB5R3_HUMAN Isoform 3 of NADH-cytochrome b5 r	Mitochondrion	MOM				K	131;154;187;131	GPSGLLVYQGKGK	TIEFRGPSGLLVYQGKGKFAIRPDKKSNPII	GPSGLLVYQGK(0.993)GK(0.007)	GPSGLLVYQGK(22)GK(-22)	11	0.993054	21.5521	83.494	104.87	0.993054	21.5521	1.36e-05	104.87									1	NaN	NaN	NaN	NaN	NaN	NaN	NaN	NaN	NaN	NaN	0.0220909	0.0759944	0.0949134	0.096207	0.0763951
522	P00387-2;P00387;P00387-3;B1AHF3	P00387-2;P00387;P00387-3;B1AHF3	NADH-cytochrome b5 reductase 3;NADH-cytochrome b5 reductase 3 membrane-bound form;NADH-cytochrome b5 reductase 3 soluble form	CYB5R3	sp|P00387-2|NB5R3_HUMAN Isoform 2 of NADH-cytochrome b5 reductase 3 OS=Homo sapiens OX=9606 GN=CYB5R3;sp|P00387|NB5R3_HUMAN NADH-cytochrome b5 reductase 3 OS=Homo sapiens OX=9606 GN=CYB5R3 PE=1 SV=3;sp|P00387-3|NB5R3_HUMAN Isoform 3 of NADH-cytochrome b5 r	Mitochondrion	MOM				K	19;42;75;19	STPAITLESPDIKYPLR	FQRSTPAITLESPDIKYPLRLIDREIISHDT	STPAITLESPDIK(1)YPLR	STPAITLESPDIK(210)YPLR	13	1	205.275	166.27	205.27	1	130.717	1.38e-39	189.33	1	149.298	2.27e-17	149.3	1	205.275	7.52e-48	205.27	1	NaN	NaN	NaN	NaN	NaN	NaN	NaN	NaN	NaN	NaN	0.0148664	0.0623096	0.0618017	0.0586413	0.080547
523	P00387-2;P00387;P00387-3;B1AHF3	P00387-2;P00387;P00387-3;B1AHF3	NADH-cytochrome b5 reductase 3;NADH-cytochrome b5 reductase 3 membrane-bound form;NADH-cytochrome b5 reductase 3 soluble form	CYB5R3	sp|P00387-2|NB5R3_HUMAN Isoform 2 of NADH-cytochrome b5 reductase 3 OS=Homo sapiens OX=9606 GN=CYB5R3;sp|P00387|NB5R3_HUMAN NADH-cytochrome b5 reductase 3 OS=Homo sapiens OX=9606 GN=CYB5R3 PE=1 SV=3;sp|P00387-3|NB5R3_HUMAN Isoform 3 of NADH-cytochrome b5 r	Mitochondrion	MOM				K	150;173;206	TVKSVGMIAGGTGITPMLQVIR	AIRPDKKSNPIIRTVKSVGMIAGGTGITPML	TVK(1)SVGMIAGGTGITPMLQVIR	TVK(120)SVGMIAGGTGITPMLQVIR	3	1	115.655	90.601	115.66	1	115.655	9.12e-15	115.66									1	NaN	NaN	NaN	NaN	NaN	NaN	NaN	NaN	NaN	NaN	0.00690763	0.0632236	0.0404598	0.0371643	0.0417272
524	P00387-2;P00387;P00387-3;B1AHF3	P00387-2;P00387;P00387-3;B1AHF3	NADH-cytochrome b5 reductase 3;NADH-cytochrome b5 reductase 3 membrane-bound form;NADH-cytochrome b5 reductase 3 soluble form	CYB5R3	sp|P00387-2|NB5R3_HUMAN Isoform 2 of NADH-cytochrome b5 reductase 3 OS=Homo sapiens OX=9606 GN=CYB5R3;sp|P00387|NB5R3_HUMAN NADH-cytochrome b5 reductase 3 OS=Homo sapiens OX=9606 GN=CYB5R3 PE=1 SV=3;sp|P00387-3|NB5R3_HUMAN Isoform 3 of NADH-cytochrome b5 r	Mitochondrion	MOM				K	92;115;148;92	VYFKDTHPK	DDDKGFVDLVIKVYFKDTHPKFPAGGKMSQY	VYFK(1)DTHPK	VYFK(82)DTHPK(-82)	4	1	82.3279	84.446	108.43	1	64.1172	0.00281096	84.817	1	82.3279	0.000241268	108.43	0.99997	45.2686	0.0126954	69.423	1	NaN	NaN	NaN	NaN	NaN	NaN	NaN	NaN	NaN	NaN	0.0175216	1.31415	0.937376	0.514748	0.254656
525	P00533;E9PFD7;Q504U8	P00533;E9PFD7;Q504U8;P00533-4;P00533-3;P00533-2;A0A1W2PRR9;C9JYS6;H3BLT0	Epidermal groWT-parkinh factor receptor;Receptor protein-tyrosine kinase	EGFR	sp|P00533|EGFR_HUMAN Epidermal groWT-parkinh factor receptor OS=Homo sapiens OX=9606 GN=EGFR PE=1 SV=2;tr|E9PFD7|E9PFD7_HUMAN Receptor protein-tyrosine kinase OS=Homo sapiens OX=9606 GN=EGFR PE=1 SV=3;tr|Q504U8|Q504U8_HUMAN Receptor protein-tyrosine kinase OS=Hom						K	754;709;709	EATSPKANK	KIPVAIKELREATSPKANKEILDEAYVMASV	EATSPK(1)ANK	EATSPK(40)ANK(-40)	6	0.999899	39.9722	60.706	91.318	0.999754	36.089	0.00368701	80.438	0.997023	25.249	0.0201146	69.598	0.999899	39.9722	0.00170624	91.318	1	NaN	NaN	NaN	NaN	NaN	NaN	NaN	NaN	NaN	NaN	0.0256758	0.0307633	0.0812409	0.096283	0.129953
402	O15031	O15031;A0A087WU36;A6QRG9;E2PU09;A6QRH1;F5H3A2;B4DHQ7;O60486;H0Y6J7;O43157-2;O43157	Plexin-B2	PLXNB2	sp|O15031|PLXB2_HUMAN Plexin-B2 OS=Homo sapiens OX=9606 GN=PLXNB2 PE=1 SV=3;tr|A0A087WU36|A0A087WU36_HUMAN Plexin-B2 OS=Homo sapiens OX=9606 GN=PLXNB2 PE=1 SV=1					Ub 13	K	1423;55	DSAGEPLYKLFK	CLYQYLKDSAGEPLYKLFKAIKHQVEKGPVD	DSAGEPLYK(0.997)LFK(0.003)	DSAGEPLYK(26)LFK(-26)	9	0.997333	25.7274	42.455	63.408	0.997333	25.7274	0.0127071	63.408									1	-0.684908	-0.131817	0.220116	1.35281	2.19886	-0.649068	-0.570057	-0.658792	-0.397825	-0.679318	0.00931417	0.0258998	0.0364533	0.0704198	0.0957903
50	Q5T2B5;A0A0A0MTN0;Q13617;Q13617-2	Q5T2B5;A0A0A0MTN0;Q13617;Q13617-2;Q5T2B7	Cullin-2	CUL2	tr|Q5T2B5|Q5T2B5_HUMAN Cullin-2 OS=Homo sapiens OX=9606 GN=CUL2 PE=1 SV=1;tr|A0A0A0MTN0|A0A0A0MTN0_HUMAN Cullin-2 OS=Homo sapiens OX=9606 GN=CUL2 PE=1 SV=1;sp|Q13617|CUL2_HUMAN Cullin-2 OS=Homo sapiens OX=9606 GN=CUL2 PE=1 SV=2;sp|Q13617-2|CUL2_HUMAN Isofo					Ub 13	K	393;406;393;412	APELLAKYCDNLLK	YREPKSVCKAPELLAKYCDNLLKKSAKGMTE	APELLAK(1)YCDNLLK	APELLAK(61)YCDNLLK(-61)	7	0.999999	60.5982	70.866	89.231	0.999999	60.5982	0.000390884	89.231	0.999999	60.5733	0.000684528	86.291	0.999977	46.341	0.0336808	58.487	1	-0.621844	-0.134118	0.434797	1.29589	2.17669	-0.639814	-0.636459	-0.599269	-0.611178	-0.664704	0.00753763	0.0813381	0.167424	0.297721	0.431
773	P23458;A0A5F9ZI39;A0A5F9ZHN8;A0A5F9ZH07	P23458;A0A5F9ZI39;A0A5F9ZHN8;A0A5F9ZH07;A0A5F9ZHW0;A0A5F9ZH32;A0A5F9ZI01;A0A5F9ZHK2;A0A5F9ZHI1;A0A5F9ZH73;K7EJR6;E9PM19;O60674;P29597	Tyrosine-protein kinase JAK1	JAK1	sp|P23458|JAK1_HUMAN Tyrosine-protein kinase JAK1 OS=Homo sapiens OX=9606 GN=JAK1 PE=1 SV=2;tr|A0A5F9ZI39|A0A5F9ZI39_HUMAN Tyrosine-protein kinase JAK1 OS=Homo sapiens OX=9606 GN=JAK1 PE=4 SV=1;tr|A0A5F9ZH32|A0A5F9ZH32_HUMAN Tyrosine-protein kinase JAK1 OS					Ub 13	K	249;249;249;249	DFLKEFNNK	LLTRMRINNVFKDFLKEFNNKTICDSSVSTH	DFLK(1)EFNNK	DFLK(98)EFNNK(-98)	4	1	98.4461	105.96	113.71	1	98.4461	7.46e-05	157.96	1	91.8936	0.00028168	107.15	1	98.4461	7.46e-05	113.71	1	-0.700054	-0.142866	-0.397388	0.817289	2.21418	-0.974463	0.0768397	-0.944135	0.700899	-0.650305	1.47664	2.41325	1.87829	3.95057	6.56766
529	P00558;P00558-2	P00558;P00558-2;P07205	Phosphoglycerate kinase 1	PGK1	sp|P00558|PGK1_HUMAN Phosphoglycerate kinase 1 OS=Homo sapiens OX=9606 GN=PGK1 PE=1 SV=3;sp|P00558-2|PGK1_HUMAN Isoform 2 of Phosphoglycerate kinase 1 OS=Homo sapiens OX=9606 GN=PGK1						K	275;247	AEKNGVK	EEGAKIVKDLMSKAEKNGVKITLPVDFVTAD	AEK(1)NGVK	AEK(61)NGVK(-61)	3	0.999999	60.77	29.138	72.138	0.999999	60.77	0.0414688	72.138									1	NaN	NaN	NaN	NaN	NaN	NaN	NaN	NaN	NaN	NaN	0.00311281	0.00398331	0.00445019	0.00561575	0.00721963
530	P00558;P00558-2	P00558;P00558-2;P07205	Phosphoglycerate kinase 1	PGK1	sp|P00558|PGK1_HUMAN Phosphoglycerate kinase 1 OS=Homo sapiens OX=9606 GN=PGK1 PE=1 SV=3;sp|P00558-2|PGK1_HUMAN Isoform 2 of Phosphoglycerate kinase 1 OS=Homo sapiens OX=9606 GN=PGK1						K	139;111	DASGNKVK	FHVEEEGKGKDASGNKVKAEPAKIEAFRASL	DASGNK(0.975)VK(0.025)	DASGNK(16)VK(-16)	6	0.974672	15.8526	26.18	47.082	0.974672	15.8526	0.0968361	47.082									1	NaN	NaN	NaN	NaN	NaN	NaN	NaN	NaN	NaN	NaN	0.00734868	0.00574985	0.00597296	0.00576715	0.00809888
531	P00558;P00558-2	P00558;P00558-2;P07205	Phosphoglycerate kinase 1	PGK1	sp|P00558|PGK1_HUMAN Phosphoglycerate kinase 1 OS=Homo sapiens OX=9606 GN=PGK1 PE=1 SV=3;sp|P00558-2|PGK1_HUMAN Isoform 2 of Phosphoglycerate kinase 1 OS=Homo sapiens OX=9606 GN=PGK1						K	141;113	VKAEPAK	VEEEGKGKDASGNKVKAEPAKIEAFRASLSK	VK(1)AEPAK	VK(55)AEPAK(-55)	2	0.999996	54.5493	21.429	54.549	0.999996	54.5493	0.107049	54.549									1	NaN	NaN	NaN	NaN	NaN	NaN	NaN	NaN	NaN	NaN	0.0086178	0.0134214	0.0162008	0.0131165	0.0172748
532	P00558;P00558-2	P00558;P00558-2;P07205	Phosphoglycerate kinase 1	PGK1	sp|P00558|PGK1_HUMAN Phosphoglycerate kinase 1 OS=Homo sapiens OX=9606 GN=PGK1 PE=1 SV=3						K	30	VDFNVPMKNNQITNNQR	KGKRVVMRVDFNVPMKNNQITNNQRIKAAVP	VDFNVPMK(1)NNQITNNQR	VDFNVPMK(180)NNQITNNQR	8	1	179.145	159.39	179.14	1	97.2911	1.53e-30	179.14	1	179.145	1.53e-30	179.14					1	NaN	NaN	NaN	NaN	NaN	NaN	NaN	NaN	NaN	NaN	0.00548863	0.00897119	0.00980815	0.0112675	0.0162393
1196	Q01105;A0A0C4DFV9;Q01105-3;Q01105-4;A0A087X027;P0DME0;Q01105-2	Q01105;A0A0C4DFV9;Q01105-3;Q01105-4;A0A087X027;P0DME0;B2REB7;Q01105-2	Protein SET;Protein SETSIP;Protein SET	SET;SETSIP;SET	sp|Q01105|SET_HUMAN Protein SET OS=Homo sapiens OX=9606 GN=SET PE=1 SV=3;tr|A0A0C4DFV9|A0A0C4DFV9_HUMAN Protein SET OS=Homo sapiens OX=9606 GN=SET PE=1 SV=1;sp|Q01105-3|SET_HUMAN Isoform 3 of Protein SET OS=Homo sapiens OX=9606 GN=SET;sp|Q01105-4|SET_HUMAN					Ub 13	K	154;130;129;132;141	VLSKEFHLNESGDPSSK	FYFDENPYFENKVLSKEFHLNESGDPSSKST	VLSK(1)EFHLNESGDPSSK	VLSK(72)EFHLNESGDPSSK(-72)	4	1	72.3857	48.53	74.12	1	72.3857	0.000810445	74.12									1	-0.637231	-0.147109	-0.588861	0.336386	2.58051	-0.538656	0.406116	-0.584507	-0.0164876	-0.81016	0.0290648	0.0479865	0.0309322	0.0666524	0.153289
534	P01116-2;P01116	P01116-2;P01116	GTPase KRas;GTPase KRas, N-terminally processed	KRAS	sp|P01116-2|RASK_HUMAN Isoform 2B of GTPase KRas OS=Homo sapiens OX=9606 GN=KRAS;sp|P01116|RASK_HUMAN GTPase KRas OS=Homo sapiens OX=9606 GN=KRAS PE=1 SV=1						K	128;128	TVDTKQAQDLAR	LVGNKCDLPSRTVDTKQAQDLARSYGIPFIE	TVDTK(1)QAQDLAR	TVDTK(65)QAQDLAR	5	1	65.1792	92.06	65.179	1	62.5281	1.16e-08	118.77	1	65.1792	0.0162978	65.179					1	NaN	NaN	NaN	NaN	NaN	NaN	NaN	NaN	NaN	NaN	0.0807281	0.0828553	0.13053	0.134972	0.184579
535	P02545;P02545-6;P02545-3;P02545-2;Q3BDU5;P02545-5;Q5TCI8	P02545;P02545-6;P02545-3;P02545-2;Q3BDU5;P02545-5;Q5TCI8;H0YAB0;A0A0C4DGC5;REV__Q5VX52	Prelamin-A/C;Lamin-A/C	LMNA	sp|P02545|LMNA_HUMAN Prelamin-A/C OS=Homo sapiens OX=9606 GN=LMNA PE=1 SV=1;sp|P02545-6|LMNA_HUMAN Isoform 6 of Prelamin-A/C OS=Homo sapiens OX=9606 GN=LMNA;sp|P02545-3|LMNA_HUMAN Isoform ADelta10 of Prelamin-A/C OS=Homo sapiens OX=9606 GN=LMNA;sp|P02545-2						K	233;233;233;233;233;134;152;150;121	LVEIDNGKQR	TKRRHETRLVEIDNGKQREFESRLADALQEL	LVEIDNGK(1)QR	LVEIDNGK(61)QR	8	1	61.48	77.695	61.48	1	94.6917	5.02e-07	115.78	1	61.48	0.00121194	90.149					1	NaN	NaN	NaN	NaN	NaN	NaN	NaN	NaN	NaN	NaN	0.0114773	0.00796554	0.0103116	0.0175718	0.0224614
331	I3L1P8;Q02978;Q02978-2	I3L1P8;Q02978;Q02978-2	Mitochondrial 2-oxoglutarate/malate carrier protein	SLC25A11	tr|I3L1P8|I3L1P8_HUMAN Mitochondrial 2-oxoglutarate/malate carrier protein (Fragment) OS=Homo sapiens OX=9606 GN=SLC25A11 PE=1 SV=1;sp|Q02978|M2OM_HUMAN Mitochondrial 2-oxoglutarate/malate carrier protein OS=Homo sapiens OX=9606 GN=SLC25A11 PE=1 SV=3;sp|Q0	Mitochondrion	MIM	Significant proteome	Proteome cluster 14	Ub 13	K	15;15;15	AATASAGAGGIDGKPR	_MAATASAGAGGIDGKPRTSPKMGATVFVQP	AATASAGAGGIDGK(1)PR	AATASAGAGGIDGK(43)PR	14	1	42.8094	151.81	42.809	1	42.8094	2.57e-87	164.04									1	-0.668393	-0.157544	-0.69607	0.506038	2.06027	-0.216516	-0.231867	-0.802625	1.28169	-1.07498	0.00661899	0.0088743	0.0064968	0.0118039	0.0186656
537	P02545;P02545-6;P02545-3;P02545-2;Q3BDU5;P02545-5;Q5TCI8	P02545;P02545-6;P02545-3;P02545-2;Q3BDU5;P02545-5;Q5TCI8;H0YAB0;A0A0C4DGC5;REV__Q5VX52	Prelamin-A/C;Lamin-A/C	LMNA	sp|P02545|LMNA_HUMAN Prelamin-A/C OS=Homo sapiens OX=9606 GN=LMNA PE=1 SV=1;sp|P02545-6|LMNA_HUMAN Isoform 6 of Prelamin-A/C OS=Homo sapiens OX=9606 GN=LMNA;sp|P02545-3|LMNA_HUMAN Isoform ADelta10 of Prelamin-A/C OS=Homo sapiens OX=9606 GN=LMNA;sp|P02545-2						K	270;270;270;270;270;171;189;158	TYSAKLDNAR	QVEQYKKELEKTYSAKLDNARQSAERNSNLV	TYSAK(1)LDNAR	TYSAK(50)LDNAR	5	1	50.2968	31.199	50.297	1	50.2968	0.086498	50.297									1	NaN	NaN	NaN	NaN	NaN	NaN	NaN	NaN	NaN	NaN	0.00187468	0.000952934	0.00151904	0.00172813	0.00174802
538	P02786;G3V0E5	P02786;G3V0E5;F8WBE5;H7C3V5;Q9UP52-2;Q9UP52-3;Q9UP52	Transferrin receptor protein 1;Transferrin receptor protein 1, serum form	TFRC	sp|P02786|TFR1_HUMAN Transferrin receptor protein 1 OS=Homo sapiens OX=9606 GN=TFRC PE=1 SV=2;tr|F8WBE5|F8WBE5_HUMAN Transferrin receptor protein 1 OS=Homo sapiens OX=9606 GN=TFRC PE=1 SV=1						K	58;58	ANVTKPK	DEEENADNNTKANVTKPKRCSGSICYGTIAV	ANVTK(1)PK	ANVTK(41)PK(-41)	5	0.999921	41.0465	33.879	75.854	0.999223	31.0933	0.0223571	79.597	0.998333	27.7742	0.0890423	58.194	0.999921	41.0465	0.0319473	75.854	1	NaN	NaN	NaN	NaN	NaN	NaN	NaN	NaN	NaN	NaN	0.0101309	0.0094757	0.00924468	0.00931581	0.0144795
414	O15294;O15294-3;O15294-2;O15294-4	O15294;O15294-3;O15294-2;O15294-4;C9JZL3	UDP-N-acetylglucosamine--peptide N-acetylglucosaminyltransferase 110 kDa subunit	OGT	sp|O15294|OGT1_HUMAN UDP-N-acetylglucosamine--peptide N-acetylglucosaminyltransferase 110 kDa subunit OS=Homo sapiens OX=9606 GN=OGT PE=1 SV=3;sp|O15294-3|OGT1_HUMAN Isoform 1 of UDP-N-acetylglucosamine--peptide N-acetylglucosaminyltransferase 110 kDa subu					Ub 13	K	168;158;151	SDLGNLLKALGR	NPDLYCVRSDLGNLLKALGRLEEAKACYLKA	SDLGNLLK(1)ALGR	SDLGNLLK(88)ALGR	8	1	88.3377	85.105	88.338	1	97.2141	1.18e-08	118.48	1	88.3377	0.000939491	88.338					1	-0.901952	-0.164427	-0.41272	0.34748	2.29646	-0.918405	0.938303	-0.551398	0.111194	-0.744537	0.0118168	0.0296449	0.0236429	0.0420191	0.0891317
1571	Q9BXB1-2;Q9BXB1	Q9BXB1-2;Q9BXB1	Leucine-rich repeat-containing G-protein coupled receptor 4	LGR4	sp|Q9BXB1-2|LGR4_HUMAN Isoform 2 of Leucine-rich repeat-containing G-protein coupled receptor 4 OS=Homo sapiens OX=9606 GN=LGR4;sp|Q9BXB1|LGR4_HUMAN Leucine-rich repeat-containing G-protein coupled receptor 4 OS=Homo sapiens OX=9606 GN=LGR4 PE=1 SV=2					Ub 7	K	628;652	DIMKNGK	MLATVERSLSAKDIMKNGKSNHLKQFRVAAL	DIMK(1)NGK	DIMK(46)NGK(-46)	4	0.999972	45.514	50.953	73.039	0.999938	42.0572	0.0762249	60.788	0.999972	45.514	0.0391616	73.039					1	0.533654	-0.171088	0.180221	-1.1239	-0.698164	-0.163383	-1.22956	0.819011	2.14652	-0.293309	NaN	NaN	NaN	NaN	NaN
541	P04075;J3KPS3;P04075-2;H3BQN4;H3BPS8	P04075;J3KPS3;P04075-2;H3BQN4;H3BPS8;H3BUH7;H3BR04;H3BMQ8;H3BU78;H3BR68;A0A087WXX2;A0A3B3IS80;P05062	Fructose-bisphosphate aldolase A;Fructose-bisphosphate aldolase	ALDOA	sp|P04075|ALDOA_HUMAN Fructose-bisphosphate aldolase A OS=Homo sapiens OX=9606 GN=ALDOA PE=1 SV=2;tr|J3KPS3|J3KPS3_HUMAN Fructose-bisphosphate aldolase OS=Homo sapiens OX=9606 GN=ALDOA PE=1 SV=1;sp|P04075-2|ALDOA_HUMAN Isoform 2 of Fructose-bisphosphate al						K	330;334;384;330;96	AAQEEYVKR	GGKKENLKAAQEEYVKRALANSLACQGKYTP	AAQEEYVK(1)R	AAQEEYVK(90)R	8	1	90.1504	111.19	90.15	1	123.355	7.07e-05	123.35	1	134.26	7.81e-05	134.26	1	90.1504	7.07e-05	123.35	1	NaN	NaN	NaN	NaN	NaN	NaN	NaN	NaN	NaN	NaN	0.0101613	0.0313264	0.0275215	0.0254622	0.0199691
542	P04075;J3KPS3;P04075-2;H3BQN4;H3BPS8	P04075;J3KPS3;P04075-2;H3BQN4;H3BPS8;H3BUH7;H3BR04;H3BMQ8;H3BU78;H3BR68;A0A087WXX2;A0A3B3IS80;P05062	Fructose-bisphosphate aldolase A;Fructose-bisphosphate aldolase	ALDOA	sp|P04075|ALDOA_HUMAN Fructose-bisphosphate aldolase A OS=Homo sapiens OX=9606 GN=ALDOA PE=1 SV=2;tr|J3KPS3|J3KPS3_HUMAN Fructose-bisphosphate aldolase OS=Homo sapiens OX=9606 GN=ALDOA PE=1 SV=1;sp|P04075-2|ALDOA_HUMAN Isoform 2 of Fructose-bisphosphate al						K	153;153;207;153;207;142;98	CVLKIGEHTPSALAIMENANVLAR	YKKDGADFAKWRCVLKIGEHTPSALAIMENA	CVLK(1)IGEHTPSALAIMENANVLAR	CVLK(210)IGEHTPSALAIMENANVLAR	4	1	209.672	173.56	209.67	1	209.672	4.24e-66	209.67									1	NaN	NaN	NaN	NaN	NaN	NaN	NaN	NaN	NaN	NaN	0.00730449	0.0175998	0.0140071	0.0355069	0.0606551
543	P04075;J3KPS3;P04075-2;H3BQN4;H3BPS8;P09972;A8MVZ9;C9J8F3;J3KSV6;J3QKP5	P04075;J3KPS3;P04075-2;H3BQN4;H3BPS8;H3BUH7;H3BR04;H3BMQ8;H3BU78;H3BR68;A0A087WXX2;A0A3B3IS80;P05062;P09972;A8MVZ9;C9J8F3;J3KSV6;J3QKP5;J3QKK1;K7EKH5	Fructose-bisphosphate aldolase A;Fructose-bisphosphate aldolase;Fructose-bisphosphate aldolase C;Fructose-bisphosphate aldolase	ALDOA;ALDOC	sp|P04075|ALDOA_HUMAN Fructose-bisphosphate aldolase A OS=Homo sapiens OX=9606 GN=ALDOA PE=1 SV=2;tr|J3KPS3|J3KPS3_HUMAN Fructose-bisphosphate aldolase OS=Homo sapiens OX=9606 GN=ALDOA PE=1 SV=1;sp|P04075-2|ALDOA_HUMAN Isoform 2 of Fructose-bisphosphate al						K	147;147;201;147;201;147;136;136;92;147;147;147;147;147;108	DGADFAKWR	SERCAQYKKDGADFAKWRCVLKIGEHTPSAL;SERCAQYKKDGADFAKWRCVLKISERTPSAL	DGADFAK(1)WR	DGADFAK(87)WR	7	1	87.4761	71.347	87.476	1	57.5984	0.000995286	95.502	1	87.4761	0.00458089	87.476					1	NaN	NaN	NaN	NaN	NaN	NaN	NaN	NaN	NaN	NaN	0.0115966	0.0219529	0.0164622	0.0250876	0.0327231
544	P04075;J3KPS3;P04075-2;H3BQN4;H3BPS8	P04075;J3KPS3;P04075-2;H3BQN4;H3BPS8;H3BUH7;H3BR04;H3BMQ8;H3BU78;H3BR68;A0A087WXX2;A0A3B3IS80;P05062	Fructose-bisphosphate aldolase A;Fructose-bisphosphate aldolase	ALDOA	sp|P04075|ALDOA_HUMAN Fructose-bisphosphate aldolase A OS=Homo sapiens OX=9606 GN=ALDOA PE=1 SV=2;tr|J3KPS3|J3KPS3_HUMAN Fructose-bisphosphate aldolase OS=Homo sapiens OX=9606 GN=ALDOA PE=1 SV=1;sp|P04075-2|ALDOA_HUMAN Isoform 2 of Fructose-bisphosphate al						K	322;326;376;322;88	ENLKAAQEEYVK	QASALKAWGGKKENLKAAQEEYVKRALANSL	ENLK(1)AAQEEYVK	ENLK(110)AAQEEYVK(-110)	4	1	111.861	101.57	122.42	1	111.861	8.56e-09	122.42	1	93.0845	3.88e-05	102.87					1	NaN	NaN	NaN	NaN	NaN	NaN	NaN	NaN	NaN	NaN	0.0239508	0.032061	0.0297787	0.0441563	0.0665642
159	Q99829;B0QZ18;F2Z2V0;A6PVH9;E7ENH5;Q5JX44;Q5JX58;Q5JX59;Q5JX60;Q5JX56;Q5JX45;Q5JX52;Q5JX61;Q5JX55	Q99829;B0QZ18;F2Z2V0;A6PVH9;E7ENH5;Q5JX44;Q5JX58;Q5JX59;Q5JX60;Q5JX56;Q5JX45;Q5JX52;Q5JX61;Q5JX55;Q5JX54;E7EV27;Q5JX57;H0Y524;Q5JX53	Copine-1	CPNE1	sp|Q99829|CPNE1_HUMAN Copine-1 OS=Homo sapiens OX=9606 GN=CPNE1 PE=1 SV=1;tr|B0QZ18|B0QZ18_HUMAN Copine-1 OS=Homo sapiens OX=9606 GN=CPNE1 PE=1 SV=1;tr|F2Z2V0|F2Z2V0_HUMAN Copine-1 (Fragment) OS=Homo sapiens OX=9606 GN=CPNE1 PE=1 SV=1;tr|A6PVH9|A6PVH9_HUMA					Ub 7	K	73;78;73;73;73;73;73;73;73;73;73;73;73;73;73;73;73	FETVQKLR	FSKTLQLEYRFETVQKLRFGIYDIDNKTPEL	FETVQK(1)LR	FETVQK(93)LR	6	1	93.1955	67.621	93.195	1	93.1955	0.00412512	93.195									1	-1.02516	-0.17591	-0.447924	0.117641	0.18241	-1.10494	0.485068	0.185053	2.40665	-0.622886	0.055303	0.0761574	0.0694777	0.0833659	0.0849563
546	P04075;J3KPS3;P04075-2;H3BQN4;H3BPS8	P04075;J3KPS3;P04075-2;H3BQN4;H3BPS8;H3BUH7;H3BR04;H3BMQ8;H3BU78;H3BR68;A0A087WXX2;A0A3B3IS80;P05062	Fructose-bisphosphate aldolase A;Fructose-bisphosphate aldolase	ALDOA	sp|P04075|ALDOA_HUMAN Fructose-bisphosphate aldolase A OS=Homo sapiens OX=9606 GN=ALDOA PE=1 SV=2;tr|J3KPS3|J3KPS3_HUMAN Fructose-bisphosphate aldolase OS=Homo sapiens OX=9606 GN=ALDOA PE=1 SV=1;sp|P04075-2|ALDOA_HUMAN Isoform 2 of Fructose-bisphosphate al						K	42;42;96;42;96;42	GILAADESTGSIAKR	GKGILAADESTGSIAKRLQSIGTENTEENRR	GILAADESTGSIAK(1)R	GILAADESTGSIAK(110)R	14	1	108.997	131.79	109	1	108.997	3.09e-20	166.48									1	NaN	NaN	NaN	NaN	NaN	NaN	NaN	NaN	NaN	NaN	0.00894598	0.0112518	0.0101802	0.00982558	0.0166095
547	P04083;Q5T3N1	P04083;Q5T3N1;Q5T3N0	Annexin A1;Annexin	ANXA1	sp|P04083|ANXA1_HUMAN Annexin A1 OS=Homo sapiens OX=9606 GN=ANXA1 PE=1 SV=2						K	287	LHQAMKGVGTR	TSKPAFFAEKLHQAMKGVGTRHKALIRIMVS	LHQAMK(1)GVGTR	LHQAMK(49)GVGTR	6	1	48.7409	22.802	48.741	1	48.7409	0.0745575	48.741									1	NaN	NaN	NaN	NaN	NaN	NaN	NaN	NaN	NaN	NaN	0.0085642	0.00950631	0.0125114	0.0160403	0.0171278
548	P04406;E7EUT5;P04406-2	P04406;E7EUT5;O14556;P04406-2	Glyceraldehyde-3-phosphate dehydrogenase;Glyceraldehyde-3-phosphate dehydrogenase	GAPDH;GAPDH	sp|P04406|G3P_HUMAN Glyceraldehyde-3-phosphate dehydrogenase OS=Homo sapiens OX=9606 GN=GAPDH PE=1 SV=3;tr|E7EUT5|E7EUT5_HUMAN Glyceraldehyde-3-phosphate dehydrogenase OS=Homo sapiens OX=9606 GN=GAPDH PE=1 SV=1;sp|P04406-2|G3P_HUMAN Isoform 2 of Glyceralde						K	117;42;75	AGAHLQGGAKR	FTTMEKAGAHLQGGAKRVIISAPSADAPMFV	AGAHLQGGAK(1)R	AGAHLQGGAK(62)R	10	1	61.7646	37.133	61.765	1	51.4453	0.0535999	51.445					1	61.7646	0.0163212	61.765	1	NaN	NaN	NaN	NaN	NaN	NaN	NaN	NaN	NaN	NaN	0.00130332	0.000842126	0.00110117	0.00167097	0.00216572
6	Q6W2J9-4;Q6W2J9-2;Q6W2J9;H7C231;H7BYY2;Q6W2J9-3	Q6W2J9-4;Q6W2J9-2;Q6W2J9;H7C231;H7BYY2;Q6W2J9-3;A1A564;H7C2V9;H7BZ37;A0A5F9ZGX7	BCL-6 corepressor	BCOR	tr|A0A075B6Q3|A0A075B6Q3_HUMAN BCL-6 corepressor-like protein 1 (Fragment) OS=Homo sapiens OX=9606 GN=BCORL1 PE=1 SV=1;sp|Q5H9F3-3|BCORL_HUMAN Isoform 3 of BCL-6 corepressor-like protein 1 OS=Homo sapiens OX=9606 GN=BCORL1;sp|Q6W2J9-4|BCOR_HUMAN Isoform 4					Ub 13	K	1093;1493;1408;1426;1460;913;330;133	LIVNKNAGETLLQR	QSRPMPPEARRLIVNKNAGETLLQRAARLGY;TARQIPPEARRLIVNKNAGETLLQRAARLGY	LIVNK(1)NAGETLLQR	LIVNK(79)NAGETLLQR	5	1	79.0886	64.931	79.089	1	79.0886	0.00131218	79.089									1	-0.723899	-0.182926	-0.522635	0.441983	2.69869	-0.550669	-0.119398	-0.411637	-0.260031	-0.369481	0.0135604	0.0320172	0.0204271	0.0533377	0.130332
550	P04406;E7EUT5;P04406-2	P04406;E7EUT5;O14556;P04406-2	Glyceraldehyde-3-phosphate dehydrogenase;Glyceraldehyde-3-phosphate dehydrogenase	GAPDH;GAPDH	sp|P04406|G3P_HUMAN Glyceraldehyde-3-phosphate dehydrogenase OS=Homo sapiens OX=9606 GN=GAPDH PE=1 SV=3;sp|P04406-2|G3P_HUMAN Isoform 2 of Glyceraldehyde-3-phosphate dehydrogenase OS=Homo sapiens OX=9606 GN=GAPDH						K	61;19	FHGTVKAENGK	MFQYDSTHGKFHGTVKAENGKLVINGNPITI	FHGTVK(1)AENGK	FHGTVK(62)AENGK(-62)	6	0.999999	62.1684	82.885	114.89	0.999999	62.1684	1.39e-06	114.89	0.999999	60.3656	4.48e-05	103.08	0.999981	47.3045	0.00433735	76.282	1	NaN	NaN	NaN	NaN	NaN	NaN	NaN	NaN	NaN	NaN	0.0400123	0.0429523	0.0474555	0.0931609	0.104111
551	P04406;E7EUT5;P04406-2	P04406;E7EUT5;O14556;P04406-2	Glyceraldehyde-3-phosphate dehydrogenase;Glyceraldehyde-3-phosphate dehydrogenase	GAPDH;GAPDH	sp|P04406|G3P_HUMAN Glyceraldehyde-3-phosphate dehydrogenase OS=Homo sapiens OX=9606 GN=GAPDH PE=1 SV=3;tr|E7EUT5|E7EUT5_HUMAN Glyceraldehyde-3-phosphate dehydrogenase OS=Homo sapiens OX=9606 GN=GAPDH PE=1 SV=1;sp|P04406-2|G3P_HUMAN Isoform 2 of Glyceralde						K	215;140;173	GALQNIIPASTGAAKAVGK	RGALQNIIPASTGAAKAVGKVIPELNGKLTG	GALQNIIPASTGAAK(1)AVGK	GALQNIIPASTGAAK(37)AVGK(-37)	15	0.9998	36.9895	130.68	150.28	0.9998	36.9895	9.04e-27	150.28	0.999544	33.4121	8.37e-26	153.21					1	NaN	NaN	NaN	NaN	NaN	NaN	NaN	NaN	NaN	NaN	0.0192685	0.035414	0.0239501	0.0338604	0.049681
552	P04406;E7EUT5;P04406-2	P04406;E7EUT5;O14556;P04406-2	Glyceraldehyde-3-phosphate dehydrogenase;Glyceraldehyde-3-phosphate dehydrogenase	GAPDH;GAPDH	sp|P04406|G3P_HUMAN Glyceraldehyde-3-phosphate dehydrogenase OS=Homo sapiens OX=9606 GN=GAPDH PE=1 SV=3;tr|E7EUT5|E7EUT5_HUMAN Glyceraldehyde-3-phosphate dehydrogenase OS=Homo sapiens OX=9606 GN=GAPDH PE=1 SV=1;sp|P04406-2|G3P_HUMAN Isoform 2 of Glyceralde						K	194;119;152	TVDGPSGKLWR	HAITATQKTVDGPSGKLWRDGRGALQNIIPA	TVDGPSGK(1)LWR	TVDGPSGK(120)LWR	8	1	124.669	108.76	124.67	1	125.737	1.82e-12	139.15	1	101.482	1.23e-12	142.72	1	124.669	2.58e-08	124.67	1	NaN	NaN	NaN	NaN	NaN	NaN	NaN	NaN	NaN	NaN	0.00622574	0.0221283	0.0184686	0.0188626	0.0244932
553	P04406;E7EUT5;P04406-2	P04406;E7EUT5;O14556;P04406-2	Glyceraldehyde-3-phosphate dehydrogenase;Glyceraldehyde-3-phosphate dehydrogenase	GAPDH;GAPDH	sp|P04406|G3P_HUMAN Glyceraldehyde-3-phosphate dehydrogenase OS=Homo sapiens OX=9606 GN=GAPDH PE=1 SV=3;tr|E7EUT5|E7EUT5_HUMAN Glyceraldehyde-3-phosphate dehydrogenase OS=Homo sapiens OX=9606 GN=GAPDH PE=1 SV=1;sp|P04406-2|G3P_HUMAN Isoform 2 of Glyceralde						K	263;188;221	VVKQASEGPLK	RLEKPAKYDDIKKVVKQASEGPLKGILGYTE	VVK(1)QASEGPLK	VVK(100)QASEGPLK(-100)	3	1	102.355	80.457	107.06	1	85.1716	0.000952914	88.596	1	102.355	2.16e-05	107.06	1	96.2308	3.74e-05	100.93	1	NaN	NaN	NaN	NaN	NaN	NaN	NaN	NaN	NaN	NaN	0.0281947	0.0488571	0.0510734	0.0560029	0.0775522
554	P04792;F8WE04	P04792;F8WE04;C9J3N8	Heat shock protein beta-1	HSPB1	sp|P04792|HSPB1_HUMAN Heat shock protein beta-1 OS=Homo sapiens OX=9606 GN=HSPB1 PE=1 SV=2;tr|C9J3N8|C9J3N8_HUMAN Heat shock protein beta-1 OS=Homo sapiens OX=9606 GN=HSPB1 PE=1 SV=1						K	198;30	AQLGGPEAAKSDETAAK	VTFESRAQLGGPEAAKSDETAAK________	AQLGGPEAAK(1)SDETAAK	AQLGGPEAAK(74)SDETAAK(-74)	10	1	73.5226	102.64	122.75	1	73.5226	8.09e-13	122.75	1	64.682	9.71e-10	106.38					1	NaN	NaN	NaN	NaN	NaN	NaN	NaN	NaN	NaN	NaN	0.0151713	0.0206949	0.0393558	0.0465952	0.0786901
555	P04818;P04818-2	P04818;P04818-2;P04818-3	Thymidylate synthase	TYMS	sp|P04818|TYSY_HUMAN Thymidylate synthase OS=Homo sapiens OX=9606 GN=TYMS PE=1 SV=3;sp|P04818-2|TYSY_HUMAN Isoform 2 of Thymidylate synthase OS=Homo sapiens OX=9606 GN=TYMS						K	104;104	ELSSKGVK	LWFIKGSTNAKELSSKGVKIWDANGSRDFLD	ELSSK(0.996)GVK(0.004)	ELSSK(24)GVK(-24)	5	0.99585	23.8012	26.881	53.968	0.99585	23.8012	0.0668021	58.815									1	NaN	NaN	NaN	NaN	NaN	NaN	NaN	NaN	NaN	NaN	NaN	NaN	NaN	NaN	NaN
556	P04818;P04818-2	P04818;P04818-2;P04818-3	Thymidylate synthase	TYMS	sp|P04818|TYSY_HUMAN Thymidylate synthase OS=Homo sapiens OX=9606 GN=TYMS PE=1 SV=3;sp|P04818-2|TYSY_HUMAN Isoform 2 of Thymidylate synthase OS=Homo sapiens OX=9606 GN=TYMS						K	99;99	GSTNAKELSSK	VLEELLWFIKGSTNAKELSSKGVKIWDANGS	GSTNAK(1)ELSSK	GSTNAK(47)ELSSK(-47)	6	0.999982	47.4726	41.414	64.64	0.999982	47.4726	0.0148465	64.64									1	NaN	NaN	NaN	NaN	NaN	NaN	NaN	NaN	NaN	NaN	0.218999	0.197561	0.268093	0.204082	0.277671
557	P04843;B7Z4L4	P04843;B7Z4L4;F8WF32	Dolichyl-diphosphooligosaccharide--protein glycosyltransferase subunit 1	RPN1	sp|P04843|RPN1_HUMAN Dolichyl-diphosphooligosaccharide--protein glycosyltransferase subunit 1 OS=Homo sapiens OX=9606 GN=RPN1 PE=1 SV=1;tr|B7Z4L4|B7Z4L4_HUMAN Dolichyl-diphosphooligosaccharide--protein glycosyltransferase subunit 1 OS=Homo sapiens OX=9606						K	579;407	KDTYIENEK	KSAVEAERLVAGKLKKDTYIENEKLISGKRQ	K(1)DTYIENEK	K(100)DTYIENEK(-100)	1	1	103.255	78.402	103.26	1	103.255	0.00250267	103.26									1	NaN	NaN	NaN	NaN	NaN	NaN	NaN	NaN	NaN	NaN	0.0343929	0.0262138	0.0367565	0.046165	0.0510016
558	P04899;P04899-3;P04899-5;P04899-2;P04899-4;P04899-6;P08754;P63096;P63096-2;A0A3B3ITM0	P04899;P04899-3;P04899-5;P04899-2;P04899-4;P04899-6;P09471-2;P11488;P09471;P19087;A8MTJ3;H3BTM2;A0A1W2PP38;P08754;P63096;P63096-2;A0A3B3ITM0;A0A3B3IUA8;A0A1W2PRE1;A0A1W2PQK2;A0A087WT-parkinB6;A0A1W2PRJ7;A0A087WZE5;A0A1W2PS82	Guanine nucleotide-binding protein G(i) subunit alpha-2;Guanine nucleotide-binding protein G(k) subunit alpha;Guanine nucleotide-binding protein G(i) subunit alpha-1	GNAI2;GNAI3;GNAI1	sp|P04899|GNAI2_HUMAN Guanine nucleotide-binding protein G(i) subunit alpha-2 OS=Homo sapiens OX=9606 GN=GNAI2 PE=1 SV=3;sp|P04899-3|GNAI2_HUMAN Isoform 3 of Guanine nucleotide-binding protein G(i) subunit alpha-2 OS=Homo sapiens OX=9606 GN=GNAI2;sp|P04899						K	51;14;35;35;51;51;47;51;51;51;51;51;51;51;51;40;51;51;51;51	STIVKQMK	LLLLGAGESGKSTIVKQMKIIHEAGYSEEEC;LLLLGAGESGKSTIVKQMKIIHEDGYSEDEC;LLLLGAGESGKSTIVKQMKIIHEDGYSEEEC;LLLLGTSNSGKSTIVKQMKIIHSGGFNLEAC	STIVK(1)QMK	STIVK(38)QMK(-38)	5	0.999835	37.8162	50.725	79.469	0.999835	37.8162	0.0104895	79.469									1	NaN	NaN	NaN	NaN	NaN	NaN	NaN	NaN	NaN	NaN	0.387462	0.453633	0.423621	0.566106	0.599722
559	P04920-2;P04920-3;P04920	P04920-2;P04920-3;P04920;C9J9M9;C9JVC2;C9J722;C9J035;C9J459	Anion exchange protein 2	SLC4A2	sp|P04920-2|B3A2_HUMAN Isoform B1 of Anion exchange protein 2 OS=Homo sapiens OX=9606 GN=SLC4A2;sp|P04920-3|B3A2_HUMAN Isoform 3 of Anion exchange protein 2 OS=Homo sapiens OX=9606 GN=SLC4A2;sp|P04920|B3A2_HUMAN Anion exchange protein 2 OS=Homo sapiens OX=						K	639;644;653	LLPTGAGLEPKSAQDK	EEQGRLLPTGAGLEPKSAQDKALLQMVEAAG	LLPTGAGLEPK(1)SAQDK	LLPTGAGLEPK(47)SAQDK(-47)	11	0.999981	47.3153	64.683	97.417	0.999981	47.3153	1.02e-06	97.417									1	NaN	NaN	NaN	NaN	NaN	NaN	NaN	NaN	NaN	NaN	0.187382	0.275702	0.316464	0.502625	0.579789
560	P05023;P05023-4;P05023-3;P05023-2	P05023;P05023-4;P05023-3;P05023-2;A0A2R8YEY8;P13637-3;P13637-2;P13637;A0A0A0MT26;M0R116;P50993;B1AKY9;H0Y7C1;Q13733;Q5TC01;Q5TC02;E9PRA5;P20648;M0QXF2;Q5TC05	Sodium/potassium-transporting ATPase subunit alpha-1	ATP1A1	sp|P05023|AT1A1_HUMAN Sodium/potassium-transporting ATPase subunit alpha-1 OS=Homo sapiens OX=9606 GN=ATP1A1 PE=1 SV=1;sp|P05023-4|AT1A1_HUMAN Isoform 4 of Sodium/potassium-transporting ATPase subunit alpha-1 OS=Homo sapiens OX=9606 GN=ATP1A1;sp|P05023-3|A						K	605;605;574;605;595;608;606;595;595;565;602;602;313	AAVPDAVGKCR	SMIDPPRAAVPDAVGKCRSAGIKVIMVTGDH	AAVPDAVGK(1)CR	AAVPDAVGK(130)CR	9	1	127.765	98.292	127.76	1	109.419	4.03e-08	120.09	1	104.221	2.89e-05	104.22	1	127.765	1.6e-08	127.76	1	NaN	NaN	NaN	NaN	NaN	NaN	NaN	NaN	NaN	NaN	0.00642558	0.00662822	0.00944379	0.0111479	0.0137805
427	O43464;A0A0C4DG44;O43464-3;O43464-2;O43464-4	O43464;A0A0C4DG44;O43464-3;O43464-2;O43464-4;P83110-2;P83110	Serine protease HTRA2, mitochondrial	HTRA2	sp|O43464|HTRA2_HUMAN Serine protease HTRA2, mitochondrial OS=Homo sapiens OX=9606 GN=HTRA2 PE=1 SV=2;tr|A0A0C4DG44|A0A0C4DG44_HUMAN Serine protease HTRA2, mitochondrial (Fragment) OS=Homo sapiens OX=9606 GN=HTRA2 PE=1 SV=1;sp|O43464-3|HTRA2_HUMAN Isoform	Mitochondrion	MIM	Significant proteome	Proteome cluster 14	Ub 13	K	237;224;237;237	IQTKEPLPTLPLGR	AVDPVADIATLRIQTKEPLPTLPLGRSADVR	IQTK(1)EPLPTLPLGR	IQTK(78)EPLPTLPLGR	4	1	78.4013	63.84	78.401	1	78.4013	0.00156803	78.401									1	-0.698788	-0.188193	1.01847	0.0485855	2.43076	-0.729514	-0.624529	-0.648729	-0.296678	-0.311383	0.560642	1.25731	2.90373	1.58038	4.83069
1248	Q13501;E7EMC7;Q13501-2;E9PFW8	Q13501;E7EMC7;E3W990;D6RBF1;C9J6J8;Q13501-2;E9PFW8;C9JRJ8	Sequestosome-1;Sequestosome-1	SQSTM1;SQSTM1	sp|Q13501|SQSTM_HUMAN Sequestosome-1 OS=Homo sapiens OX=9606 GN=SQSTM1 PE=1 SV=1;sp|Q13501-2|SQSTM_HUMAN Isoform 2 of Sequestosome-1 OS=Homo sapiens OX=9606 GN=SQSTM1					Ub 10	K	435;351	NYDIGAALDTIQYSKHPPPL	KNYDIGAALDTIQYSKHPPPL__________	NYDIGAALDTIQYSK(1)HPPPL	NYDIGAALDTIQYSK(53)HPPPL	15	1	53.2779	77.074	53.278	1	53.2779	9.86e-06	86.479									1	-1.12009	-0.190776	-0.119236	0.0869925	0.992466	-0.851643	2.28223	-0.25765	0.0153899	-0.837688	0.19493	0.509558	0.533779	0.603599	0.910156
563	P05023;P05023-4;P05023-3;P05023-2	P05023;P05023-4;P05023-3;P05023-2;A0A2R8YEY8;P13637-3;P13637-2;P13637;A0A0A0MT26;M0R116;P50993;B1AKY9;H0Y7C1;Q13733;Q5TC01;Q5TC02;E9PRA5;P20648;M0QXF2;Q5TC05	Sodium/potassium-transporting ATPase subunit alpha-1	ATP1A1	sp|P05023|AT1A1_HUMAN Sodium/potassium-transporting ATPase subunit alpha-1 OS=Homo sapiens OX=9606 GN=ATP1A1 PE=1 SV=1;sp|P05023-4|AT1A1_HUMAN Isoform 4 of Sodium/potassium-transporting ATPase subunit alpha-1 OS=Homo sapiens OX=9606 GN=ATP1A1;sp|P05023-3|A						K	156;156;125;156;146;159;157;146;146;116;164;125;164;116	SSKIMESFK	IITGCFSYYQEAKSSKIMESFKNMVPQQALV	SSK(1)IMESFK	SSK(48)IMESFK(-48)	3	0.999986	48.4422	15.112	51.445	0.999986	48.4422	0.109587	51.445									1	NaN	NaN	NaN	NaN	NaN	NaN	NaN	NaN	NaN	NaN	NaN	NaN	NaN	NaN	NaN
564	P05026;P05026-2	P05026;P05026-2;V9GYR2	Sodium/potassium-transporting ATPase subunit beta-1	ATP1B1	sp|P05026|AT1B1_HUMAN Sodium/potassium-transporting ATPase subunit beta-1 OS=Homo sapiens OX=9606 GN=ATP1B1 PE=1 SV=1;sp|P05026-2|AT1B1_HUMAN Isoform 2 of Sodium/potassium-transporting ATPase subunit beta-1 OS=Homo sapiens OX=9606 GN=ATP1B1						K	7;7	AKEEGSWK	_________MARGKAKEEGSWKKFIWNSEKK	AK(1)EEGSWK	AK(95)EEGSWK(-95)	2	1	95.311	64.007	95.311	1	95.311	0.00329082	95.311	1	76.1697	0.014599	76.17					1	NaN	NaN	NaN	NaN	NaN	NaN	NaN	NaN	NaN	NaN	0.142715	0.102976	0.103839	0.14911	0.186221
565	P05026;P05026-2	P05026;P05026-2;V9GYR2	Sodium/potassium-transporting ATPase subunit beta-1	ATP1B1	sp|P05026|AT1B1_HUMAN Sodium/potassium-transporting ATPase subunit beta-1 OS=Homo sapiens OX=9606 GN=ATP1B1 PE=1 SV=1;sp|P05026-2|AT1B1_HUMAN Isoform 2 of Sodium/potassium-transporting ATPase subunit beta-1 OS=Homo sapiens OX=9606 GN=ATP1B1						K	21;21	FIWNSEKK	AKEEGSWKKFIWNSEKKEFLGRTGGSWFKIL	FIWNSEK(0.89)K(0.11)	FIWNSEK(9.1)K(-9.1)	7	0.890117	9.08515	73.166	102.51	0.890117	9.08515	0.0106291	102.51									1	NaN	NaN	NaN	NaN	NaN	NaN	NaN	NaN	NaN	NaN	0.0419151	0.0796957	0.0590062	0.0862706	0.134169
566	P05067-7;P05067-11;P05067-8;P05067-9;P05067;A0A0A0MRG2;P05067-3;P05067-4;P05067-5;P05067-6;E9PG40;P05067-10;H7C0V9	P05067-7;P05067-11;P05067-8;P05067-9;P05067;A0A0A0MRG2;P05067-3;P05067-4;P05067-5;P05067-6;E9PG40;P05067-10;H7C0V9;P05067-2;H7C2L2	Amyloid beta A4 protein;N-APP;Soluble APP-alpha;Soluble APP-beta;C99;Beta-amyloid protein 42;Beta-amyloid protein 40;C83;P3(42);P3(40);C80;Gamma-secretase C-terminal fragment 59;Gamma-secretase C-terminal fragment 57;Gamma-secretase C-terminal fragment 50;C31	APP	sp|P05067-7|A4_HUMAN Isoform L-APP733 of Amyloid-beta precursor protein OS=Homo sapiens OX=9606 GN=APP;sp|P05067-11|A4_HUMAN Isoform 11 of Amyloid-beta precursor protein OS=Homo sapiens OX=9606 GN=APP;sp|P05067-8|A4_HUMAN Isoform APP751 of Amyloid-beta pre						K	714;727;732;733;751;641;658;676;677;695;695;620	HLSKMQQNGYENPTYK	VEVDAAVTPEERHLSKMQQNGYENPTYKFFE	HLSK(1)MQQNGYENPTYK	HLSK(87)MQQNGYENPTYK(-87)	4	1	86.7254	83.627	95.067	1	86.7254	2.8e-06	95.067									1	NaN	NaN	NaN	NaN	NaN	NaN	NaN	NaN	NaN	NaN	0.160005	0.229234	0.142061	0.293217	0.43609
920	P45880-2;P45880;P45880-1;A0A0A0MR02;Q5JSD2;Q5JSD1	P45880-2;P45880;P45880-1;A0A0A0MR02;Q5JSD2;Q5JSD1;A2A3S1	Voltage-dependent anion-selective channel protein 2	VDAC2	sp|P45880-2|VDAC2_HUMAN Isoform 2 of Voltage-dependent anion-selective channel protein 2 OS=Homo sapiens OX=9606 GN=VDAC2;sp|P45880|VDAC2_HUMAN Voltage-dependent anion-selective channel protein 2 OS=Homo sapiens OX=9606 GN=VDAC2 PE=1 SV=2;sp|P45880-1|VDAC2	Mitochondrion	MOM			Ub 13	K	109;120;135;120;120;120	LTFDTTFSPNTGKK	GLKLTFDTTFSPNTGKKSGKIKSSYKRECIN	LTFDTTFSPNTGK(0.963)K(0.037)	LTFDTTFSPNTGK(14)K(-14)	13	0.962636	14.1101	249.48	312.95	0.923799	10.8362	1.58e-19	164.68	0.962636	14.1101	2.93e-88	312.95	0.912682	10.1922	4.26e-13	147.18	1	-0.604528	-0.199107	0.385695	1.21872	2.25642	-0.617542	-0.605816	-0.60969	-0.607094	-0.617062	0.11425	1.32539	3.2814	5.74083	11.428
276	F5GZS6;P08195;J3KPF3;P08195-3;P08195-4;P08195-2	F5GZS6;P08195;J3KPF3;P08195-3;P08195-4;H0YFS2;F5GZI0;H0YFX4;P08195-2;F5H0E2;F5H867;F5GZR9	4F2 cell-surface antigen heavy chain;4F2 cell-surface antigen heavy chain	SLC3A2;SLC3A2	tr|F5GZS6|F5GZS6_HUMAN 4F2 cell-surface antigen heavy chain OS=Homo sapiens OX=9606 GN=SLC3A2 PE=1 SV=1;sp|P08195|4F2_HUMAN 4F2 cell-surface antigen heavy chain OS=Homo sapiens OX=9606 GN=SLC3A2 PE=1 SV=3;tr|J3KPF3|J3KPF3_HUMAN 4F2 cell-surface antigen hea					Ub 13	K	129;160;161;98;191;131;59;59;59	VAEDEAEAAAAAKFTGLSK	KIKVAEDEAEAAAAAKFTGLSKEELLKVAGS	VAEDEAEAAAAAK(1)FTGLSK	VAEDEAEAAAAAK(64)FTGLSK(-64)	13	1	63.5264	108.38	127.22	0.999996	53.6859	8.16e-15	119.4	0.999996	54.2615	5.89e-14	123.41	1	63.5264	3.4e-14	127.22	1	-0.689048	-0.203563	-0.163477	0.913497	2.39888	-0.711492	0.201302	-0.775027	-0.132653	-0.838418	0.0233025	0.0339214	0.0347982	0.0583546	0.090844
940	P46781;B5MCT8;C9JM19	P46781;B5MCT8;C9JM19;F2Z3C0;A8MXK4	40S ribosomal protein S9	RPS9	sp|P46781|RS9_HUMAN 40S ribosomal protein S9 OS=Homo sapiens OX=9606 GN=RPS9 PE=1 SV=3					Ub 13	K	155	LDSQKHIDFSLR	QVVNIPSFIVRLDSQKHIDFSLRSPYGGGRP	LDSQK(1)HIDFSLR	LDSQK(68)HIDFSLR	5	1	67.8795	47.783	67.879	1	67.8795	0.00800077	67.879									1	-1.05007	-0.206503	-0.651683	0.507721	2.18047	-0.71128	0.613526	-0.778703	0.728115	-0.631601	0.00283206	0.00627421	0.00445766	0.00918858	0.0160142
1298	Q15758;M0QXM4;Q15758-3;Q15758-2	Q15758;M0QXM4;Q15758-3;Q15758-2;M0QX44;M0R144	Neutral amino acid transporter B(0);Amino acid transporter	SLC1A5	sp|Q15758|AAAT_HUMAN Neutral amino acid transporter B(0) OS=Homo sapiens OX=9606 GN=SLC1A5 PE=1 SV=2;tr|M0QXM4|M0QXM4_HUMAN Amino acid transporter OS=Homo sapiens OX=9606 GN=SLC1A5 PE=1 SV=1;sp|Q15758-3|AAAT_HUMAN Isoform 3 of Neutral amino acid transporte					Ub 13	K	522;346;294;320	SELPLDPLPVPTEEGNPLLKHYR	LDPLPVPTEEGNPLLKHYRGPAGDATVASEK	SELPLDPLPVPTEEGNPLLK(1)HYR	SELPLDPLPVPTEEGNPLLK(130)HYR	20	1	134.061	127.05	134.06	1	134.061	2.43e-22	139.11									1	-0.717558	-0.210868	-0.33243	1.29752	2.18116	-0.637199	0.380815	-0.787296	-0.466772	-0.70737	0.148216	0.20909	0.194486	0.390308	0.496468
1314	Q16576;E9PC52	Q16576;E9PC52;Q5JP01;Q5JP02;C9JAJ9;C9J7L0;Q5JNZ6	Histone-binding protein RBBP7	RBBP7	sp|Q16576|RBBP7_HUMAN Histone-binding protein RBBP7 OS=Homo sapiens OX=9606 GN=RBBP7 PE=1 SV=1;tr|E9PC52|E9PC52_HUMAN Histone-binding protein RBBP7 OS=Homo sapiens OX=9606 GN=RBBP7 PE=1 SV=1					Ub 13	K	4;4	ASKEMFEDTVEER	____________MASKEMFEDTVEERVINEE	ASK(1)EMFEDTVEER	ASK(81)EMFEDTVEER	3	1	81.4751	88.632	81.475	1	81.4751	1.01e-05	104.52									1	-0.623404	-0.210899	-0.0478356	0.763874	2.27881	-0.991627	-0.22936	-0.673334	0.661667	-0.927896	0.00873326	0.0120223	0.0133225	0.0197945	0.0318736
572	P05362;E7ESS4	P05362;E7ESS4;K7EKL8	Intercellular adhesion molecule 1	ICAM1	sp|P05362|ICAM1_HUMAN Intercellular adhesion molecule 1 OS=Homo sapiens OX=9606 GN=ICAM1 PE=1 SV=2;tr|E7ESS4|E7ESS4_HUMAN Intercellular adhesion molecule 1 OS=Homo sapiens OX=9606 GN=ICAM1 PE=1 SV=1						K	524;302	GTPMKPNTQATPP	IKKYRLQQAQKGTPMKPNTQATPP_______	GTPMK(1)PNTQATPP	GTPMK(84)PNTQATPP	5	1	84.17	66.306	84.17	1	84.17	0.0100671	84.17									1	NaN	NaN	NaN	NaN	NaN	NaN	NaN	NaN	NaN	NaN	NaN	NaN	NaN	NaN	NaN
573	P05362;E7ESS4	P05362;E7ESS4;K7EKL8	Intercellular adhesion molecule 1	ICAM1	sp|P05362|ICAM1_HUMAN Intercellular adhesion molecule 1 OS=Homo sapiens OX=9606 GN=ICAM1 PE=1 SV=2;tr|E7ESS4|E7ESS4_HUMAN Intercellular adhesion molecule 1 OS=Homo sapiens OX=9606 GN=ICAM1 PE=1 SV=1						K	519;297	LQQAQKGTPMK	NRQRKIKKYRLQQAQKGTPMKPNTQATPP__	LQQAQK(1)GTPMK	LQQAQK(38)GTPMK(-38)	6	0.999843	38.0332	36.13	55.401	0.999843	38.0332	0.0561703	55.401									1	NaN	NaN	NaN	NaN	NaN	NaN	NaN	NaN	NaN	NaN	0.01081	0.014558	0.026523	0.0401083	0.0424211
574	P05388;F8VWS0;P05388-2;F8VW21;F8VU65;F8VPE8;G3V210;F8VZS0;F8VQY6;F8VRK7;Q8NHW5;F8VWV4;F8VS58	P05388;F8VWS0;P05388-2;F8VW21;F8VU65;F8VPE8;G3V210;F8VZS0;F8VQY6;F8VRK7;Q8NHW5;F8VWV4;F8VS58;F8W1K8	60S acidic ribosomal protein P0;60S acidic ribosomal protein P0-like	RPLP0;RPLP0P6	sp|P05388|RLA0_HUMAN 60S acidic ribosomal protein P0 OS=Homo sapiens OX=9606 GN=RPLP0 PE=1 SV=1;tr|F8VWS0|F8VWS0_HUMAN 60S acidic ribosomal protein P0 OS=Homo sapiens OX=9606 GN=RPLP0 PE=1 SV=1;sp|P05388-2|RLA0_HUMAN Isoform 2 of 60S acidic ribosomal prote						K	106;106;106;86;106;92;106;106;106;106;92	DMLLANKVPAAAR	TKEDLTEIRDMLLANKVPAAARAGAIAPCEV	DMLLANK(1)VPAAAR	DMLLANK(62)VPAAAR	7	1	62.0879	44.356	62.088	1	62.0879	0.0156128	62.088									1	NaN	NaN	NaN	NaN	NaN	NaN	NaN	NaN	NaN	NaN	0.0013662	0.00191389	0.00130634	0.00189845	0.00344769
1008	P53985;Q5T8R5;Q5T8R3;P53985-2	P53985;Q5T8R5;Q5T8R3;P53985-2;Q5T8R4	Monocarboxylate transporter 1	SLC16A1	sp|P53985|MOT1_HUMAN Monocarboxylate transporter 1 OS=Homo sapiens OX=9606 GN=SLC16A1 PE=1 SV=3					Ub 13	K	479	EEETSIDVAGKPNEVTKAAESPDQK, ESKEEETSIDVAGKPNEVTKAAESPDQK	EETSIDVAGKPNEVTKAAESPDQKDTDGGPK	ESKEEETSIDVAGKPNEVTK(1)AAESPDQK	ESK(-75)EEETSIDVAGK(-40)PNEVTK(40)AAESPDQK(-67)	20	0.99991	40.45	107.32	113.4	0.99991	40.45	1.87e-14	120.64									1	-0.881132	-0.212692	-0.58764	0.817597	2.47098	-0.514178	-0.126036	-0.559266	0.23364	-0.64127	0.0875044	0.23033	0.150215	0.450471	0.803748
576	P05556;P05556-3;P05556-4;P05556-5;P05556-2	P05556;P05556-3;P05556-4;P05556-5;P05556-2;E7EQW5;E7EUI6;C9JPK5;E9PLR6;Q5T3E6;E7ERX5;C9JJP8;E9PQJ2;Q5T3E5;H7C4N8;H7C4K3;C9JNE0	Integrin beta-1	ITGB1	sp|P05556|ITB1_HUMAN Integrin beta-1 OS=Homo sapiens OX=9606 GN=ITGB1 PE=1 SV=2;sp|P05556-3|ITB1_HUMAN Isoform 3 of Integrin beta-1 OS=Homo sapiens OX=9606 GN=ITGB1;sp|P05556-4|ITB1_HUMAN Isoform 4 of Integrin beta-1 OS=Homo sapiens OX=9606 GN=ITGB1;sp|P05						K	765;765;765;765;765;34	EFAKFEK	IWKLLMIIHDRREFAKFEKEKMNAKWDTGEN	EFAK(1)FEK	EFAK(53)FEK(-53)	4	0.999995	52.761	30.829	68.915	0.999995	52.761	0.0497286	68.915	0.999905	40.2369	0.12427	55.676					1	NaN	NaN	NaN	NaN	NaN	NaN	NaN	NaN	NaN	NaN	0.0234996	0.0378721	0.0495912	0.0721854	0.119106
577	P05556;P05556-3;P05556-4;P05556-5;P05556-2	P05556;P05556-3;P05556-4;P05556-5;P05556-2;E7EQW5;E7EUI6;C9JPK5;E9PLR6;Q5T3E6;E7ERX5;C9JJP8;E9PQJ2;Q5T3E5;H7C4N8;H7C4K3;C9JNE0	Integrin beta-1	ITGB1	sp|P05556|ITB1_HUMAN Integrin beta-1 OS=Homo sapiens OX=9606 GN=ITGB1 PE=1 SV=2						K	774	MNAKWDTGENPIYK	DRREFAKFEKEKMNAKWDTGENPIYKSAVTT	MNAK(1)WDTGENPIYK	MNAK(58)WDTGENPIYK(-58)	4	0.999998	57.8619	49.876	62.042	0.999998	57.8619	0.0111793	62.042									1	NaN	NaN	NaN	NaN	NaN	NaN	NaN	NaN	NaN	NaN	NaN	NaN	NaN	NaN	NaN
274	F5GZS6;P08195;J3KPF3;P08195-3;P08195-4;P08195-2	F5GZS6;P08195;J3KPF3;P08195-3;P08195-4;H0YFS2;F5GZI0;H0YFX4;P08195-2;F5H0E2;F5H867;F5GZR9	4F2 cell-surface antigen heavy chain;4F2 cell-surface antigen heavy chain	SLC3A2;SLC3A2	tr|F5GZS6|F5GZS6_HUMAN 4F2 cell-surface antigen heavy chain OS=Homo sapiens OX=9606 GN=SLC3A2 PE=1 SV=1;sp|P08195|4F2_HUMAN 4F2 cell-surface antigen heavy chain OS=Homo sapiens OX=9606 GN=SLC3A2 PE=1 SV=3;tr|J3KPF3|J3KPF3_HUMAN 4F2 cell-surface antigen hea					Ub 13	K	135;166;167;104;197;137;65;65;65;23	FTGLSKEELLK	DEAEAAAAAKFTGLSKEELLKVAGSPGWVRT	FTGLSK(1)EELLK	FTGLSK(77)EELLK(-77)	6	1	77.3109	18.234	100.69	1	66.1721	0.00066773	91.549	1	77.3109	0.000426317	100.69	0.999996	54.0739	0.00915674	71.555	1	-0.813814	-0.222298	-0.592612	1.2205	2.13141	-1.29895	-0.201591	-0.234593	0.252497	-0.240549	0.0822017	0.128616	0.1235	0.225899	0.397732
579	P05783;F8VZY9	P05783;F8VZY9;CON__H-INV:HIT000015463	Keratin, type I cytoskeletal 18	KRT18	sp|P05783|K1C18_HUMAN Keratin, type I cytoskeletal 18 OS=Homo sapiens OX=9606 GN=KRT18 PE=1 SV=2;tr|F8VZY9|F8VZY9_HUMAN Keratin, type I cytoskeletal 18 OS=Homo sapiens OX=9606 GN=KRT18 PE=1 SV=1						K	215;215	KNHEEEVK	ETEIEALKEELLFMKKNHEEEVKGLQAQIAS	K(1)NHEEEVK	K(82)NHEEEVK(-82)	1	1	82.2787	32.564	82.279	1	82.2787	0.0199025	82.279									1	NaN	NaN	NaN	NaN	NaN	NaN	NaN	NaN	NaN	NaN	0.00596698	0.00871416	0.00995988	0.0159151	0.0202919
580	P05783;F8VZY9	P05783;F8VZY9;CON__H-INV:HIT000015463	Keratin, type I cytoskeletal 18	KRT18	sp|P05783|K1C18_HUMAN Keratin, type I cytoskeletal 18 OS=Homo sapiens OX=9606 GN=KRT18 PE=1 SV=2;tr|F8VZY9|F8VZY9_HUMAN Keratin, type I cytoskeletal 18 OS=Homo sapiens OX=9606 GN=KRT18 PE=1 SV=1						K	167;167	VKYETELAMR	LQIDNARLAADDFRVKYETELAMRQSVENDI	VK(1)YETELAMR	VK(48)YETELAMR	2	1	47.7058	50.447	47.706	1	47.7058	0.00181842	85.958									1	NaN	NaN	NaN	NaN	NaN	NaN	NaN	NaN	NaN	NaN	0.00631608	0.0120819	0.0102236	0.0182185	0.0204699
581	P05783;F8VZY9	P05783;F8VZY9;CON__H-INV:HIT000015463	Keratin, type I cytoskeletal 18	KRT18	sp|P05783|K1C18_HUMAN Keratin, type I cytoskeletal 18 OS=Homo sapiens OX=9606 GN=KRT18 PE=1 SV=2						K	426	VVSETNDTKVLR	RRIVDGKVVSETNDTKVLRH___________	VVSETNDTK(1)VLR	VVSETNDTK(200)VLR	9	1	201.456	152.11	201.46	1	201.456	8e-31	201.46									1	NaN	NaN	NaN	NaN	NaN	NaN	NaN	NaN	NaN	NaN	0.00515882	0.0056563	0.00782818	0.00942807	0.0119563
582	P06213-2;P06213	P06213-2;P06213	Insulin receptor;Insulin receptor subunit alpha;Insulin receptor subunit beta	INSR	sp|P06213-2|INSR_HUMAN Isoform Short of Insulin receptor OS=Homo sapiens OX=9606 GN=INSR;sp|P06213|INSR_HUMAN Insulin receptor OS=Homo sapiens OX=9606 GN=INSR PE=1 SV=4						K	1035;1047	DIIKGEAETR	GSFGMVYEGNARDIIKGEAETRVAVKTVNES	DIIK(1)GEAETR	DIIK(63)GEAETR	4	1	63.3202	27.779	63.32	1	63.3202	0.0201953	63.32									1	NaN	NaN	NaN	NaN	NaN	NaN	NaN	NaN	NaN	NaN	NaN	NaN	NaN	NaN	NaN
757	P21796;C9JI87	P21796;C9JI87	Voltage-dependent anion-selective channel protein 1	VDAC1	sp|P21796|VDAC1_HUMAN Voltage-dependent anion-selective channel protein 1 OS=Homo sapiens OX=9606 GN=VDAC1 PE=1 SV=2;tr|C9JI87|C9JI87_HUMAN Voltage-dependent anion-selective channel protein 1 (Fragment) OS=Homo sapiens OX=9606 GN=VDAC1 PE=1 SV=6	Mitochondrion	MOM	Significant proteome	Proteome cluster 13	Ub 13	K	109;109	LTFDSSFSPNTGKK	GLKLTFDSSFSPNTGKKNAKIKTGYKREHIN	LTFDSSFSPNTGK(0.945)K(0.055)	LTFDSSFSPNTGK(12)K(-12)	13	0.945486	12.3915	142.08	172.34	0.945486	12.3915	4.31e-21	172.34	0.916413	10.3995	3.28e-19	161.48	0.889222	9.04555	7.07e-19	154.36	1	-0.621559	-0.222393	0.421524	1.39115	2.12873	-0.602422	-0.612807	-0.633686	-0.611976	-0.636563	0.0547396	0.432007	1.16338	2.03454	3.6786
584	P06576;H0YH81;F8W079;F8W0P7	P06576;H0YH81;F8W079;F8W0P7;H0YI37	ATP synthase subunit beta, mitochondrial;ATP synthase subunit beta	ATP5B	sp|P06576|ATPB_HUMAN ATP synthase subunit beta, mitochondrial OS=Homo sapiens OX=9606 GN=ATP5F1B PE=1 SV=3;tr|H0YH81|H0YH81_HUMAN ATP synthase subunit beta (Fragment) OS=Homo sapiens OX=9606 GN=ATP5F1B PE=1 SV=1;tr|F8W0P7|F8W0P7_HUMAN ATP synthase subunit	Mitochondrion	MIM	Significant proteome	Proteome cluster 14		K	264;201;165	DATSKVALVYGQMNEPPGAR	EMIESGVINLKDATSKVALVYGQMNEPPGAR	DATSK(1)VALVYGQMNEPPGAR	DATSK(42)VALVYGQMNEPPGAR	5	1	41.5131	32.914	41.513	1	41.5131	0.0693306	41.513									1	NaN	NaN	NaN	NaN	NaN	NaN	NaN	NaN	NaN	NaN	NaN	NaN	NaN	0.00158552	0.00286149
416	O15427	O15427;J3QQV2;J3QSC3;J3QQS9;J3QLE3;J3KTM6;J3QRU2;J3KT83;J3QRA0;J3QRP8;J3KTI8	Monocarboxylate transporter 4	SLC16A3	sp|O15427|MOT4_HUMAN Monocarboxylate transporter 4 OS=Homo sapiens OX=9606 GN=SLC16A3 PE=1 SV=1					Ub 13	K	428	EPQPEVAAAEEEKLHKPPADSGVDLR	KPKEPQPEVAAAEEEKLHKPPADSGVDLREV	EPQPEVAAAEEEK(0.988)LHK(0.012)PPADSGVDLR	EPQPEVAAAEEEK(19)LHK(-19)PPADSGVDLR	13	0.988258	19.2512	63.396	76.198	0.988258	19.2512	0.000998635	76.198									1	-0.594099	-0.224192	-0.142139	1.02302	2.29772	-0.390255	-0.163752	-0.608305	0.102329	-1.30033	0.0118349	0.0171999	0.01839	0.0352893	0.0537771
586	P06576;H0YH81;F8W079;F8W0P7	P06576;H0YH81;F8W079;F8W0P7;H0YI37	ATP synthase subunit beta, mitochondrial;ATP synthase subunit beta	ATP5B	sp|P06576|ATPB_HUMAN ATP synthase subunit beta, mitochondrial OS=Homo sapiens OX=9606 GN=ATP5F1B PE=1 SV=3;tr|H0YH81|H0YH81_HUMAN ATP synthase subunit beta (Fragment) OS=Homo sapiens OX=9606 GN=ATP5F1B PE=1 SV=1;tr|F8W079|F8W079_HUMAN ATP synthase subunit	Mitochondrion	MIM	Significant proteome	Proteome cluster 14		K	133;70;72	VLDSGAPIKIPVGPETLGR	GLVRGQKVLDSGAPIKIPVGPETLGRIMNVI	VLDSGAPIK(1)IPVGPETLGR	VLDSGAPIK(56)IPVGPETLGR	9	1	56.0365	40.771	56.036	1	56.0365	0.0330577	56.036									1	NaN	NaN	NaN	NaN	NaN	NaN	NaN	NaN	NaN	NaN	NaN	NaN	NaN	NaN	NaN
129	A0A590UKB6;A0A590UJN4;P24928	A0A590UKB6;A0A590UJN4;P24928;P24928-2	DNA-directed RNA polymerase II subunit RPB1	POLR2A	tr|A0A590UKB6|A0A590UKB6_HUMAN DNA-directed RNA polymerase subunit OS=Homo sapiens OX=9606 GN=POLR2A PE=1 SV=1;tr|A0A590UJN4|A0A590UJN4_HUMAN DNA-directed RNA polymerase subunit OS=Homo sapiens OX=9606 GN=POLR2A PE=1 SV=1;sp|P24928|RPB1_HUMAN DNA-directed					Ub 10	K	758;758;758	TGSSAQKSLSEYNNFK	RILNDARDKTGSSAQKSLSEYNNFKSMVVSG	TGSSAQK(1)SLSEYNNFK	TGSSAQK(120)SLSEYNNFK(-120)	7	1	120.185	117.44	141.85	1	120.185	6.56e-14	141.85									1	-0.890628	-0.232053	-0.163802	-0.0552867	1.34844	-1.35908	2.05391	-0.434972	-0.0485234	-0.218006	0.00592446	0.00896007	0.00927466	0.00977485	0.0162451
588	P06703;R4GN98	P06703;R4GN98	Protein S100-A6;Protein S100	S100A6	sp|P06703|S10A6_HUMAN Protein S100-A6 OS=Homo sapiens OX=9606 GN=S100A6 PE=1 SV=1;tr|R4GN98|R4GN98_HUMAN Protein S100 (Fragment) OS=Homo sapiens OX=9606 GN=S100A6 PE=1 SV=1						K	40;40	ELIQKELTIGSK	DKHTLSKKELKELIQKELTIGSKLQDAEIAR	ELIQK(1)ELTIGSK	ELIQK(68)ELTIGSK(-68)	5	1	67.6016	64.992	81.565	1	67.6016	0.00115569	81.565									1	NaN	NaN	NaN	NaN	NaN	NaN	NaN	NaN	NaN	NaN	0.0115265	0.0271378	0.0176254	0.0363824	0.0508312
589	P06703;R4GN98	P06703;R4GN98	Protein S100-A6;Protein S100	S100A6	sp|P06703|S10A6_HUMAN Protein S100-A6 OS=Homo sapiens OX=9606 GN=S100A6 PE=1 SV=1;tr|R4GN98|R4GN98_HUMAN Protein S100 (Fragment) OS=Homo sapiens OX=9606 GN=S100A6 PE=1 SV=1						K	47;47	ELTIGSKLQDAEIAR	KELKELIQKELTIGSKLQDAEIARLMEDLDR	ELTIGSK(1)LQDAEIAR	ELTIGSK(150)LQDAEIAR	7	1	147.349	132.05	147.35	1	106.578	4.58e-13	135.14	1	165.642	8.56e-21	165.64	1	147.349	5.54e-20	154.65	1	NaN	NaN	NaN	NaN	NaN	NaN	NaN	NaN	NaN	NaN	0.0557841	0.30802	0.130474	0.187966	0.276354
919	P45880-2;P45880;P45880-1;A0A0A0MR02;Q5JSD2;Q5JSD1	P45880-2;P45880;P45880-1;A0A0A0MR02;Q5JSD2;Q5JSD1;A2A3S1	Voltage-dependent anion-selective channel protein 2	VDAC2	sp|P45880-2|VDAC2_HUMAN Isoform 2 of Voltage-dependent anion-selective channel protein 2 OS=Homo sapiens OX=9606 GN=VDAC2;sp|P45880|VDAC2_HUMAN Voltage-dependent anion-selective channel protein 2 OS=Homo sapiens OX=9606 GN=VDAC2 PE=1 SV=2;sp|P45880-1|VDAC2	Mitochondrion	MOM			Ub 13	K	20;31;46;31;31;31;46	DIFNKGFGFGLVK	PSYADLGKAARDIFNKGFGFGLVKLDVKTKS	DIFNK(1)GFGFGLVK	DIFNK(68)GFGFGLVK(-68)	5	1	68.1902	57.752	82.543	0.999999	62.8316	0.00300036	77.185	1	68.1902	0.00103335	82.543					1	-0.67781	-0.241115	0.809943	1.22969	2.06721	-0.642969	-0.586217	-0.698966	-0.599894	-0.659875	0.00849304	0.0424042	0.116365	0.165506	0.284202
591	P06733;A0A2R8Y6G6;P06733-2	P06733;A0A2R8Y6G6;P06733-2;K7EM90;A0A2R8YEM5;A0A2R8Y879;K7ERS8;A0A2R8Y6I8;A0A2R8Y798;A0A2R8YEG5	Alpha-enolase	ENO1	sp|P06733|ENOA_HUMAN Alpha-enolase OS=Homo sapiens OX=9606 GN=ENO1 PE=1 SV=2;tr|A0A2R8Y6G6|A0A2R8Y6G6_HUMAN Alpha-enolase OS=Homo sapiens OX=9606 GN=ENO1 PE=1 SV=1;tr|K7EM90|K7EM90_HUMAN Alpha-enolase (Fragment) OS=Homo sapiens OX=9606 GN=ENO1 PE=1 SV=1;tr						K	89;89;89;89;89	LNVTEQEKIDK	APALVSKKLNVTEQEKIDKLMIEMDGTENKS	LNVTEQEK(0.999)IDK(0.001)	LNVTEQEK(29)IDK(-29)	8	0.998713	28.8994	47.831	77.64	0.998713	28.8994	0.00522679	77.64									1	NaN	NaN	NaN	NaN	NaN	NaN	NaN	NaN	NaN	NaN	NaN	NaN	NaN	NaN	NaN
1153	P78380;F5GZH1;P78380-2;P78380-3	P78380;F5GZH1;P78380-2;P78380-3;F5H7N8;F5H001	Oxidized low-density lipoprotein receptor 1;Oxidized low-density lipoprotein receptor 1, soluble form	OLR1	sp|P78380|OLR1_HUMAN Oxidized low-density lipoprotein receptor 1 OS=Homo sapiens OX=9606 GN=OLR1 PE=1 SV=1;tr|F5GZH1|F5GZH1_HUMAN Oxidized low-density lipoprotein receptor 1 OS=Homo sapiens OX=9606 GN=OLR1 PE=1 SV=1;sp|P78380-2|OLR1_HUMAN Isoform 2 of Oxid					Ub 7	K	12;12;12;12	IQTVKDQPDEK	____MTFDDLKIQTVKDQPDEKSNGKKAKGL	IQTVK(1)DQPDEK	IQTVK(120)DQPDEK(-120)	5	1	115.561	103.07	136.96	0.999999	61.7498	0.00328444	78.692	1	115.561	2.17e-12	136.96	1	94.6335	0.000107648	117.86	1	-1.25347	-0.243429	-0.867549	0.444423	0.527971	-0.710668	-0.0775435	-0.77565	2.05209	0.903828	1.99348	2.96887	1.97462	3.28764	3.72912
593	P06733;A0A2R8Y6G6;P06733-2	P06733;A0A2R8Y6G6;P06733-2;K7EM90;A0A2R8YEM5;A0A2R8Y879;K7ERS8;A0A2R8Y6I8;A0A2R8Y798;A0A2R8YEG5	Alpha-enolase	ENO1	sp|P06733|ENOA_HUMAN Alpha-enolase OS=Homo sapiens OX=9606 GN=ENO1 PE=1 SV=2;tr|A0A2R8Y6G6|A0A2R8Y6G6_HUMAN Alpha-enolase OS=Homo sapiens OX=9606 GN=ENO1 PE=1 SV=1;sp|P06733-2|ENOA_HUMAN Isoform MBP-1 of Alpha-enolase OS=Homo sapiens OX=9606 GN=ENO1						K	233;233;140	TAIGKAGYTDK	LENKEGLELLKTAIGKAGYTDKVVIGMDVAA	TAIGK(1)AGYTDK	TAIGK(45)AGYTDK(-45)	5	0.99997	45.1619	40.844	58.17	0.99997	45.1619	0.0418757	58.17									1	NaN	NaN	NaN	NaN	NaN	NaN	NaN	NaN	NaN	NaN	0.0232317	0.0202618	0.0243498	0.0247144	0.036961
594	P06733;A0A2R8Y6G6;P06733-2	P06733;A0A2R8Y6G6;P06733-2;K7EM90;A0A2R8YEM5;A0A2R8Y879;K7ERS8;A0A2R8Y6I8;A0A2R8Y798;A0A2R8YEG5	Alpha-enolase	ENO1	sp|P06733|ENOA_HUMAN Alpha-enolase OS=Homo sapiens OX=9606 GN=ENO1 PE=1 SV=2;tr|K7EM90|K7EM90_HUMAN Alpha-enolase (Fragment) OS=Homo sapiens OX=9606 GN=ENO1 PE=1 SV=1;tr|A0A2R8YEM5|A0A2R8YEM5_HUMAN Alpha-enolase (Fragment) OS=Homo sapiens OX=9606 GN=ENO1 P						K	60;60;60;60;60	YMGKGVSK	EALELRDNDKTRYMGKGVSKAVEHINKTIAP	YMGK(1)GVSK	YMGK(35)GVSK(-35)	4	0.999665	34.7503	31.884	52.786	0.999665	34.7503	0.0734232	52.786									1	NaN	NaN	NaN	NaN	NaN	NaN	NaN	NaN	NaN	NaN	0.01428	0.0198095	0.0218104	0.0230304	0.0294878
595	P06748;P06748-2;P06748-3	P06748;P06748-2;P06748-3;E5RGW4	Nucleophosmin	NPM1	sp|P06748|NPM_HUMAN Nucleophosmin OS=Homo sapiens OX=9606 GN=NPM1 PE=1 SV=2;sp|P06748-2|NPM_HUMAN Isoform 2 of Nucleophosmin OS=Homo sapiens OX=9606 GN=NPM1						K	273;244	FINYVKNCFR	GGSLPKVEAKFINYVKNCFRMTDQEAIQDLW	FINYVK(1)NCFR	FINYVK(110)NCFR	6	1	113.706	100.04	113.71									1	113.706	7.9e-06	113.71	1	NaN	NaN	NaN	NaN	NaN	NaN	NaN	NaN	NaN	NaN	NaN	NaN	NaN	NaN	NaN
545	P04075;J3KPS3;P04075-2;H3BQN4;H3BPS8	P04075;J3KPS3;P04075-2;H3BQN4;H3BPS8;H3BUH7;H3BR04;H3BMQ8;H3BU78;H3BR68;A0A087WXX2;A0A3B3IS80;P05062	Fructose-bisphosphate aldolase A;Fructose-bisphosphate aldolase	ALDOA	sp|P04075|ALDOA_HUMAN Fructose-bisphosphate aldolase A OS=Homo sapiens OX=9606 GN=ALDOA PE=1 SV=2;tr|J3KPS3|J3KPS3_HUMAN Fructose-bisphosphate aldolase OS=Homo sapiens OX=9606 GN=ALDOA PE=1 SV=1;sp|P04075-2|ALDOA_HUMAN Isoform 2 of Fructose-bisphosphate al					Ub 13	K	108;108;162;108;162;108;97;97;53	GGVVGIKVDK	PFPQVIKSKGGVVGIKVDKGVVPLAGTNGET	GGVVGIK(0.997)VDK(0.003)	GGVVGIK(26)VDK(-26)	7	0.997468	25.954	45.26	64.04	0.997468	25.954	0.0194614	64.04									1	-1.05746	-0.243676	-0.264648	0.762593	2.35863	-1.03108	0.224955	-0.348242	0.181712	-0.582779	0.00831515	0.014363	0.0142071	0.0218412	0.0337025
597	P06753-2;A0A087WWU8;P06753-3;P06753-5;P06753-6	P06753-2;A0A087WWU8;D6R904;A0A494C0G0;Q5VU61;P06753-3;P06753-5;P06753-7;P06753-6		TPM3	sp|P06753-2|TPM3_HUMAN Isoform 2 of Tropomyosin alpha-3 chain OS=Homo sapiens OX=9606 GN=TPM3;tr|A0A087WWU8|A0A087WWU8_HUMAN Tropomyosin alpha-3 chain OS=Homo sapiens OX=9606 GN=TPM3 PE=1 SV=1;tr|D6R904|D6R904_HUMAN Tropomyosin alpha-3 chain OS=Homo sapien						K	11;11;11;11;11;11;11	AGITTIEAVKR	_____MAGITTIEAVKRKIQVLQQQADDAEE	AGITTIEAVK(1)R	AGITTIEAVK(58)R	10	1	57.5984	126.03	57.598	1	57.5984	2.19e-12	152.63									1	NaN	NaN	NaN	NaN	NaN	NaN	NaN	NaN	NaN	NaN	NaN	NaN	NaN	NaN	NaN
598	P07355;P07355-2;H0YN42;A6NMY6;H0YMU9;H0YMD0;H0YM50;H0YKS4;H0YNP5;H0YN28;H0YL33	P07355;P07355-2;H0YN42;A6NMY6;H0YMU9;H0YMD0;H0YM50;H0YKS4;H0YNP5;H0YN28;H0YL33;H0YMM1;H0YKX9;H0YMT9;H0YLV6;H0YKZ7;H0YNA0;H0YMW4;H0YKL9;H0YN52;H0YKV8;H0YNB8;H0YKN4;H0YMD9;H0YLE2	Annexin A2;Annexin;Putative annexin A2-like protein	ANXA2;ANXA2P2	sp|P07355|ANXA2_HUMAN Annexin A2 OS=Homo sapiens OX=9606 GN=ANXA2 PE=1 SV=2;sp|P07355-2|ANXA2_HUMAN Isoform 2 of Annexin A2 OS=Homo sapiens OX=9606 GN=ANXA2;tr|H0YN42|H0YN42_HUMAN Annexin (Fragment) OS=Homo sapiens OX=9606 GN=ANXA2 PE=1 SV=1;sp|A6NMY6|AXA2						K	204;222;204;204;204;204;173;139;87;87	DLYDAGVKR	ELIDQDARDLYDAGVKRKGTDVPKWISIMTE	DLYDAGVK(1)R	DLYDAGVK(75)R	8	1	75.3782	53.872	75.378	1	75.3782	0.0561014	75.378									1	NaN	NaN	NaN	NaN	NaN	NaN	NaN	NaN	NaN	NaN	0.00371365	0.0031015	0.00471973	0.0079103	0.0073786
599	P07355;P07355-2;H0YN42;A6NMY6;H0YMU9;H0YMD0;H0YM50;H0YKS4;H0YNP5;H0YN28;H0YL33	P07355;P07355-2;H0YN42;A6NMY6;H0YMU9;H0YMD0;H0YM50;H0YKS4;H0YNP5;H0YN28;H0YL33;H0YMM1;H0YKX9;H0YMT9;H0YLV6;H0YKZ7;H0YNA0;H0YMW4;H0YKL9;H0YN52;H0YKV8;H0YNB8;H0YKN4;H0YMD9;H0YLE2	Annexin A2;Annexin;Putative annexin A2-like protein	ANXA2;ANXA2P2	sp|P07355|ANXA2_HUMAN Annexin A2 OS=Homo sapiens OX=9606 GN=ANXA2 PE=1 SV=2;sp|P07355-2|ANXA2_HUMAN Isoform 2 of Annexin A2 OS=Homo sapiens OX=9606 GN=ANXA2;tr|H0YN42|H0YN42_HUMAN Annexin (Fragment) OS=Homo sapiens OX=9606 GN=ANXA2 PE=1 SV=1;sp|A6NMY6|AXA2						K	152;170;152;152;152;152;121;152;87;35;35;35;35;35	EMYKTDLEK	NQELQEINRVYKEMYKTDLEKDIISDTSGDF	EMYK(1)TDLEK	EMYK(60)TDLEK(-60)	4	0.999999	59.8573	40.029	71.451	0.999999	59.8573	0.0132587	71.451									1	NaN	NaN	NaN	NaN	NaN	NaN	NaN	NaN	NaN	NaN	0.0108675	0.0119881	0.0155622	0.0215724	0.0242744
600	P07355;P07355-2;H0YN42;A6NMY6;H0YMU9;H0YMD0;H0YM50;H0YKS4;H0YNP5;H0YN28;H0YL33	P07355;P07355-2;H0YN42;A6NMY6;H0YMU9;H0YMD0;H0YM50;H0YKS4;H0YNP5;H0YN28;H0YL33;H0YMM1;H0YKX9;H0YMT9;H0YLV6;H0YKZ7;H0YNA0;H0YMW4;H0YKL9;H0YN52;H0YKV8;H0YNB8;H0YKN4;H0YMD9;H0YLE2	Annexin A2;Annexin;Putative annexin A2-like protein	ANXA2;ANXA2P2	sp|P07355|ANXA2_HUMAN Annexin A2 OS=Homo sapiens OX=9606 GN=ANXA2 PE=1 SV=2;sp|P07355-2|ANXA2_HUMAN Isoform 2 of Annexin A2 OS=Homo sapiens OX=9606 GN=ANXA2;tr|H0YN42|H0YN42_HUMAN Annexin (Fragment) OS=Homo sapiens OX=9606 GN=ANXA2 PE=1 SV=1;sp|A6NMY6|AXA2						K	148;166;148;148;148;148;117;148;83;31;31;31;31;31	VYKEMYK	CSRTNQELQEINRVYKEMYKTDLEKDIISDT	VYK(1)EMYK	VYK(59)EMYK(-59)	3	0.999999	59.3333	54.779	74.415	0.999999	59.3333	0.0356347	74.415	0.999995	52.6754	0.0539599	67.757					1	NaN	NaN	NaN	NaN	NaN	NaN	NaN	NaN	NaN	NaN	0.00574481	0.0141934	0.0186879	0.0197794	0.0219067
601	Q5JP53;P07437;Q5ST81	Q5JP53;P07437;Q5ST81;A6NNZ2;CON__ENSEMBL:ENSBTAP00000025008;Q9H4B7	Tubulin beta chain	TUBB	tr|Q5JP53|Q5JP53_HUMAN Tubulin beta chain OS=Homo sapiens OX=9606 GN=TUBB PE=1 SV=1;sp|P07437|TBB5_HUMAN Tubulin beta chain OS=Homo sapiens OX=9606 GN=TUBB PE=1 SV=2;tr|Q5ST81|Q5ST81_HUMAN Tubulin beta chain OS=Homo sapiens OX=9606 GN=TUBB PE=1 SV=1						K	279;297;225	ALTVPELTQQVFDAKNMMAACDPR	RALTVPELTQQVFDAKNMMAACDPRHGRYLT	ALTVPELTQQVFDAK(1)NMMAACDPR	ALTVPELTQQVFDAK(140)NMMAACDPR	15	1	138.348	126.72	138.35	1	130.087	4.43e-19	130.09	1	138.348	1.2e-25	138.35					1	NaN	NaN	NaN	NaN	NaN	NaN	NaN	NaN	NaN	NaN	NaN	NaN	NaN	NaN	NaN
602	Q5JP53;P07437;Q5ST81	Q5JP53;P07437;Q5ST81;A6NNZ2;CON__ENSEMBL:ENSBTAP00000025008;Q9H4B7	Tubulin beta chain	TUBB	tr|Q5JP53|Q5JP53_HUMAN Tubulin beta chain OS=Homo sapiens OX=9606 GN=TUBB PE=1 SV=1;sp|P07437|TBB5_HUMAN Tubulin beta chain OS=Homo sapiens OX=9606 GN=TUBB PE=1 SV=2						K	40;58	ISVYYNEATGGKYVPR	QLDRISVYYNEATGGKYVPRAILVDLEPGTM	ISVYYNEATGGK(1)YVPR	ISVYYNEATGGK(120)YVPR	12	1	124.095	157.84	124.09	1	143.377	1.26e-14	143.38	1	174.826	1.81e-28	176.23	1	124.095	3.8e-10	124.09	1	NaN	NaN	NaN	NaN	NaN	NaN	NaN	NaN	NaN	NaN	0.00467038	0.0243263	0.00881838	0.0148724	0.0260377
603	Q5JP53;P07437;Q5ST81;P68371;Q13885;Q9BVA1	Q5JP53;P07437;Q5ST81;A6NNZ2;CON__ENSEMBL:ENSBTAP00000025008;Q9H4B7;P68371;Q13885;Q9BVA1	Tubulin beta chain;Tubulin beta-4B chain;Tubulin beta-2A chain;Tubulin beta-2B chain	TUBB;TUBB4B;TUBB2A;TUBB2B	tr|Q5JP53|Q5JP53_HUMAN Tubulin beta chain OS=Homo sapiens OX=9606 GN=TUBB PE=1 SV=1;sp|P07437|TBB5_HUMAN Tubulin beta chain OS=Homo sapiens OX=9606 GN=TUBB PE=1 SV=2;tr|Q5ST81|Q5ST81_HUMAN Tubulin beta chain OS=Homo sapiens OX=9606 GN=TUBB PE=1 SV=1;sp|P68						K	306;324;252;324;324;324	MSMKEVDEQMLNVQNK	RYLTVAAIFRGRMSMKEVDEQMLNVQNKNSS;RYLTVAAVFRGRMSMKEVDEQMLNVQNKNSS	MSMK(1)EVDEQMLNVQNK	MSMK(92)EVDEQMLNVQNK(-92)	4	1	91.8746	78.821	97.417	1	91.8746	1.02e-06	97.417									1	NaN	NaN	NaN	NaN	NaN	NaN	NaN	NaN	NaN	NaN	0.0168249	0.0328614	0.0311061	0.0498311	0.101804
604	P07737;K7EJ44	P07737;K7EJ44;CON__P02584	Profilin-1	PFN1	sp|P07737|PROF1_HUMAN Profilin-1 OS=Homo sapiens OX=9606 GN=PFN1 PE=1 SV=2;tr|K7EJ44|K7EJ44_HUMAN Profilin OS=Homo sapiens OX=9606 GN=PFN1 PE=1 SV=1						K	126;90	EGVHGGLINKK	VLLMGKEGVHGGLINKKCYEMASHLRRSQY_	EGVHGGLINK(0.974)K(0.026)	EGVHGGLINK(16)K(-16)	10	0.973636	15.6738	43.998	72.848	0.973636	15.6738	0.00566408	72.848	0.903905	9.73424	0.00603682	72.2	0.893712	9.24715	0.00108454	82.417	1	NaN	NaN	NaN	NaN	NaN	NaN	NaN	NaN	NaN	NaN	0.0105439	0.0155691	0.0161076	0.0175806	0.0231986
605	P07737;K7EJ44	P07737;K7EJ44;CON__P02584	Profilin-1	PFN1	sp|P07737|PROF1_HUMAN Profilin-1 OS=Homo sapiens OX=9606 GN=PFN1 PE=1 SV=2;tr|K7EJ44|K7EJ44_HUMAN Profilin OS=Homo sapiens OX=9606 GN=PFN1 PE=1 SV=1						K	105;69	STGGAPTFNVTVTKTDK	TKSTGGAPTFNVTVTKTDKTLVLLMGKEGVH	STGGAPTFNVTVTK(1)TDK	STGGAPTFNVTVTK(41)TDK(-41)	14	0.999913	40.5814	139.66	157.58	0.999466	32.722	6.16e-17	140.22	0.999849	38.218	7.58e-18	149	0.999913	40.5814	9.18e-23	157.58	1	NaN	NaN	NaN	NaN	NaN	NaN	NaN	NaN	NaN	NaN	0.0299895	0.0611365	0.0387793	0.0610439	0.10445
753	P18827	P18827;E9PHH3;H7C1K4	Syndecan-1	SDC1	sp|P18827|SDC1_HUMAN Syndecan-1 OS=Homo sapiens OX=9606 GN=SDC1 PE=1 SV=3					Ub 4	K	301	QANGGAYQKPTK	YSLEEPKQANGGAYQKPTKQEEFYA______	QANGGAYQK(1)PTK	QANGGAYQK(40)PTK(-40)	9	0.999889	39.5576	85.298	108.9	0.999889	39.5576	7.77e-06	108.9	0.998478	28.1678	0.00511451	74.76					1	-0.888324	-0.247371	2.16959	0.632633	1.10814	-0.888559	-0.74408	-0.457763	-0.224807	-0.459459	2.66383	4.65388	12.0959	7.22123	8.86895
607	P07814;V9GYZ6	P07814;V9GYZ6;V9GZ76	Bifunctional glutamate/proline--tRNA ligase;Glutamate--tRNA ligase;Proline--tRNA ligase	EPRS	sp|P07814|SYEP_HUMAN Bifunctional glutamate/proline--tRNA ligase OS=Homo sapiens OX=9606 GN=EPRS PE=1 SV=5;tr|V9GYZ6|V9GYZ6_HUMAN Glutamyl-prolyl-tRNA synthetase 1 (Fragment) OS=Homo sapiens OX=9606 GN=EPRS1 PE=1 SV=1						K	647;654	QYVNKNSK	KPVLGKDEDFKQYVNKNSKHEELMLGDPCLK	QYVNK(1)NSK	QYVNK(49)NSK(-49)	5	0.999988	49.3864	47.129	82.279	0.999988	49.3864	0.0084304	82.279									1	NaN	NaN	NaN	NaN	NaN	NaN	NaN	NaN	NaN	NaN	0.0106357	0.00926582	0.011686	0.0160527	0.0167087
[truncated: 1,130 more rows]
[truncated: 25 more columns]
