# Supplementary material for: Temporal Analysis of Protein Ubiquitylation and Phosphorylation During Parkin-Dependent Mitophagy
Source: Mol Cell Proteomics. 2021 Dec 30;21(2):100191. doi: 10.1016/j.mcpro.2021.100191 (PMC8808264; doi:10.1016/j.mcpro.2021.100191)
Supplement: Supplemental Table S3 [file mmc4.xlsx]

## Sheet: S0
Supplementary Table 3 (S3)	Protein phosphorylation dynamics during mitophagy (Figure 4)
Column	Description
id	Unique identifier for protein
Majority protein IDs	Protein Ids that have at least half of the peptides that the leading protein has
Protein IDs	Identifiers of proteins contained in the protein group sorted by the number of identified peptides
Protein names	Names of the genes associated to the protein contained within the group
Gene names	Names of proteins contained within the group
Fasta.headers	Description of proteins contained within the group
Mitochondrion_List	Protein annotation based on MitoCarta 3.0
MitoCarta3.0_SubMitoLocalization	Protein annotation of Mitochondrial subcompartments
Significant proteome	Significantly regulated on the proteome level (ANOVA FDR < 0.1)
Proteome cluster	Cluster number of significantly regualted proteins
Ub Cluster	Cluster number after k-means clustering of highly-regulated ubiquitylaiton sites (z-score -2>x<2)
Amino.acid	Amino acid modified by phosphorylation
Positions within proteins	Position of phosphorylation site in the protein sequence
Sequence	Ubiquitylated peptide seqeunces based on which particular phosphorylation site was identified
Sequence window	Sequence window around ubiquitylaiton site
Phospho STY.Probabilities	Different numbers of phosphorylation sites on peptides that this site is involved in
Phospho STY.Score.diffs	Score of phosphorylation sites on peptides that this site is involved in
Position in peptide	Position of ubiquiylation site in the peptide sequence
Localization prob	The localisation probability that the ubiquitylaiton is indeed located to the reported amino acid
Score	The Andromeda score of the best identified modified peptide containing this site for each sample
-Log Two-way ANOVA p value Group1	p value after two-way ANOVA (Group1 : WT-/C431A-parkin)
-Log Two-way ANOVA p value Group2	p value after two-way ANOVA (Group2 : 0h/2h/6h/12h/18h)
-Log Two-way ANOVA p value Interaction	p value after two-way ANOVA (Interaction bvetween group 1 and 2)
Q-value	Ratio of reverse to forward protein groups
PEP	The posterior error probability score of the best identified phosphorylated peptide containing this site
Score	The Andromeda score of the best identified peptide containing this site
WT-parkin 0h	normlaized and filtered ratio of significantly regualted phosphorylation events
Ratio.L.L.normalized.Phospho__x/y_Ratio L/L normalized Proteome	phosphorylation normlaized by proteome
Ratio.M.L.normalized.Phospho_C431A-parkin1_Rep1	dimethyl ratio between heavy (H), medium (M) and light (L) peptide.
Intensity.L.Phospho_C431A-parkin1_Rep1	quantified intensity for each phosphorylation site
iBAQ L Proteome_C431A-parkin1_Rep1	intensity based absolut protein quantification

## Sheet: S3
Protein phosphorylation dynamics during mitophagy (Figure 4)
Dimethyl labels description
Experimetn	L (light)	M (medium)	H (heavy)
WT-parkin1	0h CCCP	2h CCCP	6h CCCP
WT-parkin2	0h CCCP	12h CCCP	18h CCCP
C431A-parkin1	0h CCCP	2h CCCP	6h CCCP
C431A-parkin2	0h CCCP	12h CCCP	18h CCCP
id	Protein.group.IDs	Gene.names	Protein.names	Majority protein IDs	Proteins	Mitochondrion_List	MitoCarta3.0_SubMitoLocalization	Significant proteome	Proteome cluster	Ub highly regulated	Ub Cluster	Significant phosphoproteome	-Log Two-way ANOVA p value Group1	-Log Two-way ANOVA p value Group2	-Log Two-way ANOVA p value Interaction	Amino.acid	Number.of.Phospho..STY.	Positions.within.proteins	Sequence	Sequence.window	Phospho..STY..Probabilities	Position.in.peptide	Mol. weight [kDa]	Q-value	PEP	Score	Localization.prob	Localization.prob.Phospho_C431A-parkin1_Rep1	PEP.Phospho_C431A-parkin1_Rep1	Score.Phospho_C431A-parkin1_Rep1	Localization.prob.Phospho_C431A-parkin1_Rep2	PEP.Phospho_C431A-parkin1_Rep2	Score.Phospho_C431A-parkin1_Rep2	Localization.prob.Phospho_C431A-parkin2_Rep1	PEP.Phospho_C431A-parkin2_Rep1	Score.Phospho_C431A-parkin2_Rep1	Localization.prob.Phospho_C431A-parkin2_Rep2	PEP.Phospho_C431A-parkin2_Rep2	Score.Phospho_C431A-parkin2_Rep2	Localization.prob.Phospho_WT-parkin1_Rep1	PEP.Phospho_WT-parkin1_Rep1	Score.Phospho_WT-parkin1_Rep1	Localization.prob.Phospho_WT-parkin1_Rep2	PEP.Phospho_WT-parkin1_Rep2	Score.Phospho_WT-parkin1_Rep2	Localization.prob.Phospho_WT-parkin2_Rep1	PEP.Phospho_WT-parkin2_Rep1	Score.Phospho_WT-parkin2_Rep1	Localization.prob.Phospho_WT-parkin2_Rep2
3	2	HDLBP	Vigilin	A0A024R4E5;Q00341;Q00341-2;H0Y394	A0A024R4E5;Q00341;Q00341-2;H0Y394											S	1	904;904;871;713	DFSVQIK	MGPKGSRIQQITRDFSVQIKFPDREENAVHS	DFS(1)VQIK	3	141.44	0	0.00190251	109.44	1							1	0.00794235	108.57	1	0.051682	71.614	1	0.00190251	108.57	1	0.00765822	109.44
4	2	HDLBP	Vigilin	A0A024R4E5;Q00341;Q00341-2;H0Y394	A0A024R4E5;Q00341;Q00341-2;H0Y394;H7C2D1;H7BZC3											S	1	667;667;634;476;55;176	LHNSLIGTK	NIAEVEVSIPAKLHNSLIGTKGRLIRSIMEE	LHNS(1)LIGTK	4	141.44	0	0.000169619	89.189	0.999874							0.999802	0.00035215	76.326				0.99788	0.000956529	70.685	0.999874	0.000169619	89.189	0.995541	0.00325502	59.198
5	2	HDLBP	Vigilin	A0A024R4E5;Q00341;Q00341-2;H0Y394	A0A024R4E5;Q00341;Q00341-2;C9JIZ1;C9J5E5;C9JZI8;C9JHZ8;C9JES8;C9JHS7;C9JK79;C9JT62;C9JHN6;C9JEJ8;C9JBS3;C9JQ82;C9JMQ6							Significant phosphoproteome	0.253962	2.37818	0.0340209	S	1	31;31;67;31;31;31;31;31;31;31;31;31;31;31;31;31	VATLNSEEESDPPTYK	RSGLVPQQIKVATLNSEEESDPPTYKDAFPP	VATLNS(1)EEESDPPTYK	6	141.44	0	1.18e-134	328.73	1	1	1.64e-93	286.14	1	2.56e-84	282.49	1	6.84e-106	307.22	1	1.18e-134	328.73	0.99998	7.89e-75	258.14	1	1.4e-105	302.96	1	2.09e-75	266.7	1
6	4	EHD1	EH domain-containing protein 1	A0A024R571;Q9H4M9;C9JC03;C9J2Z4	A0A024R571;Q9H4M9							Significant phosphoproteome	2.51757	1.41789	1.20633	S	1	470;456	DKPTYDEIFYTLSPVNGK	VGKDKPTYDEIFYTLSPVNGKITGANAKKEM	DKPTYDEIFYTLS(1)PVNGK	13	61.927	0	8.6e-18	148.44	0.999999	0.999542	2.23e-08	121.46	0.999991	3.24e-12	133.94	0.999906	4.09e-17	148.44	0.998963	4.35e-05	86.357	0.998514	0.00126154	82.635	0.999999	8.6e-18	147.67	0.999874	9.12e-08	117.48
7	7	PSMA2	Proteasome subunit alpha type;Proteasome subunit alpha type-2	A0A024RA52;P25787;C9JCK5	A0A024RA52;P25787;H3BT36					Ub highly regulated	Ub 10					S	1	7;7;7	GYSFSLTTFSPSGK	_________MAERGYSFSLTTFSPSGKLVQI	GYS(1)FSLTTFSPSGK	3	25.898	0	1.53e-63	268.93	0.999999	0.999832	0.0013187	118.51	0.999994	2.66e-41	266.35	0.999999	3.8e-15	225.32	0.999788	1.42e-06	142.85	0.999744	1.04e-14	162.93	0.999992	1.53e-63	268.93	0.999919	0.000113136	162.48	0.999744
8	7	PSMA2	Proteasome subunit alpha type;Proteasome subunit alpha type-2	A0A024RA52;P25787;C9JCK5	A0A024RA52;P25787;H3BT36					Ub highly regulated	Ub 10					S	1	14;14;14	GYSFSLTTFSPSGK	__MAERGYSFSLTTFSPSGKLVQIEYALAAV	GYSFSLTT(0.001)FS(0.982)PS(0.017)GK	10	25.898	0	1.29e-30	246.96	0.981998							0.778777	3.38e-22	193.06							0.981998	1.29e-30	246.96
9	8	TCEB3	Transcription elongation factor B polypeptide 3	A0A024RAC6;Q14241	A0A024RAC6;Q14241											S	1	516;542	AFSSPQEEEEAGFTGR	LELISSFQPKRKAFSSPQEEEEAGFTGRRMN	AFS(0.014)S(0.986)PQEEEEAGFTGR	4	87.229	0	1.35e-28	196.66	0.986183													0.986183	1.35e-28	196.66
10	12	BAG6;BAT3	Large proline-rich protein BAG6	P46379-3;P46379-2;A0A024RCR6;A0A0G2JK23;P46379;A0A0G2JJM1;X6REW1	P46379-3;P46379-2;A0A024RCR6;A0A0G2JK23;P46379											S	1	1111;1075;1075;1081;1081	AAGARPLTSPESLSR, AAGARPLTSPESLSRDLEAPEVQESYR	AVSRAAKAAGARPLTSPESLSRDLEAPEVQE	AAGARPLT(0.002)S(0.998)PESLSRDLEAPEVQESYR	9	122.34	0	2.63e-57	205.66	0.997628	0.995526	1.23e-11	157.37	0.962656	0.000397439	157.74	0.996504	3.03e-09	205.66	0.983291	0.000290911	110.22	0.941343	2.18e-06	118.2	0.997628	2.63e-57	187.79	0.77632	2.83e-05	109.55	0.972095
11	12;367	BAG6;BAT3	Large proline-rich protein BAG6	P46379-3;P46379-2;A0A024RCR6;A0A0G2JK23;P46379;A0A0G2JJM1;X6REW1	P46379-3;P46379-2;A0A024RCR6;A0A0G2JK23;P46379;A0A0G2JJM1;X6REW1;F6S6P2;F6UR09;A0A0G2JJR8;F6VEM6;F6X9W3;F6U341;F6U1F2;F6XTU0;A0A1B0GX79;F6WML8;F6TC96;A0A0G2JL47;P46379-5;P46379-4											S	1	113;113;113;113;113;113;113;113;113;113;113;113;113;113;113;113;113;113;113;113;113	APPQTHLPSGASSGTGSASATHGGGSPPGTR, APPQTHLPSGASSGTGSASATHGGGSPPGTRGPGASVHDR	ASSGTGSASATHGGGSPPGTRGPGASVHDRN	APPQTHLPSGASSGTGSASAT(0.001)HGGGS(0.999)PPGTR	26	122.34	0	7.89e-265	343.56	0.999129	0.976152	3.72e-09	103.62	0.990922	9.91e-123	244.5	0.981353	2.12e-07	90.999	0.999129	7.89e-265	343.56	0.972795	1.02e-49	173.21	0.99732	3.03e-73	206.52	0.996523	8.98e-22	147.12	0.955228
12	12;367	BAG6;BAT3	Large proline-rich protein BAG6	P46379-3;P46379-2;A0A024RCR6;A0A0G2JK23;P46379;A0A0G2JJM1;X6REW1	P46379-3;P46379-2;A0A024RCR6;A0A0G2JK23;P46379;A0A0G2JL47;P46379-5;H0Y710											S	1	994;958;958;964;964;958;958;107	ASPEPQRENASPAPGTTAEEAMSR, RVGDPPQPLPEEPMEVQGAERASPEPQR, VGDPPQPLPEEPMEVQGAERASPEPQR	PLPEEPMEVQGAERASPEPQRENASPAPGTT	VGDPPQPLPEEPMEVQGAERAS(1)PEPQR	22	122.34	0	1.4e-13	133.46	1	1	5.25e-05	73.24				1	4.67e-05	76.937	1	1.4e-13	133.46	1	0.000118735	68.326	1	2.61e-06	93.542	1	4.75e-13	127.4	1
13	12;367	BAG6;BAT3	Large proline-rich protein BAG6	P46379-3;P46379-2;A0A024RCR6;A0A0G2JK23;P46379;A0A0G2JJM1;X6REW1	P46379-3;P46379-2;A0A024RCR6;A0A0G2JK23;P46379;A0A0G2JL47;P46379-5;H0Y710											S	1	1003;967;967;973;973;967;967;116	ASPEPQRENASPAPGTTAEEAMSR, ENASPAPGTTAEEAMSR	QGAERASPEPQRENASPAPGTTAEEAMSRGP	ENAS(1)PAPGTTAEEAMSR	4	122.34	0	5.79e-42	183.49	1	1	8.21e-06	131.67	0.999985	3.95e-26	150.23	1	2.45e-12	144.25	1	5.79e-42	183.49				1	1.75e-41	176.78	1	1.19e-05	146.78	0.999998
14	12;367	BAG6;BAT3	Large proline-rich protein BAG6	P46379-3;P46379-2;A0A024RCR6;A0A0G2JK23;P46379;A0A0G2JJM1;X6REW1	P46379-3;P46379-2;A0A024RCR6;A0A0G2JK23;P46379;A0A0G2JL47;P46379-5;P46379-4;H0Y710;H0Y4L1											S	1	1147;1111;1111;1117;1117;1062;1062;888;211;121	LQEDPNYSPQRFPNAQR, RLQEDPNYSPQRFPNAQR	LRSDIQKRLQEDPNYSPQRFPNAQRAFADDP	RLQEDPNYS(1)PQRFPNAQR	9	122.34	0	2.25e-47	210.64	1	0.999995	4.16e-10	131.3	1	2.06e-37	193.87	1	3.32e-19	164.02	1	5.78e-47	201.27	0.996621	0.000507176	66.045	1	2.25e-47	210.64	0.999762	2.87e-05	97.457	1
15	13	VGLL4	Transcription cofactor vestigial-like protein 4	Q14135;A0A075B6E4;G5E9M7;Q14135-4;Q14135-2;A0A0A6YYI5;G5E9M9;Q14135-5;Q14135-6;E7EWF5;E7EQU6;F8W708;E7ERW0	Q14135;A0A075B6E4;G5E9M7;Q14135-4;Q14135-2;A0A0A6YYI5;G5E9M9;Q14135-5;Q14135-6											S	1;2	274;274;280;280;243;279;215;190;194	GQPASPSAHMVSHSHSPSVVS, RGQPASPSAHMVSHSHSPSVVS	ASSSPESASRRGQPASPSAHMVSHSHSPSVV	GQPAS(0.99)PS(0.01)AHMVSHSHSPSVVS	5	30.947	0	1.97e-19	148.02	0.990043	0.990043	2.33e-08	109.44	0.986054	2.21e-14	140.93	0.255663	0.00493325	45.972	0.978014	1.97e-19	148.02	0.788914	0.00056046	57.147	0.974707	2.49e-16	134.99	0.959194	2.29e-08	109.56	0.931396
16	13	VGLL4	Transcription cofactor vestigial-like protein 4	Q14135;A0A075B6E4;G5E9M7;Q14135-4;Q14135-2;A0A0A6YYI5;G5E9M9;Q14135-5;Q14135-6;E7EWF5;E7EQU6;F8W708;E7ERW0	Q14135;A0A075B6E4;G5E9M7;Q14135-4;Q14135-2;A0A0A6YYI5;G5E9M9;Q14135-5;Q14135-6											S	2	285;285;291;291;254;290;226;201;205	RGQPASPSAHMVSHSHSPSVVS	GQPASPSAHMVSHSHSPSVVS__________	RGQPAS(0.962)PS(0.038)AHMVS(0.015)HS(0.009)HS(0.97)PS(0.006)VVS	17	30.947	0	2.49e-16	133.23	0.970301	0															0.970301	2.49e-16	133.23
17	13	VGLL4	Transcription cofactor vestigial-like protein 4	Q14135;A0A075B6E4;G5E9M7;Q14135-4;Q14135-2;A0A0A6YYI5;G5E9M9;Q14135-5;Q14135-6;E7EWF5;E7EQU6;F8W708;E7ERW0	Q14135;A0A075B6E4;G5E9M7;Q14135-4;Q14135-2;A0A0A6YYI5;G5E9M9;Q14135-5;Q14135-6;E7EWF5;E7EQU6;F8W708;E7ERW0											S	1	149;149;155;155;118;154;90;65;69;149;149;149;145	NSLDASRPAGLSPTLTPGER	ALTKNSLDASRPAGLSPTLTPGERQQNRPSV	NSLDAS(0.002)RPAGLS(0.996)PT(0.002)LTPGER	12	30.947	0	2.66e-27	172.17	0.996424	0.994069	1.75e-26	167.67	0.99165	2.66e-27	172.17	0.996424	2.02e-25	160.95	0.909815	1.01e-05	85.982	0.98774	5.9e-19	147.87	0.986556	7.07e-14	140.59	0.988716	5.49e-12	131.42	0.981942
18	13	VGLL4	Transcription cofactor vestigial-like protein 4	Q14135;A0A075B6E4;G5E9M7;Q14135-4;Q14135-2;A0A0A6YYI5;G5E9M9;Q14135-5;Q14135-6;E7EWF5;E7EQU6;F8W708;E7ERW0	Q14135;A0A075B6E4;G5E9M7;Q14135-4;Q14135-2;A0A0A6YYI5;E7EWF5;E7EQU6;F8W708;E7ERW0;E7EUJ2;F8WBN7;A0A096LP98											S	1	52;52;58;58;21;57;52;52;52;48;52;57;52	TGPPPISPSK	VASALSSHRTGPPPISPSKRKFSMEPGDEDL	TGPPPIS(1)PSK	7	30.947	0	1.31e-05	152.47	0.999873	0.984717	7.35e-05	97.911	0.999725	5.01e-05	107.17	0.992251	8.88e-06	120.57	0.991142	8.13e-05	107.97	0.999873	1.72e-05	132.32	0.998595	1.31e-05	152.47	0.995608	6.21e-05	104.24	0.999578
20	15;9474	NOSIP	Nitric oxide synthase-interacting protein	A0A075B6F9;Q9Y314;M0R3B2	A0A075B6F9;Q9Y314;M0R3B2;M0R1K2;M0QX85;A0A075B797;M0R1T7											S	1	36;36;36;36;36;16;36	DTAASGYGTQNIRLSR, DTAASGYGTQNIRLSRDAVK	KDTAASGYGTQNIRLSRDAVKDFDCCCLSLQ	DTAASGYGTQNIRLS(1)RDAVK	15	33.3015	6.31e-05	2.75e-87	243.91	0.999998	0.5	2.55e-07	157.3	0.988688	0.000944181	90.442							0.995082	2.88e-13	135.54	0.999998	2.75e-87	243.91
21	16;763	DMD	Dystrophin	A0A087WV90;P11532;A0A087WT-parkinU7;P11532-11;P11532-4;A0A5H1ZRP8;A0A075B6G3;P11532-2;P11532-3;P11532-12;P11532-17;A0A5H1ZRP7;A0A5H1ZRQ1;P11532-7;P11532-13;A0A5H1ZRR9;A0A5H1ZRP9;H0Y304;P11532-15;A0A5H1ZRQ8;P11532-5;P11532-14;P11532-6;P11532-8;P11532-16;P11532-9	A0A087WV90;P11532;A0A087WT-parkinU7;P11532-11;P11532-4;A0A5H1ZRP8;A0A075B6G3;P11532-2;P11532-3;P11532-12;P11532-17;A0A5H1ZRP7;A0A5H1ZRQ1;P11532-7;P11532-13;A0A5H1ZRR9;A0A5H1ZRP9;H0Y304;P11532-15;A0A5H1ZRQ8;P11532-5;P11532-14;P11532-6;P11532-8;P11532-16;P11532-9											S	1	3536;3541;3540;3537;3533;3537;3541;2200;2197;1081;812;812;1081;473;971;971;1068;1224;1068;1081;460;1081;473;460;971;363	GLSPLPSPPEMMPTSPQSPR	RLKQQHEHKGLSPLPSPPEMMPTSPQSPRDA	GLS(0.182)PLPS(0.805)PPEMMPT(0.012)S(0.002)PQSPR	7	283.93	0	1.3e-09	162.26	0.804691	0						0.804691	1.3e-09	162.26
22	16;763	DMD	Dystrophin	A0A087WV90;P11532;A0A087WT-parkinU7;P11532-11;P11532-4;A0A5H1ZRP8;A0A075B6G3;P11532-2;P11532-3;P11532-12;P11532-17;A0A5H1ZRP7;A0A5H1ZRQ1;P11532-7;P11532-13;A0A5H1ZRR9;A0A5H1ZRP9;H0Y304;P11532-15;A0A5H1ZRQ8;P11532-5;P11532-14;P11532-6;P11532-8;P11532-16;P11532-9	A0A087WV90;P11532;A0A087WT-parkinU7;P11532-11;P11532-4;A0A5H1ZRP8;A0A075B6G3;P11532-2;P11532-3;P11532-12;P11532-17;A0A5H1ZRP7;A0A5H1ZRQ1;P11532-7;P11532-13;A0A5H1ZRR9;A0A5H1ZRP9;H0Y304;P11532-15;A0A5H1ZRQ8;P11532-5;P11532-14;P11532-6;P11532-8;P11532-16;P11532-9											S	1	3544;3549;3548;3545;3541;3545;3549;2208;2205;1089;820;820;1089;481;979;979;1076;1232;1076;1089;468;1089;481;468;979;371	GLSPLPSPPEMMPTSPQSPR	KGLSPLPSPPEMMPTSPQSPRDAELIAEAKL	GLSPLPSPPEMMPT(0.069)S(0.874)PQS(0.057)PR	15	283.93	0	4.81e-149	310.11	0.874142	0.675224	2.16e-09	125.45	0.770256	5.01e-10	124.77	0.757596	9.01e-10	118.52	0.803393	2.56e-08	114.57	0.713518	3e-76	231.21	0.874142	4.81e-149	310.11	0.846219	8.25e-10	120.42	0.492972
23	16;763	DMD	Dystrophin	A0A087WV90;P11532;A0A087WT-parkinU7;P11532-11;P11532-4;A0A5H1ZRP8;A0A075B6G3;P11532-2;P11532-3;P11532-12;P11532-17;A0A5H1ZRP7;A0A5H1ZRQ1;P11532-7;P11532-13;A0A5H1ZRR9;A0A5H1ZRP9;H0Y304;P11532-15;A0A5H1ZRQ8;P11532-5;P11532-14;P11532-6;P11532-8;P11532-16;P11532-9	A0A087WV90;P11532;A0A087WT-parkinU7;P11532-11;P11532-4;A0A5H1ZRP8;A0A075B6G3;P11532-2;P11532-3;P11532-12;P11532-17;A0A5H1ZRP7;A0A5H1ZRQ1;P11532-7;P11532-13;A0A5H1ZRR9;A0A5H1ZRP9;H0Y304;P11532-15;A0A5H1ZRQ8;P11532-5;P11532-14;P11532-6;P11532-8;P11532-16;P11532-9											S	1	3618;3623;3622;3619;3615;3619;3623;2282;2279;1163;894;894;1163;555;1053;1053;1150;1306;1150;1163;542;1163;555;542;1053;445	SDSSQPMLLR	GTTVSSPSTSLQRSDSSQPMLLRVVGSQTSD	SDS(1)SQPMLLR	3	283.93	0	8.96e-20	240.8	0.999528	0.999528	4.58e-13	210.44	0.983166	0.00154486	95.138	0.99787	4.62e-12	196.24	0.996745	9.49e-12	189.24	0.99895	8.96e-20	240.8	0.998412	7.71e-14	213.84	0.998992	3.33e-15	222.25	0.998055
24	16;763	DMD	Dystrophin	A0A087WV90;P11532;A0A087WT-parkinU7;P11532-11;P11532-4;A0A5H1ZRP8;A0A075B6G3;P11532-2;P11532-3;P11532-12;P11532-17;A0A5H1ZRP7;A0A5H1ZRQ1;P11532-7;P11532-13;A0A5H1ZRR9;A0A5H1ZRP9;H0Y304;P11532-15;A0A5H1ZRQ8;P11532-5;P11532-14;P11532-6;P11532-8;P11532-16;P11532-9	A0A087WV90;P11532;A0A087WT-parkinU7;P11532-11;P11532-4;A0A5H1ZRP8;A0A075B6G3;P11532-2;P11532-3;P11532-12;P11532-17;A0A5H1ZRP7;A0A5H1ZRQ1;P11532-7;P11532-13;A0A5H1ZRR9;A0A5H1ZRP9;H0Y304;P11532-15;A0A5H1ZRQ8;P11532-5;P11532-14;P11532-6;P11532-8;P11532-16;P11532-9											S	1;2	3608;3613;3612;3609;3605;3609;3613;2272;2269;1153;884;884;1153;545;1043;1043;1140;1296;1140;1153;532;1153;545;532;1043;435	VNGTTVSSPSTSLQR	EQPQAEAKVNGTTVSSPSTSLQRSDSSQPML	VNGTTVS(0.001)S(0.999)PSTSLQR	8	283.93	0	5.43e-151	339.61	0.999274	0.998366	2.01e-83	281.92	0.999274	5.43e-151	339.61	0.999236	3.72e-74	259.29	0.997642	5.28e-105	305.29	0.963789	3.07e-63	254.23	0.996568	1.09e-74	266.71				0.997498
26	16;763	DMD	Dystrophin	A0A087WV90;P11532;A0A087WT-parkinU7;P11532-11;P11532-4;A0A5H1ZRP8;A0A075B6G3;P11532-2;P11532-3;P11532-12;P11532-17;A0A5H1ZRP7;A0A5H1ZRQ1;P11532-7;P11532-13;A0A5H1ZRR9;A0A5H1ZRP9;H0Y304;P11532-15;A0A5H1ZRQ8;P11532-5;P11532-14;P11532-6;P11532-8;P11532-16;P11532-9	A0A087WV90;P11532;A0A087WT-parkinU7;P11532-11;P11532-4;A0A5H1ZRP8;A0A075B6G3;P11532-2;P11532-3;P11532-12;P11532-17;A0A5H1ZRP7;A0A5H1ZRQ1;P11532-7;P11532-13;A0A5H1ZRR9;A0A5H1ZRP9;H0Y304;P11532-15;A0A5H1ZRQ8;P11532-5;P11532-14;P11532-6;P11532-8;P11532-16;P11532-9											S	2	3612;3617;3616;3613;3609;3613;3617;2276;2273;1157;888;888;1157;549;1047;1047;1144;1300;1144;1157;536;1157;549;536;1047;439	VNGTTVSSPSTSLQR	AEAKVNGTTVSSPSTSLQRSDSSQPMLLRVV	VNGTTVS(0.027)S(0.971)PS(0.009)T(0.058)S(0.934)LQR	12	283.93	0	2.65e-16	163.91	0.934311	0			0.667566	0.00243	82.747	0.934311	6.82e-11	154.51				0.331707	2.65e-16	163.91	0						0
27	20;4278	EPPK1	Epiplakin	A0A075B730;P58107	A0A075B730;P58107							Significant phosphoproteome	1.02936	2.66535	0.995175	S	1	2483;2508	AEAEAGSPRPDPR	LAQAQAQARAEAEAGSPRPDPREALRAATME	AEAEAGS(1)PRPDPR	7	554.385	0	5.17e-10	158.89	1	1	0.0511902	53.403	1	0.000360559	103.6				1	5.17e-10	158.89	1	0.0154179	44.925							1
28	20;4278	EPPK1	Epiplakin	A0A075B730;P58107	A0A075B730;P58107											S	1	1515;1540	AQLISRKTLDELSQGTTTVK	RKQVSARDLFRAQLISRKTLDELSQGTTTVK	AQLIS(0.86)RKT(0.14)LDELSQGTTTVK	5	554.385	0	9.7e-44	199.1	0.859764				0.859764	9.7e-44	199.1																0.496638
29	20;4278	EPPK1	Epiplakin	A0A075B730;P58107	A0A075B730;P58107											S	1	1796;1821	ELIQEYGAQSGGLEK	TEDRKRELIQEYGAQSGGLEKLLEIITTTIE	ELIQEYGAQS(1)GGLEK	10	554.385	0	0.000203902	173.37	1																						1
30	20;4278	EPPK1	Epiplakin	A0A075B730;P58107	A0A075B730;P58107											S	1	1504;1529	QVSARDLFR	RQPLQATFRGLRKQVSARDLFRAQLISRKTL	QVS(1)ARDLFR	3	554.385	0	3.43e-05	120.55	1				1	3.43e-05	120.55				1	0.000188332	105.65				1	8.66e-05	95.273				1
31	20;4278	EPPK1	Epiplakin	A0A075B730;P58107	A0A075B730;P58107							Significant phosphoproteome	0.287167	1.78855	1.19569	S	1	2693;2718	QVSASELHTSGILGPETLR, RQVSASELHTSGILGPETLR, RQVSASELHTSGILGPETLRDLAQGTK	ERLSKVSFRGLRRQVSASELHTSGILGPETL	QVS(1)ASELHTSGILGPETLR	3	554.385	0	0	486.3	1	0.999551	8.65e-198	364.6	0.999999	4.32e-278	401.81	0.999998	2.19e-217	368.16	1	0	486.3	0.999998	8.06e-218	375.89	0.999998	0	429.51	0.999963	1.94e-263	396.8	0.999998
32	20;4278	EPPK1	Epiplakin	A0A075B730;P58107	A0A075B730;P58107											S	1	2695;2720	QVSASELHTSGILGPETLR, RQVSASELHTSGILGPETLR	LSKVSFRGLRRQVSASELHTSGILGPETLRD	QVS(0.037)AS(0.963)ELHTSGILGPETLR	5	554.385	0	1.64e-52	200.95	0.962968	0.584096	2.25e-15	145.14	0.652855	1.41e-13	134.31	0.702848	2.38e-19	153.83	0.794116	2.64e-26	163.62	0.566788	0.000215762	103.88	0.590467	2.64e-26	163.62	0.682569	1.69e-13	170.65	0.962968
35	23	SYNM	Synemin		H0YL34;A0A075B7B1;O15061-2;O15061											S	1	143;429;429;429	TFSPTYGLLR	SYGKAVSSQTNVRTFSPTYGLLRNTEAQVKT	TFS(1)PTYGLLR	3			0.00109837	109.16	0.999829				0.953424	0.00158865	63.046							0.999829	0.00109837	109.16
36	25;8443	BCL2L12	Bcl-2-like protein 12	A0A087WSV0;Q9HB09;I6LJZ7;Q9HB09-3	A0A087WSV0;Q9HB09;Q9HB09-3											S	1	189;273;272	ACPGPPPPSPEPLAR	DSSRPSRACPGPPPPSPEPLARLALAMELSR	ACPGPPPPS(1)PEPLAR	9	31.786	0.000355955	8.38e-42	223.7	1	1	0.00151313	111.43	1	0.0183956	56.872	1	5.98e-12	156.17	1	2.55e-06	197.14	1	2.39e-27	187.16	1	8.38e-42	223.7	1	5.98e-12	156.17	1
37	25;8443	BCL2L12	Bcl-2-like protein 12	A0A087WSV0;Q9HB09;I6LJZ7;Q9HB09-3	A0A087WSV0;Q9HB09;Q9HB09-3											S	1	158;242;241	LVRLSSDSFAR	KLASDPALRSKLVRLSSDSFARLVELFCSRD	LVRLS(0.988)S(0.012)DSFAR	5	31.786	0.000355955	3.52e-15	191.69	0.988451	0.951598	0.000113739	96.866	0.988451	2.12e-06	134.06	0.939792	3.75e-07	164.53	0.972881	3.57e-07	164.93	0.960287	4.13e-06	156.24	0.979375	3.52e-15	191.69	0.94275	8.86e-06	121.56	0.970398
38	25	BCL2L12	Bcl-2-like protein 12	A0A087WSV0;Q9HB09;I6LJZ7	A0A087WSV0;Q9HB09;I6LJZ7;M0QZM6;M0R1Z8;I6LJZ9											S	2;3	29;113;113;29;29;113	RGEAAGSPVPTPPRSPAQEEPTDFLSR	LRVLAAFLRRGEAAGSPVPTPPRSPAQEEPT	RGEAAGS(1)PVPT(1)PPRSPAQEEPTDFLSR	7	26.907	0	9.23e-05	73.266	0.999998							0.999998	9.23e-05	73.266	0.99988	0.0122896	57.192				0.999769	0.000918851	51.848
39	25	BCL2L12	Bcl-2-like protein 12	A0A087WSV0;Q9HB09;I6LJZ7	A0A087WSV0;Q9HB09;I6LJZ7;M0QZM6;M0R1Z8;I6LJZ9											S	2;3	37;121;121;37;37;121	RGEAAGSPVPTPPRSPAQEEPTDFLSR	RRGEAAGSPVPTPPRSPAQEEPTDFLSRLRR	RGEAAGS(0.002)PVPT(0.998)PPRS(1)PAQEEPTDFLSR	15	26.907	0	3.03e-09	113.06	0.999977										0.963327	0.0122896	57.192				0.999977	3.03e-09	113.06
40	25;8443	BCL2L12	Bcl-2-like protein 12	A0A087WSV0;Q9HB09;I6LJZ7;Q9HB09-3	A0A087WSV0;Q9HB09;I6LJZ7;Q9HB09-3											S	1	111;195;195;194	SPPSPELQGPPSTEK	QRLEQLVQEQLKSPPSPELQGPPSTEKEAIL	S(0.006)PPS(0.994)PELQGPPSTEK	4	31.786	0.000355955	0.000743695	88.992	0.994401																0.994401	0.000743695	88.992
41	27	ZNF628	Zinc finger protein 628	A0A087WSX5;Q5EBL2	A0A087WSX5;Q5EBL2											S	1	339;340	ADQPPSPLPQPPPPAAAPAPGFACLPCGK	PQEAPAEAPKADQPPSPLPQPPPPAAAPAPG	ADQPPS(1)PLPQPPPPAAAPAPGFACLPCGK	6	110.76	0.002647	0.000211338	55.35	1																1	0.000211338	55.35
42	28;2424;3257;4702	ACTN3;ACTN4;ACTN1;ACTN2	Alpha-actinin-4;Alpha-actinin-1;Alpha-actinin-2;Alpha-actinin-3	O43707;O43707-2;P12814;P12814-3;P12814-2;P12814-4;H9KV75	A0A087WSZ2;O43707;P12814;P12814-3;P12814-2;P12814-4;H9KV75;P35609-2;P35609;A0A494C1A0;G3V2N5;G3V2W4;A0A494C033;A0A494C166;G3V2X9;G3V5M4;G3V2E8;Q08043											S	1	197;159;140;140;140;140;75;147;147;142;119;75;147;147;75;117;75;154	FAIQDISVEETSAK	GMIWT-parkinIILRFAIQDISVEETSAKEGLLLWCQ	FAIQDIS(1)VEETSAK	7	103.955	0	2.18e-06	197.7	0.999992							0.999489	1.07e-05	119.56	0.999992	0.000246511	172.91										0.999926
44	29	DCAF13		A0A087WT-parkin20;Q9NV06	A0A087WT-parkin20											S	1	71	SQPLPSLRPASPTNAPAHGR	AMEGRSQPLPSLRPASPTNAPAHGRGSDCTA	SQPLPS(0.042)LRPAS(0.915)PT(0.042)NAPAHGR	11	67.55	0	1.09e-05	91.618	0.915288				0.599823	0.000487163	84.674				0.915288	1.09e-05	91.618
45	32	SLC1A3	Amino acid transporter;Excitatory amino acid transporter 1	A0A087WT-parkin87;P43003-2;P43003;A0A087X0U3	A0A087WT-parkin87;P43003-2;P43003;A0A087X0U3					Ub highly regulated	Ub 13					S	1	466;467;512;400	DVEMGNSVIEENEMK, NRDVEMGNSVIEENEMK	LSRHELKNRDVEMGNSVIEENEMKKPYQLIA	NRDVEMGNS(1)VIEENEMK	9	54.207	0	1.26e-68	244.01	1	1	1.19e-48	225.83	1	0.00343961	100.77	1	3.37e-33	194.24	1	4.92e-25	180.16	1	1.26e-68	244.01	1	3.61e-48	220.86	1	3.29e-14	155.16	1
46	35	KIZ	Centrosomal protein kizuna	A0A087WX12;A0A087X032;A0A087WT-parkinH3;A0A087X251;A0A087X0T6;Q2M2Z5-5;Q2M2Z5-2;Q2M2Z5-3;Q2M2Z5-4;Q2M2Z5	A0A087WX12;A0A087X032;A0A087WT-parkinH3;A0A087X251;A0A087X0T6;Q2M2Z5-5;Q2M2Z5-2;Q2M2Z5-3;Q2M2Z5-4;Q2M2Z5											S	1	400;489;488;574;574;490;520;623;623;623	IASEASFSSSEGSPLSR	ANKIASEASFSSSEGSPLSRHENKKKPVINL	IASEASFSSS(0.002)EGS(0.994)PLS(0.004)R	13	49.225	0	2.61e-25	174.65	0.994012																0.994012	2.61e-25	174.65
48	36	MDM4	Protein Mdm4	Q5T0Y3;A0A087WT-parkinR9;A0A087WZ58;O15151-5;O15151;O15151-4	Q5T0Y3;A0A087WT-parkinR9;A0A087WZ58;O15151-5;O15151											S	1	120;119;244;292;342	LTHSLSTSDITAIPEK	RKDWYSDCSKLTHSLSTSDITAIPEKENEGN	LTHSLS(0.981)T(0.016)S(0.002)DITAIPEK	6	19.598	0	5.49e-83	307.11	0.980623	0.979729	5.49e-83	307.11	0.97617	2.76e-22	234.77	0.977234	3.59e-33	260.24	0.967045	4.41e-07	198.85	0.979431	0.000214318	128.9	0.953041	1.03e-22	242.1	0.980623	2.02e-05	151.48
50	37;7211	TMEM230	Transmembrane protein 230	Q96A57;Q96A57-2	A0A087WT-parkinT2;Q5JWB9;Q96A57;Q96A57-2											S	1	24;24;24;87	LSSTDDGYIDLQFK, LSSTDDGYIDLQFKK	ATGIPSSKVKYSRLSSTDDGYIDLQFKKTPP	LSS(0.999)T(0.001)DDGYIDLQFK	3	13.188	0	1.63e-74	264.85	0.999051				0.998993	1.63e-74	264.85	0.998388	4.4e-43	228.03	0.999051	3.81e-15	169.3	0.998718	8.8e-56	249.32	0.998536	1.9e-36	219.41
51	38	ALMS1	Alstrom syndrome protein 1	A0A087WT-parkinU9;Q8TCU4-2;Q8TCU4;A0A087WV20;Q8TCU4-3	A0A087WT-parkinU9;Q8TCU4-2;Q8TCU4;A0A087WV20;Q8TCU4-3											S	1	92;92;92;92;92	ILPPLSPPQHR	KAWLQAHPGRILPPLSPPQHRYSEGERTSLE	ILPPLS(1)PPQHR	6	456.41	0	0.00121819	85.45	1				1	0.00234966	85.45	1	0.00121819	62.287													1
52	38	ALMS1	Alstrom syndrome protein 1	A0A087WT-parkinU9;Q8TCU4-2;Q8TCU4;A0A087WV20;Q8TCU4-3	A0A087WT-parkinU9;Q8TCU4-2;Q8TCU4;A0A087WV20;Q8TCU4-3											S	1	422;464;464;464;464	MLRMSPDTVPK	RESEYHSSDLRMLRMSPDTVPKAPKHLKAGD	MLRMS(1)PDTVPK	5	456.41	0	0.000176493	76.391	0.99999																0.99999	0.000176493	76.391
54	39	UHRF1	E3 ubiquitin-protein ligase UHRF1	A0A087WVR3;A0A087WT-parkinW0;Q96T88;Q96T88-2;A0A087WWG9	A0A087WVR3;A0A087WT-parkinW0;Q96T88;Q96T88-2;A0A087WWG9											S	1	722;773;709;722;412	DRPASGSPFQLFLSK	WNEVLASLKDRPASGSPFQLFLSKVEETFQC	DRPAS(0.023)GS(0.977)PFQLFLSK	7	91.099	0	4.96e-05	93.754	0.976533							0.976533	4.96e-05	93.754				0.737033	0.00415033	54.834	0.683489	0.000179962	84.66
55	39	UHRF1	E3 ubiquitin-protein ligase UHRF1	A0A087WVR3;A0A087WT-parkinW0;Q96T88;Q96T88-2;A0A087WWG9	A0A087WVR3;A0A087WT-parkinW0;Q96T88;Q96T88-2											S	1	104;155;91;104	ERDSELSDTDSGCCLGQSESDK	SLVLPHSTKERDSELSDTDSGCCLGQSESDK	ERDS(0.019)ELS(0.949)DT(0.032)DSGCCLGQSESDK	7	91.099	0	3.05e-22	175.21	0.948524													0.948524	3.05e-22	156.49	0.93341	1.76e-15	175.21
56	39	UHRF1	E3 ubiquitin-protein ligase UHRF1	A0A087WVR3;A0A087WT-parkinW0;Q96T88;Q96T88-2;A0A087WWG9	A0A087WVR3;A0A087WT-parkinW0;Q96T88;Q96T88-2											S	1	300;351;287;300	IERPGEGSPMVDNPMR	IFVDEVFKIERPGEGSPMVDNPMRRKSGPSC	IERPGEGS(1)PMVDNPMR	8	91.099	0	1.24e-43	228.19	1	1	2.95e-05	97.488	1	9.53e-05	101.64	1	3.47e-28	197.67	1	1.41e-16	165.74	1	1.24e-43	228.19	1	2.15e-09	142.43	1	3.61e-08	128.38	1
57	39	UHRF1	E3 ubiquitin-protein ligase UHRF1	A0A087WVR3;A0A087WT-parkinW0;Q96T88;Q96T88-2;A0A087WWG9	A0A087WVR3;A0A087WT-parkinW0;Q96T88;Q96T88-2;A0A087WWG9											S	1	652;703;639;652;342	REEEEQQEGGFASPR	NSKREEEEQQEGGFASPRTGKGKWKRKSAGG	REEEEQQEGGFAS(1)PR	13	91.099	0	0.000197397	107.06	1	1	0.000375001	107.06				1	0.000197397	89.831				1	0.000558049	99.409				1	0.000462492	103.4
58	40	CASP8AP2	CASP8-associated protein 2	A0A087WT-parkinW5;Q9UKL3	A0A087WT-parkinW5;Q9UKL3											S	1	567;567	KLNLTLSPAK, LNLTLSPAK	KDLKLSFMKKLNLTLSPAKKQPVSQDNQHKI	LNLTLS(1)PAK	6	221.36	0	5.45e-06	129.74	0.999837	0.997086	0.00101522	92.611	0.999025	5.45e-06	129.74				0.999736	6.6e-05	121.71	0.999837	1.38e-05	117.09	0.999004	9.51e-05	100.07	0.999551	0.00181325	97.911	0.99397
59	40	CASP8AP2	CASP8-associated protein 2	A0A087WT-parkinW5;Q9UKL3	A0A087WT-parkinW5;Q9UKL3											S	1	1383;1383	MISDDNWSLLSSEK	SPCPKMISDDNWSLLSSEKGPSLSSGLSLPV	MISDDNWS(0.002)LLS(0.89)S(0.108)EK	11	221.36	0	3.48e-37	226.67	0.890265							0.832037	1.65e-05	190.44				0.890265	5.84e-07	203.04	0.860053	3.48e-37	226.67
60	40	CASP8AP2	CASP8-associated protein 2	A0A087WT-parkinW5;Q9UKL3	A0A087WT-parkinW5;Q9UKL3											S	1	875;875	NESPPQVPVYNNSHK, VLRNESPPQVPVYNNSHK	LNSPVRPVAKVLRNESPPQVPVYNNSHKDVF	VLRNES(1)PPQVPVYNNSHK	6	221.36	0	3.88e-05	86.856	1	0.99995	0.00154467	58.158	1	3.88e-05	86.856							0.999999	6.3e-05	78.976	0.999999	0.000216821	71.06	0.99997	0.000966296	60.398
61	43	ELF4	ETS-related transcription factor Elf-4	A0A087WU18;Q99607	A0A087WU18;Q99607											S	1	151;151	AGDTSDQEGHSLEEK	FPASEPDALNRAGDTSDQEGHSLEEKASREE	AGDTS(1)DQEGHSLEEK	5	70.968	0	3.9e-151	349.19	0.999968	0.998614	1.51e-74	274.6	0.99677	5.61e-120	340.55	0.931718	0.00231783	79.88	0.984744	4.99e-41	265.6	0.999968	3.26e-121	331.82	0.995291	1.85e-140	349.19	0.995906	3.9e-151	343.31	0.997091
62	43	ELF4	ETS-related transcription factor Elf-4	A0A087WU18;Q99607	A0A087WU18;Q99607											S	1	188;188	STSPVTDPSIPIR, STSPVTDPSIPIRK	KSKKRIRKTKGNRSTSPVTDPSIPIRKKSKD	STS(1)PVTDPSIPIR	3	70.968	0	4.58e-47	240.73	0.999999	0.999999	9.24e-47	239.31	0.999408	1e-36	223.28	0.999995	6.34e-37	225.13	0.999879	4.06e-25	219.89	0.99984	6.9e-25	203.93	0.999966	4.58e-47	240.73	0.998832	8.66e-29	210.41	0.99989
63	45	TNFAIP3	Tumor necrosis factor alpha-induced protein 3;A20p50;A20p37	A0A087WU80;P21580;A0A087WXL5;A0A087X1N1;D3TTY5	A0A087WU80;P21580											S	1	645;645	HFAAASGKVSPTASR	EYRENKHFAAASGKVSPTASRFQNTIPCLGR	HFAAAS(0.001)GKVS(0.986)PT(0.011)AS(0.002)R	10	84.938	0.0001355	1.69e-08	201.18	0.985738				0.760939	0.000300302	119.27				0.931204	0.00127099	91.583				0.972364	6.93e-05	143.14				0.985738
64	45	TNFAIP3	Tumor necrosis factor alpha-induced protein 3;A20p50;A20p37	A0A087WU80;P21580;A0A087WXL5;A0A087X1N1;D3TTY5	A0A087WU80;P21580;A0A087WXL5;A0A087X1N1;D3TTY5											S	1	220;220;220;220;220	SLESGSNFAPLK	RPIIVISDKMLRSLESGSNFAPLKVGGIYLP	SLES(0.998)GS(0.002)NFAPLK	4	84.938	0.0001355	6.78e-06	163.99	0.99842																0.99842	6.78e-06	163.99
65	46	FAM122C		A0A087WU98;Q6P4D5-3	A0A087WU98;Q6P4D5-3											S	1	62;98	SLEITSPTSVEQKPK	MLRIRTNRTTFRNRRSLEITSPTSVEQKPKD	S(1)LEITSPTSVEQKPK	1	8.8941	0.0033097	0.000341782	116.82	0.999759							0.999565	0.000878214	96.544				0.999759	0.000341782	116.82
66	47	CTNNBL1	Beta-catenin-like protein 1	A0A087WUB9;Q8WYA6;Q8WYA6-4;Q8WYA6-3;Q8WYA6-2	A0A087WUB9;Q8WYA6;Q8WYA6-4;Q8WYA6-3;Q8WYA6-2							Significant phosphoproteome	0.255281	1.95764	1.0597	S	1	550;545;518;293;358	EYAENIGDGRSPEFR, EYAENIGDGRSPEFRENEQK	RHIIKEYAENIGDGRSPEFRENEQKRILGLL	EYAENIGDGRS(1)PEFRENEQK	11	65.702	0	2e-76	231.23	1	1	1.4e-06	145.2	1	1.15e-63	216.64	1	3.39e-43	195.27	1	1.71e-26	168.92	1	7.44e-19	157.9	1	2e-76	231.23	1	9.28e-64	218.93	1
67	49;2247	HNRNPDL	Heterogeneous nuclear ribonucleoprotein D-like	A0A087WUK2;O14979;O14979-2;O14979-3	A0A087WUK2;O14979;O14979-2;O14979-3							Significant phosphoproteome	0.521403	2.33042	0.0558772	S	1	241;241;122;122	VFVGGLSPDTSEEQIK	LKGKEPPKKVFVGGLSPDTSEEQIKEYFGAF	VFVGGLS(1)PDTSEEQIK	7	36.814	0	2.94e-83	270.75	0.999977	0.999573	1.82e-52	239.87				0.999977	2.94e-83	270.75	0.999786	1.24e-34	209.66	0.999565	2.68e-42	220.6	0.999873	1.38e-34	211.78	0.999897	3.66e-63	245.19	0.999324
68	53	MYC	Myc proto-oncogene protein	A0A087WUS5;P01106-2;H0YBT0;A0A494C098;P01106;H0YBG3;A0A0B4J1R1;A0A494C1T8	A0A087WUS5;P01106-2;H0YBT0;A0A494C098;P01106;A0A494C1T8											S	2	359;359;358;358;344;244	CTSPRSSDTEENVK	SVRVLRQISNNRKCTSPRSSDTEENVKRRTH	CT(0.011)S(0.989)PRS(0.106)S(0.892)DT(0.003)EENVK	3	50.546	0	6.83e-06	125.51	0.989364													0.758597	0.000110337	97.095	0.989364	6.83e-06	125.51	0.838701	5.38e-05	107.98
69	53	MYC	Myc proto-oncogene protein	A0A087WUS5;P01106-2;H0YBT0;A0A494C098;P01106;H0YBG3;A0A0B4J1R1;A0A494C1T8	A0A087WUS5;P01106-2;H0YBT0;A0A494C098;P01106;A0A494C1T8											S	2	363;363;362;362;348;248	CTSPRSSDTEENVK	LRQISNNRKCTSPRSSDTEENVKRRTHNVLE	CT(0.011)S(0.989)PRS(0.106)S(0.892)DT(0.003)EENVK	7	50.546	0	6.83e-06	125.51	0.891559													0.786152	0.000110337	97.095	0.891559	6.83e-06	125.51	0.686176	5.38e-05	107.98
70	53	MYC	Myc proto-oncogene protein	A0A087WUS5;P01106-2;H0YBT0;A0A494C098;P01106;H0YBG3;A0A0B4J1R1;A0A494C1T8	A0A087WUS5;P01106-2;H0YBT0;A0A494C098;P01106;H0YBG3;A0A0B4J1R1											S	1;2	77;77;76;76;62;76;62	FELLPTPPLSPSR, FELLPTPPLSPSRR, KFELLPTPPLSPSR, KFELLPTPPLSPSRR	EDIWKKFELLPTPPLSPSRRSGLCSPSYVAV	KFELLPT(0.002)PPLS(0.97)PS(0.028)RR	11	50.546	0	2.87e-06	126.4	0.970445	0.970445	4.44e-05	100.35	0.963392	1.43e-05	103.26	0.966748	1.09e-05	104.86	0.964845	1.43e-05	103.26	0.898816	0.00710998	55.127	0.953139	2.87e-06	126.4	0.941366	0.000416187	78.708	0.93141
72	53	MYC	Myc proto-oncogene protein	A0A087WUS5;P01106-2;H0YBT0;A0A494C098;P01106;H0YBG3;A0A0B4J1R1;A0A494C1T8	A0A087WUS5;P01106-2;H0YBT0;A0A494C098;P01106;A0A494C1T8											S	1;2	296;296;295;295;281;181	RSESGSPSAGGHSKPPHSPLVLK	SVEKRQAPGKRSESGSPSAGGHSKPPHSPLV	RS(0.006)ES(0.004)GS(0.92)PS(0.07)AGGHSKPPHSPLVLK	6	50.546	0	4.67e-15	166.59	0.919835				0.732453	4.67e-15	166.59										0.919835	3.56e-05	97.304
73	53	MYC	Myc proto-oncogene protein	A0A087WUS5;P01106-2;H0YBT0;A0A494C098;P01106;H0YBG3;A0A0B4J1R1;A0A494C1T8	A0A087WUS5;P01106-2;H0YBT0;A0A494C098;P01106;A0A494C1T8											S	1;2	308;308;307;307;293;193	RSESGSPSAGGHSKPPHSPLVLK	ESGSPSAGGHSKPPHSPLVLKRCHVSTHQHN	RS(0.044)ES(0.221)GS(0.732)PS(0.002)AGGHS(0.001)KPPHS(0.999)PLVLK	18	50.546	0	4.67e-15	166.59	0.999136				0.999136	4.67e-15	166.59
74	53	MYC	Myc proto-oncogene protein	A0A087WUS5;P01106-2;H0YBT0;A0A494C098;P01106;H0YBG3;A0A0B4J1R1;A0A494C1T8	A0A087WUS5;P01106-2;H0YBT0;A0A494C098;P01106;H0YBG3;A0A0B4J1R1											S	1	86;86;85;85;71;85;71	SGLCSPSYVAVTPFSLR	LPTPPLSPSRRSGLCSPSYVAVTPFSLRGDN	SGLCS(1)PSYVAVTPFSLR	5	50.546	0	1.06e-96	281.09	0.999994	0.999605	2.96e-25	173.03	0.999994	1.06e-96	281.09	0.967623	3.35e-26	185.25	0.997803	4.76e-05	136.48	0.998705	1e-08	127.88	0.996432	2.83e-08	121.27	0.9606	2.16e-05	99.566	0.999548
78	57	SMAP2	Stromal membrane-associated protein 2	A0A087WV97;Q8WU79-2;Q8WU79;Q8WU79-3	A0A087WV97;Q8WU79-2;Q8WU79;Q8WU79-3											S	1	214;189;219;139	DLDLLASVPSPSSSGSRK	SNTLEKDLDLLASVPSPSSSGSRKVVGSMPT	DLDLLAS(0.005)VPS(0.982)PS(0.012)SSGSRK	10	46.382	0	1.65e-66	232.79	0.982247							0.794439	1.02e-08	126.31	0.862746	9.07e-18	145.55	0.982247	9.86e-09	126.51	0.971383	1.65e-66	232.79
79	57	SMAP2	Stromal membrane-associated protein 2	A0A087WV97;Q8WU79-2;Q8WU79;Q8WU79-3	A0A087WV97;Q8WU79-2;Q8WU79;Q8WU79-3											S	1	235;210;240;160	VVGSMPTAGSAGSVPENLNLFPEPGSK	SRKVVGSMPTAGSAGSVPENLNLFPEPGSKS	VVGSMPT(0.001)AGS(0.015)AGS(0.984)VPENLNLFPEPGSK	13	46.382	0	2.18e-09	110.47	0.984304							0.948911	2.18e-09	110.47				0.984097	3.85e-05	78.098	0.984304	2.2e-09	110.41
80	59	KRBA1	Protein KRBA1	A0A087WVC5;A0A0C4DH65;A5PL33-3;A5PL33-2;A5PL33	A0A087WVC5;A0A0C4DH65;A5PL33-3;A5PL33-2;A5PL33											S	1	210;287;253;252;253	ADLGPGSPPWAVK	SLGTSRLTRADLGPGSPPWAVKTEAVSGDCP	ADLGPGS(1)PPWAVK	7	63.672	0.0073017	0.000788362	123.02	1	1	0.000805272	122.64										1	0.000788362	123.02
81	62;1292	ITSN2	Intersectin-2	A0A087WVF7;Q9NZM3-2;Q9NZM3;Q9NZM3-4;Q9NZM3-3	A0A087WVF7;Q9NZM3-2;Q9NZM3;Q9NZM3-4;Q9NZM3-3;F8W719;E7EPJ2							Significant phosphoproteome	1.55447	2.5211	1.2913	S	1	120;110;110;110;110;96;110	QPPMFSPLISAR	LPVVLPPIMKQPPMFSPLISARFGMGSMPNL	QPPMFS(0.999)PLIS(0.001)AR	6	191.6	0	3.43e-05	106.42	0.99936	0.99936	0.000158172	88.075	0.995903	0.00293661	73.593	0.995028	0.000282546	79.875							0.858538	3.43e-05	106.42	0.935226	0.0717288	65.043	0.992983
82	62	ITSN2	Intersectin-2	A0A087WVF7;Q9NZM3-2;Q9NZM3;Q9NZM3-4;Q9NZM3-3	A0A087WVF7;Q9NZM3-2;Q9NZM3;Q9NZM3-4;Q9NZM3-3							Significant phosphoproteome	0.199646	1.09917	0.330699	S	1;2	867;857;884;884;884	TVSPGSVSPIHGQGQVVENLK	VNTSWQKKSAFTRTVSPGSVSPIHGQGQVVE	TVS(1)PGSVSPIHGQGQVVENLK	3	191.6	0	6.15e-65	225.88	0.999988	0.9964	0.000432092	81.341	0.999988	1.83e-43	189.39	0.999855	6.73e-27	169.91	0.999969	1.24e-35	181.33	0.99998	2.5e-36	185.7	0.999987	1.75e-43	189.86				0.999518
84	62	ITSN2	Intersectin-2	A0A087WVF7;Q9NZM3-2;Q9NZM3;Q9NZM3-4;Q9NZM3-3	A0A087WVF7;Q9NZM3-2;Q9NZM3;Q9NZM3-4;Q9NZM3-3							Significant phosphoproteome	0.327527	1.24737	0.510965	S	1;2	872;862;889;889;889	TVSPGSVSPIHGQGQVVENLK	QKKSAFTRTVSPGSVSPIHGQGQVVENLKAQ	TVSPGSVS(1)PIHGQGQVVENLK	8	191.6	0	1.25e-177	331.13	0.999998	0.970678	1.65e-43	190.5	0.99997	1.36e-100	261.09	0.998859	1.25e-177	331.13	0.999893	2.94e-39	254.31	0.998877	9.55e-89	254.33	0.999998	7.23e-163	317.09	0.999864	1.94e-64	220.69	0.9988
85	63;1714	PDLIM2	PDZ and LIM domain protein 2	A0A087WVI1;Q96JY6;Q96JY6-5;B3KPU0;Q96JY6-3;E5RGS7	A0A087WVI1;Q96JY6;Q96JY6-5;B3KPU0;Q96JY6-3;E5RGS7;H0YBP7							Significant phosphoproteome	2.11069	0.85554	0.683394	S	1	239;266;516;60;266;60;78	GGTPAFLPSSLSPQSSLPASR	AEERGGTPAFLPSSLSPQSSLPASRALATPP	GGTPAFLPSSLS(1)PQSSLPASR	12	34.767	0	5.09e-213	361.69	0.999881	0.999881	8.12e-101	266.62	0.994339	6.21e-131	290.67	0.984702	4.23e-54	213.93	0.993199	2.99e-21	160.27	0.977383	2.41e-36	186.15	0.999421	5.09e-213	361.69	0.999014	2.19e-27	171.79	0.997623
86	65	FAT1	Protocadherin Fat 1;Protocadherin Fat 1, nuclear form	A0A087WVP1;Q14517	A0A087WVP1;Q14517;H0Y9C8;H0Y9H4											S	1	4475;4473;241;253	DMPAAGSLGSSSR	QFESIHPPRDMPAAGSLGSSSRNRQRFNLNQ	DMPAAGS(0.99)LGS(0.007)S(0.002)S(0.001)R	7	506.37	0	0.000456934	130.47	0.99036																0.99036	0.000456934	130.47
87	65	FAT1	Protocadherin Fat 1;Protocadherin Fat 1, nuclear form	A0A087WVP1;Q14517	A0A087WVP1;Q14517;H0Y9C8;H0Y9H4;H0Y8F5											S	1	4355;4353;121;121;11	KPLEEKPSQPYSAR	DLDPCLSKKPLEEKPSQPYSARESLSEVQSL	KPLEEKPS(0.996)QPYS(0.004)AR	8	506.37	0	0.00107841	72.793	0.996371																0.996371	0.00107841	72.793
89	67	CLTC	Clathrin heavy chain;Clathrin heavy chain 1	A0A087WVQ6;Q00610-2;Q00610	A0A087WVQ6;Q00610-2;Q00610;J3KS13;K7EJJ5					Ub highly regulated	Ub 13					S	1	1498;1494;1494;431;43	TSIDAYDNFDNISLAQR	ALRTSIDAYDNFDNISLAQRLEKHELIEFRR	TSIDAYDNFDNIS(1)LAQR	13	192.06	0	1.72e-131	312.1	1							1	1.72e-131	312.1
90	69	CACNB2	Voltage-dependent L-type calcium channel subunit beta-2	Q08289;Q08289-2;A0A2R8Y555;A0A494C184;A0A494C0B2;A0A2U3TZM7;Q08289-10;A0A087WVX5;Q08289-6;Q08289-3;Q08289-9;Q08289-5;Q08289-7;Q08289-4;Q08289-8;A6PVM6;A0A087WWJ0	Q08289;Q08289-2;A0A2R8Y555;A0A494C184;A0A494C0B2;A0A2U3TZM7;Q08289-10;A0A087WVX5;Q08289-6;Q08289-3;Q08289-9;Q08289-5;Q08289-7;Q08289-4;Q08289-8;A6PVM6;A0A087WWJ0											S	1	488;433;422;428;402;363;410;409;395;434;436;440;450;460;464;238;183	TLATSSLPLSPTLASNSQGSQGDQR	NPLLSRTLATSSLPLSPTLASNSQGSQGDQR	TLATSSLPLS(1)PTLASNSQGSQGDQR	10	73.58	0	3.17e-78	221.29	0.999647	0.639632	0.000196452	83.332							0.999647	2.78e-42	183.44	0.998821	3.17e-78	221.29	0.961417	3.52e-07	86.89
91	73	SASH1	SAM and SH3 domain-containing protein 1		A0A087WW74;O94885											S	1	223;813	SLPVSICR	SCDPPGVTGLNKNRRSLPVSICRSCETLEGP	S(1)LPVSICR	1			0.00117586	131.44	1							1	0.00159352	76.064	1	0.0315252	74.464				1	0.00117586	131.44				0.999946
92	74	MAP3K9	Mitogen-activated protein kinase kinase kinase 9	G3V4P9;A0A087WW79;J3KPI6;P80192;P80192-4;G3V347	G3V4P9;A0A087WW79;J3KPI6;P80192;P80192-4;G3V347											S	1	270;270;533;533;533;227	FTVQASPTMDK	ISLPSDFQHKFTVQASPTMDKRKSLINSRSS	FTVQAS(0.892)PT(0.108)MDK	6	92.362	0.0057536	0.000154982	86.405	0.892335																0.892335	0.000154982	86.405
93	76	GLTSCR1	Glioma tumor suppressor candidate region gene 1 protein	A0A087WWH3;Q9NZM4-2;Q9NZM4	A0A087WWH3;Q9NZM4-2;Q9NZM4											S	1	1361;1171;1413	ARGGSPAPLPAK, GGSPAPLPAK	PGAPEGTPAGRARGGSPAPLPAKVDEATSGL	GGS(1)PAPLPAK	3	152.82	0.00013374	0.00244816	99.343	1													1	0.00311581	94.767				1	0.00244816	99.343	1
94	76	GLTSCR1	Glioma tumor suppressor candidate region gene 1 protein	A0A087WWH3;Q9NZM4-2;Q9NZM4	A0A087WWH3;Q9NZM4-2;Q9NZM4											S	1	703;513;755	GAGLGPQAPDSQASPAPAPQIPAAAPLK	AKGAGLGPQAPDSQASPAPAPQIPAAAPLKG	GAGLGPQAPDS(0.09)QAS(0.91)PAPAPQIPAAAPLK	14	152.82	0.00013374	0.00286485	45.685	0.90977	0.90977	0.0147095	44.267										0.768956	0.00286485	45.685
96	77;333	IQSEC1	IQ motif and SEC7 domain-containing protein 1	A0A087WWK8;A0A3B3IRZ4;A0A2R8Y7T6;Q6DN90;A0A3B3IU98;Q6DN90-2;A0A2R8Y695	A0A087WWK8;A0A3B3IRZ4;A0A2R8Y7T6;Q6DN90;A0A3B3IU98;Q6DN90-2;A0A2R8Y695;A0A0C4DGT3											S	1	498;606;513;512;390;390;516;390	EARNSWDSPAFSNDVIR, EARNSWDSPAFSNDVIRK, NSWDSPAFSNDVIR	EQTLSKQTYHKEARNSWDSPAFSNDVIRKRH	EARNS(1)WDSPAFSNDVIRK	5	124.48	0	2.11e-47	210.88	0.99999	0.999837	4.39e-12	133.53	0.99996	3.74e-37	188.39	0.999735	2.53e-05	95.122							0.99999	2.11e-47	210.88
98	77;333	IQSEC1	IQ motif and SEC7 domain-containing protein 1	A0A087WWK8;A0A3B3IRZ4;A0A2R8Y7T6;Q6DN90;A0A3B3IU98;Q6DN90-2;A0A2R8Y695	A0A087WWK8;A0A3B3IRZ4;A0A2R8Y7T6;Q6DN90;A0A3B3IU98;Q6DN90-2;A0A2R8Y695;A0A0C4DGT3											S	1	166;274;181;180;58;58;184;58	MQFSFEGPEK	RMSRRIVLSNMRMQFSFEGPEKVHSSYFEGK	MQFS(1)FEGPEK	4	124.48	0	2.01e-05	136.38	1							1	2.01e-05	136.38							1	1.95e-05	135.58
100	79	RSBN1	Round spermatid basic protein 1	A0A087WWP8;Q5VWQ0;A0A0C4DGT8	A0A087WWP8;Q5VWQ0;A0A0C4DH79;Q5VWQ0-4											S	1	33;81;33;81	EKPHAGVSPR	EEPDKEGKEKPHAGVSPRGVKRQRRSSSGGS	EKPHAGVS(1)PR	8	84.975	0	0.000160653	75.968	1				1	0.000278946	74.296	1	0.0293454	60.549	1	0.000160653	75.968				1	0.000394567	72.662				1
101	79	RSBN1	Round spermatid basic protein 1	A0A087WWP8;Q5VWQ0;A0A0C4DGT8	A0A087WWP8;Q5VWQ0;A0A0C4DGT8											S	1	499;547;430	SQSDDGPIMWVRPGEQMIPTADMPKSPFK	VRPGEQMIPTADMPKSPFKRRRSMNEIKNLQ	SQSDDGPIMWVRPGEQMIPTADMPKS(1)PFK	26	84.975	0	5.19e-10	114.03	0.999787							0.999787	5.19e-10	114.03
103	81	THOC1	THO complex subunit 1	A0A087WWS1;Q96FV9	A0A087WWS1;Q96FV9											S	1	560;560	ENESPDVRR	DEDEEDNDALLKENESPDVRRDKPVTGEQIE	ENES(1)PDVRR	4	75.651	0	1.81e-08	208.63	1	1	3.02e-06	155.33	1	2.86e-06	131.17	1	2.94e-06	138.45	1	0.000283078	109.39	1	5.98e-06	120.86	1	4.91e-07	168.71	1	2.85e-06	142.89	1
104	81	THOC1	THO complex subunit 1	A0A087WWS1;Q96FV9	A0A087WWS1;Q96FV9;Q96FV9-2;J3KT14;J3KRD7;J3QQZ3											S	1	2;2;2;2;2;2	MSPTPPLFSLPEAR, SPTPPLFSLPEAR	______________MSPTPPLFSLPEARTRF	MS(1)PTPPLFSLPEAR	2	75.651	0	1.03e-13	209.11	0.999983	0.999947	8.3e-08	157.86	0.999983	1.03e-13	209.11	0.999931	6.53e-10	155.42	0.999937	7.63e-08	203.85	0.998411	1.18e-07	156.6	0.999957	8.25e-11	185.32	0.999946	1.49e-05	136.83	0.999888
105	82	IFNA13;IFNA1	Interferon alpha-1/13	A0A087WWS6;P01562	A0A087WWS6;P01562											S	1	179;178	SLSLSTNLQER	AWEVVRAEIMRSLSLSTNLQERLRRKE____	SLS(0.122)LS(0.781)T(0.097)NLQER	5	21.828	0.0099745	0.00143624	71.555	0.781261	0.495991	0.00143624	66.663				0.491713	0.0953137	61.435	0.781261	0.0388257	70.488	0.492553	0.0361219	71.555				0.484569	0.00375362	59.265
106	84	BCL10	B-cell lymphoma/leukemia 10	O95999;A0A087WWW9	O95999;A0A087WWW9							Significant phosphoproteome	3.17995	4.13245	0.807666	S	1	138;127	SNSDESNFSEK	EPFPDGATNNLSRSNSDESNFSEKLRASTVM	SNS(1)DESNFSEK	3	26.251	0	5.07e-30	245.18	0.999995	0.99999	9.05e-12	195.36	0.999941	2.4e-06	138.73	0.999645	1.17e-12	186.67	0.999419	0.000114819	121.99	0.999793	5.33e-12	199.31	0.999994	5.07e-30	245.18	0.999992	7.25e-16	212.55	0.999995
107	85	IQCE	IQ domain-containing protein E	A0A087WX19;A0A087WX45;Q6IPM2-2;Q6IPM2-3;Q6IPM2-4;Q6IPM2;H7C427	A0A087WX19;A0A087WX45;Q6IPM2-2;Q6IPM2-3;Q6IPM2-4;Q6IPM2;H7C427											S	1	306;322;257;271;306;322;129	EDLDRVLSTSPTISK, VLSTSPTISK	ENQSLKEDLDRVLSTSPTISKTQGYVEWSKP	EDLDRVLS(0.006)T(0.019)S(0.966)PT(0.009)ISK	10	76.531	0	5.78e-08	138.56	0.965729	0.668416	0.00693637	79.23	0.82575	0.0103364	83.182										0.965729	5.78e-08	138.56	0.641739	0.000586268	117.86
109	85	IQCE	IQ domain-containing protein E	A0A087WX19;A0A087WX45;Q6IPM2-2;Q6IPM2-3;Q6IPM2-4;Q6IPM2;H7C427	A0A087WX19;A0A087WX45;Q6IPM2-2;Q6IPM2-3;Q6IPM2-4;Q6IPM2;C9JP75											S	1	114;130;65;79;114;130;65	SASNGHVPGTPVYR	TDTFRVKRPHLRRSASNGHVPGTPVYREKED	SAS(1)NGHVPGTPVYR	3	76.531	0	3.28e-46	232.78	0.999989	0.997945	6.29e-06	130.95	0.999989	3.28e-46	232.78	0.99995	7.54e-18	181.81				0.782277	0.00197161	73.722							0.55487
110	86	CD83	CD83 antigen	A0A087WX61;Q01151	A0A087WX61;Q01151											S	1	130;189	AFLPVTSPNK	DFSKAGMERAFLPVTSPNKHLGLVTPHKTEL	AFLPVT(0.041)S(0.959)PNK	7	16.625	0.00012402	1.11e-05	153.54	0.959314							0.721969	0.00242438	99.506				0.855778	0.00245698	99.283	0.938354	1.11e-05	153.54				0.959314
112	89	ZCCHC17	Nucleolar protein of 40 kDa	A0A0D9SEW3;A0A087WXF8;Q9NP64-2;Q9NP64-3;Q9NP64;A0A087WYV3;A0A087WXU5	A0A0D9SEW3;A0A087WXF8;Q9NP64-2;Q9NP64-3;Q9NP64;A0A087WYV3;A0A087WXU5											S	1	90;136;90;106;114;52;114	RRSFQDYTGQK	DPNNVIIEQEERRRRSFQDYTGQKITLEAVL	RRS(1)FQDYTGQK	3	27.994	0	0.00688742	77.726	0.999995																			0.999995	0.00688742	77.726
113	89	ZCCHC17	Nucleolar protein of 40 kDa	A0A0D9SEW3;A0A087WXF8;Q9NP64-2;Q9NP64-3;Q9NP64;A0A087WYV3;A0A087WXU5	A0A0D9SEW3;A0A087WXF8;Q9NP64-2;Q9NP64-3;Q9NP64;A0A087WYV3											S	1	172;192;146;162;170;108	SAEFEKPDPTRNPSR	YSLIPDEEEEKEEAKSAEFEKPDPTRNPSRK	S(1)AEFEKPDPTRNPSR	1	27.994	0	2.86e-06	115.15	1							0.999917	0.0130355	46.663				0.999991	0.00473257	56.304	1	2.86e-06	115.15
114	90	ABCA2	ATP-binding cassette sub-family A member 2	J3QSS3;A0A087WXK5;Q9BZC7;Q9BZC7-3;Q9BZC7-2;H0Y8D6	J3QSS3;A0A087WXK5;Q9BZC7;Q9BZC7-3;Q9BZC7-2;H0Y8D6;H0Y8C9											S	1;2	1328;1358;1327;1328;1327;678;675	VSEEDQSLENSEADVK	TTLEEVFLKVSEEDQSLENSEADVKESRKDV	VSEEDQS(1)LENS(1)EADVK	7	269.93	0	5.26e-74	263.52	1	0.999995	2.13e-28	194.37				1	5.26e-74	259.18				1	2.49e-41	262.5	1	2.27e-41	263.52	1	9.83e-52	229.96	1
115	90	ABCA2	ATP-binding cassette sub-family A member 2	J3QSS3;A0A087WXK5;Q9BZC7;Q9BZC7-3;Q9BZC7-2;H0Y8D6	J3QSS3;A0A087WXK5;Q9BZC7;Q9BZC7-3;Q9BZC7-2;H0Y8D6;H0Y8C9											S	1;2	1332;1362;1331;1332;1331;682;679	VSEEDQSLENSEADVK	EVFLKVSEEDQSLENSEADVKESRKDVLPGA	VSEEDQS(1)LENS(1)EADVK	11	269.93	0	5.26e-74	259.18	1							1	5.26e-74	259.18				1	1.21e-36	239.43	1	4.73e-52	236.27	1	1.66e-22	239.43	1
116	91	FAM83D	Protein FAM83D	A0A087WXK8;Q9H4H8;Q9H4H8-2	A0A087WXK8;Q9H4H8;Q9H4H8-2											S	2	488;458;442	GTQSTEGSPVSK	QTDMDENILFPRGTQSTEGSPVSKMSVSRSS	GTQS(0.999)T(0.001)EGS(1)PVSK	4	67.664	0	5.51e-25	242.41	0.999298	0.999182	5.51e-25	242.41																0.999298	6.16e-16	195.5	0.975538
117	91	FAM83D	Protein FAM83D	A0A087WXK8;Q9H4H8;Q9H4H8-2	A0A087WXK8;Q9H4H8;Q9H4H8-2											S	2	492;462;446	GTQSTEGSPVSK	DENILFPRGTQSTEGSPVSKMSVSRSSSLKS	GTQS(0.999)T(0.001)EGS(1)PVSK	8	67.664	0	5.51e-25	242.41	0.999998	0.999998	5.51e-25	242.41																0.999943	6.16e-16	195.5	0.990144
118	92	POLQ	DNA polymerase theta	A0A087WXL3;O75417;O75417-2	A0A087WXL3;O75417;O75417-2	Mitochondrion	Matrix									S	1	2402;2267;1439	MPTLVGESPPSQAVGK	VPRDFEIKMPTLVGESPPSQAVGKGLLPMGR	MPTLVGES(0.992)PPS(0.008)QAVGK	8	305.23	0	0.00163202	77.506	0.991737				0.972841	0.00163202	77.506							0.991737	0.0173554	73.983
119	92	POLQ	DNA polymerase theta	A0A087WXL3;O75417;O75417-2	A0A087WXL3;O75417;O75417-2	Mitochondrion	Matrix									S	1	2014;1879;1051	QASSPQEIPIRDDGFPIK	SSKTATIGSRFKQASSPQEIPIRDDGFPIKG	QAS(0.024)S(0.976)PQEIPIRDDGFPIK	4	305.23	0	2.42e-23	166.06	0.97615							0.79079	5.73e-06	103.26				0.97615	2.42e-23	166.06
121	93	RPL17;RPL17-C18orf32	60S ribosomal protein L17	A0A087WXM6;J3QQT2;J3KRX5;A0A0A6YYL6;P18621;P18621-3;J3KRB3;A0A087WWH0;J3QS96;J3QLC8;A0A0A0MRF8;P18621-2;A0A087WY81	A0A087WXM6;J3QQT2;J3KRX5;A0A0A6YYL6;P18621;P18621-3;J3QLC8;A0A0A0MRF8;P18621-2											S	1	142;142;142;142;142;142;132;104;104	INPYMSSPCHIEMILTEK	RRTYRAHGRINPYMSSPCHIEMILTEKEQIV	INPYMS(0.161)S(0.839)PCHIEMILTEK	7	19.586	0	4.28e-06	117.4	0.838755				0.81707	8.75e-06	117.4	0.350348	0.0204816	56.121							0.838755	4.28e-06	104.41				0.783781
122	93	RPL17;RPL17-C18orf32	60S ribosomal protein L17	A0A087WXM6;J3QQT2;J3KRX5;A0A0A6YYL6;P18621;P18621-3;J3KRB3;A0A087WWH0;J3QS96;J3QLC8;A0A0A0MRF8;P18621-2;A0A087WY81	A0A087WXM6;J3QQT2;J3KRX5;A0A0A6YYL6;P18621;P18621-3;J3KRB3;A0A087WWH0;J3QS96;A0A087WY81;J3KSJ0											S	1	5;5;5;5;5;5;5;5;5;5;5	MVRYSLDPENPTK, VRYSLDPENPTK	___________MVRYSLDPENPTKSCKSRGS	VRYS(1)LDPENPTK	4	19.586	0	2.49e-07	157.58	0.999999							0.99995	1.56e-06	142.91	0.998319	0.000128253	86.005	0.997546	0.000106416	88.133	0.999999	2.49e-07	157.58
123	94	MTSS1L	MTSS1-like protein	A0A087WXN9;Q765P7	A0A087WXN9;Q765P7											S	1	299;300	GGGAPWPGGAQTYSPSSTCR	AKGGGAPWPGGAQTYSPSSTCRYRSLAQPAT	GGGAPWPGGAQT(0.001)YS(0.993)PS(0.004)S(0.001)TCR	14	79.797	0	6.5e-14	140.48	0.993269							0.92647	0.000488322	111.77				0.993269	6.5e-14	140.48
124	94	MTSS1L	MTSS1-like protein	A0A087WXN9;Q765P7	A0A087WXN9;Q765P7;H3BPV0											S	1;2	262;263;85	GSDYSWSYQTPPSSPSSSSSRK	DLKGSDYSWSYQTPPSSPSSSSSRKSSMCSA	GSDYSWSYQTPPS(0.858)S(0.091)PS(0.039)S(0.008)S(0.002)S(0.001)S(0.001)RK	13	79.797	0	3.05e-142	295.3	0.858238				0.380647	4.23e-48	192.3	0.43443	1.96e-10	111.79				0.367519	6.42e-11	114.2	0.858238	3.05e-142	295.3				0.303452
126	94	MTSS1L	MTSS1-like protein	A0A087WXN9;Q765P7	A0A087WXN9;Q765P7											S		440;441	HGEEVSPAASDLAMVLTR	RMSPATIAAKHGEEVSPAASDLAMVLTRGLS	HGEEVS(1)PAASDLAMVLTR	6	79.797	0	0.00205572	72.916	0.999624							0.999624	0.00205572	72.916
127	94	MTSS1L	MTSS1-like protein	A0A087WXN9;Q765P7	A0A087WXN9;Q765P7											S	1	341;342	LSSVSSHDSGFVSQDATYSKPPSPMPSDITSQK	DSGFVSQDATYSKPPSPMPSDITSQKSSSSA	LSSVSSHDSGFVSQDATYS(0.011)KPPS(0.985)PMPS(0.003)DITS(0.001)QK	23	79.797	0	2.67e-113	233.25	0.984846													0.956937	3.87e-113	229.22	0.984846	2.67e-113	233.25
128	94	MTSS1L	MTSS1-like protein	A0A087WXN9;Q765P7	A0A087WXN9;Q765P7											S	1	427;428	MSPATIAAK	GTLGPSGEEAPRPRMSPATIAAKHGEEVSPA	MS(1)PATIAAK	2	79.797	0	4.01e-05	111.06	0.999956				0.999956	0.0101933	87.298	0.99992	4.01e-05	111.06	0.999955	0.0153923	72.434	0.999917	0.000337205	77.379							0.999939
129	94	MTSS1L	MTSS1-like protein	A0A087WXN9;Q765P7	A0A087WXN9;Q765P7											S	1	600;601	TPTVPDSPGYMGPTR	IRPPIVPVKTPTVPDSPGYMGPTRAGSEECV	TPTVPDS(1)PGYMGPTR	7	79.797	0	4.54e-07	125.5	0.9996							0.99611	0.00328403	100.42				0.9996	4.54e-07	125.5	0.998998	2.04e-05	112.34
130	96	MYO5A	Unconventional myosin-Va	A0A087WY00;G3V394;F8WE88;F8W6H6;Q9Y4I1-2;Q9Y4I1;Q9Y4I1-3	A0A087WY00;G3V394;F8WE88;F8W6H6;Q9Y4I1-2;Q9Y4I1;Q9Y4I1-3											S	1	600;600;600;600;600;600;600	AISPTSATSSGR	FKMLPELFQDDEKAISPTSATSSGRTPLTRT	AIS(0.999)PTSATSSGR	3	212.2	0	3.75e-06	124.12	0.999428	0.999025	0.00600319	93.348	0.997158	0.00029631	122.46							0.999428	3.75e-06	124.12				0.97591	0.0120111	47.915
131	98	AP2M1	AP-2 complex subunit mu	A0A087WY71;Q96CW1-2;Q96CW1;E9PFW3;C9JJ47	A0A087WY71;Q96CW1-2;Q96CW1;E9PFW3;C9JJ47;C9JGT8;C9JTK4;C9JJD3;C9JPV8					Ub highly regulated	Ub 3					S	1	45;45;45;70;45;45;47;45;68	QQVRSPVTNIAR	DAFRVNVIHARQQVRSPVTNIARTSFFHVKR	QQVRS(1)PVTNIAR	5	49.526	0	0.000199909	79.022	0.999929													0.999929	0.000199909	79.022
132	104	APOOL	MICOS complex subunit MIC27	Q6UXV4;A0A087WYF7;A0A087WUX8	Q6UXV4;A0A087WYF7;A0A087WUX8	Mitochondrion	MIM									S	1	203;203;198	LGSSSEIEVPAK	KEESLPKPKEKTKLGSSSEIEVPAKTTHVLK	LGS(0.997)S(0.003)SEIEVPAK	3	29.159	0	0.000261698	124.07	0.996856																0.996856	0.000261698	124.07
133	108	DHX29	ATP-dependent RNA helicase DHX29	Q7Z478;A0A087WYN9	Q7Z478;A0A087WYN9											S	1	200;200	FQSPQIQATISPPLQPK	KSRPKFQSPQIQATISPPLQPKTKTYEEDPK	FQSPQIQATIS(1)PPLQPK	11	155.23	0	4.88e-147	331.47	1	0.999788	2.44e-106	289.61	0.999926	4.88e-147	331.47	0.999896	3.8e-96	274.6	0.999752	9.14e-49	221.81	0.999921	2.89e-69	246.49	0.999533	7.63e-147	327.27	1	2.9e-118	305.33	0.999984
134	108	DHX29	ATP-dependent RNA helicase DHX29	Q7Z478;A0A087WYN9	Q7Z478;A0A087WYN9											S	1	71;71	IYSFNSTNDSSGPANLDK	REPRVKQGPKIYSFNSTNDSSGPANLDKSIL	IYSFNS(0.974)T(0.026)NDSSGPANLDK	6	155.23	0	9.53e-56	276.46	0.974438							0.974438	9.53e-56	276.46
135	110;4765	TBL3	Transducin beta-like protein 3	Q12788;J3KNP2	A0A087WYP7;Q12788;J3KNP2											S	1	143;257;165	SPGLYFLTAGDQGTLR	AVLLPEEPVSQLGVKSPGLYFLTAGDQGTLR	S(1)PGLYFLTAGDQGTLR	1	89.034	0	4.91e-05	93.738	1																1	4.91e-05	93.738
136	112;2384;2385;2386	TPD52L2	Tumor protein D54	O43399;A0A087WZ51;O43399-4;O43399-3;O43399-5;O43399-7	A0A087WYR3;O43399;A0A087WZ51;O43399-4;O43399-3;O43399-5;O43399-7											S	1	21;21;21;21;21;21;21	GLLSDSMTDVPVDTGVAAR	QDINLNSPNKGLLSDSMTDVPVDTGVAARTP	GLLSDS(1)MTDVPVDTGVAAR	6	22.237	0.00012933	3.21e-66	228.46	0.999604							0.999604	3.11e-19	222.3	0.647613	0.0172814	53.998	0.991973	3.21e-66	228.46
137	112;2384;2385;2386	TPD52L2	Tumor protein D54	O43399;A0A087WZ51;O43399-4;O43399-3;O43399-5;O43399-7	A0A087WYR3;O43399;A0A087WZ51;O43399-4;O43399-3;O43399-5;O43399-7							Significant phosphoproteome	3.05547	0.718541	1.42524	S	1	12;12;12;12;12;12;12	MDSAGQDINLNSPNK	____MDSAGQDINLNSPNKGLLSDSMTDVPV	MDSAGQDINLNS(1)PNK	12	22.237	0.00012933	2.07e-151	317.26	1	1	1.72e-118	193.98	1	3.78e-18	188.47	1	5.76e-42	196.45	1	7.94e-101	317.26	1	4.58e-93	186.62	1	8.24e-28	117.06	1	4.51e-105	209.56	1
138	112;2384;2386	TPD52L2	Tumor protein D54	O43399;A0A087WZ51;O43399-5;O43399-7	A0A087WYR3;O43399;O43399-5;O43399-7											S	1	96;96;96;96	SWHDVQVSSAYVK	LGLSTLGELKQNLSRSWHDVQVSSAYVKTSE	S(1)WHDVQVSSAYVK	1	23.0115	0.00456875	4.83e-06	151.56	1	1	4.83e-06	127.71	1	0.000213848	136.17							1	0.0136477	83.729	1	6.89e-05	151.56
139	115	SAMD11	Sterile alpha motif domain-containing protein 11	H7BY14;A0A087X1J5;A0A087WYW1;Q96NU1-6;Q96NU1-4;Q96NU1;Q96NU1-5;H7C3J6;A0A087WYU3;Q96NU1-1;Q96NU1-2;A0A087WXB3;A0A087X223	H7BY14;A0A087X1J5;A0A087WYW1;Q96NU1-6;Q96NU1-4;Q96NU1;Q96NU1-5;H7C3J6;A0A087WYU3;Q96NU1-1;Q96NU1-2;A0A087WXB3;A0A087X223											S	1;2	548;578;641;624;625;640;658;500;560;439;488;515;532	APERELGTGEQPLSPTTATSPYGGGHALAGQTSPK, ELGTGEQPLSPTTATSPYGGGHALAGQTSPK	LRAPERELGTGEQPLSPTTATSPYGGGHALA	ELGTGEQPLS(1)PTTATSPYGGGHALAGQTSPK	10	62.773	0	0	391.81	0.999675	0.999675	7.89e-222	314.34				0.996612	2.08e-202	300.65	0.989906	1.2e-60	228.95	0.999383	5.92e-63	190.48	0.999017	0	391.81	0.999028	1.32e-51	215.7	0.9011
140	115	SAMD11	Sterile alpha motif domain-containing protein 11	H7BY14;A0A087X1J5;A0A087WYW1;Q96NU1-6;Q96NU1-4;Q96NU1;Q96NU1-5;H7C3J6;A0A087WYU3;Q96NU1-1;Q96NU1-2;A0A087WXB3;A0A087X223	H7BY14;A0A087X1J5;A0A087WYW1;Q96NU1-6;Q96NU1-4;Q96NU1;Q96NU1-5;H7C3J6;A0A087WYU3;Q96NU1-1;Q96NU1-2;A0A087WXB3;A0A087X223											S	2	554;584;647;630;631;646;664;506;566;445;494;521;538	APERELGTGEQPLSPTTATSPYGGGHALAGQTSPK	ELGTGEQPLSPTTATSPYGGGHALAGQTSPK	APERELGTGEQPLS(0.996)PT(0.008)T(0.014)AT(0.203)S(0.779)PYGGGHALAGQTSPK	20	62.773	0	4.59e-28	164.11	0.77912							0									0.77912	2.03e-18	142.97	0.249721	4.59e-28	164.11
142	116;6463	RAVER1	Ribonucleoprotein PTB-binding 1	A0A087WZ13;E9PAU2;Q8IY67-2	A0A087WZ13;E9PAU2;Q8IY67-2;Q8IY67-3;Q8IY67											S	1;2	14;31;14;14;14	AADVSVTHRPPLSPK, AADVSVTHRPPLSPKSGAEVEAGDAAER	__MAADVSVTHRPPLSPKSGAEVEAGDAAER	AADVSVTHRPPLS(1)PK	13	77.843	0	9.25e-62	176.69	1	0.999994	1.02e-61	111.34	0.999999	9.25e-62	176.69	0.999992	6.75e-22	159.26	0.999991	2.73e-41	124.2	0.999948	4.96e-33	104.44	1	1.9e-50	137.91	0.999997	3.35e-27	96.666	0.999995
143	116;6463	RAVER1	Ribonucleoprotein PTB-binding 1	A0A087WZ13;E9PAU2;Q8IY67-2	A0A087WZ13;E9PAU2;Q8IY67-2;Q8IY67-3;Q8IY67											S	2	17;34;17;17;17	AADVSVTHRPPLSPKSGAEVEAGDAAER	AADVSVTHRPPLSPKSGAEVEAGDAAERRAP	AADVS(0.001)VT(0.004)HRPPLS(0.995)PKS(1)GAEVEAGDAAER	16	77.843	0	4.18e-15	137.91	0.999989																0.999989	4.18e-15	137.91
144	116	RAVER1	Ribonucleoprotein PTB-binding 1	A0A087WZ13;E9PAU2;Q8IY67-2	A0A087WZ13;E9PAU2;Q8IY67-2;K7EQG2											S	1	617;634;617;35	HKMSPPPSGFGER, MSPPPSGFGER	REPALGPHGPSRHKMSPPPSGFGERSSGGSG	HKMS(1)PPPSGFGER	4	77.843	0	1.07e-05	127.57	1	0.999996	0.00038118	87.519	1	1.07e-05	122.93	0.999996	0.00018906	89.911	0.999997	4.11e-05	106.93	1	9.85e-05	94.551	1	1.57e-05	127.57	0.999997	0.000115755	93.823	1
145	116	RAVER1	Ribonucleoprotein PTB-binding 1	A0A087WZ13;E9PAU2;Q8IY67-2	A0A087WZ13;E9PAU2;Q8IY67-2											S	1	567;584;567	LLSPLSSAR, SRLLSPLSSAR	GSSSSKAFQLKSRLLSPLSSARLPPEPGLSD	SRLLS(1)PLSSAR	5	77.843	0	5.01e-18	212.1	1	0.999999	1.39e-05	128.81	0.999994	5.41e-18	204.18	0.999999	4.57e-05	140.49	1	5.01e-18	212.1	0.999998	5.53e-07	160.52	0.999996	4.65e-07	177.78	0.999893	5.23e-07	161.21	1
148	118	HMGN3		A0A087WZE9	A0A087WZE9											S	1	78	EGTAPSENGETK	KKEEKQEAGKEGTAPSENGETKAEEIHISRS	EGTAPS(1)ENGETK	6	13.956	0	1.7e-07	178.58	0.999997	0.999962	3.35e-06	155.08				0.999643	3.29e-06	145.43							0.999927	1.7e-07	154.65	0.999997	3.17e-06	178.58
151	119	ARHGEF18	Rho guanine nucleotide exchange factor 18	A0A087WZG4;Q6ZSZ5-1;A0A3B3IPE9;Q6ZSZ5-2;Q6ZSZ5-6;Q6ZSZ5-5;Q6ZSZ5;A0A590UK10;M0QZS0	A0A087WZG4;Q6ZSZ5-1;A0A3B3IPE9;Q6ZSZ5-2;Q6ZSZ5-6;Q6ZSZ5-5;Q6ZSZ5;M0QZS0											S	1	1152;1152;1098;994;1324;1340;1340;791	AGGTALLPGPPAPSPLPATPLSAK	LKAGGTALLPGPPAPSPLPATPLSAKEDASK	AGGTALLPGPPAPS(0.998)PLPAT(0.001)PLSAK	14	130.78	0	0.000350891	83.559	0.998237							0.998237	0.000350891	83.559
152	119	ARHGEF18	Rho guanine nucleotide exchange factor 18	A0A087WZG4;Q6ZSZ5-1;A0A3B3IPE9;Q6ZSZ5-2;Q6ZSZ5-6;Q6ZSZ5-5;Q6ZSZ5;A0A590UK10;M0QZS0	A0A087WZG4;Q6ZSZ5-1;A0A3B3IPE9;Q6ZSZ5-2;Q6ZSZ5-6;Q6ZSZ5-5;Q6ZSZ5;M0QZS0											S	1	1160;1160;1106;1002;1332;1348;1348;799	AGGTALLPGPPAPSPLPATPLSAK, AGGTALLPGPPAPSPLPATPLSAKEDASK	LPGPPAPSPLPATPLSAKEDASKEDVIFF__	AGGTALLPGPPAPSPLPAT(0.004)PLS(0.985)AKEDAS(0.011)K	22	130.78	0	8.8e-21	139.6	0.98544	0.903244	0.00364039	58.565	0.930062	3.4e-05	94.807	0.98544	8.8e-21	139.6	0.70341	0.00186361	56.156
153	119	ARHGEF18	Rho guanine nucleotide exchange factor 18	A0A087WZG4;Q6ZSZ5-1;A0A3B3IPE9;Q6ZSZ5-2;Q6ZSZ5-6;Q6ZSZ5-5;Q6ZSZ5;A0A590UK10;M0QZS0	A0A087WZG4;Q6ZSZ5-1;A0A3B3IPE9;Q6ZSZ5-2;Q6ZSZ5-6;Q6ZSZ5-5;Q6ZSZ5;A0A590UK10;M0QZS0											S	1	760;760;706;602;932;948;948;694;405	DWRGPPNSPDLK, GPPNSPDLK	SSTDPRPRDWRGPPNSPDLKLSDSDIPGSSE	GPPNS(1)PDLK	5	130.78	0	5.24e-05	98.062	1							1	0.000534738	72.433	1	0.000343564	74.772	1	0.0153824	43.37	1	5.24e-05	98.062
154	119	ARHGEF18	Rho guanine nucleotide exchange factor 18	A0A087WZG4;Q6ZSZ5-1;A0A3B3IPE9;Q6ZSZ5-2;Q6ZSZ5-6;Q6ZSZ5-5;Q6ZSZ5;A0A590UK10;M0QZS0	A0A087WZG4;Q6ZSZ5-1;A0A3B3IPE9;Q6ZSZ5-2;Q6ZSZ5-6;Q6ZSZ5-5;Q6ZSZ5;A0A590UK10;M0QZS0											S	1	1124;1124;1070;966;1296;1312;1312;1058;763	HSPAPPPDPGFPAPSPPPADSPSEGFSLK	RHSPAPPPDPGFPAPSPPPADSPSEGFSLKA	HSPAPPPDPGFPAPS(1)PPPADSPSEGFSLK	15	130.78	0	2.34e-39	172.67	0.999994	0.998916	2.74e-05	70.616	0.999949	3.98e-14	122.48	0.999948	2.33e-10	115.9	0.996798	7.39e-06	79.636				0.999994	2.34e-39	172.67	0.998492	2.26e-05	72.113	0.999566
155	119	ARHGEF18	Rho guanine nucleotide exchange factor 18	A0A087WZG4;Q6ZSZ5-1;A0A3B3IPE9;Q6ZSZ5-2;Q6ZSZ5-6;Q6ZSZ5-5;Q6ZSZ5;A0A590UK10;M0QZS0	A0A087WZG4;Q6ZSZ5-1;A0A3B3IPE9;Q6ZSZ5-2;Q6ZSZ5-6;Q6ZSZ5-5;Q6ZSZ5;A0A590UK10;M0QZS0											S	1	733;733;679;575;905;921;921;667;378	RAETFAGYDCTNSPTK	PPRRAETFAGYDCTNSPTKNGSFKKKVSSTD	RAETFAGYDCTNS(0.999)PT(0.001)K	13	130.78	0	9.27e-84	279.27	0.999253				0.94841	4.3e-06	152.09	0.987281	2.08e-42	221.9	0.952429	2.82e-12	147.08	0.999253	3.88e-29	199.41	0.975896	9.27e-84	279.27	0.930849	0.000918468	86.761
157	119	ARHGEF18	Rho guanine nucleotide exchange factor 18	A0A087WZG4;Q6ZSZ5-1;A0A3B3IPE9;Q6ZSZ5-2;Q6ZSZ5-6;Q6ZSZ5-5;Q6ZSZ5;A0A590UK10;M0QZS0	A0A087WZG4;Q6ZSZ5-1;A0A3B3IPE9;Q6ZSZ5-2;Q6ZSZ5-6;Q6ZSZ5-5;Q6ZSZ5;A0A590UK10;M0QZS0											S	1	1103;1103;1049;945;1275;1291;1291;1037;742	RSLSPILPGR, SLSPILPGR	LMGKDESTSRNRRSLSPILPGRHSPAPPPDP	SLS(1)PILPGR	3	130.78	0	7.08e-11	222.28	0.999998	0.999998	4.66e-07	176.6	0.999998	4.33e-07	187.55	0.999989	3.34e-08	204.34	0.999993	3.19e-07	191.4	0.999474	7.66e-07	158.79	0.999987	4.86e-09	213.03	0.999998	2.18e-08	207.88	0.999995
158	120	PARD3B	Partitioning defective 3 homolog B	R4GN62;A0A087WZG6;A0A087X1S9;Q8TEW8-5;Q8TEW8-2;Q8TEW8;A0A087WYL6;Q8TEW8-6;Q8TEW8-3	R4GN62;A0A087WZG6;A0A087X1S9;Q8TEW8-5;Q8TEW8-2;Q8TEW8;A0A087WYL6;Q8TEW8-6;Q8TEW8-3											S	1	364;290;290;364;364;364;290;364;364	LGGKPSSPSLSPLMGFGSNK	QNKSPRVPRLGGKPSSPSLSPLMGFGSNKNA	LGGKPS(0.168)S(0.792)PS(0.037)LS(0.003)PLMGFGSNK	7	101.72	0	0.000324555	89.829	0.792407							0.792407	0.000324555	89.829
159	120	PARD3B	Partitioning defective 3 homolog B	R4GN62;A0A087WZG6;A0A087X1S9;Q8TEW8-5;Q8TEW8-2;Q8TEW8;A0A087WYL6;Q8TEW8-6;Q8TEW8-3	R4GN62;A0A087WZG6;A0A087X1S9;Q8TEW8-5;Q8TEW8-2;Q8TEW8											S	1	746;672;610;746;684;746	SSSLESLQTAVAEVR	PSKDFGPTLGLKKSSSLESLQTAVAEVRKND	SS(0.001)S(0.999)LESLQTAVAEVR	3	101.72	0	8.7e-119	320	0.999494																0.999494	8.7e-119	320
160	121	PEG10	Retrotransposon-derived protein PEG10	B4DSP0;A0A087WZG9;Q86TG7-2	B4DSP0;A0A087WZG9;Q86TG7-2											S	1	392;350;316	SSPAGNSPAPL	GGHYADNCPAKASKSSPAGNSPAPL______	S(0.198)S(0.801)PAGNS(0.001)PAPL	2	45.073	0.0014004	8.66e-05	101.57	0.800951	0.61236	0.000184096	83.652	0.590911	0.0252365	75.849							0.54967	0.00828217	51.454	0.622305	8.66e-05	95.507				0.800951
161	121	PEG10	Retrotransposon-derived protein PEG10	B4DSP0;A0A087WZG9;Q86TG7-2	B4DSP0;A0A087WZG9;Q86TG7-2											S	1	397;355;321	SSPAGNSPAPL	DNCPAKASKSSPAGNSPAPL___________	S(0.003)S(0.003)PAGNS(0.994)PAPL	7	45.073	0.0014004	0.00167997	67.061	0.993936	0.974591	0.0228793	42.629				0.992053	0.00167997	64.688				0.993936	0.0475125	67.061
162	126	PPIP5K2	Inositol hexakisphosphate and diphosphoinositol-pentakisphosphate kinase 2	A0A087WZV0;O43314-2;O43314	A0A087WZV0;O43314-2;O43314;A0A087WWN8											S	1	1021;1006;1006;187	RRSGEQITSSPVSPK, SGEQITSSPVSPK	LHYTSGVGTGRRRRRSGEQITSSPVSPKSLA	RRS(1)GEQITSSPVSPK	3	144.36	0	2.01e-12	158.02	1	0.99999	0.000269446	83.54	0.999997	4.82e-07	124.2	0.999975	3.32e-06	129.01	0.999996	1.77e-11	149.18	0.999816	5.93e-08	143.38	1	2.01e-12	158.02	0.999998	7.75e-06	125.22	1
164	126;1697	PPIP5K2	Inositol hexakisphosphate and diphosphoinositol-pentakisphosphate kinase 2	A0A087WZV0;O43314-2;O43314;H0Y9S9;K7ENU7	A0A087WZV0;O43314-2;O43314;A0A087WWN8;H0Y9S9;K7ENU7											S	1	1201;1145;1166;286;321;211	TAEISSTALRSSPIMR	ASPSSDVPRKTAEISSTALRSSPIMRKKVSL	TAEIS(0.006)S(0.813)T(0.072)ALRS(0.048)S(0.06)PIMR	6	94.697	0	4.93e-09	142.32	0.813083				0.253761	0.0465157	45.369	0.199998	0.00947521	46.982	0.266539	0.00264281	57.798	0.211146	0.00563944	49.708	0.813083	4.93e-09	142.32				0.329963
165	126;1697	PPIP5K2	Inositol hexakisphosphate and diphosphoinositol-pentakisphosphate kinase 2	A0A087WZV0;O43314-2;O43314;H0Y9S9;K7ENU7	A0A087WZV0;O43314-2;O43314;A0A087WWN8;H0Y9S9;K7ENU7											S	1	1206;1150;1171;291;326;216	TAEISSTALRSSPIMR	DVPRKTAEISSTALRSSPIMRKKVSLNTYTP	TAEIS(0.002)S(0.012)T(0.015)ALRS(0.876)S(0.094)PIMR	11	94.697	0	1.22e-12	154.48	0.876061	0.680148	3.49e-06	107.72	0.802333	3.45e-05	94.671	0.199998	0.00947521	46.982	0.49411	3.71e-05	95.414	0.211146	0.00563944	49.708	0.499245	1.22e-12	154.48	0.876061	4.1e-06	105.91	0.799548
166	126;1697	PPIP5K2	Inositol hexakisphosphate and diphosphoinositol-pentakisphosphate kinase 2	A0A087WZV0;O43314-2;O43314;H0Y9S9;K7ENU7	A0A087WZV0;O43314-2;O43314;A0A087WWN8;H0Y9S9;K7ENU7											S	1	1207;1151;1172;292;327;217	TAEISSTALRSSPIMR	VPRKTAEISSTALRSSPIMRKKVSLNTYTPA	TAEISSTALRS(0.005)S(0.995)PIMR	12	94.697	0	1.28e-62	245.03	0.994847	0.990226	8.62e-28	193.27	0.9863	2.45e-09	137.73	0.944266	9.6e-19	172.93	0.988744	1.28e-62	245.03	0.891152	4.46e-06	104.84	0.994847	3.77e-22	177.12	0.643479	2.08e-08	132.67	0.886733
167	126	PPIP5K2	Inositol hexakisphosphate and diphosphoinositol-pentakisphosphate kinase 2	A0A087WZV0;O43314-2;O43314	A0A087WZV0;O43314-2;O43314;A0A087WWN8											S	1	998;983;983;164	TATNDEESPLSVSSPEGTGTWLHYTSGVGTGR	RKTATNDEESPLSVSSPEGTGTWLHYTSGVG	TATNDEESPLS(0.007)VS(0.172)S(0.773)PEGT(0.039)GT(0.009)WLHYTSGVGTGR	14	144.36	0	1.6e-13	128.38	0.772813							0.772813	1.6e-13	128.38
169	126	PPIP5K2	Inositol hexakisphosphate and diphosphoinositol-pentakisphosphate kinase 2	A0A087WZV0;O43314-2;O43314	A0A087WZV0;O43314-2;O43314;D6RBU4											S	1	493;493;493;415	TSSEEEDSRREEPSLLLVLK	KVQLTYLPHGCPKTSSEEEDSRREEPSLLLV	TS(0.023)S(0.977)EEEDSRREEPSLLLVLK	3	144.36	0	1.91e-20	158.77	0.976981							0.818497	6.48e-06	88.517	0.731067	0.0176355	53.705				0.976981	1.91e-20	158.77
171	130	EAPP	E2F-associated phosphoprotein	G3V2W9;A0A087X060;Q56P03	G3V2W9;A0A087X060;Q56P03											S	1	68;89;89	LSSLGTGSSSGNGK	KTMEDKLSSLGTGSSSGNGKVATAPTRYYDD	LSSLGTGS(0.001)S(0.185)S(0.815)GNGK	10	23.468	0	8.21e-10	209.56	0.814533							0.480507	2.64e-06	196.18				0.814533	8.21e-10	209.56
175	134;5663	RBM26		Q5T8P6-3;Q5T8P6-5	A0A087X0H9;Q5T8P6-4;Q5T8P6-3;Q5T8P6-5											S	1	621;170;616;170	EGSTQQLQTTSPK, EGSTQQLQTTSPKPLVQQPILPVVK	VYWHREGSTQQLQTTSPKPLVQQPILPVVKQ	EGSTQQLQTT(0.024)S(0.976)PK	11	110.66	0	1.34e-231	351.74	0.97643	0.849188	4e-64	244.56	0.795227	1.29e-40	238.17	0.952521	1.04e-154	289.7	0.936249	5.26e-78	217.84	0.963978	5.96e-107	254.18	0.973554	1.34e-231	351.74	0.97643	2.06e-92	262.83	0.975741
176	134;5662;5663	RBM26		Q5T8P6-2;Q5T8P6-3;Q5T8P6-5	A0A087X0H9;Q5T8P6-2;Q5T8P6-3											S	1	127;127;127	LNHSPPQSSSR, RLNHSPPQSSSR	KEEEREKKFSRRLNHSPPQSSSRYRENRSRD	LNHS(1)PPQSSSR	4	110.84	0	8.73e-16	193	1	0.999988	1.64e-07	160.22	0.999999	2.64e-06	126.1	0.999997	3.78e-06	117.2	0.999999	2.98e-06	151.16	1	8.73e-16	193	0.999999	8.28e-08	157.09	0.999985	8.09e-08	166.7	0.999984
178	134;5662;5663	RBM26		Q5T8P6-2;Q5T8P6-3;Q5T8P6-5	A0A087X0H9;Q5T8P6-4;Q5T8P6-2;Q5T8P6-3;Q5T8P6-5											S	1	501;50;496;496;50	TIGSGEPGVPTK	MRIVVDSESRKRTIGSGEPGVPTKKTWFDKP	TIGS(1)GEPGVPTK	4	110.84	0	7.16e-06	138.02	0.999998																0.999998	7.16e-06	138.02
179	134;5662;5663	RBM26		Q5T8P6-2;Q5T8P6-3;Q5T8P6-5	A0A087X0H9;Q5T8P6-4;Q5T8P6-2;Q5T8P6-3;Q5T8P6-5											S	1	523;72;518;518;72	TNSPGFQK	TKKTWFDKPNFNRTNSPGFQKKVQFGNENTK	T(0.002)NS(0.998)PGFQK	3	110.84	0	0.00388626	99.864	0.998483				0.997607	0.00388626	99.864				0.998483	0.0192456	79.16				0.955236	0.0419038	70.496				0.995932
181	135	MARK1	Serine/threonine-protein kinase MARK1	B4DIB3;A0A087X0I6;Q9P0L2;Q9P0L2-3;Q9P0L2-2	B4DIB3;A0A087X0I6;Q9P0L2;Q9P0L2-3;Q9P0L2-2											S	1	394;394;394;372;259	SRPSSDLNNSTLQSPAHLK	ESLSSGNLCQRSRPSSDLNNSTLQSPAHLKV	S(0.041)RPS(0.179)S(0.78)DLNNSTLQSPAHLK	5	87.455	0	1.23e-37	186.96	0.78015	0.677583	4.46e-24	169.68	0.770304	1.02e-13	144.48	0.78015	1.23e-37	186.96	0.417844	0.000856156	80.191	0.6836	5.87e-09	125.08	0.724436	7.1e-30	178.2
182	135	MARK1	Serine/threonine-protein kinase MARK1	B4DIB3;A0A087X0I6;Q9P0L2;Q9P0L2-3;Q9P0L2-2	B4DIB3;A0A087X0I6;Q9P0L2;Q9P0L2-3;Q9P0L2-2											S	1	403;403;403;381;268	SRPSSDLNNSTLQSPAHLK	QRSRPSSDLNNSTLQSPAHLKVQRSISANQK	SRPSSDLNNSTLQS(1)PAHLK	14	87.455	0	6.89e-24	167.88	1	1	6.89e-24	167.88	0.999957	1.74e-18	153.84	0.999999	1.06e-06	109.91	0.999877	0.000689029	86.08
183	135	MARK1	Serine/threonine-protein kinase MARK1	B4DIB3;A0A087X0I6;Q9P0L2;Q9P0L2-3;Q9P0L2-2	B4DIB3;A0A087X0I6;Q9P0L2;Q9P0L2-3;Q9P0L2-2											S	1	633;634;633;611;498	SVAYNGPPASPSHETGAFAHAR	QLRERRSVAYNGPPASPSHETGAFAHARRGT	SVAYNGPPAS(1)PSHETGAFAHAR	10	87.455	0	3.23e-98	246.63	0.999701	0.999701	3.46e-60	211.94	0.999253	3.23e-98	246.63	0.994615	4.99e-48	190.93	0.937702	1.45e-10	158.61
184	136;4283	ZNF445	Zinc finger protein 445	A0A087X0J9	A0A087X0J9;P59923											S	1	169;171	SAQIWSLASPLR	DGYRSLRSAQIWSLASPLRSSSALGDHLEPP;MGTGALRSAQIWSLASPLRSSSALGDHLEPP	SAQIWSLAS(1)PLR	9	31.043	0.00013137	5.83e-13	186.29	0.999975	0.990994	3.77e-07	136.6	0.999975	5.83e-13	186.29							0.898379	0.000948636	97.551				0.990907	0.000640685	119.32
185	137;1610	TJP1	Tight junction protein ZO-1	A0A087X0K9;G5E9E7;Q07157-2;G3V1L9;Q07157	A0A087X0K9;G5E9E7;Q07157-2;G3V1L9;Q07157											S	1	809;825;821;821;821	ADGATSDDLDLHDDRLSYLSAPGSEYSMYSTDSR	DGATSDDLDLHDDRLSYLSAPGSEYSMYSTD	ADGATSDDLDLHDDRLS(0.999)YLS(0.001)APGSEYSMYSTDSR	17	192.655	0.000121155	7.55e-28	162.88	0.998929							0.998929	7.55e-28	162.88
186	137;1610;1667	TJP1	Tight junction protein ZO-1	A0A087X0K9;G5E9E7;Q07157-2;G3V1L9;Q07157;H0Y3R8	A0A087X0K9;G5E9E7;Q07157-2;G3V1L9;Q07157;H0Y3R8											S	1	1525;1541;1537;1617;1617;89	AIPVSPSAVEEDEDEDGHTVVATAR	YQINNISTVPKAIPVSPSAVEEDEDEDGHTV	AIPVS(0.999)PS(0.001)AVEEDEDEDGHTVVATAR	5	187.85	0.00024231	5.03e-123	261.6	0.998968	0.982566	6.58e-27	156.03				0.998116	2.38e-52	194.27	0.997277	1.51e-64	209.68	0.992987	1.3e-26	153.01	0.997404	6.89e-65	212.28	0.994484	2.18e-33	166.03	0.998968
187	137	TJP1	Tight junction protein ZO-1	A0A087X0K9;G5E9E7;Q07157-2	A0A087X0K9;G5E9E7;Q07157-2											S	1	900;916;912	IDSPGFKPASQQVYR	PYSPQAQPQPIHRIDSPGFKPASQQVYRKDP	IDS(1)PGFKPASQQVYR	3	187.85	0.00024231	2.37e-06	122.14	1				0.999996	0.000925657	68.952	1	0.000248131	81.723	0.999997	0.000170055	85.087	1	3.62e-05	95.814	1	2.37e-06	122.14	0.999237	0.0210418	40.844	1
189	137;1610	TJP1	Tight junction protein ZO-1	A0A087X0K9;G5E9E7;Q07157-2;G3V1L9;Q07157	A0A087X0K9;G5E9E7;Q07157-2;H0YKB1;G3V1L9;Q07157							Significant phosphoproteome	1.12848	2.78783	1.30356	S	1;2	113;129;125;125;125;125	KVQIPVSRPDPEPVSDNEEDSYDEEIHDPR, VQIPVSRPDPEPVSDNEEDSYDEEIHDPR	KKVQIPVSRPDPEPVSDNEEDSYDEEIHDPR	KVQIPVSRPDPEPVS(1)DNEEDSYDEEIHDPR	15	192.655	0.000121155	1.38e-141	269	1	0.851995	0.0156954	55.084				0.999603	3.68e-17	116.94	1	5.79e-82	262.43				1	2.54e-82	269	0.984741	2.74e-05	71.47	1
190	137;1610	TJP1	Tight junction protein ZO-1	A0A087X0K9;G5E9E7;Q07157-2;G3V1L9;Q07157	A0A087X0K9;G5E9E7;Q07157-2;H0YKB1;G3V1L9;Q07157											S	1;2	119;135;131;131;131;131	KVQIPVSRPDPEPVSDNEEDSYDEEIHDPR, VQIPVSRPDPEPVSDNEEDSYDEEIHDPR	VSRPDPEPVSDNEEDSYDEEIHDPRSGRSGV	KVQIPVSRPDPEPVSDNEEDS(1)YDEEIHDPR	21	192.655	0.000121155	2.92e-77	212.36	1							0.999261	1.43e-09	112.34	1	2.92e-77	212.36				0.998212	1.15e-49	182.59	0.999876	4.46e-21	143.36	0.999992
191	137;1610	TJP1	Tight junction protein ZO-1	A0A087X0K9;G5E9E7;Q07157-2;G3V1L9;Q07157	A0A087X0K9;G5E9E7;Q07157-2;G3V1L9;Q07157											S	1	1019;1035;1031;1111;1111	QPYPSRPPFDNQHSQDLDSR	DKQPYPSRPPFDNQHSQDLDSRQHPEESSER	QPYPSRPPFDNQHS(1)QDLDSR	14	192.655	0.000121155	1.21e-13	137.24	0.999999							0.997382	3.01e-05	77.445	0.999919	9.28e-10	119.48	0.999454	1.85e-06	90.694	0.999999	1.21e-13	137.24
192	137;1610	TJP1	Tight junction protein ZO-1	A0A087X0K9;G5E9E7;Q07157-2;G3V1L9;Q07157	A0A087X0K9;G5E9E7;Q07157-2;G3V1L9;Q07157											S	1	1274;1290;1286;1366;1366	SFENKPPAHIAASHLSEPAK	DEEYYRKQLSYFDRRSFENKPPAHIAASHLS	S(1)FENKPPAHIAASHLSEPAK	1	192.655	0.000121155	8.55e-05	123.71	0.999999							0.999966	8.55e-05	70.533							0.999999	0.000106333	123.71
193	137;1610	TJP1	Tight junction protein ZO-1	A0A087X0K9;G5E9E7;Q07157-2;G3V1L9;Q07157	A0A087X0K9;G5E9E7;Q07157-2;G3V1L9;Q07157											S	1	605;621;617;617;617	SREDLSAQPVQTK	WRFRGLRSSKRNLRKSREDLSAQPVQTKFPA	S(0.99)REDLS(0.01)AQPVQTK	1	192.655	0.000121155	0.00108313	78.249	0.990475										0.990475	0.00108313	78.249
194	137;1610	TJP1	Tight junction protein ZO-1	A0A087X0K9;G5E9E7;Q07157-2;G3V1L9;Q07157	A0A087X0K9;G5E9E7;Q07157-2;G3V1L9;Q07157											S	1	887;903;899;899;899	SSEPVREDSSGMHHENQTYPPYSPQAQPQPIHR	DSSGMHHENQTYPPYSPQAQPQPIHRIDSPG	SSEPVREDSSGMHHENQT(0.001)Y(0.001)PPY(0.005)S(0.993)PQAQPQPIHR	23	192.655	0.000121155	1.57e-06	87.122	0.992696				0.990512	1.57e-06	82.684										0.992696	6.06e-05	87.122				0.987804
195	137;1610	TJP1	Tight junction protein ZO-1	A0A087X0K9;G5E9E7;Q07157-2;G3V1L9;Q07157	A0A087X0K9;G5E9E7;Q07157-2;H0YKB1;G3V1L9;Q07157											S	1	163;179;175;175;175;175	SVASSQPAKPTK	SASRERSLSPRSDRRSVASSQPAKPTKVTLV	S(1)VASSQPAKPTK	1	192.655	0.000121155	0.00381043	113.76	0.9998							0			0			0.9998	0.00381043	113.76				0
196	137;1610	TJP1	Tight junction protein ZO-1	A0A087X0K9;G5E9E7;Q07157-2;G3V1L9;Q07157	A0A087X0K9;G5E9E7;Q07157-2;H0YKB1;G3V1L9;Q07157											S	1	166;182;178;178;178;178	SVASSQPAKPTK	RERSLSPRSDRRSVASSQPAKPTKVTLVKSR	SVAS(0.967)S(0.033)QPAKPTK	4	192.655	0.000121155	8.76e-07	164.88	0.96663	0.906953	6.93e-06	147.1	0.959801	0.00026921	131.86	0.92488	0.0166011	66.436	0						0.956176	8.76e-07	152.11	0.96663	1.88e-05	164.88	0.965633
197	137;1610	TJP1	Tight junction protein ZO-1	A0A087X0K9;G5E9E7;Q07157-2;G3V1L9;Q07157	A0A087X0K9;G5E9E7;Q07157-2;H0YKB1;G3V1L9;Q07157											S	1	167;183;179;179;179;179	SVASSQPAKPTK	ERSLSPRSDRRSVASSQPAKPTKVTLVKSRK	SVAS(0.009)S(0.991)QPAKPTK	5	192.655	0.000121155	2.34e-31	237.59	0.99104	0.986697	6.29e-31	229.97	0.97835	6.87e-17	204.18	0.99104	2.34e-31	237.59	0.984372	3.11e-11	178.84	0.97515	3.74e-08	165.51	0.975852	1.87e-06	188.92	0.981746	5.79e-16	190.37	0.983254
198	139	SLC4A1AP	Kanadaptin	A0A087X0M4;Q9BWU0	A0A087X0M4;Q9BWU0											S	1	474;528	ASSQVLSESPSQDSLDAFMSEMK	LSEISERLKASSQVLSESPSQDSLDAFMSEM	AS(0.006)S(0.006)QVLS(0.815)ES(0.146)PS(0.027)QDSLDAFMSEMK	7	82.89	0	2.22e-06	85	0.814877							0.814877	2.22e-06	85
199	139	SLC4A1AP	Kanadaptin	A0A087X0M4;Q9BWU0	A0A087X0M4;Q9BWU0											S	1	658;712	ETQTHENMSQLSEEEQNK	THFKETQTHENMSQLSEEEQNKDYQDCSKTT	ETQTHENMSQLS(1)EEEQNK	12	82.89	0	0	487.85	1	0.999998	2.28e-29	174.99										1	0	487.85	0.999998	3.58e-217	372.67				1
200	139	SLC4A1AP	Kanadaptin	A0A087X0M4;Q9BWU0	A0A087X0M4;Q9BWU0;A0A087WWF4											S	1	28;82;28	KPALPVSPAAR	SQDLSGDFKKPALPVSPAARSKAPASSSSNP	KPALPVS(1)PAAR	7	82.89	0	6.22e-05	92.457	1	1	0.000262613	74.769	1	6.22e-05	92.457	1	0.00091709	65.956	1	0.000124902	88.42	1	0.000326383	73.91	1	0.000140864	78.932	1	6.89e-05	90.444	1
201	139	SLC4A1AP	Kanadaptin	A0A087X0M4;Q9BWU0	A0A087X0M4;Q9BWU0;A0A087WWF4;H7C256											S	1	258;312;82;74	MLGEDSDEEEEMDTSER, MLGEDSDEEEEMDTSERK	KQQQILLEKKMLGEDSDEEEEMDTSERKINA	MLGEDS(1)DEEEEMDTSERK	6	82.89	0	5.32e-118	312.5	1	1	2.31e-12	139.69				1	1.04e-47	211.87	1	5.41e-83	268.26	1	4.44e-85	307.55	1	5.32e-118	300.37	1	1.72e-85	312.5	1
202	141	PBX1	Pre-B-cell leukemia transcription factor 1	A0A087X0P4;P40424-2;A0A0A0MTI0;P40424-3;P40424;H0YLB0;H0YLF5;H0YKH1;H0YLD4;H0YLT4	A0A087X0P4;P40424-2											S	1	237;325	TAVTATNVSAHGSQANSPSTPNSAGGYPSPCYQPDRR	AVTATNVSAHGSQANSPSTPNSAGGYPSPCY	TAVTATNVSAHGSQANS(0.97)PS(0.025)T(0.005)PNSAGGYPSPCYQPDRR	17	28.859	0	5.41e-78	228.39	0.969868				0.969868	5.41e-78	228.39
203	143;1505	KDM6A	Lysine-specific demethylase 6A	O15550;A0A087X0R0;F8W8R6;F5H6S1;H0Y6I7;H0Y5J3	O15550;A0A087X0R0;F8W8R6;F5H6S1;H0Y6I7;H0Y5J3;F5H5V6											S	1	769;797;752;700;367;412;718	SPGLLSSDNPQLSALLMGK	MTADAVCSPSHGDSKSPGLLSSDNPQLSALL	S(1)PGLLSSDNPQLSALLMGK	1	154.17	0	4.96e-24	176.42	0.999999	0.997039	0.00196411	74.584	0.912324	3.51e-06	101.75	0.999923	4.96e-24	170.5				0.999305	1.63e-05	92.977	0.999999	7.5e-10	176.42
204	143;1505	KDM6A	Lysine-specific demethylase 6A	O15550;A0A087X0R0;F8W8R6;F5H6S1;H0Y6I7;H0Y5J3	O15550;A0A087X0R0;F8W8R6;F5H6S1;H0Y6I7;H0Y5J3;F5H5V6											S	1	818;846;801;749;416;461;767	TDNSVASSPSSAISTATPSPK	IHPAVHTKTDNSVASSPSSAISTATPSPKST	TDNSVAS(0.002)S(0.997)PSSAISTATPSPK	8	154.17	0	5.92e-24	224.97	0.997075				0.99672	5.92e-24	224.97	0.831822	7.69e-06	136.49				0.407268	0.00476583	61.985				0.956901	3.14e-05	134.29	0.997075
206	143;1505	KDM6A	Lysine-specific demethylase 6A	O15550;A0A087X0R0;F8W8R6;F5H6S1;H0Y6I7;H0Y5J3	O15550;A0A087X0R0;F8W8R6;F5H6S1;H0Y6I7;H0Y5J3;F5H5V6											S	1	829;857;812;760;427;472;778	TDNSVASSPSSAISTATPSPK	SVASSPSSAISTATPSPKSTEQTTTNSVTSL	TDNSVASSPSSAISTAT(0.001)PS(0.999)PK	19	154.17	0	0	432.59	0.998505							0.991949	2.16e-177	325.43							0.998505	0	432.59
207	146	NRG1			A0A087X0X9;Q02297-9;H0YBA3											S	2	195;195;48	DSLLTVRLGTWGHPAFPSCGR	LLTVRLGTWGHPAFPSCGRLKEDSRYIFFME	DSLLT(0.248)VRLGT(0.932)WGHPAFPS(0.82)CGR	18			0.00649788	76.198	0.8203													0.804833	0.0298968	63.115	0.8203	0.00649788	76.198
210	149	ZMIZ2	Zinc finger MIZ domain-containing protein 2	E7EWM3;A0A087X127;Q8NF64-3;Q8NF64-2;Q8NF64	E7EWM3;A0A087X127;Q8NF64-3;Q8NF64-2;Q8NF64											S	1	356;388;330;362;388	SIPGYPSSPLPGNPTPPMTPSSSVPYMSPNQEVK	NPTPPMTPSSSVPYMSPNQEVKSPFLPDLKP	SIPGYPSSPLPGNPTPPMTPSSS(0.001)VPYMS(0.998)PNQEVK	28	93.667	0	2.33e-12	106.86	0.998163				0.998163	3.4e-07	106.59	0.88558	0.0059801	46.645							0.997544	2.33e-12	106.86
211	150	SSBP2	Single-stranded DNA-binding protein 2		A0A087X159;P81877-4;P81877-5;P81877-3;P81877;H0Y9V4											S	1	329;291;299;301;321;235	NSPNNMSLSNQPGTPR	NGSLGSGDMDSISKNSPNNMSLSNQPGTPRD	NS(1)PNNMSLSNQPGTPR	2			0.00583933	82.651	0.999955													0.999955	0.00583933	82.651
212	156	C16orf72	UPF0472 protein C16orf72	A0A087X1J2;Q14CZ0	A0A087X1J2;Q14CZ0											S	1	119;167	LTVVSPNR, LTVVSPNRATSTETSSSVETDLQPFR	PPPRNSRAPPRLTVVSPNRATSTETSSSVET	LTVVS(1)PNR	5	16.96	0	4.05e-74	282.32	1	0.422228	6.5e-05	74.404	0.993924	6.94e-14	150.23	0.999999	9e-09	117.71	0.999488	3.35e-39	220.14				0.999987	4.05e-74	282.32	1	0.000810276	140.45	0.963464
213	157	KLF13	Krueppel-like factor 13	Q9Y2Y9;A0A087X1K6	Q9Y2Y9;A0A087X1K6											S	1	162;160	ADLESPQRK	LRQRVRRGRSRADLESPQRKHKCHYAGCEKV	ADLES(1)PQRK	5	31.18	0	0.00962578	80.834	1	1	0.0493906	63.864										1	0.00962578	80.834
214	157	KLF13	Krueppel-like factor 13	Q9Y2Y9;A0A087X1K6	Q9Y2Y9;A0A087X1K6;H0YK05											S	1;2	283;281;95	SDASSPTISPASSP	SLSDYSRSDASSPTISPASSP__________	SDASSPTIS(1)PAS(0.001)S(0.999)P	9	31.18	0	1.1e-22	245.15	0.999998										0.876843	0.000164917	156.14	0.999998	1.1e-22	245.15				0.825651	0.0309207	60.401	0.993469
215	157	KLF13	Krueppel-like factor 13	Q9Y2Y9;A0A087X1K6	Q9Y2Y9;A0A087X1K6;H0YK05											S	2	287;285;99	SDASSPTISPASSP	YSRSDASSPTISPASSP______________	SDASSPTIS(1)PAS(0.001)S(0.999)P	13	31.18	0	1.1e-22	245.15	0.999233													0.999233	1.1e-22	245.15
216	158	MBIP	MAP3K12-binding inhibitory protein 1	S4R3N2;A0A087X1L0;Q9NS73-2;Q9NS73-5;Q9NS73;Q9NS73-3;S4R3P6;S4R2X9	S4R3N2;A0A087X1L0;Q9NS73-2;Q9NS73-5;Q9NS73;Q9NS73-3;S4R3P6;S4R2X9;S4R3Y0											S	1	98;91;91;91;91;91;51;88;49	LQSPIKEENTTAVEEIGR, LQSPIKEENTTAVEEIGRTEMGNK	QMELCCSQPFLAKLQSPIKEENTTAVEEIGR	LQS(1)PIKEENTTAVEEIGRTEMGNK	3	32.057	0	1.64e-33	170.44	1	0.999982	0.00146816	80.293	0.999773	4.1e-05	62.213	1	1.64e-33	170.44							1	1.88e-26	154.8
218	159	HUWE1		A0A087X1S3	A0A087X1S3											S	1	103	IQRPNTTQEGEEMETDMDVADVAMESSPGSSISMEHR	EMETDMDVADVAMESSPGSSISMEHRLDVEL	IQRPNTTQEGEEMETDMDVADVAMES(0.091)S(0.801)PGS(0.079)S(0.025)IS(0.003)MEHR	27	23.944	0	5.33e-58	198.88	0.801187							0.420776	1.41e-07	113.76							0.801187	5.33e-58	198.88
219	165;2310	MID1	E3 ubiquitin-protein ligase Midline-1	O15344;O15344-2;C9J453	A0A087X255;A0A087X0X0;C9JZJ7;O15344;O15344-2;C9J453											S	2	92;92;92;92;92;92	ASVSGPNSPSETRR	VTLQNIIDRFQKASVSGPNSPSETRRERAFD	ASVS(1)GPNS(0.816)PS(0.183)ET(0.001)RR	4	75.25	0	2.23e-17	173.51	0.999976	0.989616	8.65e-06	122.94	0.983546	1.26e-14	161.94	0.998439	8.08e-05	100.58	0.995439	1.33e-07	140.27	0.988325	2.57e-07	135.55	0.998282	2.23e-17	173.51	0.999976	2.42e-08	144.41	0.998846
220	165;2310	MID1	E3 ubiquitin-protein ligase Midline-1	O15344;O15344-2;C9J453	A0A087X255;A0A087X0X0;C9JZJ7;O15344;O15344-2;C9J453											S	1;2	96;96;96;96;96;96	ASVSGPNSPSETRR	NIIDRFQKASVSGPNSPSETRRERAFDANTM	ASVSGPNS(1)PSETRR	8	75.25	0	2.21e-71	278.33	0.999868	0.949772	1.5e-47	241.66	0.976166	2.21e-71	278.33	0.999289	4.47e-46	228.51	0.995402	1.44e-55	244.36	0.997303	1.88e-28	205.66	0.999868	5.61e-63	266.44	0.958123	3.12e-18	184.59	0.803309
222	166	KIAA1033	WASH complex subunit 7	A0A087X256;Q2M389;Q2M389-2	A0A087X256;Q2M389;Q2M389-2;F8VYH7											S	1	7;7;7;7	AVETLSPDWEFDRVDDGSQK	_________MAVETLSPDWEFDRVDDGSQKI	AVET(0.001)LS(0.999)PDWEFDRVDDGSQK	6	136.5	0	0.000120031	96.504	0.999414							0.999089	0.000546376	79.426							0.999414	0.000120031	96.504
223	166	KIAA1033	WASH complex subunit 7	A0A087X256;Q2M389;Q2M389-2	A0A087X256;Q2M389											S	1	1158;1157	EEETKTSNGDLSDSTVSADPVVK	EENQEKKEKEEETKTSNGDLSDSTVSADPVV	EEET(0.005)KT(0.188)S(0.808)NGDLSDSTVSADPVVK	7	136.5	0	7.09e-31	228.47	0.807818										0.777282	1.32e-10	155.14	0.79192	3.31e-15	168.09	0.491658	2.7e-23	197.61				0.807818
224	170;2480	SPAG9	C-Jun-amino-terminal kinase-interacting protein 4	A0A087X2D8;O60271-4;O60271-2;O60271-9;O60271-5;O60271;O60271-3	A0A087X2D8;O60271-4;O60271-2;O60271-9;O60271-5;O60271;O60271-3;D6RHI8											S	1	269;269;269;126;269;283;283;140	ATTPASTANSDVATIPTDTPLK	SQGGSKATTPASTANSDVATIPTDTPLKEEN	AT(0.001)T(0.001)PAS(0.024)T(0.135)ANS(0.838)DVATIPTDTPLK	10	145.685	6.41e-05	7.87e-06	107.87	0.838374							0.838374	7.87e-06	107.87
225	170;2480	SPAG9	C-Jun-amino-terminal kinase-interacting protein 4	A0A087X2D8;O60271-4;O60271-2;O60271-9;O60271-5;O60271;O60271-3	A0A087X2D8;O60271-4;O60271-2;O60271-9;O60271-5;O60271;O60271-3;D6RHI8											S	1	203;203;203;60;203;203;203;60	ERPISLGIFPLPAGDGLLTPDAQK	LESTAHSRIRKERPISLGIFPLPAGDGLLTP	ERPIS(1)LGIFPLPAGDGLLTPDAQK	5	145.685	6.41e-05	1.92e-07	100.38	1							1	1.92e-07	100.38
226	170;2480	SPAG9	C-Jun-amino-terminal kinase-interacting protein 4	A0A087X2D8;O60271-4;O60271-2;O60271-9;O60271-5;O60271;O60271-3	A0A087X2D8;O60271-4;O60271-2;O60271-9;O60271											S	1	1229;1224;1228;1094;1238	FFVAVPGQVISPQSSSSGTDLTGDK	RDAVKFFVAVPGQVISPQSSSSGTDLTGDKA	FFVAVPGQVIS(1)PQSSSSGTDLTGDK	11	145.685	6.41e-05	3.88e-64	202.14	0.999969							0.999963	2.41e-20	133.95	0.999942	6.73e-28	158.83	0.999405	3.28e-08	115.76	0.999969	3.88e-64	202.14
228	170;2480	SPAG9	C-Jun-amino-terminal kinase-interacting protein 4	A0A087X2D8;O60271-4;O60271-2;O60271-9;O60271-5;O60271;O60271-3	A0A087X2D8;O60271-4;O60271-2;O60271-5;O60271;O60271-3											S	1	109;109;109;109;109;109	FIEFEDSQEQEK, FIEFEDSQEQEKK	ALRKHAEEKFIEFEDSQEQEKKDLQTRVESL	FIEFEDS(1)QEQEKK	7	145.685	6.41e-05	2.45e-17	199.13	1							1	2.45e-17	199.13	1	1e-10	184.21	1	5.95e-09	168.89
229	170;2480	SPAG9	C-Jun-amino-terminal kinase-interacting protein 4	A0A087X2D8;O60271-4;O60271-2;O60271-9;O60271-5;O60271;O60271-3	A0A087X2D8;O60271-4;O60271-2;O60271-5;O60271;O60271-3											S	1;2	183;183;183;183;183;183	LHQLSGSDQLESTAHSR	HNYMEHLERTKLHQLSGSDQLESTAHSRIRK	LHQLS(1)GS(1)DQLESTAHSR	5	145.685	6.41e-05	3.55e-96	275.19	0.999991	0.938706	8.08e-26	180.63	0.998871	0.000303088	74.408	0.938286	4.14e-19	160.57	0.998227	5.05e-50	227.7	0.790079	7.7e-13	144.77	0.999991	3.55e-96	275.19	0.844489	1.66e-08	193.36	0.983706
230	170;2480	SPAG9	C-Jun-amino-terminal kinase-interacting protein 4	A0A087X2D8;O60271-4;O60271-2;O60271-9;O60271-5;O60271;O60271-3	A0A087X2D8;O60271-4;O60271-2;O60271-5;O60271;O60271-3											S	2	185;185;185;185;185;185	LHQLSGSDQLESTAHSR	YMEHLERTKLHQLSGSDQLESTAHSRIRKER	LHQLS(1)GS(1)DQLESTAHSR	7	145.685	6.41e-05	0.000303088	87.802	0.999976				0.99933	0.000303088	74.408				0.998467	0.0109834	47.52				0.999976	0.0082905	87.802
231	170;2480	SPAG9	C-Jun-amino-terminal kinase-interacting protein 4	A0A087X2D8;O60271-4;O60271-2;O60271-9;O60271-5;O60271;O60271-3	A0A087X2D8;O60271-4;O60271-2;O60271-9;O60271-5;O60271;O60271-3							Significant phosphoproteome	2.12303	1.35614	1.18529	S	1;2	315;315;315;172;315;329;329	NVSTGSAENEEK	SKHIEVQVAQETRNVSTGSAENEEKSEVQAI	NVS(1)T(0.036)GS(0.964)AENEEK	3	145.685	6.41e-05	1.88e-07	154.1	0.999558	0.985638	3.15e-06	141	0			0.99657	1.88e-07	154.1				0.999558	4.08e-05	120.21				0.993711	0.0003563	102.58	0.984117
232	170;2480	SPAG9	C-Jun-amino-terminal kinase-interacting protein 4	A0A087X2D8;O60271-4;O60271-2;O60271-9;O60271-5;O60271;O60271-3	A0A087X2D8;O60271-4;O60271-2;O60271-9;O60271-5;O60271;O60271-3											S	1;2	318;318;318;175;318;332;332	NVSTGSAENEEK	IEVQVAQETRNVSTGSAENEEKSEVQAIIES	NVSTGS(1)AENEEK	6	145.685	6.41e-05	9.68e-28	214.48	0.999996	0.999995	9.68e-28	214.48	0.999939	4.48e-23	204.33	0.999781	3.99e-12	183.28	0.999988	1.05e-16	194.2	0.999996	1.25e-17	199.87	0.999974	3.5e-23	206.55	0.99955	5.93e-23	201.06	0.999971
234	170;2480	SPAG9	C-Jun-amino-terminal kinase-interacting protein 4	A0A087X2D8;O60271-4;O60271-2;O60271-9;O60271-5;O60271;O60271-3	A0A087X2D8;O60271-4;O60271-2;O60271-9;O60271-5;O60271;O60271-3											S	1;2	721;716;720;573;716;730;730	QRSASQSSLDK, QRSASQSSLDKLDQELK, SASQSSLDK, SASQSSLDKLDQELK	DVAGLDTEGSKQRSASQSSLDKLDQELKEQQ	SAS(0.998)QS(0.001)SLDK	3	145.685	6.41e-05	8.92e-11	156	0.997799	0.997799	0.00197526	80.555				0.99483	8.92e-11	156	0.948081	0.000213981	87.356	0.672953	0.0150886	71.601	0.997236	3.09e-08	135.21	0.895254	0.000546869	79.489	0.925266
236	170;2480	SPAG9	C-Jun-amino-terminal kinase-interacting protein 4	A0A087X2D8;O60271-4;O60271-2;O60271-9;O60271-5;O60271;O60271-3	A0A087X2D8;O60271-4;O60271-2;O60271-9;O60271-5;O60271;O60271-3											S	1;2	724;719;723;576;719;733;733	QRSASQSSLDK, QRSASQSSLDKLDQELK, SASQSSLDKLDQELK	GLDTEGSKQRSASQSSLDKLDQELKEQQKEL	SASQS(0.006)S(0.994)LDKLDQELK	6	145.685	6.41e-05	6.5e-53	281.61	0.993989	0.962331	1.29e-08	156.83				0.993989	6.5e-53	281.61	0.978273	1.63e-27	187.06	0.933776	0.0150886	71.601	0.989453	6.68e-41	217.67	0.842051	9.79e-12	151.95	0.988183
237	170	SPAG9	C-Jun-amino-terminal kinase-interacting protein 4	A0A087X2D8;O60271-4;O60271-2;O60271-9;O60271-5	A0A087X2D8;O60271-4;O60271-2;O60271-9;O60271-5											S	1	245;245;245;102;245	SHTSLKDELSDVSQGGSK	EQWKFQELSQPRSHTSLKDELSDVSQGGSKA	SHT(0.087)S(0.913)LKDELSDVSQGGSK	4	145.17	0.00012819	2.94e-10	184.47	0.913345																0.913345	2.94e-10	184.47
238	170;2480	SPAG9	C-Jun-amino-terminal kinase-interacting protein 4	A0A087X2D8;O60271-4;O60271-2;O60271-9;O60271-5;O60271;O60271-3	A0A087X2D8;O60271-4;O60271-2;O60271-9;O60271											S	1	1179;1174;1178;1044;1188	TSGVPGNRPGSVIR	TETNKTSGVPGNRPGSVIRVYGDENSDKVTP	TSGVPGNRPGS(1)VIR	11	145.685	6.41e-05	0.000139457	108.96	1							0.998842	0.0214804	41.86	0.998656	0.00861991	48.314				1	0.000139457	108.96
242	171	HECTD1	E3 ubiquitin-protein ligase HECTD1	A0A087X2H1;Q9ULT8	A0A087X2H1;Q9ULT8											S	1	1349;1345	LAPGYDPDTVASPKPVSSTVSGTTQSWSSLVK	FDLKLAPGYDPDTVASPKPVSSTVSGTTQSW	LAPGYDPDT(0.156)VAS(0.844)PKPVSSTVSGTTQSWSSLVK	12	289.63	0	5.07e-09	113.98	0.844167																0.844167	5.07e-09	113.98
244	171;1752	HECTD1	E3 ubiquitin-protein ligase HECTD1	A0A087X2H1;Q9ULT8;H0YJP0	A0A087X2H1;Q9ULT8;H0YJD4;H0YJP0							Significant phosphoproteome	0.482097	1.45267	0.27118	S	1	1776;1772;138;1199	RQFSALVPAFDPRPGR	RRRTWDDDYVLKRQFSALVPAFDPRPGRTNV	RQFS(1)ALVPAFDPRPGR	4	225.91	0	5.92e-06	104.63	1				1	1.61e-05	101.17	1	0.000195278	80.238	1	5.92e-06	104.63	1	0.000962737	62.362	1	2.19e-05	99.603				1
246	171;1752	HECTD1	E3 ubiquitin-protein ligase HECTD1	A0A087X2H1;Q9ULT8;H0YJP0	A0A087X2H1;Q9ULT8;G3V4V5;H0YJP0											S	1	632;632;632;106	VSTLAGPSSDDENEEESKPEK, VSTLAGPSSDDENEEESKPEKEDEPQEDAK	RLGVISKVSTLAGPSSDDENEEESKPEKEDE	VSTLAGPS(0.014)S(0.986)DDENEEESKPEK	9	225.91	0	2.28e-90	245.41	0.985585	0.837612	5.9e-44	197.37	0.985585	1.9e-64	221.6	0.823182	2.28e-90	222.6	0.868205	7.8e-77	230.9	0.861937	9.86e-77	209.18	0.981187	3.8e-90	245.41	0.952541	6.31e-51	213.06	0.871677
247	173	WDR20	WD repeat-containing protein 20	A0A088AWN2;Q8TBZ3-6;Q8TBZ3-2;Q8TBZ3-4;Q8TBZ3-5;Q8TBZ3;Q8TBZ3-7	A0A088AWN2;Q8TBZ3-6;Q8TBZ3-2;Q8TBZ3-4;Q8TBZ3-5;Q8TBZ3;Q8TBZ3-7											S	1	388;296;357;287;296;357;388	RNSTDSRPVSVTYR	RDRANSTQSRLSKRNSTDSRPVSVTYRFGSV	RNS(0.954)T(0.031)DS(0.01)RPVS(0.005)VTYR	3	67.475	0	1e-09	147.7	0.953797	0.850208	0.000282457	108.71	0.730609	1e-09	147.7	0.953797	0.000503097	100.41	0.924827	0.00014385	89.011	0.913843	3.56e-05	109.03	0.924279	9.82e-05	92.633	0.862017	0.0747858	49.537	0.89822
250	173	WDR20	WD repeat-containing protein 20	A0A088AWN2;Q8TBZ3-6;Q8TBZ3-2;Q8TBZ3-4;Q8TBZ3-5;Q8TBZ3;Q8TBZ3-7	A0A088AWN2;Q8TBZ3-6;Q8TBZ3-2;Q8TBZ3-4;Q8TBZ3-5;Q8TBZ3;Q8TBZ3-7											S	1	465;373;434;364;373;434;465	SNSLPHSAVSNAGSK	TTPGNSVPPPLPRSNSLPHSAVSNAGSKSSV	SNS(1)LPHSAVSNAGSK	3	67.475	0	9.9e-63	250.39	0.999979	0.999939	0.000159545	160.43	0.999979	1.52e-41	219.95	0.99988	7.96e-42	223.93	0.999886	9.9e-63	250.39	0.999007	3.33e-07	127.22	0.999145	7.85e-09	140.12	0.99928	3.47e-12	157.42	0.999951
251	176;3914	ATRX	Transcriptional regulator ATRX	A0A096LNL9;P46100-6;P46100;P46100-4;P46100-3;P46100-2;P46100-5	A0A096LNL9;P46100-6;P46100;P46100-4;P46100-3;P46100-2;P46100-5											S	1;2	1280;1280;1348;1310;1231;1144;1193	HKLTVSDGESGEEK, LTVSDGESGEEK, LTVSDGESGEEKK	KPRYRHRLLRHKLTVSDGESGEEKKTKPKEH	LTVS(1)DGESGEEK	4	217.15	0.00012182	2.09e-07	159.75	0.99998	0.9999	3.14e-05	107.61	0.988179	0.00499874	57.53	0.999694	3.08e-06	140.27				0.99998	2.09e-07	143.94	0.99995	3.41e-07	159.75	0.998588	0.000497969	85.909	0.996992
252	176;3914	ATRX	Transcriptional regulator ATRX	A0A096LNL9;P46100-6;P46100;P46100-4;P46100-3;P46100-2;P46100-5	A0A096LNL9;P46100-6;P46100;P46100-4;P46100-3;P46100-2;P46100-5											S	1;2	1284;1284;1352;1314;1235;1148;1197	HKLTVSDGESGEEK, LTVSDGESGEEK, LTVSDGESGEEKK	RHRLLRHKLTVSDGESGEEKKTKPKEHKEVK	LTVS(1)DGES(1)GEEK	8	217.15	0.00012182	4.5e-23	204.28	1	0.999999	1.01e-08	166.03	0.999995	3.27e-07	132.31	1	1.52e-08	162.48				1	2.09e-07	152.88	1	6.48e-12	181.08	1	4.46e-07	142.45	1
253	176;182;3914	ATRX	Transcriptional regulator ATRX	A0A096LNL9;P46100-6;P46100;P46100-4;P46100-3;P46100-2;P46100-5	A0A096LNL9;P46100-6;A0A096LP59;P46100;P46100-4;P46100-3;P46100-2;P46100-5											S	1	993;993;23;1061;1023;944;857;906	KKDELSDYAEK	SKKIRDKTSKKKDELSDYAEKSTGKGDSCDS	KKDELS(1)DYAEK	6	217.15	0.00012182	1.74e-05	119.45	1	1	7.7e-05	95.428	1	3.02e-05	117.48	1	2.58e-05	107.98				1	8.64e-05	93.51	1	1.74e-05	119.45	0.999985	0.00129599	66.436	1
255	176;3914	ATRX	Transcriptional regulator ATRX	A0A096LNL9;P46100-6;P46100;P46100-4;P46100-3;P46100-2;P46100-5	A0A096LNL9;P46100-6;P46100;P46100-4;P46100-3;P46100-2;P46100-5											S	1	661;661;729;691;612;525;574	QSETVDQNSDSDEMLAILK	NKLPKSKQSETVDQNSDSDEMLAILKEVSRM	QSETVDQNS(0.993)DS(0.007)DEMLAILK	9	217.15	0.00012182	1.83e-102	320.86	0.99279																0.99279	1.83e-102	320.86
256	176;3914	ATRX	Transcriptional regulator ATRX	A0A096LNL9;P46100-6;P46100;P46100-4;P46100-3;P46100-2;P46100-5	A0A096LNL9;P46100-6;P46100;P46100-4;P46100-3;P46100-2;P46100-5											S	1	751;751;819;781;702;615;664	QTQSESSNYDSELEK, RQTQSESSNYDSELEK	SKKKRQTQSESSNYDSELEKEIKSMSKIGAA	QTQSESSNYDS(1)ELEK	11	217.15	0.00012182	1.62e-187	377.76	1	0.999999	9.65e-07	202.03				1	7.09e-163	358.04	1	5.35e-41	264.97	1	3.93e-170	357.37	1	1.62e-187	377.76	1	1.25e-53	284.46	1
257	176;3914	ATRX	Transcriptional regulator ATRX	A0A096LNL9;P46100-6;P46100;P46100-4;P46100-3;P46100-2;P46100-5	A0A096LNL9;P46100-6;P46100;P46100-4;P46100-3;P46100-2;P46100-5											S	1	609;609;677;639;560;473;522	TTPLRRPTETNPVTSNSDEECNETVK	TPLRRPTETNPVTSNSDEECNETVKEKQKLS	TTPLRRPTETNPVTS(0.001)NS(0.998)DEECNETVK	17	217.15	0.00012182	1.23e-78	214.52	0.998435																0.998435	1.23e-78	214.52
259	176;3914	ATRX	Transcriptional regulator ATRX	A0A096LNL9;P46100-6;P46100;P46100-4;P46100-3;P46100-2;P46100-5	A0A096LNL9;P46100-6;P46100;P46100-4;P46100-3;P46100-2;P46100-5;A0A096LNN3											S	1	277;277;316;278;199;112;161;261	VYEHTSRFSPK, VYEHTSRFSPKK	DSEKSNKVYEHTSRFSPKKTSSNCNGEEKKL	VYEHT(0.002)S(0.013)RFS(0.985)PK	9	217.15	0.00012182	8.92e-06	122.97	0.985275	0.695229	0.00168486	61.444	0.486297	0.00207663	89.911	0.985275	0.00188687	91.076	0.774324	0.0048416	53.395				0.983896	8.92e-06	122.97				0.44347
260	176;3914	ATRX	Transcriptional regulator ATRX	A0A096LNL9;P46100-6;P46100;P46100-4;P46100-3;P46100-2;P46100-5	A0A096LNL9;P46100-6;A0A096LNL7;P46100;P46100-4;A0A096LNN3;A0A087WWG0;A0A096LNL6											S	1	92;92;37;92;92;37;92;32	YVESDDEKPLDDETVNEDASNENSENDITMQSLPK	SRSKRKPSIVTKYVESDDEKPLDDETVNEDA	YVES(1)DDEKPLDDETVNEDASNENSENDITMQSLPK	4	217.15	0.00012182	5.3e-97	215.5	0.999998										0.999998	5.3e-97	215.5
261	177	FBXW5	F-box/WD repeat-containing protein 5		A0A096LNM2;Q969U6-2;Q969U6											S	1	100;284;284	IFDLGSDNEEVVAGPAPAHAK	AGDPATSPCRIFDLGSDNEEVVAGPAPAHAK	IFDLGS(1)DNEEVVAGPAPAHAK	6			0.00148601	70.112	1																1	0.00148601	70.112
262	178	CDKL5	Cyclin-dependent kinase-like 5	A0A096LNR9;A0A1B0GUM4;O76039-2;O76039;A0A1B0GTX4	A0A096LNR9;A0A1B0GUM4;O76039-2;O76039;A0A1B0GTX4											S	1	377;377;377;377;377	ADEGLPANESFLNGNLAGASLSPLHTK	ANESFLNGNLAGASLSPLHTKTYQASSQPGS	ADEGLPANESFLNGNLAGAS(0.051)LS(0.754)PLHT(0.195)K	22	88.248	0	0.000218133	65.954	0.754381																0.754381	0.000218133	65.954
263	178	CDKL5	Cyclin-dependent kinase-like 5	A0A096LNR9;A0A1B0GUM4;O76039-2;O76039;A0A1B0GTX4	A0A096LNR9;A0A1B0GUM4;O76039-2;O76039;A0A1B0GTX4											S	1	407;407;407;407;407	DLTNNNIPHLLSPK	STSKDLTNNNIPHLLSPKEAKSKTEFDFNID	DLTNNNIPHLLS(1)PK	12	88.248	0	6.62e-15	162.42	1	1	4.59e-05	100.02	1	1.05e-10	145.71	0.999981	0.000585689	74.364	1	3.98e-07	131.11	0.999999	0.000925612	70.942	1	6.62e-15	162.42	0.999914	0.0245899	47.09	1
266	178	CDKL5	Cyclin-dependent kinase-like 5	A0A096LNR9;A0A1B0GUM4;O76039-2;O76039;A0A1B0GTX4	A0A096LNR9;A0A1B0GUM4;O76039-2;O76039;A0A1B0GTX4											S	1	306;306;306;306;306	LLDRSPSR	CLNHPTFQTQRLLDRSPSRSAKRKPYHVESS	LLDRS(0.999)PS(0.001)R	5	88.248	0	0.000631449	166.86	0.999493	0.965038	0.0049812	78.513	0.996337	0.00219096	97.163	0.994883	0.000631449	117.25	0.964087	0.000949878	113.03	0.997126	0.00127777	153.33	0.999493	0.0012814	166.86	0.983129	0.00304873	88.596	0.993023
267	178	CDKL5	Cyclin-dependent kinase-like 5	A0A096LNR9;A0A1B0GUM4;O76039-2;O76039;A0A1B0GTX4	A0A096LNR9;A0A1B0GUM4;O76039-2;O76039											S	1	543;543;543;543	TLLSPSGR	TSPTPTRHSDTRTLLSPSGRNNRNEGTLDSR	TLLS(1)PSGR	4	88.248	0	0.000179634	129.28	0.999925							0.999925	0.000196442	129.28	0.955617	0.00114692	83.883	0.997719	0.00656005	93.667	0.994283	0.000179634	120.45
268	178	CDKL5	Cyclin-dependent kinase-like 5	A0A096LNR9;A0A1B0GUM4;O76039-2;O76039;A0A1B0GTX4	A0A096LNR9;A0A1B0GUM4;O76039-2;O76039											S	1	720;720;720;720	VPSPRPDNSFHENNVSTR	NDPVPRRVGSFYRVPSPRPDNSFHENNVSTR	VPS(0.995)PRPDNS(0.005)FHENNVSTR	3	88.248	0	0.00616574	47.554	0.994638							0.994638	0.00616574	47.554
269	178	CDKL5	Cyclin-dependent kinase-like 5	A0A096LNR9;A0A1B0GUM4;O76039-2;O76039;A0A1B0GTX4	A0A096LNR9;A0A1B0GUM4;O76039-2;O76039											S	1	529;529;529;529	YFPSSCLDLNSPTSPTPTR	SRYFPSSCLDLNSPTSPTPTRHSDTRTLLSP	YFPSSCLDLNSPT(0.114)S(0.792)PT(0.067)PT(0.026)R	14	88.248	0	0.000120321	112	0.791692										0.791692	0.000120321	112
270	180;1060	GPS1	COP9 signalosome complex subunit 1	A0A096LP07;A0A096LPJ3;A8K070;C9JFE4;Q13098-5;Q13098;Q13098-7;Q13098-6	A0A096LP07;A0A096LPJ3;A8K070;J3QQX0;C9JFE4;Q13098-5;Q13098;Q13098-7					Ub highly regulated	Ub 13					S	1;2	469;473;509;62;454;470;474;510	NQIHVKSPPREGSQGELTPANSQSR, SPPREGSQGELTPANSQSR	VLRNQIHVKSPPREGSQGELTPANSQSRMST	SPPREGS(1)QGELTPANSQSR	7	54.1675	0.0010984	9.51e-47	203.71	1	0.998991	2.42e-05	86.18	1	9.51e-47	203.71	0.999635	0.000179153	106.12	0.999941	0.000266017	99.423	0.999994	3.25e-23	168.27	0.999983	4.8e-09	124.18				0.996151
271	180;1060	GPS1	COP9 signalosome complex subunit 1	A0A096LP07;A0A096LPJ3;A8K070;C9JFE4;Q13098-5;Q13098;Q13098-7;Q13098-6	A0A096LP07;A0A096LPJ3;A8K070;J3QQX0;C9JFE4;Q13098-5;Q13098;Q13098-7					Ub highly regulated	Ub 13					S	1;2	463;467;503;56;448;464;468;504	NQIHVKSPPREGSQGELTPANSQSR, SPPREGSQGELTPANSQSR	MMLRAAVLRNQIHVKSPPREGSQGELTPANS	S(1)PPREGSQGELTPANSQSR	1	54.1675	0.0010984	2.2e-42	184.97	0.999999	0.993614	3.02e-09	104.29	0.99998	2.85e-26	149.88	0.999376	2.87e-20	136	0.999999	3.44e-21	156.67	0.999371	2.74e-09	120.91	0.999995	4.79e-42	182.83	0.999973	9.92e-08	110.25	0.999885
273	181	AAK1	Uncharacterized protein FLJ45252	A0A096LP25;Q6ZSR9;A0A096LNZ0	A0A096LP25;Q6ZSR9;A0A096LNZ0											S	1	249;93;217	LGGAVPFAPPEVSPEQAK	PGKLGGAVPFAPPEVSPEQAKTVQGGRKNQF	LGGAVPFAPPEVS(1)PEQAK	13	54.448	0	9.73e-67	238.81	1	1	1.79e-37	195.46	1	3.85e-66	229.02	1	2.74e-66	232.78	1	8.07e-47	202.33	1	5.82e-38	198.95	1	9.73e-67	238.81	1	1e-47	212.95	1
274	185;5755	FAM21C;FAM21A	WASH complex subunit FAM21C;WASH complex subunit FAM21A	A0A0A0MR88;A0A096LPC5;Q9Y4E1-2;Q9Y4E1-1;Q9Y4E1;J3KP36;Q9Y4E1-3;Q9Y4E1-6;Q9Y4E1-5;Q641Q2;F8W7U3;Q641Q2-2;E7ESD2;A0A087WYF6	A0A0A0MR88;A0A096LPC5;Q9Y4E1-2;Q9Y4E1-1;Q9Y4E1;J3KP36;Q9Y4E1-3;Q9Y4E1-6;Q9Y4E1-5;A0A0A0MT65;Q641Q2;F8W7U3;Q641Q2-2;E7ESD2;A0A087WYF6											S	1	158;158;150;158;158;102;103;158;158;103;158;70;158;158;158	AGNSDSEEDDANGRVELILEPK	VLDSAFEQLDIKAGNSDSEEDDANGRVELIL	AGNS(0.958)DS(0.042)EEDDANGRVELILEPK	4	147.115	0	3.39e-30	224.07	0.957583							0.957583	8.56e-15	167.02	0.824989	1.28e-10	160.01				0.80759	3.39e-30	224.07
276	185;5755	FAM21C;FAM21D;FAM21A	WASH complex subunit FAM21C;Putative WASH complex subunit FAM21;WASH complex subunit FAM21A	A0A0A0MR88;A0A096LPC5;Q9Y4E1-2;Q9Y4E1-1;Q9Y4E1;J3KP36;Q9Y4E1-3;Q9Y4E1-6;Q9Y4E1-5;Q641Q2;F8W7U3;Q641Q2-2;E7ESD2;A0A087WYF6	A0A0A0MR88;A0A096LPC5;Q9Y4E1-2;Q9Y4E1-1;Q9Y4E1;J3KP36;Q9Y4E1-3;Q9Y4E1-6;Q9Y4E1-5;Q5SRD0;Q641Q2;F8W7U3;Q641Q2-2;E7ESD2;A0A087WYF6											S	1	1169;1169;1138;1146;1148;1090;1091;1107;1073;136;1169;1081;1148;1107;1073	AKSPMFPALGEASSDDDLFQSAK	IAENPANPPVGGKAKSPMFPALGEASSDDDL	AKS(1)PMFPALGEASSDDDLFQSAK	3	147.115	0	1.7e-10	112.23	1				0.99995	0.00689646	58.272	1	1.7e-10	112.23							0.999999	0.000958107	86.211
278	185;5755	FAM21C;FAM21A	WASH complex subunit FAM21C;WASH complex subunit FAM21A	A0A0A0MR88;A0A096LPC5;Q9Y4E1-2;Q9Y4E1-1;Q9Y4E1;J3KP36;Q9Y4E1-3;Q9Y4E1-6;Q9Y4E1-5;Q641Q2;F8W7U3;Q641Q2-2;E7ESD2;A0A087WYF6	A0A0A0MR88;A0A096LPC5;Q9Y4E1-2;Q9Y4E1-1;Q9Y4E1;J3KP36;Q9Y4E1-3;Q9Y4E1-6;Q9Y4E1-5;Q641Q2;F8W7U3;Q641Q2-2;E7ESD2;A0A087WYF6							Significant phosphoproteome	2.78306	2.26523	1.71497	S	1	498;498;490;498;498;442;443;498;474;498;410;498;498;474	AVASPEATVSQTDENK	FGDEEGDLFKEKAVASPEATVSQTDENKARA	AVAS(1)PEATVSQTDENK	4	147.115	0	1.14e-93	289.61	1	1	1.14e-93	289.61				1	1.07e-75	268.2	0.976885	0.000354133	71.073	0.786025	0.0517349	41.695				1	1.79e-41	265.77
279	185;5755	FAM21C;FAM21A	WASH complex subunit FAM21C;WASH complex subunit FAM21A	A0A0A0MR88;A0A096LPC5;Q9Y4E1-2;Q9Y4E1-1;Q9Y4E1;J3KP36;Q9Y4E1-3;Q9Y4E1-6;Q9Y4E1-5;Q641Q2;F8W7U3;Q641Q2-2;E7ESD2;A0A087WYF6	A0A0A0MR88;A0A096LPC5;Q9Y4E1-2;Q9Y4E1-1;Q9Y4E1;J3KP36;Q9Y4E1-3;Q9Y4E1-6;Q641Q2;F8W7U3;Q641Q2-2;E7ESD2											S	1;2	333;333;325;333;333;277;278;333;333;245;333;333	ERRTPSDDEEDNLFAPPK, RTPSDDEEDNLFAPPK, TPSDDEEDNLFAPPK	KPRKTLKEKKERRTPSDDEEDNLFAPPKLTD	ERRT(1)PS(1)DDEEDNLFAPPK	6	147.115	0	3.84e-63	243.87	1	0.997314	1.22e-15	222.79	0.774959	6.59e-09	129.22	1	9.17e-44	228.01	1	9.88e-23	240.21	1	3.09e-29	237.09	1	3.84e-63	243.87	0.964691	3.91e-17	208.86	0.894504
280	185;5755	FAM21C;FAM21A	WASH complex subunit FAM21C;WASH complex subunit FAM21A	A0A0A0MR88;A0A096LPC5;Q9Y4E1-2;Q9Y4E1-1;Q9Y4E1;J3KP36;Q9Y4E1-3;Q9Y4E1-6;Q9Y4E1-5;Q641Q2;F8W7U3;Q641Q2-2;E7ESD2;A0A087WYF6	A0A0A0MR88;A0A096LPC5;Q9Y4E1-2;Q9Y4E1-1;Q9Y4E1;J3KP36;Q9Y4E1-3;Q9Y4E1-6;Q641Q2;F8W7U3;Q641Q2-2;E7ESD2											S	1	728;728;718;726;728;670;671;728;728;640;728;728	ETVSEAPPLLFSDEEEK	TKKKETVSEAPPLLFSDEEEKEAQLGVKSVD	ETVSEAPPLLFS(1)DEEEK	12	147.115	0	3.46e-118	304.19	1							1	4.14e-106	284.15	1	3.46e-118	304.19	1	4.87e-34	195.39	1	1.42e-96	280.25
281	185;5755	FAM21C;FAM21D;FAM21A	WASH complex subunit FAM21C;Putative WASH complex subunit FAM21;WASH complex subunit FAM21A	A0A0A0MR88;A0A096LPC5;Q9Y4E1-2;Q9Y4E1-1;Q9Y4E1;J3KP36;Q9Y4E1-3;Q9Y4E1-6;Q9Y4E1-5;Q641Q2;F8W7U3;Q641Q2-2;E7ESD2;A0A087WYF6	A0A0A0MR88;A0A096LPC5;Q9Y4E1-2;Q9Y4E1-1;Q9Y4E1;J3KP36;Q9Y4E1-3;Q9Y4E1-6;Q9Y4E1-5;Q5SRD0;Q641Q2;F8W7U3;Q641Q2-2;E7ESD2;A0A087WYF6											S	1	1144;1144;1113;1121;1123;1065;1066;1082;1048;111;1144;1056;1123;1082;1048	GEADLFDSGDIFSTGTGSQSVER	LFDSGDIFSTGTGSQSVERTKPKAKIAENPA	GEADLFDSGDIFSTGT(0.003)GS(0.141)QS(0.856)VER	20	147.115	0	1.51e-25	209.45	0.85606							0.85606	1.51e-25	209.45							0.833576	5.01e-23	198.73
282	185	FAM21C	WASH complex subunit FAM21C	A0A0A0MR88;A0A096LPC5;Q9Y4E1-2;Q9Y4E1-1;Q9Y4E1;J3KP36;Q9Y4E1-3;Q9Y4E1-6;Q9Y4E1-5	A0A0A0MR88;A0A096LPC5;Q9Y4E1-2;Q9Y4E1-1;Q9Y4E1;J3KP36;Q9Y4E1-3;Q9Y4E1-6;Q9Y4E1-5											S	1	539;539;531;539;539;483;484;539;515	GLFSDEEDSEDLFSSQSASNLK	NLKPSSETKTQKGLFSDEEDSEDLFSSQSAS	GLFS(1)DEEDSEDLFSSQSASNLK	4	147.05	0	0	521.11	1							1	0	496	1	1.31e-83	232.02	0.980294	0.000468869	80.082	1	0	521.11
283	185;5755	FAM21C;FAM21D;FAM21A	WASH complex subunit FAM21C;Putative WASH complex subunit FAM21;WASH complex subunit FAM21A	A0A0A0MR88;A0A096LPC5;Q9Y4E1-2;Q9Y4E1-1;Q9Y4E1;J3KP36;Q9Y4E1-3;Q9Y4E1-6;Q9Y4E1-5;Q641Q2;F8W7U3;Q641Q2-2;E7ESD2;A0A087WYF6	A0A0A0MR88;A0A096LPC5;Q9Y4E1-2;Q9Y4E1-1;Q9Y4E1;J3KP36;Q9Y4E1-3;Q9Y4E1-6;Q9Y4E1-5;Q5SRD0;Q641Q2;F8W7U3;Q641Q2-2;E7ESD2;A0A087WYF6											S	1	1075;1075;1044;1052;1054;996;997;1013;979;42;1075;987;1054;1013;979	GPIAQWADGAISPNGHRPQLR	SVPRGPIAQWADGAISPNGHRPQLRAASGED	GPIAQWADGAIS(1)PNGHRPQLR	12	147.115	0	1.1e-26	163.4	1	1	9.33e-11	128.01				1	1.65e-07	135.3													1
286	185;5755	FAM21C;FAM21A	WASH complex subunit FAM21C;WASH complex subunit FAM21A	A0A0A0MR88;A0A096LPC5;Q9Y4E1-2;Q9Y4E1-1;Q9Y4E1;J3KP36;Q9Y4E1-3;Q9Y4E1-6;Q9Y4E1-5;Q641Q2;F8W7U3;Q641Q2-2;E7ESD2;A0A087WYF6	A0A0A0MR88;A0A096LPC5;Q9Y4E1-2;Q9Y4E1-1;Q9Y4E1;J3KP36;Q9Y4E1-3;Q9Y4E1-6;Q9Y4E1-5;Q641Q2;F8W7U3;Q641Q2-2;E7ESD2;A0A087WYF6											S	1	352;352;344;352;352;296;297;352;328;352;264;352;352;328	LTDEDFSPFGSGGGLFSGGK	EDNLFAPPKLTDEDFSPFGSGGGLFSGGKGL	LTDEDFS(1)PFGSGGGLFSGGK	7	147.115	0	1.06e-06	141.07	0.999942																0.999942	1.06e-06	141.07
287	185;5755	FAM21C;FAM21A	WASH complex subunit FAM21C;WASH complex subunit FAM21A	A0A0A0MR88;A0A096LPC5;Q9Y4E1-2;Q9Y4E1-1;Q9Y4E1;J3KP36;Q9Y4E1-3;Q9Y4E1-6;Q9Y4E1-5;Q641Q2;F8W7U3;Q641Q2-2;E7ESD2;A0A087WYF6	A0A0A0MR88;A0A096LPC5;Q9Y4E1-2;Q9Y4E1-1;Q9Y4E1;J3KP36;Q9Y4E1-3;Q9Y4E1-6;Q9Y4E1-5;Q641Q2;F8W7U3;Q641Q2-2;E7ESD2;A0A087WYF6											S	1	356;356;348;356;356;300;301;356;332;356;268;356;356;332	LTDEDFSPFGSGGGLFSGGK	FAPPKLTDEDFSPFGSGGGLFSGGKGLFDDE	LTDEDFSPFGS(1)GGGLFSGGK	11	147.115	0	8.52e-07	131.11	0.999861																0.999861	8.52e-07	131.11
289	185	FAM21C;FAM21D	WASH complex subunit FAM21C;Putative WASH complex subunit FAM21	A0A0A0MR88;A0A096LPC5;Q9Y4E1-2;Q9Y4E1-1;Q9Y4E1;J3KP36;Q9Y4E1-3;Q9Y4E1-6;Q9Y4E1-5	A0A0A0MR88;A0A096LPC5;Q9Y4E1-2;Q9Y4E1-1;Q9Y4E1;J3KP36;Q9Y4E1-3;Q9Y4E1-6;Q9Y4E1-5;Q5SRD0											S	1	1054;1054;1023;1031;1033;975;976;992;958;21	RLAAQESSEAEDMSVPR	RPQTRAARRLAAQESSEAEDMSVPRGPIAQW	RLAAQES(0.015)S(0.985)EAEDMSVPR	8	147.05	0	7.63e-07	115.02	0.984893	0.984893	7.63e-07	115.02	0.798342	0.00269718	75.064				0.734474	3.43e-05	89.816	0.874553	5.09e-06	103.27
290	185;5755	FAM21C;FAM21A	WASH complex subunit FAM21C;WASH complex subunit FAM21A	A0A0A0MR88;A0A096LPC5;Q9Y4E1-2;Q9Y4E1-1;Q9Y4E1;J3KP36;Q9Y4E1-3;Q9Y4E1-6;Q9Y4E1-5;Q641Q2;F8W7U3;Q641Q2-2;E7ESD2;A0A087WYF6	A0A0A0MR88;A0A096LPC5;Q9Y4E1-2;Q9Y4E1-1;Q9Y4E1;J3KP36;Q9Y4E1-3;Q9Y4E1-6;Q9Y4E1-5;A0A0A0MT65;Q641Q2;F8W7U3;Q641Q2-2;E7ESD2;A0A087WYF6											S	1;2	284;284;276;284;284;228;229;284;284;229;284;196;284;284;284	RSRPTSFADELAAR, SRPTSFADELAAR	EEDIEDIEENTRPKRSRPTSFADELAARIKG	S(1)RPT(0.746)S(0.254)FADELAAR	1	147.115	0	7.06e-09	145.04	0.999988	0.979499	0.000996474	85.457	0.881047	0.0177961	92.935	0.991894	0.000100712	95.631	0.999988	0.0137378	95.651	0.999716	0.00132044	99.915	0.999981	7.06e-09	145.04	0.44785	0.00222251	90.714	0.444522
291	185;5755	FAM21C;FAM21A	WASH complex subunit FAM21C;WASH complex subunit FAM21A	A0A0A0MR88;A0A096LPC5;Q9Y4E1-2;Q9Y4E1-1;Q9Y4E1;J3KP36;Q9Y4E1-3;Q9Y4E1-6;Q9Y4E1-5;Q641Q2;F8W7U3;Q641Q2-2;E7ESD2;A0A087WYF6	A0A0A0MR88;A0A096LPC5;Q9Y4E1-2;Q9Y4E1-1;Q9Y4E1;J3KP36;Q9Y4E1-3;Q9Y4E1-6;Q9Y4E1-5;A0A0A0MT65;Q641Q2;F8W7U3;Q641Q2-2;E7ESD2;A0A087WYF6											S	1;2	288;288;280;288;288;232;233;288;288;233;288;200;288;288;288	RSRPTSFADELAAR, SRPTSFADELAAR	EDIEENTRPKRSRPTSFADELAARIKGDAMG;EDIEENTRPKRSRPTSFADELAARIKGDAVG	SRPT(0.02)S(0.98)FADELAAR	5	147.115	0	3.66e-10	162.37	0.980403	0.829541	0.0117483	74.966	0.741144	4.57e-05	105.5	0.831325	0.00178504	84.375	0.938991	0.000211683	121.95	0.971241	0.000529731	162.37	0.946498	3.66e-10	160.04	0.980403	0.0100901	101.75	0.911734
292	185;5755	FAM21C;FAM21A	WASH complex subunit FAM21C;WASH complex subunit FAM21A	A0A0A0MR88;A0A096LPC5;Q9Y4E1-2;Q9Y4E1-1;Q9Y4E1;J3KP36;Q9Y4E1-3;Q9Y4E1-6;Q9Y4E1-5;Q641Q2;F8W7U3;Q641Q2-2;E7ESD2;A0A087WYF6	A0A0A0MR88;A0A096LPC5;Q9Y4E1-2;Q9Y4E1-1;Q9Y4E1;J3KP36;Q9Y4E1-3;Q9Y4E1-5;Q641Q2;F8W7U3;Q641Q2-2;A0A087WYF6;B1AP61											S	1	893;893;883;891;893;835;836;818;893;805;893;818;107	SQPLVQEK	LFGDDEDDDLFSSAKSQPLVQEKKRVVKKDH	S(1)QPLVQEK	1	147.115	0	0.00638416	57.96	1										1	0.00638416	57.96	1	0.0116757	48.794				1	0.0142107	47.198
294	185;5755	FAM21C;FAM21A	WASH complex subunit FAM21C;WASH complex subunit FAM21A	A0A0A0MR88;A0A096LPC5;Q9Y4E1-2;Q9Y4E1-1;Q9Y4E1;J3KP36;Q9Y4E1-3;Q9Y4E1-6;Q9Y4E1-5;Q641Q2;F8W7U3;Q641Q2-2;E7ESD2;A0A087WYF6	A0A0A0MR88;A0A096LPC5;Q9Y4E1-2;Q9Y4E1-1;Q9Y4E1;J3KP36;Q9Y4E1-3;Q9Y4E1-6;Q9Y4E1-5;Q641Q2;F8W7U3;Q641Q2-2;E7ESD2;A0A087WYF6;B1AP61											S	1	802;802;792;800;802;744;745;802;727;802;714;802;802;727;16	TVLSLFDEEEDK, TVLSLFDEEEDKMEDQNIIQAPQK	SPWDKGTKPRTKTVLSLFDEEEDKMEDQNII	TVLS(1)LFDEEEDK	4	147.115	0	7.82e-155	294.37	1							1	7.82e-155	294.37	1	4.72e-64	293.13	1	1.85e-16	189.3	0.999996	4.86e-44	258				1
295	185;5755	FAM21C;FAM21A	WASH complex subunit FAM21C;WASH complex subunit FAM21A	A0A0A0MR88;A0A096LPC5;Q9Y4E1-2;Q9Y4E1-1;Q9Y4E1;J3KP36;Q9Y4E1-3;Q9Y4E1-6;Q9Y4E1-5;Q641Q2;F8W7U3;Q641Q2-2;E7ESD2;A0A087WYF6	A0A0A0MR88;A0A096LPC5;Q9Y4E1-2;Q9Y4E1-1;Q9Y4E1;J3KP36;Q9Y4E1-3;Q9Y4E1-6;Q9Y4E1-5;Q641Q2;F8W7U3;Q641Q2-2;E7ESD2;A0A087WYF6											S	1	478;478;470;478;478;422;423;478;454;478;390;478;478;454	VQSTADIFGDEEGDLFK	FSAPHSKPSKTGKVQSTADIFGDEEGDLFKE	VQS(0.985)T(0.015)ADIFGDEEGDLFK	3	147.115	0	3.85e-05	139.11	0.985051							0.985051	3.85e-05	139.11							0.914306	4.69e-05	136.68
297	188	PHF20L1	PHD finger protein 20-like protein 1	A0A0A0MQS0;F8W9L8;A8MW92;A8MW92-4;A8MW92-2	A0A0A0MQS0;F8W9L8;A8MW92;A8MW92-4											S	1	407;408;433;433	VSSPSPATDGK	LATLPMPDDSVEKVSSPSPATDGKVFSISSQ	VS(0.132)S(0.868)PSPATDGK	3	112.26	0	0.00329743	99.5	0.868376	0.741324	0.0289297	74.392	0.868376	0.00329743	99.5													0.771712	0.0498508	66.538
299	189	CLASRP	CLK4-associating serine/arginine rich protein	F5H0Q6;A0A0A0MQS2;Q8N2M8;Q8N2M8-4;Q8N2M8-3	F5H0Q6;A0A0A0MQS2;Q8N2M8;Q8N2M8-4;Q8N2M8-3											S	1	285;285;285;223;285	KISPPSYAR	QRREFREKRLRGRKISPPSYARRDSPTYDPY	KIS(1)PPSYAR	3	74.824	0	8.12e-05	101.39	0.999971	0.999971	8.12e-05	101.39	0.999549	0.000107887	96.82	0.999602	0.000131416	92.792	0.996763	0.000364118	75.849	0.999472	0.000278071	80.17	0.998893	0.0087981	62.528	0.999919	0.000207112	85.522	0.994955
300	189	CLASRP	CLK4-associating serine/arginine rich protein	F5H0Q6;A0A0A0MQS2;Q8N2M8;Q8N2M8-4;Q8N2M8-3	F5H0Q6;A0A0A0MQS2;Q8N2M8;Q8N2M8-4;Q8N2M8-3											S	1	547;547;547;485;547	LTRPAASPAVGEK	PSPSPAREKLTRPAASPAVGEKLKKTEPAAG	LTRPAAS(1)PAVGEK	7	74.824	0	2.93e-10	162.61	0.999999	0.999049	0.000267728	103.01	0.999999	2.93e-10	162.61	0.999918	2.89e-05	124.68	0.997888	3.91e-06	130.87	0.999998	1.99e-07	143.43	0.999982	1.15e-05	128.99	0.999208	0.000338146	99.055	0.999995
301	189	CLASRP	CLK4-associating serine/arginine rich protein	F5H0Q6;A0A0A0MQS2;Q8N2M8;Q8N2M8-4;Q8N2M8-3	F5H0Q6;A0A0A0MQS2;Q8N2M8;Q8N2M8-4;K7EP11											S	3	626;645;645;583;102	QYSRQSRSPSPR	REKEREEWERQYSRQSRSPSPRYSREYSSSR	QYS(0.002)RQS(0.999)RS(0.999)PS(1)PR	6	74.824	0	2.24e-05	128.73	0.998974							0.974895	0.00206125	88.768										0.998974	2.24e-05	128.73
302	189	CLASRP	CLK4-associating serine/arginine rich protein	F5H0Q6;A0A0A0MQS2;Q8N2M8;Q8N2M8-4;Q8N2M8-3	F5H0Q6;A0A0A0MQS2;Q8N2M8;Q8N2M8-4;K7EP11											S	3	628;647;647;585;104	QYSRQSRSPSPR	KEREEWERQYSRQSRSPSPRYSREYSSSRRR	QYS(0.002)RQS(0.999)RS(0.999)PS(1)PR	8	74.824	0	2.24e-05	128.73	0.999394							0.988911	0.00206125	88.768										0.999394	2.24e-05	128.73
303	189	CLASRP	CLK4-associating serine/arginine rich protein	F5H0Q6;A0A0A0MQS2;Q8N2M8;Q8N2M8-4;Q8N2M8-3	F5H0Q6;A0A0A0MQS2;Q8N2M8;Q8N2M8-4;K7EP11											S	3	630;649;649;587;106	QYSRQSRSPSPR	REEWERQYSRQSRSPSPRYSREYSSSRRRSR	QYS(0.002)RQS(0.999)RS(0.999)PS(1)PR	10	74.824	0	2.24e-05	128.73	1							0.999964	0.00206125	88.768										1	2.24e-05	128.73
304	189	CLASRP	CLK4-associating serine/arginine rich protein	F5H0Q6;A0A0A0MQS2;Q8N2M8;Q8N2M8-4;Q8N2M8-3	F5H0Q6;A0A0A0MQS2;Q8N2M8;Q8N2M8-4;Q8N2M8-3											S	1	294;294;294;232;294	RDSPTYDPYK	LRGRKISPPSYARRDSPTYDPYKRSPSESSS	RDS(0.997)PT(0.003)YDPYK	3	74.824	0	0.00269603	93.011	0.9965							0.9965	0.00269603	93.011
305	189	CLASRP	CLK4-associating serine/arginine rich protein	F5H0Q6;A0A0A0MQS2;Q8N2M8;Q8N2M8-4;Q8N2M8-3	F5H0Q6;A0A0A0MQS2;Q8N2M8;Q8N2M8-4;Q8N2M8-3											S	1	501;501;501;439;501	SSWSLSPSR	LRHHSSSRSRSSWSLSPSRSRSLTRSRSHSP	SSWSLS(1)PSR	6	74.824	0	1.7e-07	196.44	0.999779	0.999779	2.87e-07	192.5	0.999739	4.68e-07	174.77	0.989473	1.49e-06	156.58	0.992311	8.44e-06	123.62	0.935058	5.51e-07	166.69	0.999762	1.7e-07	196.44	0.995767	2.75e-06	152.7	0.994295
307	193	SETD1B	Histone-lysine N-methyltransferase;Histone-lysine N-methyltransferase SETD1B	A0A0A0MQV9;Q9UPS6-2;Q9UPS6	A0A0A0MQV9;Q9UPS6-2;Q9UPS6											S	1	1094;1094;1137	DEGDSDEEETVSIVTSK	EDTALSEASEKDEGDSDEEETVSIVTSKAEA	DEGDS(1)DEEETVSIVTSK	5	208.77	0	9.92e-132	317.6	1										1	1.15e-42	272.4				1	9.92e-132	317.6
308	193	SETD1B	Histone-lysine N-methyltransferase;Histone-lysine N-methyltransferase SETD1B	A0A0A0MQV9;Q9UPS6-2;Q9UPS6	A0A0A0MQV9;Q9UPS6-2;Q9UPS6											S	1	398;398;398	SAFSPYQTPVAHFPPPPEEPTATAAFGAR	PPAQATPAPGFKSAFSPYQTPVAHFPPPPEE	S(0.059)AFS(0.875)PY(0.065)QT(0.001)PVAHFPPPPEEPTATAAFGAR	4	208.77	0	7.47e-08	90.3	0.874621				0.874621	7.47e-08	90.3	0.656953	0.000166981	59.37
312	194	KSR1	Kinase suppressor of Ras 1	A8MY87;A0A2R8Y4X0;A0A0A0MQW1;A0A2R8Y5H9;Q8IVT5-4;Q8IVT5-3;Q8IVT5-2;Q8IVT5	A8MY87;A0A2R8Y4X0;A0A0A0MQW1;A0A2R8Y5H9;Q8IVT5-4;Q8IVT5-3;Q8IVT5-2;Q8IVT5											S	1	282;448;492;547;432;432;547;569	ADVLEAHEAEAEEPEAGKSEAEDDEDEVDDLPSSR	LEAHEAEAEEPEAGKSEAEDDEDEVDDLPSS	ADVLEAHEAEAEEPEAGKS(1)EAEDDEDEVDDLPSSR	19	69.061	0	2.25e-66	208.03	1										1	2.25e-66	208.03
313	194	KSR1	Kinase suppressor of Ras 1	A8MY87;A0A2R8Y4X0;A0A0A0MQW1;A0A2R8Y5H9;Q8IVT5-4;Q8IVT5-3;Q8IVT5-2;Q8IVT5	A8MY87;A0A2R8Y4X0;A0A0A0MQW1;A0A2R8Y5H9;Q8IVT5-4;Q8IVT5-3;Q8IVT5-2;Q8IVT5											S	1	69;249;257;334;197;197;334;334	FDLSHGSPQMVR	RIDDVSSMRFDLSHGSPQMVRRDIGLSVTHR	FDLS(0.002)HGS(0.998)PQMVR	7	69.061	0	0.000182944	78.69	0.997586	0.997586	0.000182944	78.69										0.966515	0.00524945	51.695	0.988931	0.0163312	66.436
314	197	CCDC14	Coiled-coil domain-containing protein 14	A0A0A0MR27;J3QT39;Q49A88-2;Q49A88-3;Q49A88-5;Q49A88-6;Q49A88	A0A0A0MR27;J3QT39;Q49A88-2;Q49A88-3;Q49A88-5;Q49A88-6;Q49A88;C9JU82											S	1	709;750;598;638;639;757;798;296	RLSPQPQIR	ARSTPEKKSPLSKRLSPQPQIRAATTQLVSN	RLS(1)PQPQIR	3	95.823	0.0059745	9.57e-05	98.898	1	1	0.000248281	82.417	1	0.0222659	73.781	1	9.57e-05	98.898				1	0.00116915	67.999				1	0.0562913	62.466	1
317	199	ZNF446	Zinc finger protein 446	A0A0A0MR84;M0R202;A0A0B4J2G2;Q9NWS9-2;Q9NWS9	A0A0A0MR84;M0R202;A0A0B4J2G2;Q9NWS9-2;Q9NWS9											S	1	137;137;137;137;137	TEEPLGSPHPSGTVESPGEGPQDTR	QEVLPAAQKTEEPLGSPHPSGTVESPGEGPQ	TEEPLGS(1)PHPSGTVESPGEGPQDTR	7	36.309	0	3.1e-43	186.43	1	0.999931	8.87e-21	141.13	0.999664	1.7e-06	107.04				0.999729	2.09e-06	91.603				0.999993	2.6e-33	164.7	1	3.1e-43	186.43	0.999996
318	201	STIL	SCL-interrupting locus protein	Q5T0C7;A0A0A0MR87;E9PSF2;Q15468;Q15468-2	Q5T0C7;A0A0A0MR87;E9PSF2;Q15468;Q15468-2											S	1	348;348;395;395;395	MPIHDHDSGVEDEDFSPRPIPSPHPVSQK	SQKLSSGKMPIHDHDSGVEDEDFSPRPIPSP	MPIHDHDS(1)GVEDEDFSPRPIPSPHPVSQK	8	102.23	0.00048002	5.71e-07	94.992	0.999769																0.999769	5.71e-07	94.992
319	202;7020	MADD	MAP kinase-activating death domain protein	A0A0A0MRB5;Q8WXG6-3;Q8WXG6-2;Q8WXG6-6;Q8WXG6-8;Q8WXG6-5;Q8WXG6-4	A0A0A0MRB5;Q8WXG6-3;Q8WXG6-2;Q8WXG6-6;Q8WXG6-8;Q8WXG6-5;Q8WXG6-4;F8W8U2;Q8WXG6-7;Q8WXG6											S	1	1201;1200;1221;1158;1154;1158;1178;49;1239;1239	GTLSDSEIETNSATSTIFGK	GGEGSVHLASSRGTLSDSEIETNSATSTIFG	GTLS(1)DSEIETNSATSTIFGK	4	176.55	0	4.03e-194	353.05	0.999832							0.999832	4.03e-194	348.04	0.657371	0.000128453	101.05	0.999783	1.08e-144	353.05
320	202;7020	MADD	MAP kinase-activating death domain protein	A0A0A0MRB5;Q8WXG6-3;Q8WXG6-2;Q8WXG6-6;Q8WXG6-8;Q8WXG6-5;Q8WXG6-4	A0A0A0MRB5;Q8WXG6-3;Q8WXG6-2;Q8WXG6-6;Q8WXG6-8;Q8WXG6-5;Q8WXG6-4;Q8WXG6-7;Q8WXG6											S	1	1039;1039;1059;996;996;996;1016;1059;1059	KRSPTESVNTPVGK	AQTHYYSKEPDKRKRSPTESVNTPVGKDPGL	KRS(0.992)PT(0.008)ESVNTPVGK	3	176.55	0	3.71e-11	155.88	0.99165	0.945748	0.000472469	79.565				0.98877	3.71e-11	155.88	0.976744	0.000945712	103.79				0.899158	0.00833929	75.334	0.99165	5.58e-06	124.63	0.943297
321	202;7020	MADD	MAP kinase-activating death domain protein	A0A0A0MRB5;Q8WXG6-3;Q8WXG6-2;Q8WXG6-6;Q8WXG6-8;Q8WXG6-5;Q8WXG6-4	A0A0A0MRB5;Q8WXG6-3;Q8WXG6-2;Q8WXG6-6;Q8WXG6-8;Q8WXG6-5;Q8WXG6-4;F8W8U2;Q8WXG6-7;Q8WXG6											S	1	1232;1231;1252;1189;1185;1189;1209;80;1270;1270	LAGSPIRTSEDVSQR	KAHSLKPSIKEKLAGSPIRTSEDVSQRVYLY	LAGS(1)PIRTSEDVSQR	4	176.55	0	1.53e-05	113.77	0.999904	0.998705	0.0105026	93.51				0.999396	1.53e-05	113.77							0.999904	1.55e-05	108.97				0.99427
322	202;7020	MADD	MAP kinase-activating death domain protein	A0A0A0MRB5;Q8WXG6-3;Q8WXG6-2;Q8WXG6-6;Q8WXG6-8;Q8WXG6-5;Q8WXG6-4	A0A0A0MRB5;Q8WXG6-3;Q8WXG6-2;Q8WXG6-6;Q8WXG6-8;Q8WXG6-5;Q8WXG6-4;Q8WXG6-7;Q8WXG6											S	1	901;901;921;858;858;858;878;921;921	SSVIKHSPTVK	NRRALVDQKSSVIKHSPTVKREPPSPQGRSS	SSVIKHS(0.982)PT(0.018)VK	7	176.55	0	0.000154492	79.466	0.982211							0.982211	0.000154492	79.466
323	203;3327	TCF3	Transcription factor E2-alpha	A0A0A0MRB7;P15923-2;X6REB3;K7ENH8	A0A0A0MRB7;P15923-2;X6REB3;K7ENH8;P15923;P15923-3											S	1	328;379;408;15;379;328	AGAPGALSPSYDGGLHGLQSK	AGTSQWPRAGAPGALSPSYDGGLHGLQSKIE	AGAPGALS(1)PSYDGGLHGLQSK	8	62.044	0	3.93e-194	340.46	0.999606	0.99787	2.22e-149	309.83	0.999606	7.95e-131	288.78	0.997687	1.02e-114	275.23	0.998772	4.02e-78	241.48	0.999585	1.63e-177	328.73	0.997116	3.93e-194	340.46	0.999275	8.98e-131	287.65	0.998133
327	203;3327	TCF3	Transcription factor E2-alpha	A0A0A0MRB7;P15923-2;X6REB3;K7ENH8	A0A0A0MRB7;P15923-2;X6REB3;P15923;P15923-3											S	1	308;359;388;359;308	ALASIYSPDHSSNNFSSSPSTPVGSPQGLAGTSQWPR	HSSNNFSSSPSTPVGSPQGLAGTSQWPRAGA	ALASIYSPDHSSNNFSSSPSTPVGS(1)PQGLAGTSQWPR	25	62.044	0	1.77e-58	203.34	0.999997							0.999911	1.3e-46	188.49							0.999997	1.77e-58	203.34
329	203	TCF3	Transcription factor E2-alpha	A0A0A0MRB7;P15923-2;X6REB3;K7ENH8	A0A0A0MRB7;P15923-2;K7ENH8;K7EMM4											S	1	479;530;193;99	ARTSSTDEVLSLEEK, TSSTDEVLSLEEK	EEEKKELKAPRARTSSTDEVLSLEEKDLRDR	TSS(1)TDEVLSLEEK	3	62.044	0	1.52e-84	308.74	0.999989	0.804456	3.09e-22	179.07	0.883581	3.12e-27	195.55	0.999989	1.52e-84	308.74	0.995516	3e-23	201.06	0.999973	3.19e-61	273.08	0.999885	3.04e-84	306.21				0.966203
332	205	GPALPP1	GPALPP motifs-containing protein 1	A0A0A0MRI1;Q8IXQ4;Q8IXQ4-2;Q8IXQ4-3	A0A0A0MRI1;Q8IXQ4											S	2	138;140	GRDDPGQQETDSSEDEDIIGPMPAK	KSDKGRDDPGQQETDSSEDEDIIGPMPAKGP	GRDDPGQQET(0.011)DS(0.989)S(1)EDEDIIGPMPAK	12	37.971	0	1.49e-17	173.68	0.989294																0.989294	1.49e-17	173.68
333	205	GPALPP1	GPALPP motifs-containing protein 1	A0A0A0MRI1;Q8IXQ4;Q8IXQ4-2;Q8IXQ4-3	A0A0A0MRI1;Q8IXQ4											S	1;2	139;141	GRDDPGQQETDSSEDEDIIGPMPAK	SDKGRDDPGQQETDSSEDEDIIGPMPAKGPV	GRDDPGQQET(0.011)DS(0.989)S(1)EDEDIIGPMPAK	13	37.971	0	3.29e-64	205.07	0.999672										0.898406	3.29e-64	205.07				0.999672	1.49e-17	173.68
334	205	GPALPP1	GPALPP motifs-containing protein 1	A0A0A0MRI1;Q8IXQ4;Q8IXQ4-2;Q8IXQ4-3	A0A0A0MRI1;Q8IXQ4;Q8IXQ4-4											S	1	103;105;105	KQDDSPPRPIIGPALPPGFIK, QDDSPPRPIIGPALPPGFIK	FFGPALPPGFKKQDDSPPRPIIGPALPPGFI	QDDS(1)PPRPIIGPALPPGFIK	4	37.971	0	5.44e-88	252.84	1	1	2.38e-43	195.71	1	5.44e-88	252.84	1	1.72e-76	232.87	1	5.28e-19	149.07	1	6.09e-35	177.69	1	3.18e-35	177.12	1	5.16e-10	124.81	1
336	207	CDC42BPA	Non-specific serine/threonine protein kinase;Serine/threonine-protein kinase MRCK alpha	A0A0A0MRJ0;Q5VT25-4;Q5VT25-5;Q5VT25;Q5VT25-2;Q5VT25-6;Q5VT25-3;H0Y5V1;A0A0A0MRJ1;H0Y7V8	A0A0A0MRJ0;Q5VT25-4;Q5VT25-5;Q5VT25;Q5VT25-2;Q5VT25-6;Q5VT25-3;H0Y5V1;A0A0A0MRJ1;H0Y7V8											S	1	1596;1588;1616;1629;1651;1678;1535;945;915;881	SMSASSGLSAR	IPSITKSRPEPGRSMSASSGLSARSSAQNGS	SMS(1)ASSGLSAR	3	193.63	0	2.58e-06	122.42	0.999829																0.999829	2.58e-06	122.42
337	210;621	ABLIM1	Actin-binding LIM protein 1	A0A0A0MRL6;F8W8M4;J3QSX6;A0A494C1P1;A0A494C1G0;A0A3B3IS55;O14639-2;O14639;O14639-3;O14639-4	A0A0A0MRL6;F8W8M4;J3QSX6;A0A3B3IS55;O14639-2;O14639;O14639-3;O14639-4											S	1	674;646;329;762;646;706;355;329	GVSMPNMLEPK, MDRGVSMPNMLEPK	LPDGHMPAMRMDRGVSMPNMLEPKIFPYEML	MDRGVS(1)MPNMLEPK	6	89.2265	0.0008721	7.51e-12	185.95	1	1	7.51e-12	185.95	1	2.34e-06	153	1	6.46e-11	179.41	1	1.91e-05	119.96	1	3.32e-06	150.22	1	7.76e-11	177.93	1	1.28e-06	153.7	1
338	210;621	ABLIM1	Actin-binding LIM protein 1	A0A0A0MRL6;F8W8M4;J3QSX6;A0A494C1P1;A0A494C1G0;A0A3B3IS55;O14639-2;O14639;O14639-3;O14639-4	A0A0A0MRL6;F8W8M4;J3QSX6;A0A494C1P1;A0A494C1G0;H0Y7N6;F6XFR5;A0A3B3IS55;O14639-2;O14639;O14639-3;O14639-4											S	1;2	394;366;84;274;350;91;110;442;366;426;110;84	QSLGESPR, QSLGESPRTLSPTPSAEGYQDVR	TSGYDDKQERQSLGESPRTLSPTPSAEGYQD	QSLGES(1)PR	6	89.2265	0.0008721	7.05e-06	115.05	0.999998	0.995672	0.000971948	87.155				0.990534	7.05e-06	81.803				0.999998	0.0144604	82.278				0.999694	1.04e-05	115.05
339	210;621	ABLIM1	Actin-binding LIM protein 1	A0A0A0MRL6;F8W8M4;J3QSX6;A0A494C1P1;A0A494C1G0;A0A3B3IS55;O14639-2;O14639;O14639-3;O14639-4	A0A0A0MRL6;F8W8M4;J3QSX6;A0A494C1P1;A0A494C1G0;H0Y7N6;F6XFR5;A0A3B3IS55;O14639-2;O14639;O14639-3;O14639-4											S	1;2	399;371;89;279;355;96;115;447;371;431;115;89	QSLGESPRTLSPTPSAEGYQDVR, TLSPTPSAEGYQDVR, TLSPTPSAEGYQDVRDR	DKQERQSLGESPRTLSPTPSAEGYQDVRDRM	TLS(1)PTPSAEGYQDVR	3	89.2265	0.0008721	2.38e-163	340.9	0.999994	0.999909	2.71e-51	235.71	0.99998	5.09e-52	240.92	0.999988	8.73e-63	251.05	0.999994	2.14e-74	263.75	0.999993	3.74e-42	226.24	0.999866	2.38e-163	340.9	0.999966	4.46e-42	225.85	0.999724
340	210;621	ABLIM1	Actin-binding LIM protein 1	A0A0A0MRL6;F8W8M4;J3QSX6;A0A494C1P1;A0A494C1G0;A0A3B3IS55;O14639-2;O14639;O14639-3;O14639-4	A0A0A0MRL6;F8W8M4;J3QSX6;A0A494C1P1;A0A494C1G0;H0Y7N6;F6XFR5;A0A3B3IS55;O14639-2;O14639;O14639-3;O14639-4											S	1	403;375;93;283;359;100;119;451;375;435;119;93	TLSPTPSAEGYQDVR	RQSLGESPRTLSPTPSAEGYQDVRDRMIHRS	TLSPT(0.004)PS(0.996)AEGYQDVR	7	89.2265	0.0008721	9.99e-05	139.29	0.995965	0.929992	9.99e-05	89.502				0.987104	0.000159909	114.52	0.983083	0.00156256	110.6	0.995965	0.000340001	139.29	0			0.913113	0.000829627	123.76
341	210;621	ABLIM1	Actin-binding LIM protein 1	A0A0A0MRL6;F8W8M4;J3QSX6;A0A494C1P1;A0A494C1G0;A0A3B3IS55;O14639-2;O14639;O14639-3;O14639-4	A0A0A0MRL6;F8W8M4;J3QSX6;A0A494C1P1;A0A494C1G0;H0Y7N6;F6XFR5;A0A3B3IS55;O14639-2;O14639;O14639-3;O14639-4											S	1	420;392;110;300;376;117;136;468;392;452;136;110	STSQGSINSPVYSR	EGYQDVRDRMIHRSTSQGSINSPVYSRHSYT	STS(1)QGSINSPVYSR	3	89.2265	0.0008721	2.77e-180	371.87	0.999995	0.999858	7.35e-82	293.77	0.999849	1.68e-93	301.04				0.999995	2.77e-180	371.87							0.9987	5.61e-95	310.93	0.999591
342	210;621	ABLIM1	Actin-binding LIM protein 1	A0A0A0MRL6;F8W8M4;J3QSX6;A0A494C1P1;A0A494C1G0;A0A3B3IS55;O14639-2;O14639;O14639-3;O14639-4	A0A0A0MRL6;F8W8M4;J3QSX6;A0A494C1P1;A0A494C1G0;H0Y7N6;F6XFR5;A0A3B3IS55;O14639-2;O14639;O14639-3;O14639-4											S	1	426;398;116;306;382;123;142;474;398;458;142;116	STSQGSINSPVYSR	RDRMIHRSTSQGSINSPVYSRHSYTPTTSRS	STSQGSINS(1)PVYSR	9	89.2265	0.0008721	2.35e-140	344.18	0.999999							0.999999	2.35e-140	344.18
343	210;621	ABLIM1	Actin-binding LIM protein 1	A0A0A0MRL6;F8W8M4;J3QSX6;A0A494C1P1;A0A494C1G0;A0A3B3IS55;O14639-2;O14639;O14639-3;O14639-4	A0A0A0MRL6;F8W8M4;J3QSX6;A0A3B3IS55;O14639-2;O14639;O14639-3;O14639-4											S	1	623;595;278;711;595;655;304;278	TASLPGYGR	SPINSASHIPSSKTASLPGYGRNGLHRPVST	T(0.011)AS(0.989)LPGYGR	3	89.2265	0.0008721	6.04e-07	162.64	0.989106	0.978209	4.69e-06	133.83	0.951132	9.48e-06	121.5	0.974936	5.12e-06	130.41	0.72881	0.000160566	89.827	0.989106	6.5e-05	105.35	0.901001	6.04e-07	162.64	0.811723	6.15e-05	106.16
344	210;621	ABLIM1	Actin-binding LIM protein 1	A0A0A0MRL6;F8W8M4;J3QSX6;A0A494C1P1;A0A494C1G0;A0A3B3IS55;O14639-2;O14639;O14639-3;O14639-4	A0A0A0MRL6;F8W8M4;A0A494C1P1;A0A494C1G0;H0Y7N6;F6XFR5;A0A3B3IS55;O14639-2;O14639;O14639-3											S	1	320;292;200;276;17;36;368;292;352;36	TSSESIYSRPGSSIPGSPGHTIYAK	CLVNFNKNPRQPTRTSSESIYSRPGSSIPGS;IRRTGRSPSLQPTRTSSESIYSRPGSSIPGS	T(0.068)S(0.892)S(0.039)ESIYSRPGSSIPGSPGHTIYAK	2	89.2265	0.0008721	1.59e-20	138.55	0.892015	0.354898	0.0237225	46.785													0.892015	1.59e-20	138.55
345	210;621	ABLIM1	Actin-binding LIM protein 1	A0A0A0MRL6;F8W8M4;J3QSX6;A0A494C1P1;A0A494C1G0;A0A3B3IS55;O14639-2;O14639;O14639-3;O14639-4	A0A0A0MRL6;F8W8M4;A0A494C1P1;A0A494C1G0;H0Y7N6;F6XFR5;A0A3B3IS55;O14639-2;O14639;O14639-3											S	1	321;293;201;277;18;37;369;293;353;37	TSSESIYSRPGSSIPGSPGHTIYAK	LVNFNKNPRQPTRTSSESIYSRPGSSIPGSP;RRTGRSPSLQPTRTSSESIYSRPGSSIPGSP	TS(0.005)S(0.995)ESIYSRPGSSIPGSPGHTIYAK	3	89.2265	0.0008721	7.35e-18	171.99	0.994676							0.994676	7.35e-18	171.99							0			0.456998	7.91e-05	91.615
346	210;621	ABLIM1	Actin-binding LIM protein 1	A0A0A0MRL6;F8W8M4;J3QSX6;A0A494C1P1;A0A494C1G0;A0A3B3IS55;O14639-2;O14639;O14639-3;O14639-4	A0A0A0MRL6;F8W8M4;A0A494C1P1;A0A494C1G0;H0Y7N6;F6XFR5;A0A3B3IS55;O14639-2;O14639;O14639-3											S	1	335;307;215;291;32;51;383;307;367;51	TSSESIYSRPGSSIPGSPGHTIYAK	SSESIYSRPGSSIPGSPGHTIYAKVDNEILD	TSSESIYSRPGSSIPGS(1)PGHTIYAK	17	89.2265	0.0008721	1.38e-154	287.2	0.999975				0.999939	1.38e-154	287.2				0.999975	4.21e-52	189.7				0.986665	0.000210698	82.492				0.999831
347	213	ZNF691	Zinc finger protein 691	A0A0A0MRR1;Q5VV50;Q5VV52-3;Q5VV52;Q5VV51	A0A0A0MRR1;Q5VV50;Q5VV52-3;Q5VV52;Q5VV51											S	1	39;30;8;39;39	EQSPEPHLPEEGEGGK, EQSPEPHLPEEGEGGKPWR	PLSSEGSEMGSEKEQSPEPHLPEEGEGGKPW	EQS(1)PEPHLPEEGEGGKPWR	3	33.708	0	1.12e-05	110.44	1	1	1.12e-05	110.44				1	3.78e-05	83.039				1	0.000658305	86.791	1	0.0001114	82.593	1	0.000165527	107.17	1
348	215	SNRPC	U1 small nuclear ribonucleoprotein C	P09234;A0A0A0MRR7	P09234;A0A0A0MRR7											S	1	17;38	FYCDYCDTYLTHDSPSVRK	PKFYCDYCDTYLTHDSPSVRKTHCSGRKHKE	FYCDYCDTYLT(0.005)HDS(0.86)PS(0.135)VRK	14	17.394	0	3.3e-06	136.34	0.859757	0.859757	3.3e-06	136.34													0.742393	0.000102872	109.42
349	216;6268;6270	USP48	Ubiquitin carboxyl-terminal hydrolase 48	Q86UV5;Q86UV5-2;Q86UV5-3	A0A0A0MRS6;Q86UV5-5;Q86UV5;Q86UV5-2;Q86UV5-6;Q86UV5-8											S	1;2	424;424;886;886;11;898	DSAPELNVSSSETEEDK	DNKKVMKDSAPELNVSSSETEEDKEEAKPDG	DSAPELNVS(1)S(0.116)S(0.799)ET(0.085)EEDK	9	119.03	0	6.9e-84	269.59	0.999865																0.999865	6.9e-84	269.59				0.601321
350	216;6268;6270	USP48	Ubiquitin carboxyl-terminal hydrolase 48	Q86UV5;Q86UV5-2;Q86UV5-3	A0A0A0MRS6;Q86UV5-5;Q86UV5;Q86UV5-2;Q86UV5-6;Q86UV5-8											S	2	425;425;887;887;12;899	DSAPELNVSSSETEEDK	NKKVMKDSAPELNVSSSETEEDKEEAKPDGE	DSAPELNVS(0.998)S(0.876)S(0.113)ET(0.014)EEDK	10	119.03	0	2.68e-06	157.11	0.875527																0.875527	2.68e-06	157.11
351	216;6268;6270	USP48	Ubiquitin carboxyl-terminal hydrolase 48	Q86UV5;Q86UV5-2;Q86UV5-3	A0A0A0MRS6;Q86UV5-5;Q86UV5;Q86UV5-2;Q86UV5-6;Q86UV5-8											S	1;2	426;426;888;888;13;900	DSAPELNVSSSETEEDK	KKVMKDSAPELNVSSSETEEDKEEAKPDGEK	DSAPELNVS(0.994)S(0.126)S(0.85)ET(0.029)EEDK	11	119.03	0	4.9e-164	344.35	0.850445																0.850445	4.9e-164	344.35
354	217	ANKS6	Ankyrin repeat and SAM domain-containing protein 6	A0A0A0MRS7;Q68DC2;Q68DC2-4;H7C163	A0A0A0MRS7;Q68DC2;Q68DC2-4;H7C163											S	1	433;734;735;204	STSPTLTPSPSPK	SKRPPSGTSTTSKSTSPTLTPSPSPKGHTAE	STS(1)PTLTPSPSPK	3	62.304	0	7.36e-34	227.56	0.999993	0.998027	5.22e-11	166.62	0.999938	5.73e-25	205.72	0.999993	8.83e-16	227.56	0.998984	2.68e-07	136.3	0.99959	3.98e-14	182.33	0.998972	7.36e-34	226.59	0.999807	1.01e-10	160.69	0.999876
355	218	ABI1	Abl interactor 1	A0A0A0MRT6;Q8IZP0-2;Q8IZP0-4;Q8IZP0-6;B6VEX4;Q8IZP0-10;Q8IZP0-8;Q8IZP0-7;Q8IZP0;Q8IZP0-11	A0A0A0MRT6;Q8IZP0-2;Q8IZP0-4;Q8IZP0-6											S	1	262;262;267;267	ENSGSSSIGIPIAVPTPSPPTIGPAPGSAPGSQYGTMTR	SGSSSIGIPIAVPTPSPPTIGPAPGSAPGSQ	ENSGSSSIGIPIAVPT(0.015)PS(0.853)PPT(0.133)IGPAPGSAPGSQYGTMTR	18	51.769	0.0015123	0.00010192	93.671	0.852524																0.852524	0.00010192	93.671
357	218;6501;6502	ABI1	Abl interactor 1	A0A0A0MRT6;Q8IZP0-2;Q8IZP0-4;Q8IZP0-6;B6VEX4;Q8IZP0-10;Q8IZP0-8;Q8IZP0-7;Q8IZP0;Q8IZP0-11;Q8IZP0-3;Q8IZP0-5;Q8IZP0-9	A0A0A0MRT6;Q8IZP0-2;Q8IZP0-4;Q8IZP0-6;B6VEX4;Q8IZP0-10;Q8IZP0-8;Q8IZP0-7;Q8IZP0;Q8IZP0-11;Q8IZP0-12;Q8IZP0-3;Q8IZP0-5;Q8IZP0-9											S	1;2	226;226;231;231;231;226;231;231;231;167;248;231;226;231	LGSQHSPGRTASLNQRPR, TASLNQRPR	SPARLGSQHSPGRTASLNQRPRTHSGSSGGS	TAS(1)LNQRPR	3	50.5725	0.00075615	0.00020826	106.4	0.999998	0.999971	0.000688262	87.066	0.999823	0.000697393	86.879	0.999966	0.000366899	98.257	0.999921	0.00210226	73.841	0.999998	0.000509043	91.658	0.999892	0.000630834	88.24	0.999983	0.00020826	106.4
359	218;6501;6502	ABI1	Abl interactor 1	A0A0A0MRT6;Q8IZP0-2;Q8IZP0-4;Q8IZP0-6;B6VEX4;Q8IZP0-10;Q8IZP0-8;Q8IZP0-7;Q8IZP0;Q8IZP0-11;Q8IZP0-3;Q8IZP0-5;Q8IZP0-9	A0A0A0MRT6;Q8IZP0-2;Q8IZP0-4;Q8IZP0-6;B6VEX4;Q8IZP0-10;Q8IZP0-8;Q8IZP0-7;Q8IZP0;Q8IZP0-11;Q8IZP0-12;Q8IZP0-3;Q8IZP0-5;Q8IZP0-9											S	1;2	178;178;183;183;183;178;183;183;183;119;200;183;178;183	TNPPTQKPPSPPMSGR, TNPPTQKPPSPPMSGRGTLGR	TGTLSRTNPPTQKPPSPPMSGRGTLGRNTPY	TNPPTQKPPS(1)PPMSGR	10	50.5725	0.00075615	8.32e-34	214.66	0.999998	0.999978	9.35e-13	158.45	0.999918	8.32e-34	205.15	0.999204	1.13e-11	150.7	0.999985	8.54e-23	175.8	0.999737	6.35e-12	154.39	0.999899	1.2e-33	214.66	0.998968	5.52e-08	128.59	0.999998
360	219	MPP2	MAGUK p55 subfamily member 2	Q14168-4;A0A0A0MRU0;Q14168;Q14168-3;Q14168-2;Q14168-6;A0A0C4DH75;D3DX49;B4DZ84;A0A0D9SFF8;D3DX48;Q14168-5	Q14168-4;A0A0A0MRU0;Q14168;Q14168-3;Q14168-2;Q14168-6;A0A0C4DH75;D3DX49;B4DZ84;A0A0D9SFF8;D3DX48;E5RJK0;E5RI32;E5RI47;E5RIU3;A0A087WVY2											S	2	166;138;145;138;121;110;166;145;110;142;121;110;121;104;121;110	TYETPPPSPGLDPTFSNQPVPPDAVR	THDSVASKTYETPPPSPGLDPTFSNQPVPPD	T(0.383)Y(0.362)ET(0.49)PPPS(0.76)PGLDPT(0.002)FS(0.002)NQPVPPDAVR	8	66.802	0.0014025	0.00104243	63.013	0.759731																0.759731	0.00104243	63.013
361	221	RGL3	Ral guanine nucleotide dissociation stimulator-like 3	A0A0A0MRX4;Q3MIN7;Q3MIN7-2	A0A0A0MRX4;Q3MIN7;Q3MIN7-2											S	1	569;569;575	DAPAGSPPASPGPQGPSTK, SRDAPAGSPPASPGPQGPSTK	GSPPSSPRSRDAPAGSPPASPGPQGPSTKLP	DAPAGS(1)PPASPGPQGPSTK	6	78.119	0	2.02e-10	188.1	1							0.979026	0.000516747	81.97	0.935571	3.99e-05	71.296				1	2.02e-10	188.1	0.964401	5.59e-05	68.45	0.982569
362	221	RGL3	Ral guanine nucleotide dissociation stimulator-like 3	A0A0A0MRX4;Q3MIN7;Q3MIN7-2	A0A0A0MRX4;Q3MIN7;Q3MIN7-2											S	1	508;508;508	VIEPPAASCPSSPR	EQSYRLSRVIEPPAASCPSSPRIRRRISLTK	VIEPPAAS(0.946)CPS(0.027)S(0.027)PR	8	78.119	0	0.000146058	176.23	0.945795																0.945795	0.000146058	176.23
365	222	ZMYND11	Zinc finger MYND domain-containing protein 11	A0A0A0MRY2;B0QZE2;B7Z2J6;E7ENI9;J3QKD2;Q15326-4;Q15326-5;Q15326-2;Q15326-6;Q15326-3;Q15326	A0A0A0MRY2;B0QZE2;B7Z2J6;E7ENI9;J3QKD2;Q15326-4;Q15326-5;Q15326-2;Q15326-6;Q15326-3;Q15326											S	1	324;364;389;413;427;390;359;390;443;444;444	KLSASSPR	QPIEKVSVSTQTKKLSASSPRMLHRSTQTTN	KLS(0.799)AS(0.176)S(0.025)PR	3	56.527	0.0001243	0.00451876	60.641	0.799147																						0.799147
366	223	UNKL	Putative E3 ubiquitin-protein ligase UNKL	A0A0A0MRZ1;E9PDK2;Q9H9P5	A0A0A0MRZ1;E9PDK2;Q9H9P5;Q9H9P5-5;Q9H9P5-6											S	1	15;15;15;15;15	AAAAALSGSPPQTEKPTHYR	_MPSVSKAAAAALSGSPPQTEKPTHYRYLKE	AAAAALS(0.001)GS(0.999)PPQTEKPTHYR	9	74.231	0	3.37e-64	223.85	0.999434	0.9982	3.24e-19	152.95	0.999121	5.67e-44	199.46	0.996099	7.31e-35	175.86	0.994172	5.56e-27	171.29	0.995631	4.6e-27	171.58	0.999434	3.37e-64	223.85	0.99194	2.75e-26	164.66	0.978208
367	224	ZNF300	Zinc finger protein 300		A0A0A0MS50;Q96RE9-4;Q96RE9;Q96RE9-2;Q96RE9-3											S	1	223;187;223;238;239	SSSQSEPNSNLEK	SRKKPDQSFGGGKSSSQSEPNSNLEKIHNGV	SS(0.012)S(0.987)QS(0.001)EPNS(0.001)NLEK	3			0.00458145	59.975	0.986887										0.986887	0.00458145	59.975
368	227	NDRG2	Protein NDRG2	G3V578;H0YJT9;A0A0A0MS87;Q9UN36-4;Q9UN36-2;Q9UN36-3;Q9UN36-6;Q9UN36;Q9UN36-5;G3V5L7;G3V5H8;G3V4S9	G3V578;H0YJT9;A0A0A0MS87;Q9UN36-4;Q9UN36-2;Q9UN36-3;Q9UN36-6;Q9UN36;Q9UN36-5											S	1	245;248;317;289;318;321;328;332;302	SRTASLTSAASVDGNR, TASLTSAASVDGNR	MASSCMTRLSRSRTASLTSAASVDGNRSRSR	TAS(1)LTSAASVDGNR	3	31.093	0	9.94e-31	250.05	0.999922	0.999922	0.000257338	165.86	0.999895	2.66e-28	202.8	0.991127	2.7e-06	116.51	0.999893	9.94e-31	250.05	0.998925	8.59e-15	164.65				0.999797	0.000176743	145.49	0.997698
369	228	MBD1	Methyl-CpG-binding domain protein 1	A0A0A0MS90;K7EPZ6;Q9UIS9-4;Q9UIS9-11;Q9UIS9-7;Q9UIS9-6;Q9UIS9-5;Q9UIS9-10;Q9UIS9;Q9UIS9-9;Q9UIS9-12	A0A0A0MS90;K7EPZ6;Q9UIS9-4;Q9UIS9-11;Q9UIS9-7;Q9UIS9-6;Q9UIS9-5;Q9UIS9-10;Q9UIS9;Q9UIS9-9;Q9UIS9-12											S	1	322;198;297;297;297;297;248;248;297;322;297	RRPGAQPLPPPPPSQSPEPTEPHPR	RRPGAQPLPPPPPSQSPEPTEPHPRALAPSP	RRPGAQPLPPPPPS(0.002)QS(0.998)PEPTEPHPR	16	62.4	0.00047864	2.74e-06	106.32	0.997776																0.997776	2.74e-06	106.32
370	232	EXOC7	Exocyst complex component 7	A0A0A0MSB8;Q9UPT5-6;Q9UPT5;Q9UPT5-5;Q9UPT5-1;Q9UPT5-2;A0A0A0MRE1;B4DJ07	A0A0A0MSB8;Q9UPT5-6;Q9UPT5;Q9UPT5-5;Q9UPT5-1;Q9UPT5-2;A0A0A0MRE1;B4DJ07;Q9UPT5-4											S	1	250;250;250;250;250;250;205;209;250	SSSSSGVPYSPAIPNK	KEHFHKSSSSSGVPYSPAIPNKRKDTPTKKP	SSSSSGVPYS(1)PAIPNK	10	78.808	0	8.44e-135	331.64	1	1	2.31e-83	273.49	1	4.2e-75	263.59	1	8.44e-135	331.64	1	2.19e-83	274.02	1	8.8e-75	256.8	1	1.31e-93	288.42	1	6.66e-75	259.96	1
371	241	MON1A	Vacuolar fusion protein MON1 homolog A	A0A0A0MSQ9;Q86VX9-5;Q86VX9	A0A0A0MSQ9;Q86VX9-5;Q86VX9											S	1	39;31;128	AESPTPGMAQGMEPGAGQEGAMFVHAR	GTLTPSDGQSMERAESPTPGMAQGMEPGAGQ	AES(0.986)PT(0.014)PGMAQGMEPGAGQEGAMFVHAR	3	63.128	0	2.08e-38	169.39	0.986033	0.840165	1.11e-05	87.339				0.986033	8.18e-29	156.51				0.960367	2.08e-38	169.39				0.872626	2.63e-15	144.76
372	241	MON1A	Vacuolar fusion protein MON1 homolog A	A0A0A0MSQ9;Q86VX9-5;Q86VX9	A0A0A0MSQ9;Q86VX9-5;Q86VX9											S	1	99;91;188	QISQDFSELSTQLTGVAR	GTRGPPPLPTDMRQISQDFSELSTQLTGVAR	QIS(1)QDFSELSTQLTGVAR	3	63.128	0	9.09e-18	145.67	0.999832																0.999832	9.09e-18	145.67
373	241	MON1A	Vacuolar fusion protein MON1 homolog A	A0A0A0MSQ9;Q86VX9-5;Q86VX9	A0A0A0MSQ9;Q86VX9-5;Q86VX9											S	1	64;56;153	SYEDLTESEDGAASGDSHK	EPGAGQEGAMFVHARSYEDLTESEDGAASGD	S(1)YEDLTESEDGAASGDSHK	1	63.128	0	3.14e-38	196.76	0.999871							0.999871	3.14e-38	196.76				0.947378	1.47e-12	131.82	0.999323	9.16e-13	136.92	0.999042	8.39e-12	191.22
374	244	ZNF623	Zinc finger protein 623	A0A0A0MT18;O75123-2;A0A0J9YW98;O75123	A0A0A0MT18;O75123-2;A0A0J9YW98;O75123											S	1	31;31;71;71	LGELLGNPEGQSLGSSPSQDR	LGELLGNPEGQSLGSSPSQDRGCKQVTVTHW	LGELLGNPEGQSLGS(0.048)S(0.903)PS(0.048)QDR	16	56.957	0	5.93e-163	321.1	0.903231							0.903231	5.93e-163	321.1							0.734597	6.85e-27	166.85
375	244	ZNF623	Zinc finger protein 623	A0A0A0MT18;O75123-2;A0A0J9YW98;O75123	A0A0A0MT18;O75123-2;A0A0J9YW98;O75123											S	1	5;5;45;45	MELPSPESEEVHEPR	___________MELPSPESEEVHEPRLGELL	MELPS(0.976)PES(0.024)EEVHEPR	5	56.957	0	0.000568482	101.01	0.976306							0.976306	0.000568482	101.01
376	246	SCAF8	Protein SCAF8	A0A0A0MT33;Q9UPN6;Q9UPN6-2	A0A0A0MT33;Q9UPN6;Q9UPN6-2							Significant phosphoproteome	1.84424	2.14076	0.278891	S	1	695;617;683	ETVQTTQSPTPVEK	VKSSEPVKETVQTTQSPTPVEKETVVTTQAE	ETVQTTQS(1)PTPVEK	8	148.86	0	1.24e-180	376.6	0.999946	0.999946	1.27e-107	319.28	0.999779	2.02e-94	310.04	0.999805	2.04e-108	324.17	0.999883	1.24e-180	376.6	0.999751	2.34e-159	355.95	0.999865	1.81e-94	310.17	0.999788	7.76e-123	325.24	0.999727
377	248	CCM2	Cerebral cavernous malformations 2 protein	A0A0A0MT72;Q9BSQ5-4;Q9BSQ5;Q9BSQ5-2;C9JUH3;Q9BSQ5-3	A0A0A0MT72;Q9BSQ5-4;Q9BSQ5;Q9BSQ5-2;C9JUH3;Q9BSQ5-3											S	1	378;326;384;405;287;293	GIITDSFGR	LETIGVKDGRGIITDSFGRHRRALSTTSSST	GIITDS(1)FGR	6	48.194	0	5.95e-15	236.35	0.999999							0.999999	5.95e-15	236.35	0.999963	4.41e-06	147.62	0.999142	9.84e-06	120.77	0.999967	2.27e-08	207.6
378	256	SKP2	S-phase kinase-associated protein 2	A0A0A0MTL5;Q13309;Q13309-2;D6R9R7	A0A0A0MTL5;Q13309;Q13309-2;D6R9R7;D6RAG5;D6RF40											S	1	75;64;64;64;64;64	EEPDSENIPQELLSNLGHPESPPR, EEPDSENIPQELLSNLGHPESPPRK	ENIPQELLSNLGHPESPPRKRLKSKGSDKDF	EEPDSENIPQELLSNLGHPES(1)PPRK	21	48.885	0	3.69e-80	228.21	0.999996							0.999947	1.57e-78	224.78	0.999901	5.57e-27	156.37	0.998299	8.76e-42	176.11	0.999996	3.69e-80	228.21	0.995111	1.55e-14	127.92
379	258	RNF213	E3 ubiquitin-protein ligase RNF213	A0A0A0MTR7;A0A0A0MTC1;Q63HN8;Q63HN8-4	A0A0A0MTR7;A0A0A0MTC1;Q63HN8;Q63HN8-4											S	1	2273;2322;2273;2322	DFATPSLHTSDQSPGK	MARDFATPSLHTSDQSPGKHMVTMDGVREED	DFATPSLHTSDQS(1)PGK	13	591.4	0	7.9e-75	258.13	1							1	5.9e-52	234.82	0.993719	1.37e-17	168.99	0.999996	5.56e-35	212.32	1	7.9e-75	258.13	1	2.89e-63	247.44
380	262	PPAN-P2RY11;PPAN	Suppressor of SWI4 1 homolog	A0A0A6YYI3;A0A0B4J1V8;Q9NQ55-2;Q9NQ55;Q9NQ55-3;A8MV53	A0A0A6YYI3;A0A0B4J1V8;Q9NQ55-2;Q9NQ55;Q9NQ55-3;A8MV53;H7C446							Significant phosphoproteome	1.05391	1.33438	1.48565	S	1	359;359;359;359;359;306;119	ARVGGSDEEASGIPSR, VGGSDEEASGIPSR	RKKSLEGMKKARVGGSDEEASGIPSRTASLE	VGGS(1)DEEASGIPSR	4	58.199	0	1.51e-62	273.38	1	1	2.27e-22	195.54	1	4.53e-46	229.23	1	3.37e-46	232.53	1	2.57e-42	273.38	1	1.63e-28	207.31	1	1.43e-51	237	1	3.31e-31	214.45	1
381	263	MACF1;KIAA0754	Uncharacterized protein KIAA0754	A0A0A6YYJ5	A0A0A6YYJ5;A0A286YES6;O94854;O94854-2											S	1	178;178;42;42	KESSSALTESSGHLDHREPQSESVTLEHVSK	PSLQEKKESSSALTESSGHLDHREPQSESVT	KES(0.006)S(0.006)S(0.006)ALT(0.011)ES(0.887)S(0.084)GHLDHREPQSESVTLEHVSK	10	177.28	0	3.62e-07	91.789	0.88728																0.88728	3.62e-07	91.789
383	263	MACF1		A0A0A6YYJ5	A0A0A6YYJ5;A0A286YES6											S	1	72;72	MEGSTISSNGTLGAASNVFESR	TSKSTMEKMEGSTISSNGTLGAASNVFESRA	MEGSTIS(0.087)S(0.874)NGT(0.039)LGAASNVFESR	8	177.28	0	1.92e-10	122.53	0.874058							0.874058	2.56e-05	122.53				0.703048	6.55e-08	97.49	0.459955	1.92e-10	107.34	0.454728	0.00216776	65.454
384	263	MACF1;KIAA0754	Uncharacterized protein KIAA0754	A0A0A6YYJ5	A0A0A6YYJ5;A0A286YES6;O94854;O94854-2											S	1	200;200;64;64	SIGIPEVQDFK	REPQSESVTLEHVSKSIGIPEVQDFKNLSGD	S(1)IGIPEVQDFK	1	177.28	0	0.00381716	59.155	1													1	0.00381716	59.155
386	264;9482	LUC7L2;C7orf55	UPF0562 protein C7orf55;Putative RNA-binding protein Luc7-like 2	A0A0A6YYJ8;Q96HJ9-2;Q9Y383-3;Q9Y383-2;Q9Y383	A0A0A6YYJ8;Q96HJ9-2;Q9Y383-3;Q9Y383-2;Q9Y383	Mitochondrion	Matrix									S	1	450;450;381;383;384	RSSEEREAGEI	RSYESANGRSEDRRSSEEREAGEI_______	RS(0.116)S(0.884)EEREAGEI	3	50.368	6.86e-05	2.67e-05	148.57	0.883687	0.5	0.00512344	55.755	0.719184	1.83e-05	129.92	0.5	0.00677971	52.527	0.737136	2.67e-05	148.57	0.883687	0.00141197	68.034	0.81573	0.000253233	105.14	0.813454	0.000669129	93.478	0.850536
387	267;3615	TKT	Transketolase	P29401;P29401-2	A0A0B4J1R6;P29401;P29401-2;E9PFF2											S	1	90;256;264;256	GITGVEDKESWHGKPLPK	KTFKGRGITGVEDKESWHGKPLPKNMAEQII	GITGVEDKES(1)WHGKPLPK	10	67.877	0	6.8e-05	78.413	0.999961							0.999961	6.8e-05	78.413
388	267;3615	TKT	Transketolase	P29401;P29401-2	A0A0B4J1R6;P29401;P29401-2;E9PFF2											S	1	129;295;303;295	ILATPPQEDAPSVDIANIR	SKKKILATPPQEDAPSVDIANIRMPSLPSYK	ILATPPQEDAPS(1)VDIANIR	12	67.877	0	2.8e-57	215.75	0.999999				0.994581	0.00665277	63.447	0.999999	2.8e-57	215.75							0.999991	3.31e-05	81.65
389	269	HELLS	Lymphoid-specific helicase	A0A0B4J1V9;Q9NRZ9-3;Q9NRZ9-2;Q9NRZ9;Q9NRZ9-6;Q9NRZ9-5;Q9NRZ9-4;F6XU50;A0A087WSW7	A0A0B4J1V9;Q9NRZ9-3;Q9NRZ9-2;Q9NRZ9;Q9NRZ9-6;Q9NRZ9-5;F6XU50;A0A087WSW7											S	1	878;800;816;832;702;734;708;694	ILENSEDSSPECLF	KEKMGIFKILENSEDSSPECLF_________	ILENSEDS(0.883)S(0.117)PECLF	8	102.71	0	4.95e-05	155.98	0.883309										0.802516	0.00166781	113.76	0.870482	4.95e-05	106.17	0.883309	0.000162814	155.98
390	270;1471	MED24	Mediator of RNA polymerase II transcription subunit 24	O75448;O75448-2;A0A0B4J1W0;F5H5K2;B4DDR8;F5GY88	O75448;O75448-2;A0A0B4J1W0;H0YEG1;F5GY88							Significant phosphoproteome	3.95127	2.69896	1.22395	S	1;2	862;849;887;38;881	LLSSNEDDANILSSPTDR	FPLDDVQPSKLMRLLSSNEDDANILSSPTDR	LLS(1)SNEDDANILS(0.042)S(0.957)PT(0.001)DR	3	111.24	6.44e-05	0	464.87	0.999685	0.999405	5.22e-14	208.92				0.986379	3.95e-217	371.86	0.991802	6.06e-264	406.72	0.99919	1.98e-85	314.04	0.999685	0	464.87	0.994984	5.78e-121	293.33	0.986306
392	270;1471	MED24	Mediator of RNA polymerase II transcription subunit 24	O75448;O75448-2;A0A0B4J1W0;F5H5K2;B4DDR8;F5GY88	O75448;O75448-2;A0A0B4J1W0;H0YEG1;F5GY88											S	1;2	873;860;898;49;892	LLSSNEDDANILSSPTDR	MRLLSSNEDDANILSSPTDRSMSSSLSASQL	LLSSNEDDANILS(0.008)S(0.965)PT(0.027)DR	14	111.24	6.44e-05	6.44e-146	333.1	0.964604	0.877819	9.83e-85	303.7				0.628645	1.29e-18	221.67	0.964604	6.46e-146	314.43	0.93569	6.44e-146	314.45	0.956937	9.49e-121	333.1
393	271;8015	NAA15	N-alpha-acetyltransferase 15, NatA auxiliary subunit	A0A0B4J1W3;Q9BXJ9-4;Q9BXJ9	A0A0B4J1W3;Q9BXJ9											S	1	588;588	EHEADTANMSDK	LTDENKEHEADTANMSDKELKKLRNKQRRAQ	EHEADTANMS(1)DK	10	101.235	0.0008716	3.52e-09	184.76	1	0.999887	8.64e-09	167.03	0.999993	7.68e-05	90.444	1	3.52e-09	170.56				0.999997	6.12e-05	94.461	0.999999	4.23e-07	140.43	0.999952	0.00909356	71.98	0.999998
394	271;8015	NAA15	N-alpha-acetyltransferase 15, NatA auxiliary subunit	A0A0B4J1W3;Q9BXJ9-4;Q9BXJ9	A0A0B4J1W3;Q9BXJ9											S	1	854;855	ITVNGDSSAEAEELANEI	PPGYEEDMKITVNGDSSAEAEELANEI____	IT(0.001)VNGDS(0.951)S(0.048)AEAEELANEI	7	101.235	0.0008716	6.03e-178	341.69	0.951042							0.828346	2.71e-47	210.39	0.793431	2.79e-146	320.5	0.831423	2.11e-57	224.64	0.951042	6.03e-178	341.69
395	271;8015	NAA15	N-alpha-acetyltransferase 15, NatA auxiliary subunit	A0A0B4J1W3;Q9BXJ9-4;Q9BXJ9	A0A0B4J1W3;Q9BXJ9											S	1	855;856	ITVNGDSSAEAEELANEI	PGYEEDMKITVNGDSSAEAEELANEI_____	IT(0.003)VNGDS(0.097)S(0.899)AEAEELANEI	8	101.235	0.0008716	1.49e-104	272.8	0.899491							0.899491	1.49e-104	272.8	0.531502	4.05e-05	100.24	0.492803	0.0121525	55.864
396	272	SRSF7			A0A0B4J1Z1											S	1	134	FLRLSQSP	CHRYSRRRRSRFLRLSQSP____________	FLRLS(0.998)QS(0.002)P	5			0.00216683	97.456	0.998035							0.998035	0.00216683	97.456				0.950061	0.00309327	88.364
397	273;5969;5970	FIP1L1	Pre-mRNA 3'-end-processing factor FIP1	Q6UN15;Q6UN15-5;Q6UN15-4	A0A0B4J203;Q6UN15;Q6UN15-5;Q6UN15-4;Q6UN15-3							Significant phosphoproteome	1.9413	1.60725	0.840378	S	1	259;259;244;244;221	AEFTSPPSLFK	SEKETALPSTKAEFTSPPSLFKTGLPPSRNS;SEKETALPSTKAEFTSPPSLFKTGLPPSRRL	AEFTS(1)PPSLFK	5	66.526	0	1.67e-18	203.51	0.999964	0.999767	1.16e-15	190.46	0.99896	1.07e-15	191.29	0.999964	1.73e-18	203.11	0.999838	7.14e-16	194.39	0.999897	1.41e-15	188.29	0.999944	1.67e-18	203.51	0.99515	8.47e-16	193.23	0.999684
398	273;5969	FIP1L1	Pre-mRNA 3'-end-processing factor FIP1	Q6UN15;Q6UN15-5;Q6UN15-4	A0A0B4J203;Q6UN15;Q6UN15-5;Q6UN15-4											S	1	304;304;289;289	AESPDLR, AESPDLRR, YGRAESPDLR, YGRAESPDLRR	NSSVGKWQDRYGRAESPDLRRLPGAIDVIGQ	AES(1)PDLRR	3	66.526	0	0.000115832	205.12	1	1	0.000319468	199.89	1	0.000239178	192.6	1	0.0029604	186.16	1	0.00378729	164.68	1	0.00360286	171.99	1	0.00174144	187.82	1	0.00310905	182.98	1
399	273;5969;5970	FIP1L1	Pre-mRNA 3'-end-processing factor FIP1	Q6UN15;Q6UN15-5;Q6UN15-4	A0A0B4J203;Q6UN15;Q6UN15-5;Q6UN15-4;Q6UN15-3											S	1	112;112;97;97;97	TGAPQYGSYGTAPVNLNIK	HVTIGDIKTGAPQYGSYGTAPVNLNIKTGGR	TGAPQYGS(1)YGTAPVNLNIK	8	66.526	0	1.57e-188	376.22	1							0.999923	5.12e-10	182.34							1	4.26e-143	356.45				0.999999
401	275	ADAMTS13		A0A0B4J229	A0A0B4J229											S	1	272	RQLLSLLR	RAGLAWSPCSRRQLLSLLRPVPPSPLPLLAT	RQLLS(1)LLR	5	36.693	0.0099789	0.00140966	77.379	1							1	0.00140966	77.379	1	0.0792852	56.359				1	0.00328843	64.374
402	276	CDYL2	Chromodomain Y-like protein 2	A0A0B4J291;Q8N8U2	A0A0B4J291;Q8N8U2											S	1	85;85	LLRDSRGPSVEK	KQSSTSKLLRDSRGPSVEKLSHRPSDPGKSK	LLRDS(0.111)RGPS(0.889)VEK	9	56.557	0	0.00645964	53.828	0.888674							0.888674	0.00645964	53.828
403	284	MECOM	MDS1 and EVI1 complex locus protein EVI1	E7EUL6;A0A0C3SFZ7;Q03112-5;Q03112-6;Q03112-1;Q03112-4;Q03112;Q03112-3;Q03112-8	E7EUL6;A0A0C3SFZ7;Q03112-5;Q03112-6;Q03112-1;Q03112-4;Q03112;Q03112-3;Q03112-8											S	1	436;437;436;437;436;501;624;624;624	DKVSPLQNLASINNKK	KEKFKENGKMFKDKVSPLQNLASINNKKEYS	DKVS(1)PLQNLASINNKK	4	112.96	0	0.000654453	95.206	1	1	0.000654453	95.206				0.999999	0.00138171	87.963
405	284	MECOM	MDS1 and EVI1 complex locus protein EVI1	E7EUL6;A0A0C3SFZ7;Q03112-5;Q03112-6;Q03112-1;Q03112-4;Q03112;Q03112-3;Q03112-8	E7EUL6;A0A0C3SFZ7;Q03112-5;Q03112-6;Q03112-1;Q03112-4;Q03112;Q03112-3											S	1	851;861;851;852;860;925;1039;1048	NFIGNSNHGSQSPR	TEIRNFIGNSNHGSQSPRNVEERMNGSHFKD	NFIGNSNHGSQS(1)PR	12	112.96	0	2.11e-62	258.07	1	1	4.29e-46	229.91	0.988835	5.22e-15	167.92	0.999932	2.11e-62	258.07	0.632502	0.000589627	74.324				0.993346	2.41e-28	203.89	0.999614	2.32e-46	235.53	0.999927
406	286	KDM4B	Lysine-specific demethylase 4B	A0A0C4DFL8;F5GX28;O94953;K7EQ54	A0A0C4DFL8;F5GX28;O94953;K7EQ54											S	1	566;600;566;312	GPTWKEPVSPMELTGPEDGAASSGAGR	FEHFAQKGPTWKEPVSPMELTGPEDGAASSG	GPTWKEPVS(1)PMELTGPEDGAASSGAGR	9	121.9	0	1.64e-115	243.31	1							0.99859	1.8e-38	170.19				0.999749	1.57e-48	186.07	1	1.64e-115	243.31
407	289;5670	ZCCHC11	Terminal uridylyltransferase 4	A0A0C4DFM7;Q5TAX3;E9PKY2;E9PKX1	A0A0C4DFM7;Q5TAX3;E9PKY2;X6R5G7;E9PRG2;Q5TAX3-2							Significant phosphoproteome	1.2866	1.52994	1.07687	S	1	104;104;104;104;104;104	KFPNSPVK	VLRDQSHCKAKKFPNSPVKAEKATISQAKSE	KFPNS(1)PVK	5	185.25	0	0.00122256	80.979	1	1	0.00126074	80.245	1	0.0024654	69.721	1	0.00122256	80.979	1	0.0101108	50.275	1	0.00207005	72.289	1	0.0013489	78.548	1	0.00321352	64.86	1
408	290	MGLL	Monoglyceride lipase	A0A0C4DFN3;Q99685;A0A3B3ITT3;Q99685-2;E7EWX8	A0A0C4DFN3;Q99685-2											S	1	15;15	METGPEDPSSMPEESSPR	_METGPEDPSSMPEESSPRRTPQSIPYQDLP	METGPEDPSSMPEES(0.804)S(0.196)PR	15	34.292	0	1.15e-11	197.49	0.804163							0.804163	1.15e-11	197.49	0.646194	2.6e-10	167.92
410	294	ZBTB34	Zinc finger and BTB domain-containing protein 34	A0A0C4DFQ2;Q8NCN2	A0A0C4DFQ2;Q8NCN2											S	1	168;164	DSSFFANPVEISPPYCSQGR	NGVKDSSFFANPVEISPPYCSQGRQPTASSD	DSSFFANPVEIS(0.977)PPYCS(0.023)QGR	12	55.98	0.00013918	0.00260299	66.282	0.976689																0.976689	0.00260299	66.282
411	294	ZBTB34	Zinc finger and BTB domain-containing protein 34	A0A0C4DFQ2;Q8NCN2	A0A0C4DFQ2;Q8NCN2											S	1	467;463	SRIESPERTDVYVEQK	RKNHPGVAEVRSRIESPERTDVYVEQKLEND	SRIES(1)PERTDVYVEQK	5	55.98	0.00013918	1.54e-17	169.9	0.999983																						0.999983
412	295	TMCC3;TMCC2	Transmembrane and coiled-coil domains protein 2;Transmembrane and coiled-coil domains protein 3	G3V207;A0A0C4DFR1;O75069-4;O75069-3;Q9ULS5;O75069-5;O75069-2;O75069	G3V207;A0A0C4DFR1;O75069-4;O75069-3;Q9ULS5;O75069-5;O75069-2;O75069											S	1	185;243;107;198;216;213;360;438	FGSADNIAHLK	NKSREFANLIRNKFGSADNIAHLKNSLEEFR	FGS(1)ADNIAHLK	3	50.173	0.00024361	1.4e-06	155.66	1													1	1.4e-06	155.66
415	296;4796	DLG1	Disks large homolog 1	Q12959-2;A0A590UJD9;A0A0C4DFT3;Q12959-4;A0A590UJ08;Q12959-6;A0A590UJC5;Q12959-7;A0A590UJ18;A0A590UJS9;A0A590UJ68;A0A590UKA8;A0A590UJR5;A0A590UJ81;A0A590UK81;A0A590UJ29;Q12959-9;A0A590UJX2;A0A590UJR4;E7EQD7;A0A590UJL2;A0A590UK02;A0A590UK70;A0A590UJ25;Q12959-5;Q12959-3;Q12959;A0A590UK48;Q12959-8;A0A590UJ64;C9JUA9	Q12959-2;A0A590UJD9;A0A0C4DFT3;Q12959-4;A0A590UJ08;Q12959-6;A0A590UJC5;Q12959-7;A0A590UJ18;A0A590UJS9;A0A590UJ68;A0A590UKA8;A0A590UJR5;A0A590UJ81;A0A590UK81;A0A590UJ29;Q12959-9;A0A590UJX2;A0A590UJR4;E7EQD7;A0A590UJL2;A0A590UK02;A0A590UK70;A0A590UJ25;Q12959-5;Q12959-3;Q12959;A0A590UK48;Q12959-8;A0A590UJ64;C9JUA9											S	1	573;573;540;540;522;573;540;573;540;522;522;540;540;531;444;444;457;490;490;573;444;498;457;439;522;540;573;490;457;514;220	EQMMNSSISSGSGSLR	HDLREQMMNSSISSGSGSLRTSQKRSLYVRA	EQMMNSSISS(0.003)GS(0.986)GS(0.011)LR	12	99.2425	0	7.46e-214	380.48	0.985892	0.308255	0.0395641	65.265	0.305181	5.87e-14	137.32	0.973414	4.26e-34	201.14	0.842704	7.46e-214	380.48	0.850025	1.12e-119	321.68	0.985892	5.07e-106	308.27	0.308782	0.00245889	72.532	0.459783
416	296;4796	DLG1	Disks large homolog 1	Q12959-2;A0A590UJD9;A0A0C4DFT3;Q12959-4;A0A590UJ08;Q12959-6;A0A590UJC5;Q12959-7;A0A590UJ18;A0A590UJS9;A0A590UJ68;A0A590UKA8;A0A590UJR5;A0A590UJ81;A0A590UK81;A0A590UJ29;Q12959-9;A0A590UJX2;A0A590UJR4;E7EQD7;A0A590UJL2;A0A590UK02;A0A590UK70;A0A590UJ25;Q12959-5;Q12959-3;Q12959;A0A590UK48;Q12959-8;A0A590UJ64;C9JUA9	Q12959-2;A0A590UJD9;A0A0C4DFT3;Q12959-4;A0A590UJ08;Q12959-6;A0A590UJC5;Q12959-7;A0A590UJ18;A0A590UJS9;A0A590UJ68;A0A590UKA8;A0A590UJR5;A0A590UJ81;A0A590UK81;A0A590UJ29;Q12959-9;A0A590UJX2;A0A590UJR4;E7EQD7;A0A590UJL2;A0A590UK02;A0A590UK70;A0A590UJ25;Q12959-5;Q12959-3;Q12959;A0A590UK48;Q12959-8;A0A590UJ64;C9JUA9											S	1	575;575;542;542;524;575;542;575;542;524;524;542;542;533;446;446;459;492;492;575;446;500;459;441;524;542;575;492;459;516;222	EQMMNSSISSGSGSLR, EQMMNSSISSGSGSLRTSQK	LREQMMNSSISSGSGSLRTSQKRSLYVRALF	EQMMNSSISSGSGS(1)LR	14	99.2425	0	9.75e-292	422.76	0.99992	0.728159	1.14e-93	289.61	0.935268	3.23e-88	254.11	0.981639	3.49e-119	314.41	0.99992	9.75e-292	422.76	0.996957	9.71e-135	330.54	0.995993	2.86e-238	399.65	0.934288	1.84e-74	256.66	0.833965
417	296;4796	DLG1	Disks large homolog 1	Q12959-2;A0A590UJD9;A0A0C4DFT3;Q12959-4;A0A590UJ08;Q12959-6;A0A590UJC5;Q12959-7;A0A590UJ18;A0A590UJS9;A0A590UJ68;A0A590UKA8;A0A590UJR5;A0A590UJ81;A0A590UK81;A0A590UJ29;Q12959-9;A0A590UJX2;A0A590UJR4;E7EQD7;A0A590UJL2;A0A590UK02;A0A590UK70;A0A590UJ25;Q12959-5;Q12959-3;Q12959;A0A590UK48;Q12959-8;A0A590UJ64;C9JUA9	Q12959-2;A0A590UJD9;A0A0C4DFT3;Q12959-4;A0A590UJ08;Q12959-6;A0A590UJC5;Q12959-7;A0A590UJ18;A0A590UJS9;A0A590UJ68;A0A590UKA8;A0A590UJR5;A0A590UJ81;A0A590UK81;A0A590UJ29;Q12959-9;A0A590UJX2;A0A590UJR4;E7EQD7;A0A590UJL2;A0A590UK02;A0A590UK70;A0A590UJ25;Q12959-5;Q12959-3;Q12959;A0A590UK48;Q12959-8;A0A590UJ64;C9JUA9											S	1	579;579;546;546;528;579;546;579;546;528;528;546;546;537;450;450;463;496;496;579;450;504;463;445;528;546;579;496;463;520;226	EQMMNSSISSGSGSLRTSQK	MMNSSISSGSGSLRTSQKRSLYVRALFDYDK	EQMMNSSISSGSGSLRT(0.013)S(0.987)QK	18	99.2425	0	9.45e-162	318.18	0.987108	0.534642	7.63e-06	87.196	0.63975	3.02e-10	128.49	0.724888	4.17e-43	192.01	0.573013	3.05e-10	127.53	0.69744	4.07e-19	153.17	0.987108	9.45e-162	318.18	0.48951	3.71e-08	115.88	0.759224
418	296;4796	DLG1	Disks large homolog 1	Q12959-2;A0A590UJD9;A0A0C4DFT3;Q12959-4;A0A590UJ08;Q12959-6;A0A590UJC5;Q12959-7;A0A590UJ18;A0A590UJS9;A0A590UJ68;A0A590UKA8;A0A590UJR5;A0A590UJ81;A0A590UK81;A0A590UJ29;Q12959-9;A0A590UJX2;A0A590UJR4;E7EQD7;A0A590UJL2;A0A590UK02;A0A590UK70;A0A590UJ25;Q12959-5;Q12959-3;Q12959;A0A590UK48;Q12959-8;A0A590UJ64;C9JUA9	Q12959-2;A0A590UJD9;A0A0C4DFT3;Q12959-4;A0A590UJ08;Q12959-6;A0A590UJC5;Q12959-7;A0A590UJ18;A0A590UJS9;A0A590UJ68;A0A590UKA8;A0A590UJR5;A0A590UJ81;A0A590UK81;A0A590UJ29;Q12959-9;A0A590UJX2;A0A590UJR4;E7EQD7;A0A590UJL2;A0A590UK02;A0A590UK70;A0A590UJ25;Q12959-5;Q12959-3;Q12959;A0A590UK48;Q12959-8;A0A590UJ64											S	1	517;517;484;484;466;517;484;517;484;466;466;484;484;475;388;388;401;434;434;517;388;442;401;383;466;484;517;434;401;458	IISVNSVDLR	LSGELRKGDRIISVNSVDLRAASHEQAAAAL	IIS(0.024)VNS(0.976)VDLR	6	99.2425	0	0.00101677	68.515	0.976174							0.976174	0.00101677	68.515
419	296;4796	DLG1	Disks large homolog 1	Q12959-2;A0A590UJD9;A0A0C4DFT3;Q12959-4;A0A590UJ08;Q12959-6;A0A590UJC5;Q12959-7;A0A590UJ18;A0A590UJS9;A0A590UJ68;A0A590UKA8;A0A590UJR5;A0A590UJ81;A0A590UK81;A0A590UJ29;Q12959-9;A0A590UJX2;A0A590UJR4;E7EQD7;A0A590UJL2;A0A590UK02;A0A590UK70;A0A590UJ25;Q12959-5;Q12959-3;Q12959;A0A590UK48;Q12959-8;A0A590UJ64;C9JUA9	Q12959-2;A0A590UJD9;A0A0C4DFT3;Q12959-4;A0A590UJ08;Q12959-6;A0A590UJC5;Q12959-7;A0A590UJ18;A0A590UJS9;A0A590UJ68;A0A590UKA8;A0A590UJR5;A0A590UJ81;A0A590UK81;A0A590UJ29;E7EQD7;A0A590UJL2;A0A590UK02;B4E2H8;A0A590UK52;A0A590UJZ4;A0A590UJ95;C9JN61;A0A590UJ86;C9IYP1;A8C431A-parkin6;C9JCP6;A0A590UK13;Q12959-5;Q12959-3;Q12959;A0A590UJ64;C9JUA9											S	1	158;158;158;158;158;158;158;158;158;158;158;158;158;116;62;62;158;62;116;158;62;62;158;126;62;62;158;158;62;158;158;158;150;158	NLSEIENVHGFVSHSHISPIK	SEIENVHGFVSHSHISPIKPTEAVLPSPPTV;SEIENVHGFVSHSHISPIKVNGTDADYEYEE	NLSEIENVHGFVSHS(0.003)HIS(0.997)PIK	18	99.2425	0	5.52e-31	238.59	0.996671				0.996671	5.52e-31	238.59
424	296;4796	DLG1	Disks large homolog 1	Q12959-2;A0A590UJD9;A0A0C4DFT3;Q12959-4;A0A590UJ08;Q12959-6;A0A590UJC5;Q12959-7;A0A590UJ18;A0A590UJS9;A0A590UJ68;A0A590UKA8;A0A590UJR5;A0A590UJ81;A0A590UK81;A0A590UJ29;Q12959-9;A0A590UJX2;A0A590UJR4;E7EQD7;A0A590UJL2;A0A590UK02;A0A590UK70;A0A590UJ25;Q12959-5;Q12959-3;Q12959;A0A590UK48;Q12959-8;A0A590UJ64;C9JUA9	Q12959-2;A0A590UJD9;A0A0C4DFT3;Q12959-4;A0A590UJ08;Q12959-6;A0A590UJC5;Q12959-7;A0A590UJ18;A0A590UJS9;A0A590UJ68;A0A590UKA8;A0A590UJR5;E7EQD7;B4E2H8;A0A590UJ95;C9JN61;A8C431A-parkin6;C9JCP6;Q12959-5;Q12959-3;Q12959;A0A590UJ64;C9JUA9											S	1	102;102;102;102;102;102;102;102;102;102;102;102;102;102;102;102;70;102;102;102;102;102;94;102	SKPSEPIQPVNTWEISSLPSSTVTSETLPSSLSPSVEK	LPSSTVTSETLPSSLSPSVEKYRYQDEDTPP	SKPSEPIQPVNTWEISSLPS(0.001)S(0.001)T(0.001)VT(0.001)SET(0.003)LPS(0.031)S(0.084)LS(0.828)PS(0.05)VEK	33	99.2425	0	1.94e-43	163.62	0.828378							0.769586	1.94e-43	163.62	0.443397	6.81e-05	67.295	0.717923	9.26e-08	78.621	0.828378	1.45e-26	136.38	0.477298	9.96e-16	108.85
426	301	NELFA	Negative elongation factor A	A0A0C4DFX9;Q9H3P2;H0Y3X6;C9JHL4	A0A0C4DFX9;Q9H3P2;H0Y3X6;Q9H3P2-7											S	1	374;363;367;100	EASRPPEEPSAPSPTLPAQFK	SSREASRPPEEPSAPSPTLPAQFKQRAPMYN	EASRPPEEPSAPS(1)PTLPAQFK	13	58.499	0	3.38e-76	232.57	0.99988	0.997818	1.47e-13	140.16	0.998305	3.38e-76	232.57	0.991757	1.67e-10	130.36	0.998778	6.71e-20	155.73	0.981435	2e-27	172.66	0.99509	2.01e-07	134.03	0.976877	6.69e-07	92.38	0.99988
427	301	NELFA	Negative elongation factor A	A0A0C4DFX9;Q9H3P2;H0Y3X6;C9JHL4	A0A0C4DFX9;Q9H3P2;H0Y3X6;C9JHL4;H7C2C7;C9JEM7							Significant phosphoproteome	0.702952	1.78552	0.0824785	S	1	236;225;229;230;126;155	QAPFRSPTAPSVFSPTGNR	TTTPLKGIPKQAPFRSPTAPSVFSPTGNRTP	QAPFRS(0.999)PT(0.001)APSVFSPTGNR	6	58.499	0	6.89e-38	192.99	0.998608	0.985619	5.25e-06	99.838	0.998608	1.02e-37	189.34	0.987592	1.16e-12	135.76	0.987192	6.89e-38	192.99	0.994203	3.23e-18	149.32	0.994735	6.7e-30	178.69	0.987134	1.24e-06	108.57	0.787221
428	301	NELFA	Negative elongation factor A	A0A0C4DFX9;Q9H3P2;H0Y3X6;C9JHL4	A0A0C4DFX9;Q9H3P2;H0Y3X6;C9JHL4;H7C2C7;C9JEM7											S	1	244;233;237;238;134;163	SPTAPSVFSPTGNR	PKQAPFRSPTAPSVFSPTGNRTPIPPSRTLL	SPTAPS(0.001)VFS(0.992)PT(0.007)GNR	9	58.499	0	1.06e-14	163.62	0.991626	0.991626	1.06e-14	162.64				0.989732	0.000260615	163.62	0			0.945031	2.06e-05	115.1	0			0.957936	3.57e-05	110.44
430	302	GPRC5C	G-protein coupled receptor family C group 5 member C	A8MXZ4;A0A0C4DFY5;Q9NQ84;Q9NQ84-2;J9JIE0	A8MXZ4;A0A0C4DFY5;Q9NQ84;Q9NQ84-2;J9JIE0					Ub highly regulated	Ub 13					S	1	344;389;344;356;29	AFSMDEPVAAK	KEQKGQSMFVENKAFSMDEPVAAKRPVSPYS	AFS(1)MDEPVAAK	3	48.186	0	9.03e-07	156.69	1							1	9.03e-07	156.69
431	302	GPRC5C	G-protein coupled receptor family C group 5 member C	A8MXZ4;A0A0C4DFY5;Q9NQ84;Q9NQ84-2;J9JIE0	A8MXZ4;A0A0C4DFY5;Q9NQ84;Q9NQ84-2;J9JIE0					Ub highly regulated	Ub 13					S	1	398;443;398;410;83	ATANSQVMGSANSTLR	SEGAYDIILPRATANSQVMGSANSTLRAEDM	ATANS(1)QVMGSANSTLR	5	48.186	0	3.19e-10	206.74	1													1	3.19e-10	206.74				0.999954	0.000632879	111.06
432	302	GPRC5C	G-protein coupled receptor family C group 5 member C	A8MXZ4;A0A0C4DFY5;Q9NQ84;Q9NQ84-2;J9JIE0	A8MXZ4;A0A0C4DFY5;Q9NQ84;Q9NQ84-2;J9JIE0					Ub highly regulated	Ub 13					S	1;2	403;448;403;415;88	ATANSQVMGSANSTLR, ATANSQVMGSANSTLRAEDMYSAQSHQAATPPKDGK	DIILPRATANSQVMGSANSTLRAEDMYSAQS	ATANSQVMGS(1)ANSTLR	10	48.186	0	6.94e-214	381.45	0.999958	0.998441	1.14e-119	321.62	0.945601	2.81e-83	271.31	0.999891	9.42e-95	296.79	0.999665	5.05e-31	250.47	0.999697	2.97e-120	324.19	0.997702	1.93e-100	321.93	0.999872	1.62e-93	286.28	0.999958
434	306	PAN3	PAB-dependent poly(A)-specific ribonuclease subunit PAN3	A0A0C4DFZ9;Q58A45-3;Q58A45;Q58A45-2	A0A0C4DFZ9;Q58A45-3;Q58A45;Q58A45-2;Q58A45-4											S	1	154;300;354;42;354	ITPHTSPAPR	AGSSPLHSPKITPHTSPAPRRRSHTPNPASY	ITPHT(0.19)S(0.81)PAPR	6	75.972	0	8.04e-06	131.02	0.810202	0.810202	5.82e-05	105.2	0.736529	0.000103818	97.452	0.798317	8.04e-06	119.39	0.7936	0.000219155	100.07	0.773729	1.02e-05	116.84	0.669163	5.11e-05	131.02	0.68982	1.64e-05	115.33	0.557617
437	307	ABI2	Abl interactor 2	F8WAL6;Q9NYB9;Q9NYB9-4;Q9NYB9-2;A0A0C4DG21;E7EP65;E7EW77;Q9NYB9-3;E9PEZ7;B7Z836	F8WAL6;Q9NYB9;Q9NYB9-4;Q9NYB9-2;A0A0C4DG21;E7EP65;E7EW77;Q9NYB9-3;B7Z836;H0Y6B5;H7C3Q7											S	1	196;196;190;190;190;196;196;145;134;37;62	GTLGRHSPYR	PPSPPMSGKGTLGRHSPYRTLEPVRPPVVPN	GTLGRHS(1)PYR	7	55.682	0	2.64e-07	171.62	1	0.999981	6.21e-05	107.09	1	2.64e-07	171.62	0.999999	8.67e-06	126.1	0.999926	0.000120003	80.312	1	6.09e-05	137.6	0.999992	3.97e-05	105.08	0.999981	5.61e-05	92.151	0.99999
438	307	ABI2	Abl interactor 2	F8WAL6;Q9NYB9;Q9NYB9-4;Q9NYB9-2;A0A0C4DG21;E7EP65;E7EW77;Q9NYB9-3;E9PEZ7;B7Z836	F8WAL6;Q9NYB9;Q9NYB9-4;Q9NYB9-2;A0A0C4DG21;E7EP65;E7EW77;Q9NYB9-3;E9PEZ7;B7Z836;H0Y6B5;H7C3Q7											S	1	368;368;362;301;362;368;335;256;313;245;148;172	HTPPTIGGSLPYR	MNRPASRHTPPTIGGSLPYRRPPSITSQTSL	HTPPTIGGS(1)LPYR	9	55.682	0	9.68e-08	142.1	0.999954	0.999079	0.0149884	82.069	0.99751	0.0327949	48.899	0.998961	2.42e-06	129.77				0.999771	9.68e-08	142.1	0.999954	5.2e-05	101.53
439	307	ABI2	Abl interactor 2	F8WAL6;Q9NYB9;Q9NYB9-4;Q9NYB9-2;A0A0C4DG21;E7EP65;E7EW77;Q9NYB9-3;E9PEZ7;B7Z836	F8WAL6;Q9NYB9;Q9NYB9-4;Q9NYB9-2;A0A0C4DG21;E7EP65;E7EW77;Q9NYB9-3;B7Z836;H0Y6B5;H7C3Q7											S	1	227;227;221;221;221;227;227;176;165;68;93	NMAPSQQSPVR, NMAPSQQSPVRTASVNQR	DYVPSPTRNMAPSQQSPVRTASVNQRNRTYS	NMAPSQQS(1)PVR	8	55.682	0	4.49e-17	190.35	1	0.999693	0.00132956	108.01	1	3.52e-08	175.68	0.999997	2.14e-06	143.31	0.999902	2.66e-06	128.41	0.964176	1.46e-05	98.684	1	4.49e-17	181.44	1	1.6e-11	184.98	1
440	307	ABI2	Abl interactor 2	F8WAL6;Q9NYB9;Q9NYB9-4;Q9NYB9-2;A0A0C4DG21;E7EP65;E7EW77;Q9NYB9-3;E9PEZ7;B7Z836	F8WAL6;Q9NYB9;Q9NYB9-4;Q9NYB9-2;A0A0C4DG21;E7EP65;E7EW77;Q9NYB9-3;B7Z836;H0Y6B5;H7C3Q7											S	1	216;216;210;210;210;216;216;165;154;57;82	TLEPVRPPVVPNDYVPSPTR	LEPVRPPVVPNDYVPSPTRNMAPSQQSPVRT	TLEPVRPPVVPNDYVPS(0.878)PT(0.122)R	17	55.682	0	0.000178474	95.366	0.877681				0.781592	0.000178474	95.366				0.877681	0.000353322	88.917
441	307	ABI2	Abl interactor 2	F8WAL6;Q9NYB9;Q9NYB9-4;Q9NYB9-2;A0A0C4DG21;E7EP65;E7EW77;Q9NYB9-3;E9PEZ7;B7Z836	F8WAL6;Q9NYB9;Q9NYB9-4;Q9NYB9-2;A0A0C4DG21;E7EP65;E7EW77;Q9NYB9-3;E9PEZ7;B7Z836;H0Y6B5;H7C3Q7											S	1	183;183;177;177;177;183;183;132;177;121;24;49	TTPPTQKPPSPPMSGK	MGGLPRTTPPTQKPPSPPMSGKGTLGRHSPY	TTPPTQKPPS(1)PPMSGK	10	55.682	0	2.59e-17	166.21	0.999821	0.995267	0.000140851	81.016	0.999799	4.4e-17	161.51	0.999614	2.27e-05	100.04	0.999808	2.59e-17	166.21	0.98125	3.31e-05	93.776	0.999821	1.93e-12	157.7	0.997986	1.82e-05	99.059	0.998684
442	308;871	ERG	Transcriptional regulator ERG	A0A0C4DG41;B5MDW0;P11308-5;P11308-2;P11308-1;P11308-4;P11308;A0A088AWP2;P11308-6	A0A0C4DG41;B5MDW0;P11308-5;P11308-2;P11308-1;P11308-4;P11308;A0A088AWP2;P11308-6;A8MX39;A8MZ24											S	1	4;96;103;4;103;96;103;64;103;96;103	MVGSPDTVGMNYGSYMEEK	____________MVGSPDTVGMNYGSYMEEK;SPDECSVAKGGKMVGSPDTVGMNYGSYMEEK	MVGS(1)PDTVGMNYGSYMEEK	4	43.973	0.00082889	2.87e-05	102.89	0.999701							0.999701	2.87e-05	102.89
443	309	ZNF34	Zinc finger protein 34	A0A0C4DG42;Q8IZ26	A0A0C4DG42;Q8IZ26											S	1	92;113	EHLRVNSPALGTR, VNSPALGTR	LDVQGTSGKEHLRVNSPALGTRTEYKELTSQ	EHLRVNS(1)PALGTR	7	61.707	0.00024375	5.87e-05	101.24	0.999983													0.999832	0.000629318	73.666	0.999983	5.87e-05	101.24				0.998169
444	311	PVR	Poliovirus receptor	A0A0C4DG49;A0A0A0MSA9;P15151-3;P15151-2;P15151;P15151-4	A0A0C4DG49;P15151-3;P15151-2;P15151											S	1	406;353;361;406	ENSSSQDPQTEGTR	SANGHVSYSAVSRENSSSQDPQTEGTR____	ENS(1)SSQDPQTEGTR	3	45.32	0	1.92e-100	315.66	0.999761													0.980645	1.39e-93	302.84	0.999761	1.92e-100	315.66
445	311	PVR	Poliovirus receptor	A0A0C4DG49;A0A0A0MSA9;P15151-3;P15151-2;P15151;P15151-4	A0A0C4DG49;P15151-3;P15151-2;P15151											S	1	407;354;362;407	ENSSSQDPQTEGTR	ANGHVSYSAVSRENSSSQDPQTEGTR_____	ENS(0.066)S(0.934)SQDPQTEGTR	4	45.32	0	7.51e-123	325.68	0.93393																			0.93393	7.51e-123	325.68
447	313	SYBU	Syntabulin	E9PQG2;E9PL50;B3KRD1;B7Z4D2;A0A0C4DG86;Q9NX95-5;Q9NX95-2;Q9NX95-4;Q9NX95-3;Q9NX95	E9PQG2;E9PL50;B3KRD1;B7Z4D2;A0A0C4DG86;Q9NX95-5;Q9NX95-2;Q9NX95-4;Q9NX95-3;Q9NX95											S	1	95;51;8;84;219;95;146;211;213;214	NQLSPVNIHPSYAPSSPSSSNSGSYK	PREKDLLSMLCRNQLSPVNIHPSYAPSSPSS	NQLS(1)PVNIHPSYAPSSPSSSNSGSYK	4	12.905	0.00012742	1.04e-09	114.76	0.999978	0.999978	1.04e-09	114.76																0.996345	1.31e-05	91.873
448	314;6083	DDX46	Probable ATP-dependent RNA helicase DDX46	A0A0C4DG89;D6RJA6;Q7L014	A0A0C4DG89;Q7L014											S	1	893;892	GGTILAPTVSAK	TNAILRGGTILAPTVSAKTIAEQLAEKINAK	GGTILAPT(0.102)VS(0.898)AK	10	117.41	0	1.61e-08	161.87	0.898445				0.839778	1.61e-08	161.87							0.898445	1.61e-08	161.87							0.830635
449	314;6083	DDX46	Probable ATP-dependent RNA helicase DDX46	A0A0C4DG89;D6RJA6;Q7L014	A0A0C4DG89;D6RJA6;Q7L014											S	1	199;151;199	KWSLEDDDDDEDDPAEAEK	ELKKEIEEMKQGKKWSLEDDDDDEDDPAEAE	KWS(1)LEDDDDDEDDPAEAEK	3	117.41	0	3.49e-12	198.55	1																1	3.49e-12	198.55
450	314;6083	DDX46	Probable ATP-dependent RNA helicase DDX46	A0A0C4DG89;D6RJA6;Q7L014	A0A0C4DG89;Q7L014											S	1	929;928	QEEERQDGGQNESFK	LEKQEEERQDGGQNESFKRYEEELEINDFPQ	QEEERQDGGQNES(1)FK	13	117.41	0	6.24e-09	141.6	1	1	6.24e-09	141.6	1	4.22e-05	94.057	1	0.000607553	73.138				1	2.21e-07	127.32	1	5.62e-07	120.11	1	0.0136343	44.735	1
451	316	ECI2	Enoyl-CoA delta isomerase 2, mitochondrial	A0A0C4DGA2;O75521-2;O75521;F1LLU7	A0A0C4DGA2;O75521-2;O75521;F1LLU7;F8WAW4;C9JB63	Mitochondrion	Matrix									S	1	89;84;119;119;89;166	QNYVDLVSSLSPSLESSSQVEPGTDRK	KEAARQNYVDLVSSLSPSLESSSQVEPGTDR	QNYVDLVS(0.003)S(0.055)LS(0.931)PS(0.011)LESSSQVEPGTDRK	11	40.183	0	1.51e-269	358.14	0.930996	0.596248	2.96e-28	149.49				0.930996	1.94e-98	228.98							0.845939	1.51e-269	358.14
452	316	ECI2	Enoyl-CoA delta isomerase 2, mitochondrial	A0A0C4DGA2;O75521-2;O75521;F1LLU7	A0A0C4DGA2;O75521-2;O75521;F1LLU7;F8WAW4;C9JB63	Mitochondrion	Matrix									S	1	96;91;126;126;96;173	QNYVDLVSSLSPSLESSSQVEPGTDRK	YVDLVSSLSPSLESSSQVEPGTDRKSTGFET	QNYVDLVSSLSPSLES(0.02)S(0.13)S(0.85)QVEPGTDRK	18	40.183	0	7.36e-187	307.68	0.850078																0.850078	7.36e-187	307.68
453	318;1332;3454	CAST	Calpastatin	E7EVY3;H0Y9H6;A0A0A0MR45;H0YD33;P20810-6;P20810-10;P20810-7;P20810-9;P20810-5;P20810;E7ES10;P20810-2	A0A0C4DGB5;B7Z574;P20810-8;P20810-4;E9PDE4;E9PCH5;P20810-3;H0Y7F0;E7EQ12;E7EQA0;A0A0C4DGD1;E7EVY3;H0Y9H6;A0A0A0MR45;H0YD33;P20810-6;P20810-10;P20810-7;P20810-9;P20810-5;P20810;E7ES10;P20810-2											S	1	621;561;553;534;503;540;457;327;290;298;70;560;332;297;317;658;636;639;617;623;575;575;562	DLDDALDKLSDSLGQR	DTSSDKDLDDALDKLSDSLGQRQPDPDENKP;TSQSDKDLDDALDKLSDSLGQRQPDPDENKP	DLDDALDKLS(0.962)DS(0.038)LGQR	10	79.93	0	2.82e-24	184.95	0.962071																0.962071	2.82e-24	184.95
454	318;1332;3454	CAST	Calpastatin	E7EVY3;H0Y9H6;A0A0A0MR45;H0YD33;P20810-6;P20810-10;P20810-7;P20810-9;P20810-5;P20810;E7ES10;P20810-2	A0A0C4DGB5;B7Z574;P20810-8;P20810-4;E9PDE4;E9PCH5;P20810-3;H0Y7F0;E7EQ12;E7EQA0;A0A0C4DGD1;E7EVY3;H0Y9H6;A0A0A0MR45;H0YD33;P20810-6;P20810-10;P20810-7;P20810-9;P20810-5;P20810;E7ES10;P20810-2											S	1	623;563;555;536;505;542;459;329;292;300;72;562;334;299;319;660;638;641;619;625;577;577;564	LSDSLGQRQPDPDENKPMEDK	QSDKDLDDALDKLSDSLGQRQPDPDENKPME;SSDKDLDDALDKLSDSLGQRQPDPDENKPME	LS(0.007)DS(0.993)LGQRQPDPDENKPMEDK	4	79.93	0	1.04e-09	157.16	0.993372																0.915644	2.83e-05	74.516				0.993372
455	318;1332;3454	CAST	Calpastatin	E7EVY3;H0Y9H6;A0A0A0MR45;H0YD33;P20810-6;P20810-10;P20810-7;P20810-9;P20810-5;P20810;E7ES10;P20810-2	A0A0C4DGB5;B7Z574;P20810-8;P20810-4;E9PDE4;E9PCH5;P20810-3;E7EVY3;P20810-6;P20810-10;P20810-7;P20810-9;P20810-5;P20810;E7ES10;P20810-2;F8W7E0;H0YA91											S	1	289;229;221;202;171;208;125;229;326;304;307;285;291;243;243;230;291;260	EGITGPPADSSKPIGPDDAIDALSSDFTCGSPTAAGK, EGITGPPADSSKPIGPDDAIDALSSDFTCGSPTAAGKK, KEGITGPPADSSKPIGPDDAIDALSSDFTCGSPTAAGK, PIGPDDAIDALSSDFTCGSPTAAGK	PDDAIDALSSDFTCGSPTAAGKKTEKEESTE	EGITGPPADSSKPIGPDDAIDALSSDFTCGS(0.994)PT(0.006)AAGK	31	79.93	0	0	463.14	0.99352	0.794785	2.87e-34	157.56	0.99352	0	439.29	0.955575	0	363.75				0.766138	3.14e-20	124.52	0.97532	0	463.14	0.767973	1.45e-05	69.264	0.822692
456	318;1332;3454	CAST	Calpastatin	E7EVY3;H0Y9H6;A0A0A0MR45;H0YD33;P20810-6;P20810-10;P20810-7;P20810-9;P20810-5;P20810;E7ES10;P20810-2	A0A0C4DGB5;B7Z574;P20810-8;P20810-4;E9PDE4;E9PCH5;P20810-3;H0Y7F0;E7EQ12;E7EQA0;E7EVY3;H0Y9H6;A0A0A0MR45;H0YD33;P20810-6;P20810-10;P20810-7;P20810-9;P20810-5;P20810;E7ES10;P20810-2											S	1	486;426;418;399;368;405;322;192;155;163;426;198;163;183;523;501;504;482;488;440;440;427	GTVPDDAVEALADSLGKK	LKGTVPDDAVEALADSLGKKEADPEDGKPVM	GTVPDDAVEALADS(1)LGKK	14	79.93	0	1.16e-37	195.03	1							1	9.48e-30	181.82	1	2.59e-05	129.9				1	1.16e-37	195.03
458	318;1332;3454	CAST	Calpastatin	E7EVY3;H0Y9H6;A0A0A0MR45;H0YD33;P20810-6;P20810-10;P20810-7;P20810-9;P20810-5;P20810;E7ES10;P20810-2	A0A0C4DGB5;B7Z574;P20810-8;P20810-4;E9PDE4;E9PCH5;P20810-3;H0Y7F0;E7EQ12;E7EQA0;D6RC54;E7EVY3;H0Y9H6;A0A0A0MR45;H0YD33;P20810-6;P20810-10;P20810-7;P20810-9;P20810-5;P20810;E7ES10;P20810-2											S	1	412;352;344;325;294;331;248;118;81;89;53;352;124;89;109;449;427;430;408;414;366;366;353	SESELIDELSEDFDRSECK	PLLPEPEEKPKPRSESELIDELSEDFDRSEC	SES(1)ELIDELSEDFDRSECK	3	79.93	0	3.31e-133	303.13	0.999999							0.999991	1.5e-47	205.84							0.999999	3.31e-133	303.13
459	318;1332;3454	CAST	Calpastatin	E7EVY3;H0Y9H6;A0A0A0MR45;H0YD33;P20810-6;P20810-10;P20810-7;P20810-9;P20810-5;P20810;E7ES10;P20810-2	A0A0C4DGB5;B7Z574;P20810-8;P20810-4;E9PCH5;P20810-3;E7EQK6;E7EVY3;P20810-6;P20810-10;P20810-7;P20810-9;P20810-5;P20810;E7ES10;P20810-2;F8W7E0;H0YA91;E9PSG1;H0Y944											S	1	179;119;111;92;111;28;84;119;216;194;197;175;194;133;133;133;194;150;197;211	SLTPAVPVESKPDKPSGK	TAISGKPGDKKKEKKSLTPAVPVESKPDKPS	S(0.957)LT(0.043)PAVPVESKPDKPSGK	1	79.93	0	0.000537566	96.903	0.957377				0.807454	0.0122909	64.028				0.905775	0.00595841	69.152	0.56824	0.000537566	96.903	0						0.957377
460	318;3454	CAST	Calpastatin	P20810-6;P20810-10;P20810-7;P20810-9;P20810-5;P20810;E7ES10;P20810-2	A0A0C4DGB5;D6RBR1;P20810-6;P20810-10;P20810-7;P20810-9;P20810-5;F8W7E0;H0YA91;E9PSG1;H0Y944											S	1	19;19;34;34;34;34;34;34;17;34;29	TSESPSKPGEK	AARRTHEHVSEKTSESPSKPGEKKGSDEKKA;ASWWYKTHVSEKTSESPSKPGEKKGSDEKKA	TSES(1)PSKPGEK	4	84.942	0	2.02e-10	182.71	0.999906	0.996635	0.00020472	127.17	0.999827	1.38e-08	182.71	0.997529	0.00450156	136.38	0.999906	2.02e-10	180.09				0.99317	9.95e-05	131.79
461	322	CHD4	Chromodomain-helicase-DNA-binding protein 4	Q14839-2;Q14839;A0A0C4DGG9;A0A2R8Y521;A0A2R8Y212;F5GWX5;A0A2U3TZM0;A0A2R8YFK9;A0A2R8Y5J0;A0A2R8Y425;A0A2R8YFD8;A0A2R8YDJ9;A0A2R8YD40;A0A2R8YER1;A0A2R8Y8C1;A0A2R8Y445;A0A2R8Y4X2;A0A2R8YDW2;A0A2R8Y5Z7;A0A2R8Y685	Q14839-2;Q14839;A0A0C4DGG9;A0A2R8Y521;A0A2R8Y212;F5GWX5;A0A2U3TZM0;A0A2R8YFK9;A0A2R8Y5J0;A0A2R8Y425;A0A2R8YFD8;A0A2R8YER1;A0A2R8Y8C1;A0A2R8Y445;A0A2R8Y5Z7;A0A2R8Y685;A0A2R8Y8B3;F5H6N4											S	1	277;277;274;270;277;270;277;277;270;253;270;270;266;270;270;270;270;277	GSPRVPDAK	TKEGKGPNARRKPKGSPRVPDAKKPKPKKVA	GS(1)PRVPDAK	2	220.85	0	0.00011368	89.301	1	1	0.00023	77.185	1	0.000137658	86.803	1	0.00011368	89.301	1	0.000199977	80.312	1	0.000691342	70.089	1	0.000137658	86.803	1	0.000137953	86.772	1
462	322	CHD4	Chromodomain-helicase-DNA-binding protein 4	Q14839-2;Q14839;A0A0C4DGG9;A0A2R8Y521;A0A2R8Y212;F5GWX5;A0A2U3TZM0;A0A2R8YFK9;A0A2R8Y5J0;A0A2R8Y425;A0A2R8YFD8;A0A2R8YDJ9;A0A2R8YD40;A0A2R8YER1;A0A2R8Y8C1;A0A2R8Y445;A0A2R8Y4X2;A0A2R8YDW2;A0A2R8Y5Z7;A0A2R8Y685	Q14839-2;Q14839;A0A0C4DGG9;A0A2R8Y521;A0A2R8Y212;F5GWX5;A0A2U3TZM0;A0A2R8YFK9;A0A2R8Y5J0;A0A2R8Y425;A0A2R8YFD8;A0A2R8YDJ9;A0A2R8YD40;A0A2R8YER1;A0A2R8Y8C1;A0A2R8Y445;A0A2R8Y4X2;A0A2R8YDW2;A0A2R8Y7M9;A0A2R8Y5M9;A0A2R8Y7I0;A0A2R8YE38											S	1	1598;1570;1595;1578;1570;1563;1557;1557;1550;1546;1561;1212;1142;1563;1587;1563;920;856;215;415;261;321	IEENSLKEEESIEGEK	APVPPAEDGIKIEENSLKEEESIEGEKEVKS	IEENS(1)LKEEESIEGEK	5	220.85	0	6.03e-05	171.39	1													0.999998	0.000208124	108.18	1	6.03e-05	129.32	1	7.85e-05	122.01	0.999999
463	322	CHD4	Chromodomain-helicase-DNA-binding protein 4	Q14839-2;Q14839;A0A0C4DGG9;A0A2R8Y521;A0A2R8Y212;F5GWX5;A0A2U3TZM0;A0A2R8YFK9;A0A2R8Y5J0;A0A2R8Y425;A0A2R8YFD8;A0A2R8YDJ9;A0A2R8YD40;A0A2R8YER1;A0A2R8Y8C1;A0A2R8Y445;A0A2R8Y4X2;A0A2R8YDW2;A0A2R8Y5Z7;A0A2R8Y685	Q14839-2;Q14839;A0A0C4DGG9;A0A2R8Y521;A0A2R8Y212;F5GWX5;A0A2U3TZM0;A0A2R8YFK9;A0A2R8Y5J0;A0A2R8Y425;A0A2R8YFD8;A0A2R8YDJ9;A0A2R8YD40;A0A2R8YER1;A0A2R8Y8C1;A0A2R8Y445;A0A2R8Y4X2;A0A2R8YDW2;A0A2R8Y7M9;A0A2R8Y5M9;A0A2R8Y7I0;A0A2R8YE38											S	1	1604;1576;1601;1584;1576;1569;1563;1563;1556;1552;1567;1218;1148;1569;1593;1569;926;862;221;421;267;327	IEENSLKEEESIEGEK	EDGIKIEENSLKEEESIEGEKEVKSTAPETA	IEENSLKEEES(1)IEGEK	11	220.85	0	2.82e-09	136.56	0.999976							0.999953	1.25e-07	119.62	0.984512	0.0428669	51.688	0.998615	0.000157655	79.461	0.999976	2.82e-09	136.56	0.933927	0.000181154	77.287
464	322	CHD4	Chromodomain-helicase-DNA-binding protein 4	Q14839-2;Q14839;A0A0C4DGG9;A0A2R8Y521;A0A2R8Y212;F5GWX5;A0A2U3TZM0;A0A2R8YFK9;A0A2R8Y5J0;A0A2R8Y425;A0A2R8YFD8;A0A2R8YDJ9;A0A2R8YD40;A0A2R8YER1;A0A2R8Y8C1;A0A2R8Y445;A0A2R8Y4X2;A0A2R8YDW2;A0A2R8Y5Z7;A0A2R8Y685	Q14839-2;Q14839;A0A0C4DGG9;A0A2R8Y521;A0A2R8Y212;F5GWX5;A0A2U3TZM0;A0A2R8YFK9;A0A2R8Y5J0;A0A2R8Y425;A0A2R8YFD8;A0A2R8YDJ9;A0A2R8YD40;A0A2R8YER1;A0A2R8Y8C1;A0A2R8Y445;A0A2R8Y4X2;A0A2R8YDW2;A0A2R8Y7M9;A0A2R8Y5M9;A0A2R8Y7I0;A0A2R8YE38											S	1;2	1559;1531;1556;1539;1531;1524;1518;1518;1511;1507;1523;1174;1103;1524;1548;1524;881;817;176;376;223;282	KMSQPGSPSPK	WSMPELAEVEENKKMSQPGSPSPKTPTPSTP	KMS(1)QPGS(0.955)PS(0.045)PK	3	220.85	0	8.66e-08	165.78	1	1	1e-07	164.64	1	1.42e-07	161.21	1	8.66e-08	165.78	1	4.12e-06	141.59	1	1.07e-07	164.13	1	4.54e-06	145.81	1	8.43e-07	157.09	0.999999
465	322	CHD4	Chromodomain-helicase-DNA-binding protein 4	Q14839-2;Q14839;A0A0C4DGG9;A0A2R8Y521;A0A2R8Y212;F5GWX5;A0A2U3TZM0;A0A2R8YFK9;A0A2R8Y5J0;A0A2R8Y425;A0A2R8YFD8;A0A2R8YDJ9;A0A2R8YD40;A0A2R8YER1;A0A2R8Y8C1;A0A2R8Y445;A0A2R8Y4X2;A0A2R8YDW2;A0A2R8Y5Z7;A0A2R8Y685	Q14839-2;Q14839;A0A0C4DGG9;A0A2R8Y521;A0A2R8Y212;F5GWX5;A0A2U3TZM0;A0A2R8YFK9;A0A2R8Y5J0;A0A2R8Y425;A0A2R8YFD8;A0A2R8YDJ9;A0A2R8YD40;A0A2R8YER1;A0A2R8Y8C1;A0A2R8Y445;A0A2R8Y4X2;A0A2R8YDW2;A0A2R8Y7M9;A0A2R8Y5M9;A0A2R8Y7I0;A0A2R8YE38											S	1;2	1563;1535;1560;1543;1535;1528;1522;1522;1515;1511;1527;1178;1107;1528;1552;1528;885;821;180;380;227;286	KMSQPGSPSPK, MSQPGSPSPK, MSQPGSPSPKTPTPSTPGDTQPNTPAPVPPAEDGIK	ELAEVEENKKMSQPGSPSPKTPTPSTPGDTQ	KMS(1)QPGS(0.997)PS(0.003)PK	7	220.85	0	1.9e-15	181.66	0.996672	0.996291	3.13e-10	177.1	0.995942	2.24e-07	168.98	0.996402	1.71e-10	181.66	0.995922	5.89e-07	162.49	0.996656	1.9e-15	168.85	0.996672	1.88e-14	164.11	0.996638	2.62e-05	155.48	0.996291
466	322	CHD4	Chromodomain-helicase-DNA-binding protein 4	Q14839-2;Q14839;A0A0C4DGG9;A0A2R8Y521;A0A2R8Y212;F5GWX5;A0A2U3TZM0;A0A2R8YFK9;A0A2R8Y5J0;A0A2R8Y425;A0A2R8YFD8;A0A2R8YDJ9;A0A2R8YD40;A0A2R8YER1;A0A2R8Y8C1;A0A2R8Y445;A0A2R8Y4X2;A0A2R8YDW2;A0A2R8Y5Z7;A0A2R8Y685	Q14839-2;Q14839;A0A0C4DGG9;A0A2R8Y521;A0A2R8Y212;F5GWX5;A0A2U3TZM0;A0A2R8YFK9;A0A2R8Y5J0;A0A2R8Y425;A0A2R8YFD8;A0A2R8YDJ9;A0A2R8YD40;A0A2R8YER1;A0A2R8Y8C1;A0A2R8Y445;A0A2R8Y4X2;A0A2R8YDW2;A0A2R8Y7M9;A0A2R8Y5M9;A0A2R8Y7I0;A0A2R8YE38											S	1;2	1565;1537;1562;1545;1537;1530;1524;1524;1517;1513;1529;1180;1109;1530;1554;1530;887;823;182;382;229;288	MSQPGSPSPK, MSQPGSPSPKTPTPSTPGDTQPNTPAPVPPAEDGIK	AEVEENKKMSQPGSPSPKTPTPSTPGDTQPN	MS(0.004)QPGS(0.996)PS(1)PK	8	220.85	0	1.9e-15	132.86	0.999875	0						0.997201	2.23e-06	132.86	0.978579	0.0188797	57.804	0.999875	1.9e-15	117.29	0.999566	1.88e-14	114.04				0.987169
468	322	CHD4	Chromodomain-helicase-DNA-binding protein 4	Q14839-2;Q14839;A0A0C4DGG9;A0A2R8Y521;A0A2R8Y212;F5GWX5;A0A2U3TZM0;A0A2R8YFK9;A0A2R8Y5J0;A0A2R8Y425;A0A2R8YFD8;A0A2R8YDJ9;A0A2R8YD40;A0A2R8YER1;A0A2R8Y8C1;A0A2R8Y445;A0A2R8Y4X2;A0A2R8YDW2;A0A2R8Y5Z7;A0A2R8Y685	Q14839-2;Q14839;A0A0C4DGG9;A0A2R8Y521;A0A2R8Y212;F5GWX5;A0A2U3TZM0;A0A2R8YFK9;A0A2R8Y5J0;A0A2R8Y425;A0A2R8YFD8;A0A2R8YDJ9;A0A2R8YD40;A0A2R8YER1;A0A2R8Y8C1;A0A2R8Y445;A0A2R8Y4X2;A0A2R8YDW2;A0A2R8Y5Z7;A0A2R8Y5M9;A0A2R8YE38											S	1	1308;1308;1305;1288;1308;1301;1295;1295;1288;1284;1300;951;880;1301;1297;1301;658;594;1288;153;59	QEESVDPDYWEK	GEEEEVEREIIKQEESVDPDYWEKLLRHHYE	QEES(1)VDPDYWEK	4	220.85	0	3.08e-30	228.25	1							1	1.3e-06	150.22	1	1.7e-07	154.65	1	1.12e-11	176.91	1	3.08e-30	228.25
469	322	CHD4	Chromodomain-helicase-DNA-binding protein 4	Q14839-2;Q14839;A0A0C4DGG9;A0A2R8Y521;A0A2R8Y212;F5GWX5;A0A2U3TZM0;A0A2R8YFK9;A0A2R8Y5J0;A0A2R8Y425;A0A2R8YFD8;A0A2R8YDJ9;A0A2R8YD40;A0A2R8YER1;A0A2R8Y8C1;A0A2R8Y445;A0A2R8Y4X2;A0A2R8YDW2;A0A2R8Y5Z7;A0A2R8Y685	Q14839-2;Q14839;A0A0C4DGG9;A0A2R8Y521;A0A2R8Y212;F5GWX5;A0A2U3TZM0;A0A2R8YFK9;A0A2R8Y5J0;A0A2R8Y425;A0A2R8YFD8;A0A2R8YDJ9;A0A2R8YD40;A0A2R8YER1;A0A2R8Y8C1;A0A2R8Y445;A0A2R8Y4X2;A0A2R8YDW2;A0A2R8Y7M9;A0A2R8Y5M9;A0A2R8Y7I0;A0A2R8YE38;A0A2R8Y6G9											S	1	1630;1602;1627;1610;1602;1595;1589;1589;1582;1578;1593;1244;1174;1595;1619;1595;952;888;247;447;293;353;27	STAPETAIECTQAPAPASEDEK	APETAIECTQAPAPASEDEKVVVEPPEGEEK	STAPETAIECTQAPAPAS(1)EDEK	18	220.85	0	1.89e-271	388.09	1													1	3.4e-05	99.873							1
470	322	CHD4	Chromodomain-helicase-DNA-binding protein 4	Q14839-2;Q14839;A0A0C4DGG9;A0A2R8Y521;A0A2R8Y212;F5GWX5;A0A2U3TZM0;A0A2R8YFK9;A0A2R8Y5J0;A0A2R8Y425;A0A2R8YFD8;A0A2R8YDJ9;A0A2R8YD40;A0A2R8YER1;A0A2R8Y8C1;A0A2R8Y445;A0A2R8Y4X2;A0A2R8YDW2;A0A2R8Y5Z7;A0A2R8Y685	Q14839-2;Q14839;A0A0C4DGG9;A0A2R8Y521;A0A2R8Y212;F5GWX5;A0A2U3TZM0;A0A2R8YFK9;A0A2R8Y5J0;A0A2R8Y425;A0A2R8YFD8;A0A2R8YDJ9;A0A2R8YD40;A0A2R8YER1;A0A2R8Y8C1;A0A2R8Y445;A0A2R8Y5Z7;A0A2R8Y685;A0A2R8Y8B3											S	1;2	515;515;512;495;515;508;502;502;495;491;508;158;88;508;504;508;495;508;508	WGQPPSPTPVPRPPDADPNTPSPK	GKVQKILIWKWGQPPSPTPVPRPPDADPNTP	WGQPPS(0.999)PT(0.001)PVPRPPDADPNTPSPK	6	220.85	0	4.81e-27	158.06	0.99876	0.995237	7.03e-15	125.52	0.99741	4.81e-27	158.06	0.994193	1.21e-14	121.23	0.994046	1.06e-21	144.23	0.994951	9.32e-21	135.75	0.99219	4.78e-26	148.35	0.992577	1.23e-20	132.69	0.99876
471	322	CHD4	Chromodomain-helicase-DNA-binding protein 4	Q14839-2;Q14839;A0A0C4DGG9;A0A2R8Y521;A0A2R8Y212;F5GWX5;A0A2U3TZM0;A0A2R8YFK9;A0A2R8Y5J0;A0A2R8Y425;A0A2R8YFD8;A0A2R8YDJ9;A0A2R8YD40;A0A2R8YER1;A0A2R8Y8C1;A0A2R8Y445;A0A2R8Y4X2;A0A2R8YDW2;A0A2R8Y5Z7;A0A2R8Y685	Q14839-2;Q14839;A0A0C4DGG9;A0A2R8Y521;A0A2R8Y212;F5GWX5;A0A2U3TZM0;A0A2R8YFK9;A0A2R8Y5J0;A0A2R8Y425;A0A2R8YFD8;A0A2R8YDJ9;A0A2R8YD40;A0A2R8YER1;A0A2R8Y8C1;A0A2R8Y445;A0A2R8Y5Z7;A0A2R8Y685;A0A2R8Y8B3											S	2	531;531;528;511;531;524;518;518;511;507;524;174;104;524;520;524;511;524;524	WGQPPSPTPVPRPPDADPNTPSPK	PTPVPRPPDADPNTPSPKPLEGRPERQFFVK	WGQPPS(0.986)PT(0.014)PVPRPPDADPNT(0.112)PS(0.888)PK	22	220.85	0	1.55e-05	82.207	0.888047							0.888047	4.08e-05	63.433				0.855627	1.55e-05	82.207	0			0
472	323	CD276	CD276 antigen	A0A0C4DGH0;Q5ZPR3;Q5ZPR3-4;H0YL10;Q5ZPR3-2;Q5ZPR3-3	A0A0C4DGH0;Q5ZPR3;Q5ZPR3-4;H0YL10;Q5ZPR3-2;H0YN29											S	1	377;523;523;188;305;159	TALQPLKHSDSK	GEGEGSKTALQPLKHSDSKEDDGQEIA____	TALQPLKHS(0.999)DS(0.001)K	9	41.767	0	0.000172928	81.651	0.998634																0.998634	0.000172928	81.651
473	323	CD276	CD276 antigen	A0A0C4DGH0;Q5ZPR3;Q5ZPR3-4;H0YL10;Q5ZPR3-2;Q5ZPR3-3	A0A0C4DGH0;Q5ZPR3;Q5ZPR3-4;H0YL10;Q5ZPR3-2;H0YN29											S	1	379;525;525;190;307;161	HSDSKEDDGQEIA	GEGSKTALQPLKHSDSKEDDGQEIA______	HS(0.001)DS(0.999)KEDDGQEIA	4	41.767	0	6.16e-09	153.26	0.99935	0.99648	3.26e-05	123.76				0.995448	6.16e-09	147.56				0.97141	0.000388168	128.71				0.99935	0.000249546	153.26
474	324	NUMBL	Numb-like protein	A0A0C4DGH3;Q9Y6R0;M0QYC2	A0A0C4DGH3;Q9Y6R0;M0QYC2							Significant phosphoproteome	0.929374	0.538641	1.58709	S	1	222;263;222	AEAAAAPTVAPGPAQPGHVSPTPATTSPGEK, KAEAAAAPTVAPGPAQPGHVSPTPATTSPGEK	AAPTVAPGPAQPGHVSPTPATTSPGEKGEAG	KAEAAAAPTVAPGPAQPGHVS(0.998)PT(0.002)PATTSPGEK	21	60.812	0	5.8e-282	348.13	0.998249	0.947641	1.35e-78	209.27	0.99744	1.63e-242	330.91	0.998249	4.07e-123	251.25	0.973975	2.21e-181	284.07	0.95362	3.58e-142	267.56	0.982608	5.8e-282	348.13	0.954055	9.44e-40	172.51	0.965466
475	324	NUMBL	Numb-like protein	A0A0C4DGH3;Q9Y6R0;M0QYC2	A0A0C4DGH3;Q9Y6R0;M0QYC2											S	1	229;270;229	KAEAAAAPTVAPGPAQPGHVSPTPATTSPGEK	GPAQPGHVSPTPATTSPGEKGEAGTPVAAGT	KAEAAAAPTVAPGPAQPGHVSPTPATT(0.012)S(0.988)PGEK	28	60.812	0	1.75e-191	287.55	0.988027				0			0			0			0.6406	4.94e-09	91.798	0.988027	1.75e-191	287.55
476	324;2048	NUMBL	Numb-like protein	A0A0C4DGH3;Q9Y6R0;M0QYC2;M0QXQ4	A0A0C4DGH3;Q9Y6R0;M0QYC2;M0QXQ4											S	1	183;224;183;127	EGSFRLSGGGRPAER	TAAFDASRTSFAREGSFRLSGGGRPAEREAP	EGS(0.999)FRLS(0.001)GGGRPAER	3	41.788	0	0.00219736	61.648	0.999043	0.990826	0.0142918	46.159	0.995672	0.00514396	55.437	0.96719	0.028337	40.52	0.999043	0.00219736	61.648
477	324;4025	NUMBL;NUMB	Numb-like protein;Protein numb homolog	A0A0C4DGH3;Q9Y6R0;M0QYC2;P49757-3;P49757;P49757-4;P49757-2;G3V3Z8;P49757-8;P49757-7;P49757-6;P49757-5	A0A0C4DGH3;Q9Y6R0;P49757-3;P49757;P49757-4;P49757-2;G3V3Z8;P49757-9											S	1	264;305;265;276;265;276;132;22	QGSFRGFPALSQK	IPRRHAPIEQLARQGSFRGFPALSQKMSPFK;IPRRHAPLEQLVRQGSFRGFPALSQKNSPFK	QGS(1)FRGFPALSQK	3	65.121	0	2.34e-05	113.28	1				1	2.34e-05	113.28				1	0.00118872	69.188	0.999958	0.00578268	54.368	1	8.11e-05	94.856	0.999998	0.0262912	62.646	1
478	326	ATXN2L			H3BRB0;A0A0C4DGL7											S	1	5;5	STSTPTSPGPR	___________NKSTSTPTSPGPRTHSTPSI	S(0.001)T(0.003)S(0.992)T(0.004)PTSPGPR	3			0.00105126	110.98	0.991645										0												0.991645
479	326	ATXN2L			H3BRB0;A0A0C4DGL7											S	1	9;9	STSTPTSPGPR	_______NKSTSTPTSPGPRTHSTPSIPVLT	STSTPT(0.034)S(0.966)PGPR	7			9.79e-21	218.06	0.965901	0.532251	2.65e-08	167.84	0.864271	1.27e-07	163.09	0.939849	9.79e-21	218.06	0.446521	0.000418517	130.1	0.965901	9.29e-16	210.79	0.898478	1.91e-08	170.68				0
480	327	ZSCAN29	Zinc finger and SCAN domain-containing protein 29	A0A0C4DGM2;Q8IWY8-4;Q8IWY8-2;Q8IWY8;H3BUW4;H3BMU4;C9K0J8;Q8IWY8-3	A0A0C4DGM2;Q8IWY8-4;Q8IWY8-2;Q8IWY8;H3BUW4;H3BMU4;C9K0J8;Q8IWY8-3											S	1	152;153;33;153;153;74;152;153	ARSPDLGPQEQMNPK, ERARSPDLGPQEQMNPK	VEPQPRGVPKKERARSPDLGPQEQMNPKEKL	ERARS(1)PDLGPQEQMNPK	5	53.077	0	2.6e-22	228.58	1							1	2.55e-06	197.1	1	3.73e-06	112.58	1	0.000136138	115.57	1	2.6e-22	180.31	1	9.08e-06	195.25	1
481	328	ZSCAN5A	Zinc finger and SCAN domain-containing protein 5A	A0A0C4DGQ1;Q9BUG6;K7EIX9;K7EMC4;Q9BUG6-2	A0A0C4DGQ1;Q9BUG6;K7EIX9;K7EMC4;Q9BUG6-2											S	1	295;296;150;150;179	EASTHSGNRGDALNLSSPK	ASTHSGNRGDALNLSSPKRSKPDASSISQEE	EASTHSGNRGDALNLS(0.213)S(0.787)PK	17	55.763	0.00013394	4.49e-14	144.95	0.78661																0.78661	4.49e-14	144.95
486	334	MMACHC	Methylmalonic aciduria and homocystinuria type C protein	A0A0C4DGU2;Q9Y4U1	A0A0C4DGU2;Q9Y4U1											S	1	188;245	LALLGLAQPSEKPSSPSPDLPFTTPAPK	RLALLGLAQPSEKPSSPSPDLPFTTPAPKKP	LALLGLAQPS(0.036)EKPS(0.164)S(0.763)PS(0.036)PDLPFTTPAPK	15	25.331	0	1.07e-09	112.75	0.763043										0.379477	2.68e-06	89.396				0.763043	1.07e-09	112.75
489	334	MMACHC	Methylmalonic aciduria and homocystinuria type C protein	A0A0C4DGU2;Q9Y4U1	A0A0C4DGU2;Q9Y4U1											S	1	218;275	SWLSPRVSPPASPGP, VSPPASPGP	PGNPSRARSWLSPRVSPPASPGP________	SWLSPRVS(1)PPASPGP	8	25.331	0	6.69e-74	264.3	0.999989	0.999707	9.09e-51	235.88	0.999819	7.78e-51	236.78	0.999826	5.31e-27	233.78	0.999989	6.69e-74	264.3	0.99965	3.51e-22	210.37	0.999848	5.54e-51	244.36	0.99986	3.3e-33	207.4	0.999939
491	338	SNX16	Sorting nexin-16	E5RGS8;E5RGQ6;A0A0C4DGW2;P57768-2;P57768;E5RJ65;E5RHF1;E5RH07	E5RGS8;E5RGQ6;A0A0C4DGW2;P57768-2;P57768;E5RJ65;E5RHF1											S	1	70;70;70;70;70;70;70	QTSVPDQMDNTSSVCSSPLIR	TSVPDQMDNTSSVCSSPLIRTKFTGTASSIE	QTSVPDQMDNTSSVCS(0.078)S(0.922)PLIR	17	18.207	0	1.53e-06	138.23	0.921564													0.921564	1.53e-06	138.23
492	338	SNX16	Sorting nexin-16	E5RGS8;E5RGQ6;A0A0C4DGW2;P57768-2;P57768;E5RJ65;E5RHF1;E5RH07	E5RGS8;E5RGQ6;A0A0C4DGW2;P57768-2;P57768;E5RJ65;E5RHF1;E5RH07;E5RG30											S	1	29;29;29;29;29;29;29;29;29	SSSFGSVSTSSNSSK	NSASSFTTNRNQRSSSFGSVSTSSNSSKGQL	SSS(1)FGSVSTSSNSSK	3	18.207	0	7.07e-93	288.12	0.999999	0.999956	2.54e-51	236.12	0.999695	6.51e-28	208.81	0.999962	4.03e-74	258.41	0.999969	1.72e-74	264.92	0.999844	1.29e-74	266.15	0.999942	6.39e-84	283.07	0.99997	9.62e-75	267.07	0.999999
493	339	ZC3H8	Zinc finger CCCH domain-containing protein 8	A0A0C4DGZ1;Q8N5P1	A0A0C4DGZ1;Q8N5P1											S	1	59;59	FRHSAISPK	LECEQIPKKFRHSAISPKSSLHRKSRSKDYD	FRHS(0.001)AIS(0.999)PK	7	34.315	0	0.000162948	84.169	0.999034				0.999034	0.000162948	84.169	0.996639	0.00374229	54.023													0.996948
494	339	ZC3H8	Zinc finger CCCH domain-containing protein 8	A0A0C4DGZ1;Q8N5P1	A0A0C4DGZ1;Q8N5P1											S	1	22;22	TATDSDERIDDEIDTEVEETQEEK	FSKPPNPALGKTATDSDERIDDEIDTEVEET	TATDS(1)DERIDDEIDTEVEETQEEK	5	34.315	0	6.25e-290	384.28	0.999857										0.999857	1.67e-172	309.38				0.9998	6.25e-290	384.28
495	340	INSIG2	Insulin-induced gene protein;Insulin-induced gene 2 protein		A0A0C4DGZ4;Q9Y5U4											S	1	8;8	AEGETESPGPKK	________MAEGETESPGPKKCGPYISSVTS	AEGET(0.025)ES(0.975)PGPKK	7			0.00674336	74.769	0.975151							0.975151	0.00674336	74.769
496	341;8285;8286	EPB41L1	Band 4.1-like protein 1	A0A0C4DH22;A0A1B0GTW6;Q9H4G0;Q9H4G0-2	A0A0C4DH22;A0A1B0GTW6;Q9H4G0;Q9H4G0-2							Significant phosphoproteome	2.58098	2.5074	1.09618	S	1	564;1279;564;490	AGLREGSEEK	GTPEKANERAGLREGSEEKVKPPRPRAPESD	AGLREGS(1)EEK	7	98.374	0	8.29e-05	142.1	1	1	3.54e-05	122.55	1	0.000144203	109.16	1	3e-05	117.2	1	6.61e-05	135.1	1	3e-05	117.2	1	8.29e-05	142.1	1	4.42e-05	126.12	1
497	341;8285;8286	EPB41L1	Band 4.1-like protein 1	A0A0C4DH22;A0A1B0GTW6;Q9H4G0;Q9H4G0-2	A0A0C4DH22;A0A1B0GTW6;Q9H4G0;Q9H4G0-2											S	1;2	578;1293;578;504	APESDTGDEDQDQERDTVFLK	GSEEKVKPPRPRAPESDTGDEDQDQERDTVF	APES(1)DT(1)GDEDQDQERDTVFLK	4	98.374	0	1.99e-131	296.81	1							0.999702	2.31e-19	206.98	0.99964	2.47e-14	166.79	0.999943	2.75e-52	204.29	1	1.99e-131	296.81
498	341;8285;8286	EPB41L1	Band 4.1-like protein 1	A0A0C4DH22;A0A1B0GTW6;Q9H4G0;Q9H4G0-2	A0A0C4DH22;A0A1B0GTW6;H0Y482;Q9H4G0;Q9H4G0-2											S	1	869;1584;108;870;768	AVVYRETDPSPEERDK	DMLVTKAVVYRETDPSPEERDKKPQES____	AVVYRET(0.014)DPS(0.986)PEERDK	10	98.374	0	0.00361806	55.206	0.98574																0.98574	0.00361806	55.206
499	341;8285;8286	EPB41L1	Band 4.1-like protein 1	A0A0C4DH22;A0A1B0GTW6;Q9H4G0;Q9H4G0-2	A0A0C4DH22;A0A1B0GTW6;Q4VXN0;Q4VXN1;Q4VXN5;Q4VXN6;Q4VXN7;Q4VXN2;Q9H4G0;Q9H4G0-2							Significant phosphoproteome	0.228248	2.2359	0.122018	S	1;2	75;75;13;13;75;75;75;13;75;13	DYSEADGLSER, DYSEADGLSERTTPSK	___MEEKDYSEADGLSERTTPSKAQKSPQKI;SLDMEEKDYSEADGLSERTTPSKAQKSPQKI	DYSEADGLS(1)ER	9	98.374	0	7.73e-41	233.37	1	1	2.22e-12	182.33				1	7.73e-41	216.72				1	5.49e-34	227.56	1	6.29e-33	206.32	1	6.56e-27	205.72	1
500	341;8285;8286	EPB41L1	Band 4.1-like protein 1	A0A0C4DH22;A0A1B0GTW6;Q9H4G0;Q9H4G0-2	A0A0C4DH22;A0A1B0GTW6;Q9H4G0;Q9H4G0-2											S	1	678;1393;678;604	GAPSQDDESGGIEDSPDR, GAPSQDDESGGIEDSPDRGACSTPDMPQFEPVK	KGAPSQDDESGGIEDSPDRGACSTPDMPQFE	GAPSQDDESGGIEDS(1)PDR	15	98.374	0	4.8e-14	209.71	0.999999										0.937004	1.4e-05	94.052	0.999999	4.8e-14	209.71
501	341;8285;8286	EPB41L1	Band 4.1-like protein 1	A0A0C4DH22;A0A1B0GTW6;Q9H4G0;Q9H4G0-2	A0A0C4DH22;A0A1B0GTW6;Q9H4G0;X6RC15;Q9H4G0-2											S	1	510;510;510;8;436	HQASINELK	EFLDKPEDVLLKHQASINELKRTLKEPNSKL;KFLDKPEDVLLKHQASINELKRTLKEPNSKL	HQAS(1)INELK	4	98.374	0	0.00397251	72.29	1													1	0.00397251	57.567				1	0.0374821	72.29	1
503	341;8285;8286	EPB41L1	Band 4.1-like protein 1	A0A0C4DH22;A0A1B0GTW6;Q9H4G0;Q9H4G0-2	A0A0C4DH22;A0A1B0GTW6;Q9H4G0;X6RC15;Q9H4G0-2							Significant phosphoproteome	0.914876	3.96634	1.87662	S	1;2	541;541;541;39;467	RLPSSPASPSPK	IHRDRDWERERRLPSSPASPSPKGTPEKANE	RLPS(0.005)S(0.995)PASPSPK	5	98.374	0	4.01e-07	177.88	0.995186	0.741006	3.4e-06	159.22	0.499951	0.00256287	58.723	0.995186	2.46e-06	177.88	0			0.918003	4.01e-07	146.84				0.788064	9.28e-05	129.77	0.547275
504	341;8285;8286	EPB41L1	Band 4.1-like protein 1	A0A0C4DH22;A0A1B0GTW6;Q9H4G0;Q9H4G0-2	A0A0C4DH22;A0A1B0GTW6;Q9H4G0;X6RC15;Q9H4G0-2							Significant phosphoproteome	1.22998	2.40913	0.572597	S	1	544;544;544;42;470	LPSSPASPSPK, RLPSSPASPSPK	DRDWERERRLPSSPASPSPKGTPEKANERAG	RLPSSPAS(0.999)PS(0.001)PK	8	98.374	0	1.31e-05	114.7	0.998551	0.981996	6.74e-05	98.895	0.996563	0.000123831	87.824	0.997469	6.13e-05	99.927	0			0.993077	3.53e-05	105	0.998551	4.72e-05	97.904	0.994978	1.31e-05	114.7	0.99269
505	341;8285;8286	EPB41L1	Band 4.1-like protein 1	A0A0C4DH22;A0A1B0GTW6;Q9H4G0;Q9H4G0-2	A0A0C4DH22;A0A1B0GTW6;Q9H4G0;X6RC15;Q9H4G0-2							Significant phosphoproteome	3.17236	1.41108	1.32189	S	1;2	546;546;546;44;472	RLPSSPASPSPK, RLPSSPASPSPKGTPEK	DWERERRLPSSPASPSPKGTPEKANERAGLR	RLPSSPASPS(1)PK	10	98.374	0	1.63e-05	132.01	0.999899	0.999218	8.09e-05	89.642	0.993656	0.000114267	85.988	0.990415	0.000267354	80.026	0.991673	0.000427783	73.093	0.995871	9.35e-05	94.532	0.999899	1.63e-05	132.01	0.998999	0.000153864	82.925	0.998625
506	341;8285;8286	EPB41L1	Band 4.1-like protein 1	A0A0C4DH22;A0A1B0GTW6;Q9H4G0;Q9H4G0-2	A0A0C4DH22;A0A1B0GTW6;Q9H4G0;Q9H4G0-2											S	1	650;1365;650;576	SDSDTEGLLFSR, SLPELDRDKSDSDTEGLLFSR	DFSRSLPELDRDKSDSDTEGLLFSRDLNKGA	SDS(1)DTEGLLFSR	3	98.374	0	4.16e-76	301.38	0.999999							0.999999	3.87e-53	276.28	0.999964	5.78e-76	297.53	0.999956	1.33e-63	285.31	0.999998	4.16e-76	301.38				0.997332
508	341;8285;8286	EPB41L1	Band 4.1-like protein 1	A0A0C4DH22;A0A1B0GTW6;Q9H4G0;Q9H4G0-2	A0A0C4DH22;A0A1B0GTW6;Q9H4G0;Q9H4G0-2											S	1	441;441;441;379	SLDGAEFSRPASVSENHDAGPDGDK	TMSRSLDGAEFSRPASVSENHDAGPDGDKRD	SLDGAEFS(0.005)RPAS(0.994)VS(0.002)ENHDAGPDGDK	12	98.374	0	2.9e-139	279.15	0.993642																0.993642	2.9e-139	279.15				0.755853
509	341;8285;8286	EPB41L1	Band 4.1-like protein 1	A0A0C4DH22;A0A1B0GTW6;Q9H4G0;Q9H4G0-2	A0A0C4DH22;A0A1B0GTW6;Q9H4G0;X6RC15;Q9H4G0-2							Significant phosphoproteome	0.616092	5.10235	1.38743	S	1	783;1498;784;145;682	SLSPIIGK	MIPGPQTVATEIRSLSPIIGKDVLTSTYGAT	SLS(1)PIIGK	3	98.374	0	0.000375277	163.88	0.999997	0.999957	0.000200942	133.13	0.999997	0.000380872	162.64	0.999724	0.000284045	139.38	0.999997	0.000174391	148.69	0.999917	0.000191237	137.95	0.999997	0.000363254	163.88	0.999971	0.000375386	154.85	0.999937
510	342	C6orf203	Uncharacterized protein C6orf203	A0A0D9SEI0;Q9P0P8	A0A0D9SEI0;Q9P0P8	Mitochondrion	Matrix									S	1	111;106	VDEEDSDEESHHDEMSEQEEELEDDPTVVK	TKSTKKSLQKVDEEDSDEESHHDEMSEQEEE	VDEEDS(1)DEESHHDEMSEQEEELEDDPTVVK	6	28.457	0	2.22e-221	357.27	0.999824										0.982471	2.22e-221	314.37				0.999824	4.54e-195	357.27
512	343;5582	CDK11B;CDK11A	Cyclin-dependent kinase 11B;Cyclin-dependent kinase 11A	P21127-2;P21127-8;A0A0D9SEN2;A0A0D9SER5;A0A0D9SEI3;P21127-3;P21127-9;P21127;P21127-6;P21127-10;P21127-5;P21127-4;P21127-12;Q9UQ88-9;Q5QPR3;Q9UQ88-4;Q9UQ88-3;Q9UQ88-2;Q5QPR4;Q9UQ88;Q9UQ88-10;Q9UQ88-5	P21127-2;P21127-8;A0A0D9SEN2;A0A0D9SER5;A0A0D9SEI3;P21127-3;P21127-9;P21127;P21127-6;P21127-10;Q9UQ88-9;J3KS35;E7ESP2;Q5QPR3;Q9UQ88-4;Q9UQ88-3;Q9UQ88-2;Q5QPR4;Q9UQ88											S	1	234;224;237;235;224;233;200;234;190;17;174;232;232;231;222;231;232;198;222	ASHWSRSPPRPPR	REDYSDKVKASHWSRSPPRPPRERFELGDGR	ASHWS(0.074)RS(0.926)PPRPPR	7	91.154	0	2.78e-05	111.43	0.925681				0.864431	2.78e-05	111.43				0.499811	0.00140343	66.965				0.915174	0.000149903	89.232				0.925681
513	343;5582	CDK11B;CDK11A	Cyclin-dependent kinase 11B;Cyclin-dependent kinase 11A	P21127-2;P21127-8;A0A0D9SEN2;A0A0D9SER5;A0A0D9SEI3;P21127-3;P21127-9;P21127;P21127-6;P21127-10;P21127-5;P21127-4;P21127-12;Q9UQ88-9;Q5QPR3;Q9UQ88-4;Q9UQ88-3;Q9UQ88-2;Q5QPR4;Q9UQ88;Q9UQ88-10;Q9UQ88-5	P21127-2;P21127-8;A0A0D9SEN2;A0A0D9SER5;A0A0D9SEI3;P21127-3;P21127-9;P21127;P21127-6;P21127-10;P21127-5;Q9UQ88-9;J3KS35;E7ESP2;Q5QPR3;Q9UQ88-4;Q9UQ88-3;Q9UQ88-2;Q5QPR4;Q9UQ88											S	1	270;260;273;271;260;269;236;283;226;53;14;210;268;281;267;258;267;268;234;271	DLLSDLQDISDSERK, MEERDLLSDLQDISDSER, MEERDLLSDLQDISDSERK	EKMEERDLLSDLQDISDSERKTSSAESSSAE	MEERDLLSDLQDIS(0.995)DS(0.005)ERK	14	91.154	0	7.94e-28	193.22	0.995285							0.971164	6.99e-12	153.36	0.796844	2.29e-17	171.68	0.793834	0.000337868	109.03	0.995285	7.94e-28	193.22
514	343;5582	CDK11B;CDK11A	Cyclin-dependent kinase 11B;Cyclin-dependent kinase 11A	P21127-2;P21127-8;A0A0D9SEN2;A0A0D9SER5;A0A0D9SEI3;P21127-3;P21127-9;P21127;P21127-6;P21127-10;P21127-5;P21127-4;P21127-12;Q9UQ88-9;Q5QPR3;Q9UQ88-4;Q9UQ88-3;Q9UQ88-2;Q5QPR4;Q9UQ88;Q9UQ88-10;Q9UQ88-5	P21127-2;P21127-8;A0A0D9SEN2;A0A0D9SER5;A0A0D9SEI3;P21127-3;P21127-9;P21127;P21127-6;P21127-10;P21127-5;P21127-4;P21127-12;Q5QPR3;Q9UQ88-4;Q9UQ88-3;Q9UQ88-2;Q5QPR4;Q9UQ88;Q9UQ88-10;Q9UQ88-5											S	1	576;566;579;577;566;575;542;589;532;359;320;255;233;573;564;573;574;540;577;233;191	EYGSPLK	GILKVGDFGLAREYGSPLKAYTPVVVTLWYR;GILKVGDFGLAREYGSPLKAYTPVVVTQWYR	EYGS(1)PLK	4	91.154	0	0.001252	128.6	1	1	0.00237834	102.55	1	0.00144399	121.64	1	0.00135782	120.31	1	0.001252	118.67	1	0.00163174	112.01	1	0.001252	118.67	1	0.00252505	100.71	1
515	343;5582;9376	CDK11B;CDK11A	Cyclin-dependent kinase 11B;Cyclin-dependent kinase 11A	P21127-2;P21127-8;A0A0D9SEN2;A0A0D9SER5;A0A0D9SEI3;P21127-3;P21127-9;P21127;P21127-6;P21127-10;P21127-5;P21127-4;P21127-12;Q9UQ88-9;Q5QPR3;Q9UQ88-4;Q9UQ88-3;Q9UQ88-2;Q5QPR4;Q9UQ88;Q9UQ88-10;Q9UQ88-5	P21127-2;P21127-8;A0A0D9SEN2;A0A0D9SER5;A0A0D9SEI3;P21127-3;P21127-9;P21127;P21127-6;P21127-10;P21127-5;P21127-4;P21127-12;Q5QPR3;Q9UQ88-4;Q9UQ88-3;Q9UQ88-2;Q5QPR4;Q9UQ88;Q9UQ88-10;Q9UQ88-5;Q9UQ88-8							Significant phosphoproteome	0.304974	3.43058	0.28604	S	1;2	739;729;742;740;729;738;705;752;695;522;483;418;396;736;727;736;737;703;740;396;354;124	GTSPRPPEGGLGYSQLGDDDLK, RGTSPRPPEGGLGYSQLGDDDLK	TWPAKSEQQRVKRGTSPRPPEGGLGYSQLGD	RGT(1)S(1)PRPPEGGLGYSQLGDDDLK	4	91.154	0	7.62e-84	232.68	1	1	5.22e-22	153.77	0.809476	7.62e-84	232.68	1	2.14e-16	131.81	0.999971	1.93e-29	170.93	0.999996	1.14e-37	181.77	1	9.29e-61	213.38	0.999998	3.44e-22	155.17	1
516	343	CDK11B;CDK11A	Cyclin-dependent kinase 11B;Cyclin-dependent kinase 11A	P21127-2;P21127-8;A0A0D9SEN2;A0A0D9SER5;A0A0D9SEI3;P21127-3;P21127-9;P21127;P21127-6;P21127-10;P21127-5;P21127-4;P21127-12;Q9UQ88-9	P21127-2;P21127-8;A0A0D9SEN2;A0A0D9SER5;A0A0D9SEI3;P21127-3;P21127-9;P21127;P21127-6;Q9UQ88-9;J3KS35;E7ESP2;A0A087WYI9;A0A087X1I0;E9PFJ2											S	1	65;65;65;65;65;65;31;65;31;8;65;65;65;65;65	MEITIRNSPYR, MEITIRNSPYRR	EGELRDHRMEITIRNSPYRREDSMEDRGEED	MEITIRNS(1)PYR	8	91.302	0	1.85e-15	195.94	1				0.999999	1.85e-15	195.94	0.999976	9.22e-06	129.71	0.996862	3.52e-05	101.75	1	4.3e-10	180.48	0.999998	1.01e-06	155.39				0.972712
517	345	RANBP10	Ran-binding protein 10	A0A0D9SEU5;R4GMX8;Q6VN20;Q6VN20-3;Q6VN20-2	A0A0D9SEU5;R4GMX8;Q6VN20;Q6VN20-3;R4GN91;R4GNA3;R4GMX7											S	1	29;29;29;29;29;29;29	AAATADPGAGNPQPGDSSGGGAGGGLPSPGEQELSR, AAATADPGAGNPQPGDSSGGGAGGGLPSPGEQELSRR	QPGDSSGGGAGGGLPSPGEQELSRRLQRLYP	AAATADPGAGNPQPGDSSGGGAGGGLPS(0.998)PGEQELS(0.002)R	28	67.255	0	1.72e-267	389.18	0.998192							0.893769	2.48e-12	132.7	0.815569	2.1e-12	132.82	0.921324	8.49e-08	115.82	0.992036	1.72e-267	389.18				0.998192
518	345	RANBP10	Ran-binding protein 10	A0A0D9SEU5;R4GMX8;Q6VN20;Q6VN20-3;Q6VN20-2	A0A0D9SEU5;R4GMX8;Q6VN20;Q6VN20-3;Q6VN20-2											S	1	361;361;361;305;244	SQDSYPGSPSLSPR	SEVRSLSSRSPKSQDSYPGSPSLSPRHGPSS	SQDS(0.76)Y(0.003)PGS(0.211)PS(0.017)LS(0.008)PR	4	67.255	0	0.0122067	81.526	0.760184													0.760184	0.0122067	81.526
519	345	RANBP10	Ran-binding protein 10	A0A0D9SEU5;R4GMX8;Q6VN20;Q6VN20-3;Q6VN20-2	A0A0D9SEU5;R4GMX8;Q6VN20;Q6VN20-3;Q6VN20-2							Significant phosphoproteome	0.149276	2.48658	1.07885	S	1;2	365;365;365;309;248	SQDSYPGSPSLSPR	SLSSRSPKSQDSYPGSPSLSPRHGPSSSHMH	SQDSY(0.001)PGS(0.997)PS(0.889)LS(0.113)PR	8	67.255	0	1.1e-17	179.55	0.9974	0.918498	0.0198256	80.414	0.935727	0.0041685	78.673	0.995854	1.1e-17	179.55				0.9974	0.000106473	117	0.967973	9.07e-05	117.67	0.976732	0.000944863	89.866	0.578565
520	345	RANBP10	Ran-binding protein 10	A0A0D9SEU5;R4GMX8;Q6VN20;Q6VN20-3;Q6VN20-2	A0A0D9SEU5;R4GMX8;Q6VN20;Q6VN20-3;Q6VN20-2							Significant phosphoproteome	3.67766	3.32849	2.78952	S	1;2	367;367;367;311;250	SQDSYPGSPSLSPR	SSRSPKSQDSYPGSPSLSPRHGPSSSHMHNT	SQDSY(0.001)PGS(0.997)PS(0.889)LS(0.113)PR	10	67.255	0	2.63e-41	266.44	0.888544				0.618507	0.000488611	133.96	0.526232	5.2e-05	105.39				0.888544	4.93e-22	189.59	0.840803	2.63e-41	266.44	0.85627	0.000227518	143.28
521	345	RANBP10	Ran-binding protein 10	A0A0D9SEU5;R4GMX8;Q6VN20;Q6VN20-3;Q6VN20-2	A0A0D9SEU5;R4GMX8;Q6VN20;Q6VN20-3;Q6VN20-2											S	1;2	369;369;369;313;252	SQDSYPGSPSLSPR	RSPKSQDSYPGSPSLSPRHGPSSSHMHNTGA	SQDSYPGS(0.021)PS(0.077)LS(0.902)PR	12	67.255	0	4.62e-46	257.72	0.902253	0.804191	0.0198256	80.414							0.633868	6.83e-29	211.47				0.573353	4.62e-46	228.99	0.902253	2.5e-31	257.72	0.784956
522	346	R3HCC1	R3H and coiled-coil domain-containing protein 1	A0A0D9SF44;A0A0R4J2E2;Q9Y3T6-3;Q9Y3T6;E5RIQ4;A0A0D9SG39;E5RHX3;E5RIK1	A0A0D9SF44;A0A0R4J2E2;Q9Y3T6-3;Q9Y3T6;E5RIQ4;E5RIK1											S	1	194;236;194;236;236;227	FGSTLQLDLEK	QSGKGDMVEMATRFGSTLQLDLEKGKESLLE	FGS(0.998)T(0.002)LQLDLEK	3	44.294	0.00012955	4.14e-06	128.31	0.998463				0.992612	3.41e-05	106.17	0.998463	6.24e-05	128.31	0.903152	0.00535198	93.011				0.998201	4.14e-06	117.07
523	347;556	DDX3X;DDX3Y	ATP-dependent RNA helicase DDX3X;ATP-dependent RNA helicase DDX3Y	A0A0D9SF53;O00571;A0A2R8YF78;A0A0D9SG12;A0A0D9SFB3;O00571-2;F6S8Q4;A0A2R8YDH3;A0A2R8Y7T2;O15523-2;O15523;A0A2U3TZJ9;A0A2R8Y645	A0A0D9SF53;O00571;A0A2R8YF78;A0A0D9SG12;A0A0D9SFB3;O00571-2;F6S8Q4;A0A2R8Y7T2;O15523-2;O15523;A0A087WVZ1;A0A2U3TZJ9;A0A2R8Y645											S	1	594;594;594;594;594;578;561;408;589;592;126;593;648	FSGGFGAR, SSRFSGGFGAR	HYKGSSRGRSKSSRFSGGFGARDYRQSSGAS	FS(1)GGFGAR	2	77.345	0	7.51e-05	116.36	1	1	0.0016993	116.36	0.858545	7.51e-05	91.07	1	0.00127683	81.547	0.895191	0.012898	44.37				0.995373	0.00244167	113.31	1	0.0107065	50.473	0.997863
524	347;528;547;556	DDX3X	ATP-dependent RNA helicase DDX3X	A0A0D9SF53;O00571;A0A2R8YF78;A0A0D9SG12;A0A0D9SFB3;O00571-2;F6S8Q4;A0A2R8YDH3;A0A2R8Y7T2;O15523-2;O15523;A0A2R8YFS5;A0A2R8Y4A4;A0A2R8YCW1;A0A2R8YDT5;A0A2U3TZJ9;A0A2R8Y645	A0A0D9SF53;O00571;A0A2R8YF78;A0A0D9SG12;A0A0D9SFB3;O00571-2;F6S8Q4;A0A2R8Y7T2;A0A087WVZ1;A0A2R8YFS5;A0A2R8Y4A4;A0A2R8YCW1;A0A2R8YDT5;A0A0J9YVQ7;A0A2R8Y5G6;A0A2U3TZJ9;A0A2R8Y645											S	1	508;508;508;508;508;492;475;322;40;508;508;494;322;91;469;507;562	GLDISNVK	PILVATAVAARGLDISNVKHVINFDLPSDIE	GLDIS(1)NVK	5	73.214	0	0.000715024	93.843	1							1	0.000715024	93.843
525	347;528;547;556	DDX3X	ATP-dependent RNA helicase DDX3X	A0A0D9SF53;O00571;A0A2R8YF78;A0A0D9SG12;A0A0D9SFB3;O00571-2;F6S8Q4;A0A2R8YDH3;A0A2R8Y7T2;O15523-2;O15523;A0A2R8YFS5;A0A2R8Y4A4;A0A2R8YCW1;A0A2R8YDT5;A0A2U3TZJ9;A0A2R8Y645	A0A0D9SF53;O00571;A0A2R8YF78;A0A0D9SG12;A0A0D9SFB3;O00571-2;F6S8Q4;A0A2R8YDH3;A0A2R8Y650;A0A2R8YCU0;A0A2R8YF89;A0A087WX09;A0A2R8YFS5;A0A2R8Y4A4;A0A2R8YCW1;A0A2R8Y5G6;A0A2U3TZJ9;A0A2R8Y645											S	1	90;90;90;90;90;74;90;90;90;90;76;90;90;90;76;51;89;89	SSFFSDRGSGSR	RSDSRGKSSFFSDRGSGSRGRFDDRGRSDYD	SSFFSDRGS(0.997)GS(0.002)R	9	73.214	0	3.47e-11	177.91	0.997423	0.990931	1.21e-08	170.56	0.997423	1.53e-08	169.92	0.99694	3.47e-11	177.91	0.990397	5.3e-08	162.37	0.983891	3.87e-11	176.87				0.990198	2.58e-07	157.5
526	348;1345	CHTF18	Chromosome transmission fidelity protein 18 homolog	E7EXA6;Q8WVB6;Q8WVB6-2;Q8WVB6-3	A0A0D9SF58;E7EXA6;Q8WVB6;Q8WVB6-2;F8WCC1;H0Y7D3											S	1	422;225;225;253;226;121	GGGQLDLLGVSLASLKK	WRGGGQLDLLGVSLASLKKQVDGERRERLLQ	GGGQLDLLGVSLAS(1)LKK	14	107.43	0	1.68e-05	132.65	0.999927							0.999927	1.68e-05	132.65	0.966371	0.000111281	109.05										0.999717
531	348;1345	CHTF18	Chromosome transmission fidelity protein 18 homolog	E7EXA6;Q8WVB6;Q8WVB6-2;Q8WVB6-3	A0A0D9SF58;E7EXA6;Q8WVB6;Q8WVB6-2;Q8WVB6-3							Significant phosphoproteome	2.5726	1.19643	1.64414	S	1	1080;871;871;899;453	VENSPQVDGSPPGLEGLLGGIGEK	AEASARVENSPQVDGSPPGLEGLLGGIGEKG	VENSPQVDGS(1)PPGLEGLLGGIGEK	10	107.43	0	7.08e-123	266.09	1	0.999996	4.51e-15	127.23	0.999999	6.06e-64	204.35	1	9.87e-27	156.67	0.999992	4.08e-15	127.64	1	6.27e-21	138.16	1	7.08e-123	266.09	0.999618	3.39e-07	97.047	0.997002
532	349;7701	PKP4	Plakophilin-4	Q99569-2;Q99569	A0A0D9SF60;Q99569-2;Q99569			Significant proteome	Proteome Cluster 14			Significant phosphoproteome	2.57293	3.95687	1.02424	S	2	273;273;273	AASPYSQRPASPTAIR, AASPYSQRPASPTAIRR	PSAYSSTTLPAARAASPYSQRPASPTAIRRI	AAS(1)PYS(0.002)QRPAS(0.989)PT(0.01)AIRR	3	127.14	0	4.73e-07	122.1	0.999744	0.989277	0.00931193	48.597	0.976165	0.0621584	57.735				0.963745	0.0493942	53.266	0.997158	0.00846414	50.029	0.999744	4.73e-07	122.1	0.961834	0.023338	45.011	0.999725
533	349;7701	PKP4	Plakophilin-4	Q99569-2;Q99569	A0A0D9SF60;Q99569-2;Q99569			Significant proteome	Proteome Cluster 14							S	1	276;276;276	AASPYSQRPASPTAIRR	YSSTTLPAARAASPYSQRPASPTAIRRIGSV	AAS(0.001)PYS(0.778)QRPAS(0.205)PT(0.016)AIRR	6	127.14	0	1.39e-05	100.59	0.777707				0.450277	1.39e-05	100.59	0.777707	0.0151091	60.621										0.458066	0.0532353	49.773	0
534	349;7701	PKP4	Plakophilin-4	Q99569-2;Q99569	A0A0D9SF60;Q99569-2;Q99569			Significant proteome	Proteome Cluster 14							S	1;2	281;281;281	AASPYSQRPASPTAIR, AASPYSQRPASPTAIRR	LPAARAASPYSQRPASPTAIRRIGSVTSRQT	AAS(1)PYS(0.002)QRPAS(0.989)PT(0.01)AIRR	11	127.14	0	1.63e-23	179.81	0.988719	0.951335	2.19e-06	110.6	0.961453	2.61e-06	109.23	0.869029	6.32e-09	131.31	0.941995	1.02e-08	125.92	0.975299	5.43e-23	179.81	0.988719	1.63e-23	176.1	0.94427	4.14e-07	116.39	0.963997
535	349;7701	PKP4	Plakophilin-4	Q99569-2;Q99569	A0A0D9SF60;Q99569-2;Q99569			Significant proteome	Proteome Cluster 14							S	1	221;221;221	AQSPSYVISTGVSPSR	NRAMRRVSSVPSRAQSPSYVISTGVSPSRGS	AQS(0.999)PS(0.001)YVISTGVSPSR	3	127.14	0	2.32e-28	193.8	0.998874													0.998874	2.32e-28	193.8							0.995051
536	349;7701	PKP4	Plakophilin-4	Q99569-2;Q99569	A0A0D9SF60;Q99569-2;Q99569			Significant proteome	Proteome Cluster 14							S	1	231;231;231	AQSPSYVISTGVSPSR	PSRAQSPSYVISTGVSPSRGSLRTSLGSGFG	AQSPSYVISTGVS(0.924)PS(0.076)R	13	127.14	0	1.4e-15	225.11	0.924184							0.675747	1.88e-05	185.55				0.924184	1.4e-15	225.11	0.768129	0.000136409	108.32	0.863264	3.22e-05	159.8
537	349;7701	PKP4	Plakophilin-4	Q99569-2;Q99569	A0A0D9SF60;E7EST6;H0YFB1;Q99569-2;Q99569			Significant proteome	Proteome Cluster 14							S	1	75;75;8;75;75	CRLGAESPSIASTSSTEK	QIVASQLERCRLGAESPSIASTSSTEKSFPW	CRLGAES(0.995)PS(0.005)IASTSSTEK	7	127.14	0	0.000419484	98.218	0.995189																0.995189	0.000419484	98.218
538	349;7701	PKP4	Plakophilin-4	Q99569-2;Q99569	A0A0D9SF60;Q99569-2;Q99569			Significant proteome	Proteome Cluster 14							S	1	775;776;776	LLGLNELDDLLGKESPSK	RLLGLNELDDLLGKESPSKDSEPSCWGKKKK	LLGLNELDDLLGKES(0.993)PS(0.007)K	15	127.14	0	1.92e-47	210.19	0.993434																0.993434	1.92e-47	210.19
540	349;7701	PKP4	Plakophilin-4	Q99569-2;Q99569	A0A0D9SF60;Q99569-2;Q99569			Significant proteome	Proteome Cluster 14							S	1	511;512;512	LQHAVPADDGTTRSPSIDSIQK	LQHAVPADDGTTRSPSIDSIQKDPREFAWRD	LQHAVPADDGT(0.001)T(0.001)RS(0.004)PS(0.987)IDS(0.006)IQK	16	127.14	0	1.34e-59	205.65	0.987195				0.929204	1.34e-59	205.65	0.987195	4.48e-10	151.31
541	349;7701	PKP4	Plakophilin-4	Q99569-2;Q99569	A0A0D9SF60;Q99569-2;Q99569			Significant proteome	Proteome Cluster 14							S	1	406;406;406	SAVSPDLHITPIYEGR	ASQHSQLGQDLRSAVSPDLHITPIYEGRTYY	SAVS(1)PDLHITPIYEGR	4	127.14	0	2.28e-34	205.68	1	0.999998	2.58e-12	148.2	0.999999	1.73e-23	174.15	0.999886	2.28e-34	205.68	0.99995	4.28e-05	132.14	0.999934	1.23e-06	114.02				1	1.66e-07	194.92
542	349;7701	PKP4	Plakophilin-4	Q99569-2;Q99569	A0A0D9SF60;Q99569-2;Q99569			Significant proteome	Proteome Cluster 14							S	1	327;327;327	VASPSQGQVGSSSPK	VGSPLTLTDAQTRVASPSQGQVGSSSPKRSG	VAS(1)PSQGQVGSSSPK	3	127.14	0	8.84e-31	254.71	0.999857							0.999857	8.84e-31	254.71							0.998877	1.11e-21	233.14
544	349;7701	PKP4	Plakophilin-4	Q99569-2;Q99569	A0A0D9SF60;Q99569-2;Q99569			Significant proteome	Proteome Cluster 14							S	1	336;336;336	VASPSQGQVGSSSPKR	AQTRVASPSQGQVGSSSPKRSGMTAVPQHLG	VASPSQGQVGS(0.019)S(0.771)S(0.21)PKR	12	127.14	0	1.63e-28	192.64	0.771281	0.526058	2.29e-18	172.3	0.491162	3.75e-13	157.54	0.492913	2.28e-12	149.36	0.515124	1.63e-28	192.64	0.771281	1.65e-23	174.65				0.463324	5.2e-13	156.92	0.438432
545	349;7701	PKP4	Plakophilin-4	Q99569-2;Q99569	A0A0D9SF60;Q99569-2;Q99569			Significant proteome	Proteome Cluster 14			Significant phosphoproteome	1.06638	1.28129	0.494575	S	1	337;337;337	VASPSQGQVGSSSPK, VASPSQGQVGSSSPKR	QTRVASPSQGQVGSSSPKRSGMTAVPQHLGP	VASPSQGQVGSS(0.006)S(0.994)PK	13	127.14	0	2.52e-119	319.89	0.994205	0.951378	1.64e-82	269.91	0.904058	1.13e-104	298.47	0.934969	2.08e-62	244.27	0.921522	7.4e-105	302.9	0.937194	2.52e-119	316.84	0.981879	4.75e-93	291.18	0.99062	2.92e-93	293.59	0.994205
546	349;7701	PKP4	Plakophilin-4	Q99569-2;Q99569	A0A0D9SF60;Q99569-2;Q99569			Significant proteome	Proteome Cluster 14			Significant phosphoproteome	1.84736	3.33344	3.55471	S	1	314;314;314	VGSPLTLTDAQTR	PNGPTPQYQTTARVGSPLTLTDAQTRVASPS	VGS(1)PLTLTDAQTR	3	127.14	0	6.77e-25	204.13	1	0.999998	6.64e-11	164.88	0.999991	1.39e-09	150.34	1	9.96e-11	160.84	0.999996	5.62e-14	180.48	1	8.86e-08	142.38	0.999978	6.77e-25	204.13	0.999999	9.46e-10	153.39	0.999999
547	352;8067	DOCK9	Dedicator of cytokinesis protein 9	Q9BZ29-3;Q9BZ29;Q9BZ29-4;A0A088AWN3;A0A0A0MSY4;Q9BZ29-5;Q6ZSL5;A0A0A0MT38	A0A0D9SFH5;Q9BZ29-3;Q9BZ29;Q9BZ29-4;A0A088AWN3;A0A0A0MSY4;Q9BZ29-5;Q6ZSL5;A0A0A0MT38;Q9BZ29-6											S	1	442;443;443;443;454;442;442;454;443;442	QMLATTSPALMNGSGQSPSVLK	MLATTSPALMNGSGQSPSVLKGILHEAAMQY	QMLATTSPALMNGS(0.001)GQS(0.999)PS(0.001)VLK	17	235.36	0	0	504.51	0.998821	0.981006	2.71e-160	310.77	0.998821	0	477.35	0.955446	1.15e-229	361.35	0.982585	1.38e-71	226.72	0.979206	2.95e-178	311.65	0.998098	0	504.51	0.978965	9.58e-71	218.11	0.966162
548	353	CLN3	Battenin	Q13286;A0A1B0GWD3;Q13286-3;A0A0D9SFH9;Q13286-2;Q13286-4;A0A1B0GW34;A0A1B0GV71;H3BR00;Q9UBD8;Q13286-5;Q13286-7;H3BQ48;A0A1B0GV41;Q13286-6;O95090;H3BPL0;A0A1B0GWH8;Q9UBH5;Q9UP10;H3BR84;A0A0D9SF04	Q13286;A0A1B0GWD3;Q13286-3;A0A0D9SFH9;Q13286-2;Q13286-4;A0A1B0GW34;A0A1B0GV71;H3BR00;Q9UBD8;Q13286-5;Q13286-7;H3BQ48;A0A1B0GV41;Q13286-6;O95090;H3BPL0;A0A1B0GWH8;Q9UBH5;Q9UP10;H3BR84;A0A0D9SF04					Ub highly regulated	Ub 4					S	1;2	12;12;12;12;12;12;12;12;12;12;12;12;12;12;12;12;12;12;12;12;12;12	RFSDSEGEETVPEPR, RRFSDSEGEETVPEPR	____MGGCAGSRRRFSDSEGEETVPEPRLPL	RRFS(1)DS(1)EGEETVPEPR	4	47.622	0	4.18e-74	267.38	1	0.98654	8.66e-17	221.46	0.994039	1.79e-42	222.51	1	4.25e-51	267.38	1	7.59e-43	225.84	1	4.18e-74	257.15	1	6.56e-51	230.27	1	1.41e-16	168.62	0.983522
549	353	CLN3	Battenin	Q13286;A0A1B0GWD3;Q13286-3;A0A0D9SFH9;Q13286-2;Q13286-4;A0A1B0GW34;A0A1B0GV71;H3BR00;Q9UBD8;Q13286-5;Q13286-7;H3BQ48;A0A1B0GV41;Q13286-6;O95090;H3BPL0;A0A1B0GWH8;Q9UBH5;Q9UP10;H3BR84;A0A0D9SF04	Q13286;A0A1B0GWD3;Q13286-3;A0A0D9SFH9;Q13286-2;Q13286-4;A0A1B0GW34;A0A1B0GV71;H3BR00;Q9UBD8;Q13286-5;Q13286-7;H3BQ48;A0A1B0GV41;Q13286-6;O95090;H3BPL0;A0A1B0GWH8;Q9UBH5;Q9UP10;H3BR84;A0A0D9SF04					Ub highly regulated	Ub 4	Significant phosphoproteome	2.14588	0.463933	2.84345	S	1;2	14;14;14;14;14;14;14;14;14;14;14;14;14;14;14;14;14;14;14;14;14;14	FSDSEGEETVPEPR, RFSDSEGEETVPEPR, RRFSDSEGEETVPEPR	__MGGCAGSRRRFSDSEGEETVPEPRLPLLD	RRFS(1)DS(1)EGEETVPEPR	6	47.622	0	1.29e-62	248.18	1	0.864529	1.29e-62	248.18	0.611562	5.66e-06	105.22	1	5.24e-09	137.72	0.999994	1.28e-09	143.47	1	2.12e-36	218.4	1	9.08e-13	201.14	1	1.59e-27	191.07	0.883243
550	356	COBLL1	Cordon-bleu protein-like 1	A0A0X1KG75;A0A0D9SG04;Q53SF7;Q53SF7-2;A0A590PXD8;Q53SF7-3	A0A0X1KG75;A0A0D9SG04;Q53SF7;Q53SF7-2;A0A590PXD8;Q53SF7-3;A0A0B4J1Z0							Significant phosphoproteome	0.283597	1.26468	1.57544	S	1;2	384;410;344;382;382;344;357	AGSLQLSSMSAGNSSLRR	ETDKSPCEAGRVRAGSLQLSSMSAGNSSLRR	AGS(1)LQLSSMSAGNSSLRR	3	127.83	0	1.22e-104	274.16	1	0.999999	4.29e-05	84.946	1	3e-12	137.69	0.99999	0.000205766	71.148	1	2.6e-08	118.35	0.999986	0.000155526	72.99	1	1.22e-104	274.16				0.999999
552	356	COBLL1	Cordon-bleu protein-like 1	A0A0X1KG75;A0A0D9SG04;Q53SF7;Q53SF7-2;A0A590PXD8;Q53SF7-3	A0A0X1KG75;A0A0D9SG04;Q53SF7;Q53SF7-2;A0A590PXD8;Q53SF7-3;A0A0B4J1Z0											S	1	396;422;356;394;394;356;369	AGSLQLSSMSAGNSSLRR	RAGSLQLSSMSAGNSSLRRTKRKAPSPPSKI	AGSLQLSSMSAGNS(0.065)S(0.934)LRR	15	127.83	0	8.88e-18	174.19	0.934498	0.49416	0.00257394	73.672	0.934498	8.88e-18	145.83	0.497687	0.000299462	98.21	0.499896	5.97e-05	121.48	0.487972	0.000217513	102.21	0.811589	3.55e-10	174.19	0.497141	0.00024433	100.9	0.765554
553	356	COBLL1	Cordon-bleu protein-like 1	A0A0X1KG75;A0A0D9SG04;Q53SF7;Q53SF7-2;A0A590PXD8;Q53SF7-3	A0A0X1KG75;A0A0D9SG04;Q53SF7;Q53SF7-2;A0A590PXD8;Q53SF7-3;A0A0B4J1Z0											S	1	296;322;256;294;294;256;269	DQTASAPATPLVNK, KRDQTASAPATPLVNK	FSFFQRSKKKRDQTASAPATPLVNKHRPTFT	DQTAS(1)APATPLVNK	5	127.83	0	2.86e-12	168.45	0.99999				0.945383	1.67e-07	119.41	0.999411	0.00017561	156.96	0.99999	2.86e-12	158.93	0.728295	4.68e-06	107.45	0.999959	1.14e-07	168.45	0.997663	1.16e-10	150.12	0.879594
554	356	COBLL1	Cordon-bleu protein-like 1	A0A0X1KG75;A0A0D9SG04;Q53SF7;Q53SF7-2;A0A590PXD8;Q53SF7-3	A0A0X1KG75;A0A0D9SG04;Q53SF7;Q53SF7-2;A0A590PXD8;Q53SF7-3											S	1	951;1016;911;949;987;949	EAERDMLPSPEQTLSPLSK	PKELTNKEAERDMLPSPEQTLSPLSKMPHSV	EAERDMLPS(1)PEQTLSPLSK	9	127.83	0	1.98e-09	130.15	0.999998							0.999998	1.98e-09	129.32				0.999813	1.08e-05	93.229	0.999997	6.14e-05	130.15
555	356	COBLL1	Cordon-bleu protein-like 1	A0A0X1KG75;A0A0D9SG04;Q53SF7;Q53SF7-2;A0A590PXD8;Q53SF7-3	A0A0X1KG75;A0A0D9SG04;Q53SF7;Q53SF7-2;A0A590PXD8;Q53SF7-3											S	1	957;1022;917;955;993;955	EAERDMLPSPEQTLSPLSK	KEAERDMLPSPEQTLSPLSKMPHSVPQPLVE	EAERDMLPSPEQTLS(0.991)PLS(0.009)K	15	127.83	0	1.38e-23	162.75	0.990688							0.925445	7.1e-07	112.48							0.990688	1.38e-23	162.75
556	356	COBLL1	Cordon-bleu protein-like 1	A0A0X1KG75;A0A0D9SG04;Q53SF7;Q53SF7-2;A0A590PXD8;Q53SF7-3	A0A0X1KG75;A0A0D9SG04;Q53SF7;Q53SF7-2;A0A590PXD8;Q53SF7-3											S	1	828;893;788;826;864;826	ETAIQTEDSAISESPEEPLPNLKPKPNLR	VKETAIQTEDSAISESPEEPLPNLKPKPNLR	ETAIQTEDSAIS(0.001)ES(0.999)PEEPLPNLKPKPNLR	14	127.83	0	2.93e-28	151.5	0.998757							0.998757	2.93e-28	151.5
557	356	COBLL1	Cordon-bleu protein-like 1	A0A0X1KG75;A0A0D9SG04;Q53SF7;Q53SF7-2;A0A590PXD8;Q53SF7-3	A0A0X1KG75;A0A0D9SG04;Q53SF7;Q53SF7-2;A0A590PXD8;Q53SF7-3;A0A0B4J1Z0											S	1	406;432;366;404;404;366;379	KAPSPPSK, RKAPSPPSK	SAGNSSLRRTKRKAPSPPSKIPPHQSDENSR	RKAPS(1)PPSK	5	127.83	0	0.00163898	78.692	0.999694	0.965559	0.0168421	42.031	0.99519	0.00375426	73.273	0.998591	0.0144627	52.693				0.993386	0.00407208	56.139	0.999694	0.00218066	78.692	0.998448	0.010601	56.359	0.97631
559	356	COBLL1	Cordon-bleu protein-like 1	A0A0X1KG75;A0A0D9SG04;Q53SF7;Q53SF7-2;A0A590PXD8;Q53SF7-3	A0A0X1KG75;A0A0D9SG04;Q53SF7;Q53SF7-2;A0A590PXD8;Q53SF7-3							Significant phosphoproteome	3.7206	1.95239	2.3415	S	1	1110;1175;1070;1108;1146;1108	QSSLTFQSSDPEQMR	PTPTDGPSFTVMRQSSLTFQSSDPEQMRQSL	QSS(1)LTFQSSDPEQMR	3	127.83	0	3.52e-93	292.8	0.999823	0.997204	6.74e-84	283.05	0.998492	1.18e-41	221.85	0.999823	8.99e-93	285.59	0.983119	4.22e-51	232.15	0.999096	3.52e-93	292.8	0.999573	5.85e-83	278.72	0.995515	2e-51	237.4	0.995432
560	356	COBLL1	Cordon-bleu protein-like 1	A0A0X1KG75;A0A0D9SG04;Q53SF7;Q53SF7-2;A0A590PXD8;Q53SF7-3	A0A0X1KG75;A0A0D9SG04;Q53SF7;Q53SF7-2;A0A590PXD8;Q53SF7-3;A0A0B4J1Z0											S	1	366;392;326;364;364;326;339	SMSVDETDK	AHIQERPASCIVKSMSVDETDKSPCEAGRVR	S(0.001)MS(0.999)VDETDK	3	127.83	0	4.88e-06	146.16	0.999476							0.999476	0.00154544	124.12				0.997119	4.88e-06	146.16							0.997943
561	356	COBLL1	Cordon-bleu protein-like 1	A0A0X1KG75;A0A0D9SG04;Q53SF7;Q53SF7-2;A0A590PXD8;Q53SF7-3	A0A0X1KG75;A0A0D9SG04;Q53SF7;Q53SF7-2;A0A590PXD8;Q53SF7-3											S	1	987;1052;947;985;1023;985	TDDDVIGQAPAEASPPPIAPK, TDDDVIGQAPAEASPPPIAPKPVTIPASQVSTQNLK	EKTDDDVIGQAPAEASPPPIAPKPVTIPASQ	TDDDVIGQAPAEAS(1)PPPIAPK	14	127.83	0	5.6e-250	314.57	1	1	6.42e-07	87.196				0.999998	3.23e-26	143.39	1	7.35e-81	201.97	1	9.47e-08	102.69	1	5.6e-250	314.57	1	3.65e-06	86.08	1
562	356	COBLL1	Cordon-bleu protein-like 1	A0A0X1KG75;A0A0D9SG04;Q53SF7;Q53SF7-2;A0A590PXD8;Q53SF7-3	A0A0X1KG75;A0A0D9SG04;Q53SF7;Q53SF7-2;A0A590PXD8;Q53SF7-3											S	1	854;919;814;852;890;852	TEHQVPSSVSSPDDAMVSPLKPAPK	KPNLRTEHQVPSSVSSPDDAMVSPLKPAPKM	TEHQVPS(0.004)S(0.004)VS(0.23)S(0.762)PDDAMVSPLKPAPK	11	127.83	0	0.000219153	81.967	0.761804																0.761804	0.000219153	81.967				0
563	356	COBLL1	Cordon-bleu protein-like 1	A0A0X1KG75;A0A0D9SG04;Q53SF7;Q53SF7-2;A0A590PXD8;Q53SF7-3	A0A0X1KG75;A0A0D9SG04;Q53SF7;Q53SF7-2;A0A590PXD8;Q53SF7-3											S	1	861;926;821;859;897;859	TEHQVPSSVSSPDDAMVSPLKPAPK	HQVPSSVSSPDDAMVSPLKPAPKMTRDTGTA	TEHQVPSSVSSPDDAMVS(1)PLKPAPK	18	127.83	0	7.84e-139	271.56	1	1	2.54e-64	207.2	1	4.91e-52	188.8							0.999999	1.69e-09	109.77	1	7.84e-139	271.56	1	8.37e-27	155.58	0.999815
564	357;6415	PHF6	PHD finger protein 6	A0A0D9SGE8;Q8IWS0-3;Q5JRC6;Q8IWS0-2;Q8IWS0-4;Q8IWS0;Q8IWS0-5	A0A0D9SGE8;Q8IWS0-3;Q5JRC6;Q8IWS0-2;Q8IWS0-4;Q8IWS0;Q8IWS0-5											S	1	120;120;120;120;120;120;86	EKPSQGIYMVYCR	YHCALHDKAQIREKPSQGIYMVYCRKHKKTA	EKPS(1)QGIYMVYCR	4	41.3255	0	0.00701731	77.468	0.99961																0.99961	0.00701731	77.468
565	357;6415	PHF6	PHD finger protein 6	A0A0D9SGE8;Q8IWS0-3;Q5JRC6;Q8IWS0-2;Q8IWS0-4;Q8IWS0;Q8IWS0-5	A0A0D9SGE8;Q8IWS0-3;Q5JRC6;Q8IWS0-2;Q8IWS0-4;Q8IWS0;Q8IWS0-5											S	1	200;198;200;200;198;199;165	STSSHGTDEMESSSYRDRSPHR	SHGTDEMESSSYRDRSPHRSSPSDTRPKCGF	STSSHGTDEMESS(0.004)S(0.111)YRDRS(0.884)PHR	19	41.3255	0	5.08e-71	222.69	0.884447				0.884447	5.08e-71	222.69
566	357	PHF6	PHD finger protein 6	A0A0D9SGE8;Q8IWS0-3;Q5JRC6;Q8IWS0-2;Q8IWS0-4	A0A0D9SGE8;Q5JRC6;Q8IWS0-2											S	1	156;156;156	TAHNSEAADLEESFNEHELEPSSPK	ADLEESFNEHELEPSSPKSKKKSRKGRPRKT	TAHNSEAADLEESFNEHELEPS(0.17)S(0.83)PK	23	41.361	0	3.25e-212	328.2	0.830038	0.818297	8.12e-24	178.89				0.824122	3.73e-107	251.97	0.830038	7.09e-107	248.39	0.686004	0.00333827	57.997	0.750798	3.25e-212	328.2	0.78337	1.59e-64	209.41	0.750828
567	358	SYNJ1	Synaptojanin-1	A0A0D9SGJ6;J3KQV8;O43426;J3KPK1;C9JFZ1;O43426-4;O43426-2	A0A0D9SGJ6;J3KQV8;O43426							Significant phosphoproteome	0.455036	1.26456	0.578931	S	1	1298;1384;1345	AQLSVQTSPVPTPDPK	FNLLAVSKAQLSVQTSPVPTPDPKRLIQLPS	AQLSVQT(0.004)S(0.996)PVPTPDPK	8	168.16	0	8.86e-75	256.71	0.995616	0.946	2.33e-07	201.75	0.904463	2.57e-42	220.93	0.985288	1.12e-15	226.65	0.971477	2.85e-12	151.8				0.995616	8.86e-75	256.71	0.950213	5.25e-08	128.44	0.991249
568	358	SYNJ1	Synaptojanin-1	A0A0D9SGJ6;J3KQV8;O43426;J3KPK1;C9JFZ1;O43426-4;O43426-2	A0A0D9SGJ6;J3KQV8;O43426							Significant phosphoproteome	1.2791	2.14326	0.273966	S	1	1518;1604;1565	ASPTLDFTER	TSPPVDPFTTLASKASPTLDFTER_______	AS(1)PTLDFTER	2	168.16	0	3.02e-07	167.6	0.999978	0.998634	6.86e-05	100.93	0.999782	0.000484852	119.74	0.999938	1.68e-05	150.46	0.999928	5.54e-07	163.12	0.999711	2.52e-05	145.91	0.999978	3.02e-07	167.6	0.999925	1.16e-05	124.42	0.996566
569	358	SYNJ1	Synaptojanin-1	A0A0D9SGJ6;J3KQV8;O43426;J3KPK1;C9JFZ1;O43426-4;O43426-2	A0A0D9SGJ6;J3KQV8;O43426											S	1	1344;1430;1391	SQSQENMRSSPNPFITGLTR, SSPNPFITGLTR	MPPIPARSQSQENMRSSPNPFITGLTRTNPF	SQSQENMRS(0.756)S(0.244)PNPFITGLTR	9	168.16	0	4.37e-43	191.59	0.755865	0.5	0.000117121	91.855	0.49992	9.4e-10	119.32				0.499988	6.3e-19	147.11				0.755865	4.37e-43	191.59
570	358	SYNJ1	Synaptojanin-1	A0A0D9SGJ6;J3KQV8;O43426;J3KPK1;C9JFZ1;O43426-4;O43426-2	A0A0D9SGJ6;J3KQV8;O43426											S	1	1345;1431;1392	SQSQENMRSSPNPFITGLTR, SSPNPFITGLTR	PPIPARSQSQENMRSSPNPFITGLTRTNPFS	S(0.005)S(0.995)PNPFITGLTR	2	168.16	0	6.3e-19	162.32	0.9954	0.5	0.000117121	91.855	0.949592	9.4e-10	125.97	0.9954	1.55e-08	162.32	0.994879	6.3e-19	158.02	0.985461	3.73e-07	136.24	0.687948	7.62e-05	98.253	0.967446	4.8e-08	158.31	0.79655
571	358	SYNJ1	Synaptojanin-1	A0A0D9SGJ6;J3KQV8;O43426;J3KPK1;C9JFZ1;O43426-4;O43426-2	A0A0D9SGJ6;J3KQV8;O43426;J3KPK1;C9JFZ1;O43426-4;O43426-2											S	1	1079;1123;1084;1079;1123;1084;1084	TPGPPSAQSSPIDAQPATPLPQK	SRAPSRTPGPPSAQSSPIDAQPATPLPQKDP	T(0.005)PGPPS(0.005)AQS(0.182)S(0.808)PIDAQPATPLPQK	10	168.16	0	1.63e-10	108.88	0.807782													0.777982	1.63e-10	108.88	0.807782	1.75e-10	108.22
572	358	SYNJ1	Synaptojanin-1	A0A0D9SGJ6;J3KQV8;O43426;J3KPK1;C9JFZ1;O43426-4;O43426-2	A0A0D9SGJ6;J3KQV8;O43426;J3KPK1;C9JFZ1;O43426-4;O43426-2											S	1	1044;1088;1049;1044;1088;1049;1049	TSPCQSPTISEGPVPSLPIRPSR	SSSGLGTSPSSSPRTSPCQSPTISEGPVPSL	T(0.184)S(0.816)PCQSPTISEGPVPSLPIRPSR	2	168.16	0	2.58e-10	105.17	0.815963							0						0.815963	2.58e-10	105.17
573	358	SYNJ1	Synaptojanin-1	A0A0D9SGJ6;J3KQV8;O43426;J3KPK1;C9JFZ1;O43426-4;O43426-2	A0A0D9SGJ6;J3KQV8;O43426;J3KPK1;C9JFZ1;O43426-4;O43426-2											S	1	1048;1092;1053;1048;1092;1053;1053	TSPCQSPTISEGPVPSLPIRPSR	LGTSPSSSPRTSPCQSPTISEGPVPSLPIRP	TSPCQS(0.999)PT(0.001)ISEGPVPSLPIRPSR	6	168.16	0	1.58e-48	194.19	0.999324				0.999324	1.58e-48	194.19	0.950968	5.54e-06	77.984				0.959476	7.17e-11	114.2
574	360	DIAPH1	Protein diaphanous homolog 1	A0A0G2JH68;O60610;A0A140T8Z0;O60610-2;O60610-3;H9KV28;A0A2R8Y5N1	A0A0G2JH68;O60610;A0A140T8Z0;O60610-2;O60610-3;A0A2R8Y5N1;B4E2I7											S	1	22;22;22;22;22;22;22	GRSPDELPSAGGDGGK	SLGPGRGTRDKKKGRSPDELPSAGGDGGKSK	GRS(1)PDELPSAGGDGGK	3	141.36	0	0.000375206	87.232	0.999967							0.999967	0.0114828	65.184	0.999941	0.00226731	56.959										0.999933
576	361	EHMT2	Histone-lysine N-methyltransferase EHMT2	A0A0G2JIS2;Q96KQ7-2;A2ABF8;A0A0G2JIR1;Q96KQ7;A2ABF9;A0A0G2JK64;A0A0G2JRR0;A0A0G2JRN8	A0A0G2JIS2;Q96KQ7-2;A2ABF8;A0A0G2JIR1;Q96KQ7;A2ABF9;A0A0G2JK64;A0A0G2JRR0;A0A0G2JRN8											S	1	535;535;592;592;569;626;626;247;281	GDGVTPPAGTAAPAPPPLSQDVPGRADTSQPSAR	VTPPAGTAAPAPPPLSQDVPGRADTSQPSAR	GDGVTPPAGTAAPAPPPLS(1)QDVPGRADTSQPSAR	19	129.03	0	4.76e-58	207.61	0.999661																0.999661	4.76e-58	207.61
577	361	EHMT2	Histone-lysine N-methyltransferase EHMT2	A0A0G2JIS2;Q96KQ7-2;A2ABF8;A0A0G2JIR1;Q96KQ7;A2ABF9;A0A0G2JK64;A0A0G2JRR0;A0A0G2JRN8	A0A0G2JIS2;Q96KQ7-2;A2ABF8;A0A0G2JIR1;Q96KQ7;A2ABF9;A0A0G2JK64;Q96KQ7-3											S	2	115;115;172;172;115;172;172;115	ILLGHATKSFPSSPSK	GDLRGGRILLGHATKSFPSSPSKGGSCPSRA	ILLGHAT(0.236)KS(0.763)FPS(0.336)S(0.604)PS(0.061)K	9	129.03	0	0.00212227	78.917	0.762756	0						0			0.2	0.0451506	44.816				0.762756	0.00212227	78.917	0
579	361	EHMT2	Histone-lysine N-methyltransferase EHMT2	A0A0G2JIS2;Q96KQ7-2;A2ABF8;A0A0G2JIR1;Q96KQ7;A2ABF9;A0A0G2JK64;A0A0G2JRR0;A0A0G2JRN8	A0A0G2JIS2;Q96KQ7-2;A2ABF8;A0A0G2JIR1;Q96KQ7;A2ABF9;A0A0G2JK64;Q96KQ7-3											S	1;2	119;119;176;176;119;176;176;119	ILLGHATKSFPSSPSK, SFPSSPSK	GGRILLGHATKSFPSSPSKGGSCPSRAKMSM	SFPS(0.007)S(0.991)PS(0.002)K	5	129.03	0	7.04e-18	229.68	0.991008	0.897648	0.000170392	112.13	0.832819	2.49e-09	137.61	0.960551	1.58e-15	229.68	0.944817	7.98e-13	155.86	0.781495	0.000620328	97.813	0.991008	7.04e-18	171	0.837312	0.000189695	125.74	0.754919
581	361	EHMT2	Histone-lysine N-methyltransferase EHMT2	A0A0G2JIS2;Q96KQ7-2;A2ABF8;A0A0G2JIR1;Q96KQ7;A2ABF9;A0A0G2JK64;A0A0G2JRR0;A0A0G2JRN8	A0A0G2JIS2;Q96KQ7-2;A2ABF8;A0A0G2JIR1;Q96KQ7;A2ABF9;A0A0G2JK64;Q96KQ7-3							Significant phosphoproteome	3.19454	3.479	0.936881	S	1	173;173;230;230;173;230;230;173	LLSMPGAQGAAAAGSEPPPATTSPEGQPK	QGAAAAGSEPPPATTSPEGQPKVHRARKTMS	LLSMPGAQGAAAAGSEPPPATT(0.003)S(0.997)PEGQPK	23	129.03	0	3.01e-65	244.21	0.996519	0.973111	5.18e-14	120.23	0.991314	2.45e-20	136.77	0.906938	1.24e-40	197.89	0.891969	2.54e-14	125.73	0.996519	2.25e-20	137.46	0.979901	3.01e-65	244.21	0.984552	1.72e-37	159.36	0.980531
582	361	EHMT2	Histone-lysine N-methyltransferase EHMT2	A0A0G2JIS2;Q96KQ7-2;A2ABF8;A0A0G2JIR1;Q96KQ7;A2ABF9;A0A0G2JK64;A0A0G2JRR0;A0A0G2JRN8	A0A0G2JIS2;Q96KQ7-2;A2ABF8;A0A0G2JIR1;Q96KQ7;A2ABF9;A0A0G2JK64											S	1	232;232;289;289;232;289;289	LNSGGGLSEELGSAR, LNSGGGLSEELGSARR	LGKVTSDLAKRRKLNSGGGLSEELGSARRSG	LNS(1)GGGLSEELGSAR	3	129.03	0	7.15e-06	110.74	0.999976	0.999633	0.0235944	72.489										0.999976	7.15e-06	110.74	0.999948	0.000142848	79.193	0.998647	0.0129542	61.524
585	361	EHMT2	Histone-lysine N-methyltransferase EHMT2	A0A0G2JIS2;Q96KQ7-2;A2ABF8;A0A0G2JIR1;Q96KQ7;A2ABF9;A0A0G2JK64;A0A0G2JRR0;A0A0G2JRN8	A0A0G2JIS2;Q96KQ7-2;A2ABF8;A0A0G2JIR1;Q96KQ7;A2ABF9;A0A0G2JK64;Q96KQ7-3											S	1	140;140;197;197;140;197;197;140	MSMTGAGKSPPSVQSLAMR, SPPSVQSLAMR	SCPSRAKMSMTGAGKSPPSVQSLAMRLLSMP	MSMTGAGKS(1)PPSVQSLAMR	9	129.03	0	2.04e-30	184.34	0.999965	0.999965	2.04e-30	184.34	0.997981	1.53e-23	161.68	0.999518	8.56e-24	166.65	0.999801	1.53e-12	135.62	0.999555	1.2e-08	121.46	0.995829	1.1e-09	130.29	0.99913	6.6e-07	112.85	0.999015
586	362	HSPA1B;HSPA1A	Heat shock 70 kDa protein 1B;Heat shock 70 kDa protein 1A	A0A0G2JIW1;P0DMV9;P0DMV8;P0DMV8-2;V9GZ37	A0A0G2JIW1;P0DMV9;P0DMV8;P0DMV8-2;V9GZ37					Ub highly regulated	Ub 5					S	1	632;631;631;576;466	GGSGSGPTIEEVD	GPGPGGFGAQGPKGGSGSGPTIEEVD_____	GGS(0.977)GS(0.023)GPTIEEVD	3	70.108	0	1.95e-33	223.77	0.977019	0.499998	1.21e-05	136.5				0.891463	4.12e-25	208.17	0.821761	1.95e-33	223.77	0.842818	6.74e-25	204.17	0.7963	1.64e-18	191.53	0.977019	2.55e-19	199.21	0.786818
587	362	HSPA1B;HSPA1A	Heat shock 70 kDa protein 1B;Heat shock 70 kDa protein 1A	A0A0G2JIW1;P0DMV9;P0DMV8;P0DMV8-2;V9GZ37	A0A0G2JIW1;P0DMV9;P0DMV8;P0DMV8-2;V9GZ37					Ub highly regulated	Ub 5					S	1	634;633;633;578;468	GGSGSGPTIEEVD	GPGGFGAQGPKGGSGSGPTIEEVD_______	GGS(0.122)GS(0.86)GPT(0.018)IEEVD	5	70.108	0	8.06e-25	202.16	0.859892	0.638067	8.06e-25	202.16										0.726558	7.22e-14	178.67				0			0.859892
588	362;3717	HSPA1B;HSPA1A;HSPA1L	Heat shock 70 kDa protein 1B;Heat shock 70 kDa protein 1A;Heat shock 70 kDa protein 1-like	A0A0G2JIW1;P0DMV9;P0DMV8;P0DMV8-2;V9GZ37	A0A0G2JIW1;P0DMV9;P0DMV8;P0DMV8-2;V9GZ37;Q53FA3;P34931					Ub highly regulated	Ub 5					S	1	545;544;544;489;379;546;546	NALESYAFNMK	DEVQREKIAAKNALESYAFNMKSVVSDEGLK;DEVQRERVSAKNALESYAFNMKSAVEDEGLK	NALES(1)YAFNMK	5	70.108	0	1.78e-06	149.83	0.999998							0.999998	1.78e-06	149.83
589	362;3717	HSPA1B;HSPA1A;HSPA1L	Heat shock 70 kDa protein 1B;Heat shock 70 kDa protein 1A;Heat shock 70 kDa protein 1-like	A0A0G2JIW1;P0DMV9;P0DMV8;P0DMV8-2;V9GZ37	A0A0G2JIW1;P0DMV9;P0DMV8;P0DMV8-2;V9GZ37;Q53FA3;P34931					Ub highly regulated	Ub 5					S	1	419;418;418;363;253;420;420	RNSTIPTK	LETAGGVMTALIKRNSTIPTKQTQIFTTYSD	RNS(0.988)T(0.012)IPTK	3	70.108	0	0.000166586	119.74	0.987725	0.928416	0.000791911	89.266				0.987725	0.000166586	119.74				0.883764	0.00157971	75.474				0.957717	0.00585072	58.172
590	362;1399;3217;3363;3717;4196	HSPA1B;HSPA1A;HSPA8;HSPA6;HSPA7;HSPA1L;HSPA2	Heat shock 70 kDa protein 1B;Heat shock 70 kDa protein 1A;Heat shock cognate 71 kDa protein;Heat shock 70 kDa protein 6;Putative heat shock 70 kDa protein 7;Heat shock 70 kDa protein 1-like;Heat shock-related 70 kDa protein 2	A0A0G2JIW1;P0DMV9;P0DMV8;P0DMV8-2;V9GZ37;E9PK54;E9PQQ4;E9PQK7;E9PPY6;E9PN25;P11142;E9PKE3;E9PNE6;P11142-2;P17066;P48741;P54652	A0A0G2JIW1;P0DMV9;P0DMV8;P0DMV8-2;E9PK54;E9PQQ4;E9PQK7;E9PPY6;E9PN25;P11142;E9PKE3;E9PNE6;P11142-2;E9PLF4;E9PI65;P17066;P48741;Q53FA3;P34931;P54652					Ub highly regulated	Ub 13;Ub 5					S	1	41;40;40;40;40;40;40;40;40;40;40;40;40;40;40;42;42;42;42;41	TTPSYVAFTDTER	KVEIIANDQGNRTTPSYVAFTDTERLIGDAA;RVEILANDQGNRTTPSYVAFTDTERLVGDAA	TTPS(1)YVAFTDTER	4	70.108	0	0.000450505	130.61	0.999688							0.999688	0.000450505	130.61
591	366;1726	BRD2	Bromodomain-containing protein 2	P25440-2;P25440;A0A0G2JK44;H0Y6K2;A0A140T9E9;P25440-3;P25440-4;A0A140T9V2;A0A0G2JHL0;U3KQA6;A0A140T9F7	P25440-2;P25440;A0A0G2JK44;H0Y6K2;A0A140T9E9;P25440-3;P25440-4;A0A140T9V2;A0A0G2JHL0;U3KQA6;A0A140T9F7;E9PIQ3;U3KPW0;H0YDJ7											S	1	298;298;298;304;304;251;178;298;298;298;304;298;41;21	ADTTTPTPTAILAPGSPASPPGSLEPK, KADTTTPTPTAILAPGSPASPPGSLEPK, RKADTTTPTPTAILAPGSPASPPGSLEPK	ADTTTPTPTAILAPGSPASPPGSLEPKAARL	RKADTTTPTPTAILAPGS(1)PASPPGSLEPK	18	92.032	0	4.7e-99	273.56	0.999955	0.999919	4.7e-99	240.2	0.999542	1.34e-28	156.12	0.999542	2.11e-98	233.5	0.999153	1.81e-14	129.03	0.995177	1.9e-98	234.36	0.99993	1.83e-71	273.56	0.999955	2.96e-69	204.5	0.993554
592	366;1726	BRD2	Bromodomain-containing protein 2	P25440-2;P25440;A0A0G2JK44;H0Y6K2;A0A140T9E9;P25440-3;P25440-4;A0A140T9V2;A0A0G2JHL0;U3KQA6;A0A140T9F7	P25440-2;P25440;A0A0G2JK44;H0Y6K2;A0A140T9E9;P25440-3;P25440-4;A0A140T9V2;A0A0G2JHL0;U3KQA6;A0A140T9F7;E9PIQ3;U3KPW0;H0YDJ7							Significant phosphoproteome	0.224341	1.10799	0.425984	S	1	301;301;301;307;307;254;181;301;301;301;307;301;44;24	ADTTTPTPTAILAPGSPASPPGSLEPK, KADTTTPTPTAILAPGSPASPPGSLEPK, RKADTTTPTPTAILAPGSPASPPGSLEPK	TTPTPTAILAPGSPASPPGSLEPKAARLPPM	RKADTTTPTPTAILAPGSPAS(0.999)PPGS(0.001)LEPK	21	92.032	0	1.4e-132	263.54	0.998753	0.983074	5.42e-28	148.52	0.994558	6.8e-21	143.22	0.992914	1.79e-69	208.46	0.997192	5.14e-28	149.16	0.933033	2.41e-57	190.19	0.998203	1.4e-132	263.54	0.991021	1.27e-57	195.13	0.998753
593	366	BRD2	Bromodomain-containing protein 2	P25440-2;P25440;A0A0G2JK44;H0Y6K2;A0A140T9E9;P25440-3;P25440-4;A0A140T9V2;A0A0G2JHL0;U3KQA6;A0A140T9F7	P25440-2;P25440;A0A0G2JK44;H0Y6K2;A0A140T9E9;P25440-3;P25440-4;A0A140T9I1;A0A0G2JHN8											S	1	668;633;668;639;639;586;513;195;160	TAPPALPTGYDSEEEEESRPMSYDEK	KATKTAPPALPTGYDSEEEEESRPMSYDEKR	TAPPALPTGYDS(1)EEEEESRPMSYDEK	12	92.032	0	2.69e-65	208.34	1							0.99983	3.32e-27	149.49	0.999889	1.92e-34	168.59	0.999711	3.48e-27	151.37	1	2.69e-65	208.34	0.999977	1.58e-43	185.44	0.99209
594	368	NLRP7	NACHT, LRR and PYD domains-containing protein 7		A0A0G2JM25;A0A0G2JNK1;K7ERG0;A0A0G2JMB6;A0A0G2JPH3;A0A0G2JNK3;Q8WX94;Q8WX94-2;Q8WX94-3											S	1	578;578;578;578;578;578;578;578;578	EVLGCLYESQEEELAK	LSVTDLKEVLGCLYESQEEELAKVVVAPFKE	EVLGCLY(0.002)ES(0.998)QEEELAK	9			0.00288373	58.071	0.998466							0.998466	0.00288373	58.071										0.98629	0.0280295	40.801
595	369	MARVELD2	MARVEL domain-containing protein 2	A1BQX2;A0A0G2JQ38;D6RA09;A0A0G2JN23;Q8N4S9;Q8N4S9-3;Q8N4S9-2	A1BQX2;A0A0G2JQ38;D6RA09;A0A0G2JN23;Q8N4S9;Q8N4S9-3;Q8N4S9-2											S	1	161;161;161;161;161;161;161	DPYGSLDRHTQTVR, EADAVFPRDPYGSLDR, EADAVFPRDPYGSLDRHTQTVR	SRKEADAVFPRDPYGSLDRHTQTVRTYSEKV	EADAVFPRDPYGS(1)LDR	13	51.12	0.00013175	0.000367906	79.311	0.9998				0.998928	0.000367906	79.311	0.968366	0.0123124	46.461	0.9998	0.0015575	66.152	0.999582	0.00352328	52.541	0.990498	0.00304344	59.983	0.995258	0.0130135	66.606
596	369	MARVELD2	MARVEL domain-containing protein 2	A1BQX2;A0A0G2JQ38;D6RA09;A0A0G2JN23;Q8N4S9;Q8N4S9-3;Q8N4S9-2	A1BQX2;A0A0G2JQ38;D6RA09;A0A0G2JN23;Q8N4S9;Q8N4S9-2											S	1	271;271;387;387;387;387	HREYMEQQEINEPSLSSK	RRHREYMEQQEINEPSLSSKRKMCEMATSGD	HREYMEQQEINEPS(0.978)LS(0.016)S(0.006)K	14	51.12	0.00013175	0.000126189	110.13	0.977515																0.977515	0.000126189	110.13
597	370;374	KANSL1	KAT8 regulatory NSL complex subunit 1	A0A0G2JNB1;A0A1W2PRB5;A0A0J9YVS1;A0A0G2JQF5;I3L233;A0A0G2JNT7;A0A3B3IT55;Q7Z3B3;A0A0G2JQF4;A0A1W2PPV8	A0A0G2JNB1;A0A1W2PRB5;A0A0J9YVS1;A0A0G2JNT7;A0A3B3IT55;Q7Z3B3;Q7Z3B3-2;Q7Z3B3-4											S	1	1081;1018;1018;1082;1038;1082;413;350	ETEAAPTSPPIVPLK, TGRETEAAPTSPPIVPLK	TSGSKTGRETEAAPTSPPIVPLKSRHLVAAA	ETEAAPT(0.024)S(0.976)PPIVPLK	8	120.915	6.72e-05	3.34e-51	234.22	0.975835							0.937348	2.06e-41	217.01	0.975835	3.34e-51	234.22	0.975208	3.9e-35	214.18	0.972394	0.000201929	172.43				0.731905
599	370;374	KANSL1	KAT8 regulatory NSL complex subunit 1	A0A0G2JNB1;A0A1W2PRB5;A0A0J9YVS1;A0A0G2JQF5;I3L233;A0A0G2JNT7;A0A3B3IT55;Q7Z3B3;A0A0G2JQF4;A0A1W2PPV8	A0A0G2JNB1;A0A1W2PRB5;A0A0J9YVS1;A0A0G2JQF5;I3L233;I3L243;A0A0G2JRW7;A0A0G2JNT7;A0A3B3IT55;Q7Z3B3;A0A0G2JQF4;A0A1W2PPV8											S	1	30;30;30;30;30;30;30;30;30;30;30;30	LAPPSSTLSPGSAENNGNANILIAANGTK	AHHIRFKLAPPSSTLSPGSAENNGNANILIA	LAPPS(0.006)S(0.026)T(0.026)LS(0.938)PGS(0.003)AENNGNANILIAANGTK	9	120.915	6.72e-05	7.02e-38	163.83	0.937974																0.937974	7.02e-38	163.83
600	370;374	KANSL1	KAT8 regulatory NSL complex subunit 1	A0A0G2JNB1;A0A1W2PRB5;A0A0J9YVS1;A0A0G2JQF5;I3L233;A0A0G2JNT7;A0A3B3IT55;Q7Z3B3;A0A0G2JQF4;A0A1W2PPV8	A0A0G2JNB1;A0A1W2PRB5;A0A0J9YVS1;A0A0G2JQF5;I3L233;A0A1W2PRR3;A0A0G2JNT7;A0A3B3IT55;Q7Z3B3;A0A0G2JQF4;A0A1W2PPV8											S	1	249;249;249;249;249;7;249;249;249;249;249	LSPGTDSSSNLGGVK, SSVNSMEQPALQGSSRLSPGTDSSSNLGGVK	VNSMEQPALQGSSRLSPGTDSSSNLGGVKLE	LS(1)PGTDSSSNLGGVK	2	120.915	6.72e-05	0	495.88	1	0.999825	0	425.8	0.99999	9.22e-203	313.92	0.999812	0	495.88	0.999869	0	417.61	1	0	389.51	0.999914	0	455.77	0.999998	4.49e-289	360.27	0.999948
601	370			A0A0G2JNB1;A0A1W2PRB5;A0A0J9YVS1;A0A0G2JQF5;I3L233	A0A0G2JNB1;A0A1W2PRB5;A0A0J9YVS1;A0A0G2JQF5											S	1	827;764;764;764	QLSTSSDSPAPASSSSQVTASTSQPVRR	AATHHPPHSPLVRQLSTSSDSPAPASSSSQV	QLS(0.984)T(0.016)SSDSPAPASSSSQVTASTSQPVRR	3	120.85	0.00013443	1.13e-14	129.59	0.984233				0.952346	3.87e-05	68.046										0.970411	2.58e-05	75.384	0.984233	1.13e-14	129.59	0.917725
602	370;374	KANSL1	KAT8 regulatory NSL complex subunit 1	A0A0G2JNB1;A0A1W2PRB5;A0A0J9YVS1;A0A0G2JQF5;I3L233;A0A0G2JNT7;A0A3B3IT55;Q7Z3B3;A0A0G2JQF4;A0A1W2PPV8	A0A0G2JNB1;A0A1W2PRB5;A0A0J9YVS1;A0A0G2JQF5;A0A0G2JNT7;A0A3B3IT55;Q7Z3B3;A0A0G2JQF4;Q7Z3B3-2;Q7Z3B3-4											S	1	990;927;927;927;991;947;991;991;322;259	SPISPELHSAPLTPVAR	SSHSLSEYSHGQSPRSPISPELHSAPLTPVA	S(0.963)PIS(0.037)PELHSAPLTPVAR	1	120.915	6.72e-05	3.18e-05	90.896	0.962676				0.962676	3.18e-05	90.896	0.954835	0.0544893	46.621				0.814299	3.64e-05	89.483				0.954775	0.000904391	86.539
603	370;374	KANSL1	KAT8 regulatory NSL complex subunit 1	A0A0G2JNB1;A0A1W2PRB5;A0A0J9YVS1;A0A0G2JQF5;I3L233;A0A0G2JNT7;A0A3B3IT55;Q7Z3B3;A0A0G2JQF4;A0A1W2PPV8	A0A0G2JNB1;A0A1W2PRB5;A0A0J9YVS1;A0A0G2JQF5;A0A0G2JNT7;A0A3B3IT55;Q7Z3B3;A0A0G2JQF4;Q7Z3B3-2;Q7Z3B3-4											S	1	993;930;930;930;994;950;994;994;325;262	SPISPELHSAPLTPVAR	SLSEYSHGQSPRSPISPELHSAPLTPVARDT	SPIS(1)PELHSAPLTPVAR	4	120.915	6.72e-05	7.41e-09	150.28	0.999925	0.996084	8.38e-05	80.303	0.999179	7.41e-09	127.1							0.999925	1.92e-06	150.28	0.999161	5.14e-05	120.41	0.999091	0.000218663	101.78
606	370;374	KANSL1	KAT8 regulatory NSL complex subunit 1	A0A0G2JNB1;A0A1W2PRB5;A0A0J9YVS1;A0A0G2JQF5;I3L233;A0A0G2JNT7;A0A3B3IT55;Q7Z3B3;A0A0G2JQF4;A0A1W2PPV8	A0A0G2JNB1;A0A1W2PRB5;A0A0J9YVS1;A0A0G2JQF5;A0A0G2JNT7;A0A3B3IT55;Q7Z3B3;A0A0G2JQF4;Q7Z3B3-2;Q7Z3B3-4											S	1	1044;981;981;981;1045;1001;1045;1045;376;313	TFPLAHSPQAECEDQLDAQER	QSVQPWERRTFPLAHSPQAECEDQLDAQERA	TFPLAHS(1)PQAECEDQLDAQER	7	120.915	6.72e-05	5.32e-53	203.33	1	1	1.21e-43	193.19				1	5.32e-53	203.33
608	370;374	KANSL1	KAT8 regulatory NSL complex subunit 1	A0A0G2JNB1;A0A1W2PRB5;A0A0J9YVS1;A0A0G2JQF5;I3L233;A0A0G2JNT7;A0A3B3IT55;Q7Z3B3;A0A0G2JQF4;A0A1W2PPV8	A0A0G2JNB1;A0A1W2PRB5;A0A0J9YVS1;A0A0G2JQF5;A0A1W2PS83;A0A0G2JNT7;Q7Z3B3;A0A0G2JQF4;Q7Z3B3-2;Q7Z3B3-4											S	1	970;907;907;907;190;971;971;971;302;239	TTPQLGSANPSTPQPASPDVSSSHSLSEYSHGQSPR	TPQLGSANPSTPQPASPDVSSSHSLSEYSHG	TTPQLGSANPSTPQPAS(0.994)PDVS(0.004)S(0.001)SHSLSEYSHGQSPR	17	120.915	6.72e-05	1.89e-07	108.61	0.993682				0.944881	1.89e-07	108.61										0.993682	4.54e-05	98.692	0.668945	0.00356456	48.46
610	371	SPPL2C	Signal peptide peptidase-like 2C		A0A0G2JNG8;A0A0G2JPF3;Q8IUH8											S	1	542;542;542	MCGLGCAPSAGSR	TGQGRAKMCGLGCAPSAGSRQKQEGAADAHT	MCGLGCAPS(0.999)AGS(0.001)R	9			0.0105551	46.592	0.999489																						0.999489
611	374	KANSL1	KAT8 regulatory NSL complex subunit 1	A0A0G2JNT7;A0A3B3IT55;Q7Z3B3;A0A0G2JQF4;A0A1W2PPV8	A0A0G2JNT7;A0A3B3IT55;Q7Z3B3;A0A0G2JQF4;A0A1W2PPV8;Q7Z3B3-2;A0A1W2PQT4;Q7Z3B3-4											S	1	827;827;827;827;764;158;405;95	QLSTSSDSPAPASSSSQVTASTSQQPVR, QLSTSSDSPAPASSSSQVTASTSQQPVRR	AATHHPPHSPLVRQLSTSSDSPAPASSSSQV	QLS(1)TSSDSPAPASSSSQVTASTSQQPVRR	3	120.98	0	3.42e-221	313.88	0.999766	0.999269	1.75e-76	205.96	0			0.736709	4.52e-28	146.34	0.995813	1.01e-161	280.65	0.987895	1.63e-49	180.96				0.999441	3.88e-122	245.17	0.999766
615	375	BDP1	Transcription factor TFIIIB component B'' homolog	A0A0G2JNU3;A6H8Y1-2;A6H8Y1-7;A6H8Y1-6;A6H8Y1;A6H8Y1-5;A6H8Y1-4;A6H8Y1-3	A0A0G2JNU3;A6H8Y1-2;A6H8Y1-7;A6H8Y1-6;A6H8Y1;H7C5U4;H0YCV8;A6H8Y1-8											S	1	2044;2044;2012;2024;2044;300;66;180	IVHECQELSSPVITTSPASFEENK	DNVNHKIVHECQELSSPVITTSPASFEENKI	IVHECQELS(0.162)S(0.837)PVITTSPASFEENK	10	293.9	0.0030896	2.09e-05	99.987	0.837238																0.837238	2.09e-05	99.987
616	378;379;1716	SCRIB	Protein scribble homolog	A0A0G2JNZ2;Q14160;A0A0G2JMS7;Q14160-2;A0A0G2JPP5;Q14160-3	A0A0G2JNZ2;Q14160;A0A0G2JMS7;Q14160-2;A0A0G2JPP5;Q14160-3;H0YCG0							Significant phosphoproteome	0.256289	2.21198	0.125894	S	1	1348;1348;1267;1267;1348;1348;344	AFAAVPTSHPPEDAPAQPPTPGPAASPEQLSFR, AFAAVPTSHPPEDAPAQPPTPGPAASPEQLSFRER	PEDAPAQPPTPGPAASPEQLSFRERQKYFEL	AFAAVPTSHPPEDAPAQPPTPGPAAS(0.999)PEQLS(0.001)FR	26	176.315	0	7.67e-179	273.1	0.999388	0.975222	0.000315897	59.562	0.999388	6.72e-19	138.12	0.996867	8.7e-36	171.46	0.997576	1.18e-130	242.66	0.907559	0.0110108	41.532	0.998582	7.67e-179	273.1	0.984325	0.000133062	79.229	0.993961
618	378;379;1716	SCRIB	Protein scribble homolog	A0A0G2JNZ2;Q14160;A0A0G2JMS7;Q14160-2;A0A0G2JPP5;Q14160-3	A0A0G2JNZ2;Q14160;A0A0G2JMS7;Q14160-2;A0A0G2JPP5;Q14160-3;H0YCG0											S	1	1276;1276;1195;1195;1276;1276;272	ALAAVPSAGSVQR	LQPLKLDYRALAAVPSAGSVQRVPSGAAGGK	ALAAVPS(0.877)AGS(0.123)VQR	7	176.315	0	1.09e-05	122.52	0.877313													0.877313	0.00708369	91.858	0.576392	1.09e-05	122.52
619	378;379;1716	SCRIB	Protein scribble homolog	A0A0G2JNZ2;Q14160;A0A0G2JMS7;Q14160-2;A0A0G2JPP5;Q14160-3	A0A0G2JNZ2;Q14160;A0A0G2JMS7;Q14160-2;A0A0G2JPP5;Q14160-3;H0YCG0											S	1	1279;1279;1198;1198;1279;1279;275	ALAAVPSAGSVQR	LKLDYRALAAVPSAGSVQRVPSGAAGGKMAE	ALAAVPS(0.005)AGS(0.995)VQR	10	176.315	0	1.1e-10	171.73	0.995147							0.995147	0.000171738	171.73				0.924877	1.1e-10	159.52				0.924249	0.00469583	96.135
620	378;379;1716	SCRIB	Protein scribble homolog	A0A0G2JNZ2;Q14160;A0A0G2JMS7;Q14160-2;A0A0G2JPP5;Q14160-3	A0A0G2JNZ2;Q14160;A0A0G2JMS7;Q14160-2;A0A0G2JPP5;Q14160-3;H0YCG0											S	1	1285;1285;1204;1204;1285;1285;281	ALAAVPSAGSVQRVPSGAAGGK	ALAAVPSAGSVQRVPSGAAGGKMAESPCSPS	ALAAVPSAGSVQRVPS(1)GAAGGK	16	176.315	0	4.15e-29	169.26	0.999998	0.999998	4.15e-29	169.26	0.997115	7.44e-17	141.78	0.999393	5.63e-13	123.53	0.999995	5.59e-17	142.65	0.999954	2.29e-16	134.4	0.999825	3.38e-22	156.2	0.898211	0.000726903	78.429	0.999471
621	378;379;1716	SCRIB	Protein scribble homolog	A0A0G2JNZ2;Q14160;A0A0G2JMS7;Q14160-2;A0A0G2JPP5;Q14160-3	A0A0G2JNZ2;Q14160;A0A0G2JMS7;Q14160-2;A0A0G2JPP5;Q14160-3;H0YCG0											S	1;2	1486;1486;1405;1405;1486;1486;506	ALSPAELR, LRVQSPEPPAPERALSPAELR, VQSPEPPAPERALSPAELR	LRVQSPEPPAPERALSPAELRALEAEKRALW	LRVQS(1)PEPPAPERALS(1)PAELR	16	176.315	0	3.74e-05	183.72	1	1	0.000353842	175.93	1	0.000354009	147.73	1	0.00035756	148.91	1	0.000507989	142.55	1	0.000348449	179.1	1	0.000358871	172.98	1	0.000370158	167.67	1
622	378;379;1716	SCRIB	Protein scribble homolog	A0A0G2JNZ2;Q14160;A0A0G2JMS7;Q14160-2;A0A0G2JPP5;Q14160-3	A0A0G2JNZ2;Q14160;A0A0G2JMS7;Q14160-2;A0A0G2JPP5;Q14160-3;H0YCG0											S	1	1523;1523;1442;1442;1523;1523;543	AQMVLSRSQEGR	SLEQDALRAQMVLSRSQEGRGTRGPLERLAE	AQMVLS(0.114)RS(0.886)QEGR	8	176.315	0	1.85e-05	165.49	0.885631							0.885631	1.85e-05	165.49
623	378;379;1716	SCRIB	Protein scribble homolog	A0A0G2JNZ2;Q14160;A0A0G2JMS7;Q14160-2;A0A0G2JPP5;Q14160-3	A0A0G2JNZ2;Q14160;A0A0G2JMS7;Q14160-2;A0A0G2JPP5;Q14160-3;H0YCG0											S	1	1140;1140;1059;1059;1140;1140;136	DPTDEGIFISKVSPTGAAGR, GHAGNPRDPTDEGIFISKVSPTGAAGR	NPRDPTDEGIFISKVSPTGAAGRDGRLRVGL	GHAGNPRDPTDEGIFIS(0.002)KVS(0.991)PT(0.007)GAAGR	20	176.315	0	4.63e-70	212.1	0.990965				0.971837	5.99e-43	188.22	0.951445	1.92e-06	144.7				0.977765	2.38e-09	155.56	0.990965	4.63e-70	212.1
624	378;379	SCRIB	Protein scribble homolog	A0A0G2JNZ2;Q14160;A0A0G2JMS7;Q14160-2;A0A0G2JPP5;Q14160-3	A0A0G2JNZ2;Q14160;A0A0G2JMS7;Q14160-2;A0A0G2JPP5;Q14160-3											S	1	853;853;772;772;853;853	GGGLRLPLLPPESPGPLR, LPLLPPESPGPLR	ERRGGGLRLPLLPPESPGPLRQRHVACLARS	LPLLPPES(1)PGPLR	8	176.315	0	6.33e-14	179.67	1	1	0.0526462	64.878	1	0.00017465	170.79	1	0.000445882	84.289	1	1.67e-11	170.95	1	2.68e-07	136.3	1	6.33e-14	179.67				1
625	378;379	SCRIB	Protein scribble homolog	A0A0G2JNZ2;Q14160;A0A0G2JMS7;Q14160-2;A0A0G2JPP5;Q14160-3	A0A0G2JNZ2;Q14160;A0A0G2JMS7;Q14160-2;A0A0G2JPP5;Q14160-3											S	1	875;875;794;794;875;875	GLGFSIAGGK	RHVACLARSERGLGFSIAGGKGSTPYRAGDA	GLGFS(1)IAGGK	5	176.315	0	7.18e-07	160.18	1										1	7.87e-05	94.767				1	7.18e-07	160.18				1
627	378;379;1724	SCRIB	Protein scribble homolog	A0A0G2JNZ2;Q14160;A0A0G2JMS7;Q14160-2;A0A0G2JPP5;Q14160-3	A0A0G2JNZ2;Q14160;A0A0G2JMS7;Q14160-2;A0A0G2JPP5;Q14160-3;H0YDF9											S	1	761;761;680;680;761;761;58	GSTPYKGDDEGIFISRVSEEGPAAR	KGSTPYKGDDEGIFISRVSEEGPAARAGVRV	GSTPYKGDDEGIFIS(0.756)RVS(0.244)EEGPAAR	15	176.315	0	4.23e-13	149.98	0.756378													0.756378	4.23e-13	149.98
628	378;379;1724	SCRIB	Protein scribble homolog	A0A0G2JNZ2;Q14160;A0A0G2JMS7;Q14160-2;A0A0G2JPP5;Q14160-3	A0A0G2JNZ2;Q14160;A0A0G2JMS7;Q14160-2;A0A0G2JPP5;Q14160-3;H0YDF9											S	1	764;764;683;683;764;764;61	GSTPYKGDDEGIFISRVSEEGPAAR	TPYKGDDEGIFISRVSEEGPAARAGVRVGDK	GSTPYKGDDEGIFIS(0.006)RVS(0.994)EEGPAAR	18	176.315	0	1.45e-52	197.04	0.994233																0.994233	1.45e-52	197.04
629	378;1716	SCRIB	Protein scribble homolog	A0A0G2JNZ2;Q14160;A0A0G2JMS7;Q14160-2	A0A0G2JNZ2;Q14160;A0A0G2JMS7;Q14160-2;H0YCG0											S	1	1541;1541;1460;1460;561	LAEAPSPAPTPSPTPVEDLGPQTSTSPGR	GRGTRGPLERLAEAPSPAPTPSPTPVEDLGP	LAEAPS(0.999)PAPT(0.001)PSPTPVEDLGPQTSTSPGR	6	174.91	0	7.43e-38	163.29	0.999494				0.998494	1.86e-23	150.07	0			0			0.999494	7.43e-38	163.29				0.876266	4.05e-05	68.76
630	378;1716	SCRIB	Protein scribble homolog	A0A0G2JNZ2;Q14160;A0A0G2JMS7;Q14160-2	A0A0G2JNZ2;Q14160;A0A0G2JMS7;Q14160-2;H0YCG0											S	1	1547;1547;1466;1466;567	LAEAPSPAPTPSPTPVEDLGPQTSTSPGR	PLERLAEAPSPAPTPSPTPVEDLGPQTSTSP	LAEAPSPAPTPS(0.995)PT(0.005)PVEDLGPQTSTSPGR	12	174.91	0	1.69e-49	193.54	0.995254	0.950575	1.82e-38	170.6	0.873542	3.86e-09	103.9	0.993084	1.69e-49	183.15	0.994522	6.59e-38	164.39	0.992159	2.01e-40	193.54	0.995254	1.04e-37	159.36				0.82357
632	378;1716	SCRIB	Protein scribble homolog	A0A0G2JNZ2;Q14160;A0A0G2JMS7;Q14160-2	A0A0G2JNZ2;Q14160;A0A0G2JMS7;Q14160-2;H0YCG0											S	1	1561;1561;1480;1480;581	LAEAPSPAPTPSPTPVEDLGPQTSTSPGR, LAEAPSPAPTPSPTPVEDLGPQTSTSPGRLSPDFAEELR	PSPTPVEDLGPQTSTSPGRLSPDFAEELRSL	LAEAPSPAPTPSPTPVEDLGPQTST(0.05)S(0.923)PGRLS(0.026)PDFAEELR	26	174.91	0	1.01e-256	372.28	0.923324				0.679664	2.16e-28	153.06	0.617492	7.65e-38	163	0.603929	9.92e-24	130.03				0.923324	1.01e-256	372.28	0.570798	2.82e-34	189.5
633	378;1716	SCRIB	Protein scribble homolog	A0A0G2JNZ2;Q14160;A0A0G2JMS7;Q14160-2	A0A0G2JNZ2;Q14160;A0A0G2JMS7;Q14160-2;H0YCG0											S	1	1566;1566;1485;1485;586	LAEAPSPAPTPSPTPVEDLGPQTSTSPGRLSPDFAEELR, LSPDFAEELR	VEDLGPQTSTSPGRLSPDFAEELRSLEPSPS	LS(1)PDFAEELR	2	174.91	0	0	416.13	1				0.994843	0	416.13	0.955281	3.62e-23	122.75	0.938255	2.16e-47	165.63	1	1.2e-88	231.78	0.933658	5.68e-148	298.65				0.55946
634	378;379;1716	SCRIB	Protein scribble homolog	A0A0G2JNZ2;Q14160;A0A0G2JMS7;Q14160-2;A0A0G2JPP5;Q14160-3	A0A0G2JNZ2;Q14160;A0A0G2JMS7;Q14160-2;A0A0G2JPP5;Q14160-3;H0YCG0											S	1	1437;1437;1356;1356;1437;1437;457	LALDGETLGEEEQEDEQPPWASPSPTSR	TLGEEEQEDEQPPWASPSPTSRQSPASPPPL	LALDGETLGEEEQEDEQPPWAS(0.937)PS(0.039)PT(0.01)S(0.014)R	22	176.315	0	4.71e-28	145.79	0.937435							0.925274	1.92e-13	125.97	0.745989	7.78e-07	96.686	0.935766	2.94e-20	136.48	0.937435	4.71e-28	145.79
635	378;379;1716	SCRIB	Protein scribble homolog	A0A0G2JNZ2;Q14160;A0A0G2JMS7;Q14160-2;A0A0G2JPP5;Q14160-3	A0A0G2JNZ2;Q14160;A0A0G2JMS7;Q14160-2;A0A0G2JPP5;Q14160-3;H0YCG0											S	1	1439;1439;1358;1358;1439;1439;459	LALDGETLGEEEQEDEQPPWASPSPTSR	GEEEQEDEQPPWASPSPTSRQSPASPPPLGG	LALDGETLGEEEQEDEQPPWASPS(0.997)PT(0.002)SR	24	176.315	0	0	428.67	0.997424							0.97065	1.07e-53	235.76	0.440312	2.71e-07	101.84				0.997424	0	428.67
637	378;379;1716	SCRIB	Protein scribble homolog	A0A0G2JNZ2;Q14160;A0A0G2JMS7;Q14160-2;A0A0G2JPP5;Q14160-3	A0A0G2JNZ2;Q14160;A0A0G2JMS7;Q14160-2;A0A0G2JPP5;Q14160-3;H0YCG0											S	1;2	1475;1475;1394;1394;1475;1475;495	LRVQSPEPPAPER, LRVQSPEPPAPERALSPAELR, VQSPEPPAPER	TAKAERRHQERLRVQSPEPPAPERALSPAEL	VQS(1)PEPPAPER	3	176.315	0	1.31e-13	182.52	1	1	4.45e-07	141	1	0.000354149	78.078	1	6.54e-05	117.08	1	5.18e-05	119	1	9.37e-07	136.17	1	1.31e-13	182.52	1	4.26e-09	151.38	1
638	378;379;1716	SCRIB	Protein scribble homolog	A0A0G2JNZ2;Q14160;A0A0G2JMS7;Q14160-2;A0A0G2JPP5;Q14160-3	A0A0G2JNZ2;Q14160;A0A0G2JMS7;Q14160-2;A0A0G2JPP5;Q14160-3;H0YCG0											S	1;2	1306;1306;1225;1225;1306;1306;302	MAESPCSPSGQQPPSPPSPDELPANVK	KMAESPCSPSGQQPPSPPSPDELPANVKQAY	MAESPCSPSGQQPPS(1)PPS(1)PDELPANVK	15	176.315	0	2.23e-20	138.8	0.999983	0.977317	1.58e-06	96.903	0.986006	2.23e-20	138.8	0.984631	9.9e-07	100.1	0.898714	5.31e-05	71.068	0.999983	6.54e-09	106.61	0.953115	3.08e-06	90.363				0.989954
639	378;379;1716	SCRIB	Protein scribble homolog	A0A0G2JNZ2;Q14160;A0A0G2JMS7;Q14160-2;A0A0G2JPP5;Q14160-3	A0A0G2JNZ2;Q14160;A0A0G2JMS7;Q14160-2;A0A0G2JPP5;Q14160-3;H0YCG0											S	1;2	1309;1309;1228;1228;1309;1309;305	MAESPCSPSGQQPPSPPSPDELPANVK	ESPCSPSGQQPPSPPSPDELPANVKQAYRAF	MAESPCSPSGQQPPS(1)PPS(1)PDELPANVK	18	176.315	0	2.64e-09	109.52	0.999998	0.861832	0.000260382	55.425	0.990523	4.35e-05	76.415	0.987134	3.4e-05	79.616	0.998518	2.64e-09	109.52	0.999998	6.54e-09	106.61	0.979174	5.01e-05	73.797	0.98939	0.00209823	53.482
640	378;379;1724	SCRIB	Protein scribble homolog	A0A0G2JNZ2;Q14160;A0A0G2JMS7;Q14160-2;A0A0G2JPP5;Q14160-3	A0A0G2JNZ2;Q14160;A0A0G2JMS7;Q14160-2;A0A0G2JPP5;Q14160-3;H0YDF9							Significant phosphoproteome	2.06827	4.12241	0.871034	S	1;2	835;835;754;754;835;835;132	MVEPENAVTITPLRPEDDYSPR, MVEPENAVTITPLRPEDDYSPRER	ENAVTITPLRPEDDYSPRERRGGG_______;ENAVTITPLRPEDDYSPRERRGGGLRLPLLP	MVEPENAVTITPLRPEDDYS(1)PR	20	176.315	0	1.18e-122	260.49	1				0.99999	5.11e-64	206.58	1	8.7e-99	253.69	1	5.85e-92	230.36	0.99989	6.65e-33	165.31	1	1.18e-122	260.49				0.975802
641	378;379;1716	SCRIB	Protein scribble homolog	A0A0G2JNZ2;Q14160;A0A0G2JMS7;Q14160-2;A0A0G2JPP5;Q14160-3	A0A0G2JNZ2;Q14160;A0A0G2JMS7;Q14160-2;A0A0G2JPP5;Q14160-3;H0YCG0											S	1;2	1220;1220;1139;1139;1220;1220;216	NSLESISSIDRELSPEGPGK	GVIANPFAAGIGHRNSLESISSIDRELSPEG	NS(1)LESIS(0.451)S(0.547)IDRELS(0.001)PEGPGK	2	176.315	0	2.96e-08	117.22	0.999984							0.999482	2.96e-08	114.2	0.999936	1.03e-07	105.35	0.999853	5.06e-08	111.66	0.999984	1.12e-07	117.22
642	378;379;1716	SCRIB	Protein scribble homolog	A0A0G2JNZ2;Q14160;A0A0G2JMS7;Q14160-2;A0A0G2JPP5;Q14160-3	A0A0G2JNZ2;Q14160;A0A0G2JMS7;Q14160-2;A0A0G2JPP5;Q14160-3;H0YCG0											S	2	1223;1223;1142;1142;1223;1223;219	NSLESISSIDRELSPEGPGK	ANPFAAGIGHRNSLESISSIDRELSPEGPGK	NSLES(0.999)IS(0.257)S(0.718)IDRELS(0.025)PEGPGK	5	176.315	0	4.17e-05	79.663	0.9991							0.9991	4.17e-05	79.663							0
644	378;379;1716	SCRIB	Protein scribble homolog	A0A0G2JNZ2;Q14160;A0A0G2JMS7;Q14160-2;A0A0G2JPP5;Q14160-3	A0A0G2JNZ2;Q14160;A0A0G2JMS7;Q14160-2;A0A0G2JPP5;Q14160-3;H0YCG0											S	1;2	1226;1226;1145;1145;1226;1226;222	NSLESISSIDRELSPEGPGK	FAAGIGHRNSLESISSIDRELSPEGPGKEKE	NSLESIS(0.02)S(0.98)IDRELSPEGPGK	8	176.315	0	1.2e-87	254.61	0.979897							0.951761	1.31e-52	212.65	0.970761	1.01e-26	169.91	0.96057	2.62e-19	154.14	0.979897	1.2e-87	254.61
645	378;379;1716	SCRIB	Protein scribble homolog	A0A0G2JNZ2;Q14160;A0A0G2JMS7;Q14160-2;A0A0G2JPP5;Q14160-3	A0A0G2JNZ2;Q14160;A0A0G2JMS7;Q14160-2;A0A0G2JPP5;Q14160-3;H0YCG0							Significant phosphoproteome	1.66514	2.71748	1.80771	S	1;2	1232;1232;1151;1151;1232;1232;228	NSLESISSIDRELSPEGPGK	HRNSLESISSIDRELSPEGPGKEKELPGQTL	NSLESISSIDRELS(1)PEGPGK	14	176.315	0	6.34e-43	187.51	0.999999	0.999988	2.79e-19	153.82				0.999863	5.72e-14	141.49	0.999947	1.23e-26	169.26				0.99995	3.17e-26	163.39	0.999999	6.34e-43	187.51
646	378;379;1716	SCRIB	Protein scribble homolog	A0A0G2JNZ2;Q14160;A0A0G2JMS7;Q14160-2;A0A0G2JPP5;Q14160-3	A0A0G2JNZ2;Q14160;A0A0G2JMS7;Q14160-2;A0A0G2JPP5;Q14160-3;H0YCG0											S	1	1448;1448;1367;1367;1448;1448;468	QSPASPPPLGGGAPVR	PPWASPSPTSRQSPASPPPLGGGAPVRTAKA	QSPAS(1)PPPLGGGAPVR	5	176.315	0	7.86e-24	183.31	1	1	3.93e-12	149	1	7.86e-24	183.31	1	1.8e-09	141.55	1	3.9e-13	158.14	0.999989	4.7e-09	147.12	0.999996	5.26e-17	163.7	0.999999	5.68e-13	157.68	1
647	378;379;1724	SCRIB	Protein scribble homolog	A0A0G2JNZ2;Q14160;A0A0G2JMS7;Q14160-2;A0A0G2JPP5;Q14160-3	A0A0G2JNZ2;Q14160;A0A0G2JMS7;Q14160-2;A0A0G2JPP5;Q14160-3;H0YDF9											S	1	741;741;660;660;741;741;38	QTGGLGISIAGGK	ELTLTILRQTGGLGISIAGGKGSTPYKGDDE;KLTLTILRQTGGLGISIAGGKGSTPYKGDDE	QTGGLGIS(1)IAGGK	8	176.315	0	0.00010187	141.55	1													1	0.000104639	97.797	1	0.00010187	141.55
648	378;379	SCRIB	Protein scribble homolog	A0A0G2JNZ2;Q14160;A0A0G2JMS7;Q14160-2;A0A0G2JPP5;Q14160-3	A0A0G2JNZ2;Q14160;A0A0G2JMS7;Q14160-2;A0A0G2JPP5;Q14160-3											S	1	504;504;423;423;504;504	RSEACPCQPDSGSPLPAEEEK	EGRRSEACPCQPDSGSPLPAEEEKRLSAESG	RSEACPCQPDSGS(1)PLPAEEEK	13	176.315	0	2.01e-19	148.19	0.999761				0.867895	0.0334308	42.589	0.992893	4.31e-05	117.8				0.99886	2.01e-19	147.64	0.999761	1.78e-07	148.19	0.992042	2.35e-05	128.71	0.984852
649	378;379;1716	SCRIB	Protein scribble homolog	A0A0G2JNZ2;Q14160;A0A0G2JMS7;Q14160-2;A0A0G2JPP5;Q14160-3	A0A0G2JNZ2;Q14160;A0A0G2JMS7;Q14160-2;A0A0G2JPP5;Q14160-3;H0YCG0											S	1	1378;1378;1297;1297;1378;1378;374	RVSLVGADDLR, RVSLVGADDLRK	LEVRVPQAEGPPKRVSLVGADDLRKMQEEEA;LEVRVPQAEGPPKRVSLVGADDLRKMQEEEG	RVS(1)LVGADDLRK	3	176.315	0	2.95e-07	149.73	1				1	2.46e-06	137.73	1	0.000215081	82.482	1	3.31e-07	136.35	1	0.00063689	69.729	1	2.95e-07	149.73				1
650	378;379;1716	SCRIB	Protein scribble homolog	A0A0G2JNZ2;Q14160;A0A0G2JMS7;Q14160-2;A0A0G2JPP5;Q14160-3	A0A0G2JNZ2;Q14160;A0A0G2JMS7;Q14160-2;A0A0G2JPP5;Q14160-3;H0YCG0											S	1	1581;1581;1500;1500;1606;1606;601	SLEPSPSPGPQEEDGEVALVLLGR	SPDFAEELRSLEPSPSPGPQEEDGEVALVLL	SLEPS(0.005)PS(0.995)PGPQEEDGEVALVLLGR	7	176.315	0	9.96e-78	216.71	0.995134																0.995134	9.96e-78	216.71
651	379	SCRIB	Protein scribble homolog	A0A0G2JPP5;Q14160-3	A0A0G2JPP5;Q14160-3											S	1	1541;1541	LAEAPSPAPTPSPTPVEDLGPQTSTSPGR	GRGTRGPLERLAEAPSPAPTPSPTPVEDLGP	LAEAPS(0.999)PAPT(0.001)PSPTPVEDLGPQTSTSPGR	6	177.72	0	7.43e-38	163.29	0.999494				0.998494	1.86e-23	150.07	0			0			0.999494	7.43e-38	163.29	0			0.876266	4.05e-05	68.76
652	379	SCRIB	Protein scribble homolog	A0A0G2JPP5;Q14160-3	A0A0G2JPP5;Q14160-3							Significant phosphoproteome	1.34776	1.65508	0.140809	S	1	1547;1547	LAEAPSPAPTPSPTPVEDLGPQTSTSPGR, LAEAPSPAPTPSPTPVEDLGPQTSTSPGRLPLSGK	PLERLAEAPSPAPTPSPTPVEDLGPQTSTSP	LAEAPSPAPTPS(0.995)PT(0.005)PVEDLGPQTSTSPGR	12	177.72	0	1.69e-49	193.54	0.995254	0.950575	1.82e-38	170.6	0.873542	3.86e-09	103.9	0.993084	1.69e-49	183.15	0.994522	6.59e-38	164.39	0.992159	2.01e-40	193.54	0.995254	1.04e-37	159.36				0.82357
656	383;6102	CYFIP1	Cytoplasmic FMR1-interacting protein 1	A0A0G2JR96;A0A0G2JQT1;Q7L576;Q7L576-2	A0A0G2JR96;A0A0G2JQT1;Q7L576;Q7L576-2											S	1	583;583;583;152	TLRSSLEGPTILDIEK	SLIADKSGSKKTLRSSLEGPTILDIEKFHRE	T(0.001)LRS(0.23)S(0.769)LEGPTILDIEK	5	122.74	0	2.23e-12	150.64	0.769273	0.498718	3.26e-09	135.21	0.769273	2.84e-12	148.33	0.498678	6.01e-08	126.02							0.499941	2.23e-12	150.64
658	384;6486;6487	PHACTR4	Phosphatase and actin regulator 4	A0A0J9YVR0;Q8IZ21-3	A0A0J9YVR0;Q8IZ21;Q8IZ21-2;Q8IZ21-3											S	1	158;150;160;134	RLGSTGSQPNSEAESVPENVPKPPLLPPK	AIPEEDLKKRLGSTGSQPNSEAESVPENVPK	RLGS(0.092)T(0.092)GS(0.816)QPNSEAESVPENVPKPPLLPPK	7	50.284	0	1.17e-49	182.96	0.815798				0.717967	3.56e-14	124.34				0.631631	9.03e-12	117.73				0.815798	1.17e-49	182.96
659	384;6486;6487	PHACTR4	Phosphatase and actin regulator 4	A0A0J9YVR0;Q8IZ21-3	A0A0J9YVR0;Q8IZ21;Q8IZ21-2;Q8IZ21-3											S	1	184;176;186;160	RPLSSSHEASEGQAK	ENVPKPPLLPPKRPLSSSHEASEGQAKDATS	RPLS(0.966)S(0.031)S(0.002)HEASEGQAK	4	50.284	0	2.7e-51	231.5	0.966326	0.751441	1.22e-08	137.13	0.933201	1.65e-16	163.62	0.614051	6.44e-06	106.75	0.923994	5.66e-34	207.54	0.690461	6.95e-05	89.049	0.966326	2.7e-51	231.5	0.763531	3.32e-06	112.58	0.926305
661	384;6486;6487	PHACTR4	Phosphatase and actin regulator 4	A0A0J9YVR0;Q8IZ21-3	A0A0J9YVR0;Q8IZ21;Q8IZ21-2;Q8IZ21-3											S	1;2	126;118;128;102	SSSPVQVEEEPVR, SSSPVQVEEEPVRLASLRK	LKNGHTTPIGNARSSSPVQVEEEPVRLASLR	SSS(1)PVQVEEEPVR	3	50.284	0	7.7e-53	265.12	0.999889	0.999554	7.74e-41	239.75	0.975383	3.24e-40	232.17	0.997135	3.33e-10	209.79	0.976698	1.02e-23	169.44	0.999889	2.24e-34	252.2	0.999771	1.59e-52	260.15	0.999634	5.02e-46	253.16	0.998449
662	384;6486;6487	PHACTR4	Phosphatase and actin regulator 4	A0A0J9YVR0;Q8IZ21-3	A0A0J9YVR0;Q8IZ21;Q8IZ21-2;Q8IZ21-3											S	1;2	139;131;141;115	SSSPVQVEEEPVRLASLRK	SSSPVQVEEEPVRLASLRKAIPEEDLKKRLG	SSSPVQVEEEPVRLAS(1)LRK	16	50.284	0	1.85e-57	218.93	1	1	1.94e-23	162.01	1	1.85e-57	218.93	1	1.54e-12	151.12	1	1.43e-29	173.59	1	1.47e-05	96.54	1	7.19e-38	194.82	1	1.73e-06	107.9	1
663	385	BNIP3	BCL2/adenovirus E1B 19 kDa protein-interacting protein 3	F6RP06;A0A0J9YW18;Q12983	F6RP06;A0A0J9YW18;Q12983	Mitochondrion	MOM									S	1	125;140;151	ASETDTHSIGEK	QTPQDTNRASETDTHSIGEKNSSQSEEDDIE	ASETDTHS(1)IGEK	8	23.728	0	2.16e-30	225.86	0.999973	0.999973	5.21e-12	208.15	0.979622	1.35e-16	187.04	0.99983	1.79e-08	160.65	0.998664	7.46e-06	137.46	0.999936	2.16e-30	225.86	0.999869	1.04e-16	190.19	0.999917	9.14e-07	187.97	0.995831
666	387	DOCK11	Dedicator of cytokinesis protein 11	A0A0J9YW64;A6NIW2;Q5JSL3	A0A0J9YW64;A6NIW2;Q5JSL3											S	1	256;440;440	EMLWGSSTQLASDGSPK	REMLWGSSTQLASDGSPKGSSPESYIHGIAE	EMLWGSSTQLAS(0.004)DGS(0.996)PK	15	218.19	0	6.39e-132	320.27	0.996313							0.989855	6.39e-132	320.27				0.996313	3.56e-82	259.77	0.982028	5.37e-70	254.2
667	388	PHRF1	PHD and RING finger domain-containing protein 1	E9PJ24;B7ZM65;F8WEF5;A0A0J9YYB5;A0A0J9YWD5;Q9P1Y6-3;Q9P1Y6;A0A0J9YX88;Q9P1Y6-2	E9PJ24;B7ZM65;F8WEF5;A0A0J9YYB5;A0A0J9YWD5;Q9P1Y6-3;Q9P1Y6;A0A0J9YX88;Q9P1Y6-2											S	1;2	1356;1356;1358;1358;1359;1359;1360;1360;1360	AEAPSSPDVAPAGK	HLLRPDAAEKAEAPSSPDVAPAGKEDSPSAS	AEAPS(1)S(1)PDVAPAGK	6	178.22	0	1.06e-55	247.93	1	0.99978	6.61e-37	225.21	0.993592	1.6e-22	197.06	0.998404	1.6e-55	243.92	0.989583	2.46e-36	216.83	0.996499	1.06e-55	247.93	0.995504	6.61e-37	225.21	1	4.81e-22	189.86	0.984091
669	388	PHRF1	PHD and RING finger domain-containing protein 1	E9PJ24;B7ZM65;F8WEF5;A0A0J9YYB5;A0A0J9YWD5;Q9P1Y6-3;Q9P1Y6;A0A0J9YX88;Q9P1Y6-2	E9PJ24;B7ZM65;F8WEF5;A0A0J9YYB5;A0A0J9YWD5;Q9P1Y6-3;Q9P1Y6;A0A0J9YX88;Q9P1Y6-2											S	1	1198;1198;1200;1200;1201;1201;1202;1202;1202	EASPAPLAQGEPGREDLPTR	TRSHSPERKGAVREASPAPLAQGEPGREDLP	EAS(1)PAPLAQGEPGREDLPTR	3	178.22	0	1.19e-13	137.38	1				1	0.000138574	110.6							1	7.17e-09	116.92				1	1.19e-13	137.38
670	388	PHRF1	PHD and RING finger domain-containing protein 1	E9PJ24;B7ZM65;F8WEF5;A0A0J9YYB5;A0A0J9YWD5;Q9P1Y6-3;Q9P1Y6;A0A0J9YX88;Q9P1Y6-2	E9PJ24;B7ZM65;F8WEF5;A0A0J9YYB5;A0A0J9YWD5;Q9P1Y6-3;Q9P1Y6;A0A0J9YX88;Q9P1Y6-2											S	1	810;810;812;812;813;813;814;814;814	ENPSPLFSIK, ENPSPLFSIKK	TFRPVDDKEQRKENPSPLFSIKKTKQLRSEV	ENPS(1)PLFSIKK	4	178.22	0	1.74e-05	150.14	0.999986	0.978575	0.0971531	61.194	0.999797	2.81e-05	112.5	0.999986	2.27e-05	147.26	0.999297	5.04e-05	107.09	0.999789	1.74e-05	150.14				0.99902	0.0283615	74.698	0.998688
671	388	PHRF1	PHD and RING finger domain-containing protein 1	E9PJ24;B7ZM65;F8WEF5;A0A0J9YYB5;A0A0J9YWD5;Q9P1Y6-3;Q9P1Y6;A0A0J9YX88;Q9P1Y6-2	E9PJ24;B7ZM65;F8WEF5;A0A0J9YYB5;A0A0J9YWD5;Q9P1Y6-3;Q9P1Y6;A0A0J9YX88;Q9P1Y6-2											S	1	5;5;5;5;5;5;5;5;5	MDDDSLDELVAR	___________MDDDSLDELVARSPGPDGHP	MDDDS(1)LDELVAR	5	178.22	0	7.89e-09	193.28	1																1	7.89e-09	193.28
674	388	PHRF1	PHD and RING finger domain-containing protein 1	E9PJ24;B7ZM65;F8WEF5;A0A0J9YYB5;A0A0J9YWD5;Q9P1Y6-3;Q9P1Y6;A0A0J9YX88;Q9P1Y6-2	E9PJ24;B7ZM65;F8WEF5;A0A0J9YYB5;A0A0J9YWD5;Q9P1Y6-3;Q9P1Y6;A0A0J9YX88;Q9P1Y6-2											S	1	863;863;865;865;866;866;867;867;867	TISINSPK	PGLLPSEITRTISINSPKAQTVQAVRCVTSY	TISINS(1)PK	6	178.22	0	0.000246819	145.46	0.999998	0.999955	0.000295283	112.13	0.999825	0.000375335	108.47	0.999973	0.000246819	135.86	0.999998	0.000191543	145.46	0.999996	0.000347175	145.46	0.999413	0.000217347	133.07	0.99994	0.000246819	135.86	0.999973
675	388	PHRF1	PHD and RING finger domain-containing protein 1	E9PJ24;B7ZM65;F8WEF5;A0A0J9YYB5;A0A0J9YWD5;Q9P1Y6-3;Q9P1Y6;A0A0J9YX88;Q9P1Y6-2	E9PJ24;B7ZM65;F8WEF5;A0A0J9YYB5;A0A0J9YWD5;Q9P1Y6-3;Q9P1Y6;A0A0J9YX88;Q9P1Y6-2											S	1	969;969;971;971;972;972;973;973;973	TVTCVTVVEPEAPPSPDVLQAATHR	RTVTCVTVVEPEAPPSPDVLQAATHRVVELR	TVTCVTVVEPEAPPS(1)PDVLQAATHR	15	178.22	0	2.4e-92	232.2	0.999973	0.99992	2.11e-26	149.16	0.999973	2.4e-92	232.2	0.99992	2.18e-20	135.02				0.999834	1.11e-05	100.39	0.999924	3.52e-42	182.56	0.999723	5e-14	120.57	0.999928
676	388	PHRF1	PHD and RING finger domain-containing protein 1	E9PJ24;B7ZM65;F8WEF5;A0A0J9YYB5;A0A0J9YWD5;Q9P1Y6-3;Q9P1Y6;A0A0J9YX88;Q9P1Y6-2	E9PJ24;B7ZM65;F8WEF5;A0A0J9YYB5;A0A0J9YWD5;Q9P1Y6-3;Q9P1Y6;A0A0J9YX88;Q9P1Y6-2											S	1	987;987;989;989;990;990;991;991;991	VVELRPPSR	VLQAATHRVVELRPPSRSRSTSSSRSRKKAK	VVELRPPS(1)R	8	178.22	0	0.00106865	79.286	1	1	0.0181092	54.65				1	0.00504916	63.164				1	0.00106865	79.286				1	0.00703293	61.958
677	389;852;1058;7423;7424	POMZP3;POM121C;POM121	Nuclear envelope pore membrane protein POM 121C;POM121 and ZP3 fusion protein;Nuclear envelope pore membrane protein POM 121	A8CG34;A8CG34-2;Q96HA1;Q96HA1-2	C9J370;A0A0J9YWR1;A8CG34;A8CG34-2;Q6PJE2-5;Q6PJE2;C9JER0;Q96HA1;Q96HA1-2;Q96HA1-3											S	1	49;49;291;49;49;49;49;314;49;49	ETVLSALK	PSSNAPDPCAKETVLSALKEKEKKRTVEEED;PSSNAPDPCAKETVLSALKEKKKKRTVEEED	ETVLS(1)ALK	5	126.405	0	0.000521094	103.55	0.999986																0.999815	0.000521094	101.97	0.999986	0.0033935	103.55
678	390;8098	TRIM2	Tripartite motif-containing protein 2	Q9C040;Q9C040-2	A0A0J9YX34;A0A0J9YXY2;A0A0J9YW70;C9JVI3;Q9C040;Q9C040-2											S	1	10;10;10;10;10;37	ASEGTNIPSPVVR	______MASEGTNIPSPVVRQIDKQFLICSI	ASEGTNIPS(1)PVVR	9	81.529	0.00012684	8.32e-06	187.97	1										1	8.32e-06	187.97
679	390;8098	TRIM2	Tripartite motif-containing protein 2	Q9C040;Q9C040-2	A0A0J9YX34;Q9C040;Q9C040-2											S	1	428;428;455	SADVSPTTEGVK	RGSPFKLKVIRSADVSPTTEGVKRRVKSPGS	SADVS(0.998)PT(0.002)T(0.001)EGVK	5	81.529	0.00012684	1.86e-05	112.82	0.997808																						0.997808
682	392	WDR81	WD repeat-containing protein 81	A0A0J9YXM6;Q562E7;Q562E7-4	A0A0J9YXM6;Q562E7;Q562E7-4;Q562E7-6;Q562E7-5;Q562E7-3;K7ELV8;C9JCF9;I3L1G2											S	1	1271;1272;1272;45;69;221;23;69;153	QQFTVSSGESPPLSAGNIYQK	YVGPTRQQFTVSSGESPPLSAGNIYQKRPVL	QQFTVSS(0.001)GES(0.999)PPLSAGNIYQK	10	211.57	0	1.3e-14	170.65	0.999129													0.493998	0.000578875	56.947	0.999129	1.3e-14	170.65
683	393	TMEM184B	Transmembrane protein 184B	A0A0J9YYJ3;Q9Y519	A0A0J9YYJ3;Q9Y519											S	1	280;339	SISSSLK	YGPYGRCAPMKSISSSLKETMNPHDIVQDAI	SIS(0.006)S(0.182)S(0.813)LK	5	39.361	0.00013671	0.00329339	93.178	0.812625																0.780877	0.00329339	91.087				0.812625
684	393	TMEM184B	Transmembrane protein 184B	A0A0J9YYJ3;Q9Y519	A0A0J9YYJ3;Q9Y519											S	1	343;402	TLLLSSDDEF	HSLSGARDNEKTLLLSSDDEF__________	T(0.001)LLLS(0.874)S(0.124)DDEF	5	39.361	0.00013671	3.97e-10	174.41	0.874259							0.499992	3.97e-10	174.41	0.499992	2.47e-05	143.03	0.874259	0.00988623	78.934
685	393	TMEM184B	Transmembrane protein 184B	A0A0J9YYJ3;Q9Y519	A0A0J9YYJ3;Q9Y519											S	1	344;403	TLLLSSDDEF	SLSGARDNEKTLLLSSDDEF___________	TLLLS(0.047)S(0.953)DDEF	6	39.361	0.00013671	1.26e-15	200.56	0.952883							0.952883	1.26e-15	200.56	0.499992	2.47e-05	143.03	0.902012	0.00716301	78.934	0.938545	1.24e-05	152.86
686	394			A0A0M3HER3	A0A0M3HER3											S	1	119	ALQEVGSGGTLGLSSPKS	RALQEVGSGGTLGLSSPKS____________	ALQEVGSGGTLGLS(0.063)S(0.935)PKS(0.002)	15	13.12	0	3.28e-161	330.64	0.93485	0.933156	1.25e-120	287.91				0.879787	5.38e-146	315.59				0.93485	3.28e-161	330.64				0.68489	2.27e-90	264.67
689	396;872;3881	MATR3;DKFZp686L22104	Matrin-3	P43243;A0A0R4J2E8;D6REM6;D6R991;A8MXP9;P43243-2	P43243;A0A0R4J2E8;D6REM6;B3KM87;A8MXP9;Q68E03;P43243-2											S	1	766;766;766;428;814;202;478	DTSENADGQSDENKDDYTIPDEYR, NEENTEPGAESSENADDPNKDTSENADGQSDENK	ADDPNKDTSENADGQSDENKDDYTIPDEYRI	DTSENADGQS(1)DENKDDYTIPDEYR	10	94.622	0.00071378	0	415.58	1							0.999996	1.29e-77	214.78	0.999999	0	391.74	1	5.04e-108	255.7	1	0	415.58
690	396;872	MATR3	Matrin-3	P43243;A0A0R4J2E8;D6REM6;D6R991;A8MXP9	P43243;A0A0R4J2E8;D6REM6;D6R991;A8MXP9											S	1	188;188;188;188;188	RDSFDDRGPSLNPVLDYDHGSR	VPRDDWEEKRHFRRDSFDDRGPSLNPVLDYD	RDS(1)FDDRGPSLNPVLDYDHGSR	3	97.294	0.0040878	3.62e-211	342.77	1				0.999999	2.25e-23	199.8	1	5.47e-98	245.11	0.931646	0.0364001	40.479	0.996314	1.08e-10	112.33	1	3.62e-211	342.77
691	396;872;3881	MATR3	Matrin-3	P43243;A0A0R4J2E8;D6REM6;D6R991;A8MXP9;P43243-2	P43243;A0A0R4J2E8;D6REM6;B3KM87;A8MXP9;P43243-2											S	2;3	596;596;596;258;596;308	SYSPDGKESPSDKK	NRGIDLLKKDKSRKRSYSPDGKESPSDKKSK	S(0.912)Y(0.157)S(0.931)PDGKES(0.81)PS(0.19)DKK	1	94.622	0.00071378	5.92e-06	131.56	0.911565	0.57093	5.92e-06	131.56	0			0.898554	0.0710233	44.788				0.911565	0.0714345	44.743	0			0.487279	0.00076754	79.635	0.49731
692	396;872;3881	MATR3	Matrin-3	P43243;A0A0R4J2E8;D6REM6;D6R991;A8MXP9;P43243-2	P43243;A0A0R4J2E8;D6REM6;B3KM87;A8MXP9;P43243-2											S	1;2;3	598;598;598;260;598;310	RSYSPDGK, RSYSPDGKESPSDK, SYSPDGK, SYSPDGKESPSDK, SYSPDGKESPSDKK	GIDLLKKDKSRKRSYSPDGKESPSDKKSKTD	SYS(1)PDGKES(0.905)PS(0.095)DK	3	94.622	0.00071378	2.44e-39	236.82	0.999999	0.999992	6.39e-24	207.55	0.998927	2.7e-07	137.43	0.999929	8.29e-22	199.61	0.999743	7.06e-06	126.26	0.999998	6.39e-24	207.55	0.99998	2.44e-39	236.82	0.999922	1.95e-24	212.35	0.999999
693	396;872;3881	MATR3	Matrin-3	P43243;A0A0R4J2E8;D6REM6;D6R991;A8MXP9;P43243-2	P43243;A0A0R4J2E8;D6REM6;B3KM87;A8MXP9;P43243-2											S	1;2;3	604;604;604;266;604;316	RSYSPDGKESPSDK, SYSPDGKESPSDK, SYSPDGKESPSDKK	KDKSRKRSYSPDGKESPSDKKSKTDGSQKTE	S(0.214)Y(0.002)S(0.784)PDGKES(1)PSDK	9	94.622	0.00071378	2.44e-39	236.82	0.999578	0.993379	6.39e-24	207.55	0.998821	2.7e-07	137.43	0.999551	8.29e-22	224.97	0.950954	7.06e-06	126.26	0.994619	6.39e-24	207.55	0.996694	2.44e-39	236.82	0.995255	1.95e-24	212.35	0.999578
694	396;872;3881	MATR3	Matrin-3	P43243;A0A0R4J2E8;D6REM6;D6R991;A8MXP9;P43243-2	P43243;A0A0R4J2E8;D6REM6;B3KM87;A8MXP9;P43243-2											S	2	606;606;606;268;606;318	SYSPDGKESPSDK	KSRKRSYSPDGKESPSDKKSKTDGSQKTESS	SYS(1)PDGKES(0.191)PS(0.809)DK	11	94.622	0.00071378	2.12e-17	192.24	0.8085				0									0.8085	2.12e-17	192.24	0.499859	0.000376529	115.2
695	396;872	MATR3	Matrin-3	P43243;A0A0R4J2E8;D6REM6;D6R991;A8MXP9	P43243;A0A0R4J2E8;D6REM6;D6R991;A8MXP9											S	1	164;164;164;164;164	SATREPPYRVPR	RTEEGPTLSYGRDGRSATREPPYRVPRDDWE	S(0.889)AT(0.111)REPPYRVPR	1	97.294	0.0040878	0.00660245	53.569	0.888597				0.888597	0.0131565	46.706				0.550256	0.00660245	53.569				0
696	396;872	MATR3;DKFZp686L22104	Matrin-3	P43243;A0A0R4J2E8;D6REM6;D6R991;A8MXP9	P43243;A0A0R4J2E8;D6REM6;D6R991;D6R8Z5;D6RCM3;D6REK4;A0A1B0GX04;D6RBS2;D6R9F3;D6RB45;A8MXP9;Q68E03											S	1	4;4;4;4;4;4;4;4;4;4;4;4;4	SFQQSSLSR	____________MSKSFQQSSLSRDSQGHGR	S(1)FQQSSLSR	1	97.294	0.0040878	0.00381266	72.23	0.99987							0.995467	0.00381266	57.931				0.99987	0.0376501	72.23				0.990601	0.00736695	49.85
698	396;872	MATR3;DKFZp686L22104	Matrin-3	P43243;A0A0R4J2E8;D6REM6;D6R991;A8MXP9	P43243;A0A0R4J2E8;D6REM6;D6R991;D6R8Z5;D6RCM3;D6REK4;A0A1B0GX04;D6RBS2;D6R9F3;D6RB45;A8MXP9;Q68E03											S	1	9;9;9;9;9;9;9;9;9;9;9;9;9	SFQQSSLSR	_______MSKSFQQSSLSRDSQGHGRDLSAA	SFQQS(0.106)S(0.882)LS(0.013)R	6	97.294	0.0040878	0.000409122	143.89	0.881633	0.571204	0.00396973	104.82	0.494439	0.00106234	69.721	0.55025	0.000839555	132.32										0.881633	0.000409122	143.89
699	396;872	MATR3;DKFZp686L22104	Matrin-3	P43243;A0A0R4J2E8;D6REM6;D6R991;A8MXP9	P43243;A0A0R4J2E8;D6REM6;D6R991;D6R8Z5;D6RCM3;D6REK4;A0A1B0GX04;D6RBS2;D6R9F3;D6RB45;A8MXP9;Q68E03											S	1	11;11;11;11;11;11;11;11;11;11;11;11;11	SFQQSSLSRDSQGHGR	_____MSKSFQQSSLSRDSQGHGRDLSAAGI	SFQQS(0.031)S(0.031)LS(0.908)RDS(0.031)QGHGR	8	97.294	0.0040878	3.57e-06	107.47	0.907676				0.907676	1.37e-05	100.67	0.664566	0.00019387	76.155				0.607099	0.0525577	49.528	0.788237	3.57e-06	107.47
700	396;872	MATR3;DKFZp686L22104	Matrin-3	P43243;A0A0R4J2E8;D6REM6;D6R991;A8MXP9	P43243;A0A0R4J2E8;D6REM6;D6R991;D6R8Z5;D6RCM3;D6REK4;A0A1B0GX04;D6RBS2;D6R9F3;D6RB45;A8MXP9;Q68E03											S	1	14;14;14;14;14;14;14;14;14;14;14;14;14	SFQQSSLSRDSQGHGR	__MSKSFQQSSLSRDSQGHGRDLSAAGIGLL	SFQQS(0.004)S(0.004)LS(0.001)RDS(0.991)QGHGR	11	97.294	0.0040878	2.35e-09	138.04	0.991163				0.974715	2.35e-09	138.04	0.991163	4.14e-06	105.77
701	398	IFRD2	Interferon-related developmental regulator 2	A0A0R4J2F6;Q12894;Q12894-2	A0A0R4J2F6;Q12894;Q12894-2;F8WEI6											S	1	31;95;197;31	SSAQADSGSSDDEAASEAR	RRGGGARSSAQADSGSSDDEAASEARSTASE	SSAQADSGS(0.783)S(0.217)DDEAASEAR	9	48.047	0	2.3e-265	407.94	0.782887													0.782887	2.3e-265	407.94
702	398	IFRD2	Interferon-related developmental regulator 2	A0A0R4J2F6;Q12894;Q12894-2	A0A0R4J2F6;Q12894;Q12894-2;F8WEI6											S	1	32;96;198;32	SSAQADSGSSDDEAASEAR	RGGGARSSAQADSGSSDDEAASEARSTASEC	SSAQADSGS(0.003)S(0.997)DDEAASEAR	10	48.047	0	1.03e-302	431.74	0.996662							0.996662	3.02e-289	413.22				0.973975	6.66e-240	389.21	0.794525	1.03e-302	431.74
703	399	CLN6	Ceroid-lipofuscinosis neuronal protein 6	A0A0S2Z5D0;H3BUV4;A0A1B0GTU6;Q9NWW5;A0A1B0GW73;H3BNF1;A0A1B0GTV3;A0A1B0GUD2;H3BUT1;Q9NWW5-2	A0A0S2Z5D0;H3BUV4;A0A1B0GTU6;Q9NWW5;A0A1B0GW73;H3BNF1;A0A1B0GTV3;A0A1B0GUD2;H3BUT1;Q9NWW5-2;A0A1B0GU90											S	1;2	31;31;31;31;31;31;31;31;31;63;7	HGSVSADEAAR	PGAQLGASFLQARHGSVSADEAARTAPFHLD	HGS(1)VS(1)ADEAAR	3	19.299	0	5.7e-30	243.85	1	0.999822	4.05e-06	148.13				0.98989	7.32e-08	167.3	0.999058	0.00777802	76.357	1	5.7e-30	243.85	0.999978	4.11e-06	147.96	0.99992	1.13e-11	185.51	0.999957
704	399	CLN6	Ceroid-lipofuscinosis neuronal protein 6	A0A0S2Z5D0;H3BUV4;A0A1B0GTU6;Q9NWW5;A0A1B0GW73;H3BNF1;A0A1B0GTV3;A0A1B0GUD2;H3BUT1;Q9NWW5-2	A0A0S2Z5D0;H3BUV4;A0A1B0GTU6;Q9NWW5;A0A1B0GW73;H3BNF1;A0A1B0GTV3;A0A1B0GUD2;H3BUT1;Q9NWW5-2;A0A1B0GU90											S	2	33;33;33;33;33;33;33;33;33;65;9	HGSVSADEAAR	AQLGASFLQARHGSVSADEAARTAPFHLDLW	HGS(1)VS(1)ADEAAR	5	19.299	0	2.05e-06	153.15	1													1	2.05e-06	153.15
705	400	TP53	Cellular tumor antigen p53	P04637-5;A0A0U1RQC9;P04637;P04637-4;P04637-3;P04637-2;P04637-6;J3KP33;A0A087WZU8;A0A087WXZ1;E7EQX7;E7EMR6;E7ESS1;A0A087WT-parkin22;A0A087X1Q1;P04637-9;P04637-8;P04637-7	P04637-5;A0A0U1RQC9;P04637;P04637-4;P04637-3;P04637-2;P04637-6;J3KP33;A0A087WZU8;A0A087WXZ1;E7ESS1;A0A087WT-parkin22;A0A087X1Q1;P04637-9;P04637-8;P04637-7											S	1	276;276;315;276;315;315;276;315;304;156;183;156;156;183;183;183	RALPNNTSSSPQPK	PPGSTKRALPNNTSSSPQPKKKPLDGEYFTL	RALPNNTSS(0.001)S(0.999)PQPK	10	33.492	0	4.34e-29	212.43	0.999137	0.92122	5.11e-05	104.55	0.719499	4.32e-05	100.77	0.624973	0.000106694	88.637	0.714069	7.02e-05	91.475	0.87623	3.96e-05	102.03				0.976878	2.46e-07	134.21	0.999137
706	401	FOXP2	Forkhead box protein P2	A0A0U1RQE0;O15409;A0A0U1RQM2;A0A0U1RQY3;A0A0U1RQR8;O15409-9;A8MUV4;O15409-4;O15409-2;O15409-6;Q0PRL4;Q8N6B5;O15409-7	A0A0U1RQE0;O15409;A0A0U1RQM2;A0A0U1RQY3;A0A0U1RQR8;O15409-9;A8MUV4;O15409-4;O15409-2;O15409-6;Q0PRL4;Q8N6B5;O15409-7;A0A0U1RQE6											S	1	288;308;309;305;291;325;287;333;216;308;216;332;308;155	ASPPITHHSIVNGQSSVLSAR	TNNSSSTTSSNTSKASPPITHHSIVNGQSSV	AS(1)PPITHHSIVNGQSSVLSAR	2	66.113	0	1.13e-77	240.31	1	0.999959	9.34e-20	153.87	1	1.13e-77	240.31	0.988044	6.78e-07	90.832	0.999992	9.42e-20	153.82	0.999247	5.08e-06	84.181	1	6e-77	232.54	0.999779	1.67e-19	149.73	0.99943
707	401	FOXP2	Forkhead box protein P2	A0A0U1RQE0;O15409;A0A0U1RQM2;A0A0U1RQY3;A0A0U1RQR8;O15409-9;A8MUV4;O15409-4;O15409-2;O15409-6;Q0PRL4;Q8N6B5;O15409-7	A0A0U1RQE0;O15409;A0A0U1RQM2;A0A0U1RQY3;A0A0U1RQR8;O15409-9;A8MUV4;O15409-4;O15409-2;Q0PRL4											S	1	571;591;592;588;574;608;570;616;499;406	ITGSPTLVK	DEVEYQKRRSQKITGSPTLVKNIPTSLGYGA	IT(0.002)GS(0.993)PT(0.005)LVK	4	66.113	0	0.000120496	98.754	0.992898	0.965755	0.00030485	79.659	0.992898	0.00655734	92.866	0.987789	0.00030485	79.659	0.863895	0.00450392	56.359	0.983182	0.000120496	96.015	0.991286	0.00490645	98.754	0.746259	0.00024521	83.862
708	401	FOXP2	Forkhead box protein P2	A0A0U1RQE0;O15409;A0A0U1RQM2;A0A0U1RQY3;A0A0U1RQR8;O15409-9;A8MUV4;O15409-4;O15409-2;O15409-6;Q0PRL4;Q8N6B5;O15409-7	A0A0U1RQE0;O15409;A0A0U1RQM2;A0A0U1RQY3;A0A0U1RQR8;O15409-9;A8MUV4;O15409-4;O15409-6;Q8N6B5;O15409-7;O15409-8;O15409-5;C9JQP8											S	1	71;71;71;71;71;71;71;71;71;70;71;71;71;71	QLLLQQQTSGLKSPK	QALQAARQLLLQQQTSGLKSPKSSDKQRPLQ	QLLLQQQT(0.003)S(0.855)GLKS(0.141)PK	9	66.113	0	2.04e-05	144.5	0.855371	0.782826	3.97e-05	119.8				0.615475	0.000129475	135.09	0.653083	2.04e-05	128.14	0.790237	0.000169097	92.307	0.855371	5.95e-05	144.5	0.588486	0.00023228	124.29
709	401	FOXP2	Forkhead box protein P2	A0A0U1RQE0;O15409;A0A0U1RQM2;A0A0U1RQY3;A0A0U1RQR8;O15409-9;A8MUV4;O15409-4;O15409-2;O15409-6;Q0PRL4;Q8N6B5;O15409-7	A0A0U1RQE0;O15409;A0A0U1RQM2;A0A0U1RQY3;A0A0U1RQR8;O15409-9;A8MUV4;O15409-4;O15409-6;Q8N6B5;O15409-7;O15409-8;O15409-5;C9JQP8											S	1	75;75;75;75;75;75;75;75;75;74;75;75;75;75	QLLLQQQTSGLKSPK	AARQLLLQQQTSGLKSPKSSDKQRPLQVPVS	QLLLQQQTSGLKS(1)PK	13	66.113	0	4.7e-67	297.55	0.999817	0.965186	0.00044954	110.44	0.999707	7.67e-18	191.89	0.984323	5.2e-05	145.52	0.733241	0.00218918	83.614	0.9852	7.35e-07	197.09	0.999817	4.7e-67	297.55	0.997992	0.000749244	100.39	0.999279
710	401	FOXP2	Forkhead box protein P2	A0A0U1RQE0;O15409;A0A0U1RQM2;A0A0U1RQY3;A0A0U1RQR8;O15409-9;A8MUV4;O15409-4;O15409-2;O15409-6;Q0PRL4;Q8N6B5;O15409-7	A0A0U1RQE0;O15409;A0A0U1RQM2;A0A0U1RQY3;A0A0U1RQR8;O15409-9;A8MUV4;O15409-4;O15409-2;O15409-6;Q0PRL4;Q8N6B5;O15409-7;A0A0U1RQE6											S	1	310;330;331;327;313;347;309;355;238;330;238;354;330;177	RDSSSHEETGASHTLYGHGVCK	SIVNGQSSVLSARRDSSSHEETGASHTLYGH	RDS(0.985)S(0.014)S(0.001)HEETGASHTLYGHGVCK	3	66.113	0	1.02e-249	371.2	0.985141																0.985141	1.02e-249	371.2
712	402			A0A0U1RQE4;A0A494C1M0;Q5HYK7-2;Q5HYK7;Q5HYK7-3	A0A0U1RQE4											S	1	32	ALSGHSAADRNER	RRELGGQRRARGRALSGHSAADRNERNKPEH	ALS(0.965)GHS(0.035)AADRNER	3	114.8	0	0.00679456	52.254	0.965355							0.960669	0.00679456	52.254	0.965355	0.0175786	43.791
713	402	SH3D19	SH3 domain-containing protein 19	A0A0U1RQE4;A0A494C1M0;Q5HYK7-2;Q5HYK7;Q5HYK7-3	A0A0U1RQE4;A0A494C1M0;Q5HYK7-2;Q5HYK7							Significant phosphoproteome	3.52867	0.935486	1.51474	S	1	555;496;275;275	CLHEDPQSPPPLPAEK, CLHEDPQSPPPLPAEKPIGNTFSTVSGK	RIPAKPGKCLHEDPQSPPPLPAEKPIGNTFS	CLHEDPQS(1)PPPLPAEK	8	114.8	0	3.35e-06	107.02	1	1	0.0616882	45.436	1	4.13e-06	93.115	1	0.00126642	59.983	1	0.0053501	70.414	1	4.57e-05	89.353	1	2.71e-05	94.856				1
714	402	SH3D19	SH3 domain-containing protein 19	A0A0U1RQE4;A0A494C1M0;Q5HYK7-2;Q5HYK7;Q5HYK7-3	A0A0U1RQE4;A0A494C1M0;Q5HYK7-2;Q5HYK7;Q5HYK7-3											S	1	649;590;369;369;333	SSSDMDLQK	ATRRSNKKLPFNRSSSDMDLQKKQSNLATGL	S(0.007)S(0.002)S(0.991)DMDLQK	3	114.8	0	0.000440733	141.89	0.991471	0.675875	0.0161833	71.555				0.970638	0.000440733	141.89	0.991471	0.0288038	75.416	0.986982	0.00100204	112.13	0.792964	0.0111632	85.813				0.971885
715	402			A0A0U1RQE4;A0A494C1M0;Q5HYK7-2;Q5HYK7;Q5HYK7-3	A0A0U1RQE4							Significant phosphoproteome	1.04341	0.287847	1.51815	S	1	51	SSSQGPLSSIR	AADRNERNKPEHRSSSQGPLSSIRAVIKRSS	SS(0.001)S(0.999)QGPLSSIR	3	114.8	0	2.56e-06	139.46	0.99897	0.984698	4.05e-06	139.46	0.91954	7.44e-05	97.716	0.99897	5.45e-05	101.32	0.908777	2.56e-06	120.87	0.965373	3.26e-05	132.06	0.868776	2.93e-05	107.93	0.994509	0.000238268	78.529	0.939606
716	402;408	SH3D19	SH3 domain-containing protein 19	A0A0U1RQE4;A0A494C1M0;Q5HYK7-2;Q5HYK7;Q5HYK7-3	A0A0U1RQE4;A0A494C1M0;Q5HYK7-2;Q5HYK7;Q5HYK7-3;A0A0U1RQN2											S	1	430;371;150;150;150;127	SVSSENPTYPSAPLK	VPTPAPRPLLLKKSVSSENPTYPSAPLKPVT	SVS(0.99)S(0.01)ENPTYPSAPLK	3	114.8	0	6.84e-52	240.5	0.990118																0.990118	6.84e-52	240.5
717	403;1520;4621	DST	Dystonin	F6QMI7;E9PHM6;Q03001-14;Q03001-8	A0A0U1RQJ2;A0A494C073;A0A494C1U5;H0YC65;F6QMI7;E9PHM6;Q03001-14;Q03001-8;Q03001;F8W9J4											S	1	2522;1193;434;105;5346;5306;5221;4980;7416;7307	GASPNRSTSVSSQAAQAASPQVPATTTPK	FRPRGRRSRPSSRGASPNRSTSVSSQAAQAA	GAS(0.992)PNRS(0.005)T(0.002)S(0.001)VSSQAAQAASPQVPATTTPK	3	633.66	0	1.35e-105	238.7	0.991824	0.799621	4.44e-20	131.99	0.991824	2.62e-64	227.66	0.986106	2.4e-76	204.05	0.970258	2.4e-77	213.43				0.924679	1.35e-105	238.7	0.590066	9.15e-08	90.37	0.978168
720	404	EIF4G3	Eukaryotic translation initiation factor 4 gamma 3	A0A0U1RQK7;A0A0A0MSA7;O43432;O43432-3;O43432-4	A0A0U1RQK7;A0A0A0MSA7;O43432;O43432-3;O43432-4											S	1	1263;1110;1074;1080;794	AQLGSWGK	TIDEKIQLVPKAQLGSWGKGSSGGAKASETD	AQLGS(1)WGK	5	195.27	0	0.000768905	91.584	1				1	0.00902851	90.108							1	0.0371194	72.325	1	0.000768905	91.584
721	404	EIF4G3	Eukaryotic translation initiation factor 4 gamma 3	A0A0U1RQK7;A0A0A0MSA7;O43432;O43432-3;O43432-4	A0A0U1RQK7;A0A0A0MSA7;O43432;O43432-3;O43432-4											S	1	1598;1445;1409;1415;1129	LDFIESDSPCSSEALSK	HNFLLEQKLDFIESDSPCSSEALSKKELSAE	LDFIES(0.002)DS(0.885)PCS(0.032)S(0.051)EALS(0.03)K	8	195.27	0	0.00433208	85.054	0.885301																0.885301	0.00433208	85.054
722	404	EIF4G3	Eukaryotic translation initiation factor 4 gamma 3	A0A0U1RQK7;A0A0A0MSA7;O43432;O43432-3;O43432-4	A0A0U1RQK7;A0A0A0MSA7;O43432;O43432-3											S	1	684;494;495;501	RSPVPAQIAITVPK, SPVPAQIAITVPK	QTEEILDSQNLNSRRSPVPAQIAITVPKTWK	RS(1)PVPAQIAITVPK	2	195.27	0	1.06e-14	161.99	1	1	1.61e-10	145.69	1	4.01e-07	131.37	1	1.48e-10	146.81	1	2.04e-06	129.36	1	9.16e-06	120.63	1	6.92e-11	153.36	1	1.06e-14	161.99	1
723	404	EIF4G3	Eukaryotic translation initiation factor 4 gamma 3	A0A0U1RQK7;A0A0A0MSA7;O43432;O43432-3;O43432-4	A0A0U1RQK7;A0A0A0MSA7;O43432;O43432-3;O43432-2											S	1	421;231;232;238;243	SPSPVLR	KQEEKPKPDPVLKSPSPVLRLVLSGEKKEQE	S(0.024)PS(0.976)PVLR	3	195.27	0	0.00650666	75.043	0.97608				0.97608	0.0993269	60.828	0.786852	0.0107107	64.268				0.730138	0.0278569	47.187				0.944731	0.00650666	75.043
724	404	EIF4G3	Eukaryotic translation initiation factor 4 gamma 3	A0A0U1RQK7;A0A0A0MSA7;O43432;O43432-3;O43432-4	A0A0U1RQK7;A0A0A0MSA7;O43432;O43432-3;O43432-4											S	1	1320;1167;1131;1137;851	TLTSRGSMGR, TLTSRGSMGREK	TPVEFDSRRTLTSRGSMGREKNDKPLPSATA	TLT(0.001)S(0.009)RGS(0.99)MGR	7	195.27	0	0.000202813	105.03	0.989892	0.94129	0.000656729	78.903	0.898199	0.000214001	104.24	0.989892	0.000202813	105.03				0.74507	0.000402419	86.772	0.902586	0.000214447	86.772	0.858831	0.000316198	89.44	0.944911
725	407;5119	KIAA0101	PCNA-associated factor	Q15004;H0YKX3	A0A0U1RQM0;H0YMA4;Q15004;H0YKX3											S	1	72;72;72;45	GIGEFFRLSPK	PTPKWQKGIGEFFRLSPKDSEKENQIPEEAG	GIGEFFRLS(1)PK	9	11.986	0	0.000359047	108.58	1																1	0.000359047	108.58
726	407;5119	KIAA0101	PCNA-associated factor	Q15004;H0YKX3	A0A0U1RQM0;H0YMA4;A0A0U1RQC1;Q15004-2;Q15004											S	1	31;31;31;31;31	VLGSSTSATNSTSVSSR	VVAARAPRKVLGSSTSATNSTSVSSRKAENK	VLGSST(0.026)S(0.974)ATNSTSVSSR	7	11.986	0	7.97e-24	244.88	0.973685																0.973685	7.97e-24	244.88				0.765079
727	409;7553	DOCK7	Dedicator of cytokinesis protein 7	Q96N67-6;Q96N67;Q96N67-2;Q96N67-3;Q96N67-5;Q96N67-4;A0A1B0GWE0	A0A0U1RQT6;Q96N67-6;Q96N67;Q96N67-2;Q96N67-3;Q96N67-5;Q96N67-4;A0A1B0GUE9;Q96N67-7											S	1	85;440;440;440;440;440;440;440;440	NSSIVGRR	STGERKGSWSERRNSSIVGRRSLERTTSGDD	NS(0.109)S(0.891)IVGRR	3	241.67	0	0.0105439	49.472	0.891369							0.891369	0.0105439	49.472
728	409;7553	DOCK7	Dedicator of cytokinesis protein 7	Q96N67-6;Q96N67;Q96N67-2;Q96N67-3;Q96N67-5;Q96N67-4;A0A1B0GWE0	A0A0U1RQT6;Q96N67-6;Q96N67;Q96N67-2;Q96N67-3;Q96N67-5;Q96N67-4;A0A1B0GUE9;Q96N67-7											S	1	97;452;452;452;452;452;452;452;452	TTSGDDACNLTSFRPATLTVTNFFK	RNSSIVGRRSLERTTSGDDACNLTSFRPATL	T(0.001)T(0.012)S(0.986)GDDACNLTSFRPATLTVTNFFK	3	241.67	0	7.16e-11	146.23	0.98609																0.98609	7.16e-11	146.23
730	414	DENND4A	C-myc promoter-binding protein	A0A0U1RR27;Q7Z401;Q7Z401-2;H3BTW5	A0A0U1RR27;Q7Z401;Q7Z401-2											S	1	1143;1099;1142	ESSDDDTPFDGSNYLADK	KPPLRSKRDSLEKESSDDDTPFDGSNYLADK	ES(0.01)S(0.99)DDDTPFDGSNYLADK	3	214.83	0	1.87e-120	284.15	0.98958										0.98958	1.87e-120	284.15
732	414	DENND4A	C-myc promoter-binding protein	A0A0U1RR27;Q7Z401;Q7Z401-2;H3BTW5	A0A0U1RR27;Q7Z401;Q7Z401-2											S	1	1633;1589;1632	SISTSGPLDK	TAMSKCPIFPMARSISTSGPLDKEDTGRQKL	SIS(0.999)T(0.001)SGPLDK	3	214.83	0	1.15e-05	153.34	0.998702	0.997249	0.000838557	113.38	0.998098	0.00061014	117.09	0.998702	1.15e-05	153.34	0.995611	8.28e-05	92.247	0.992958	7e-05	100.09	0.997456	2.05e-05	137.01				0.998547
733	414	DENND4A	C-myc promoter-binding protein	A0A0U1RR27;Q7Z401;Q7Z401-2;H3BTW5	A0A0U1RR27;Q7Z401;Q7Z401-2											S	1	1555;1511;1554	SSPSTENMHFPSSISSQTR	RDLRRPGRYFLKSSPSTENMHFPSSISSQTR	SS(0.001)PS(0.995)T(0.004)ENMHFPSSISSQTR	4	214.83	0	1.32e-57	269.39	0.994614	0.974183	2.27e-18	163.85	0.98026	1.06e-44	269.39	0.994614	5.2e-13	140.55	0.982873	1.25e-23	162.71	0.962545	4.03e-09	126.59	0.974488	1.32e-57	222.39	0.942342	2.03e-06	142.4	0.968213
734	414	DENND4A	C-myc promoter-binding protein	A0A0U1RR27;Q7Z401;Q7Z401-2;H3BTW5	A0A0U1RR27;Q7Z401;Q7Z401-2;H3BTW5											S	1	728;728;728;728	SSSPNSPLPMFR	GFLQAKKNKLPSKSSSPNSPLPMFRRTKQEI	SS(0.001)S(0.999)PNSPLPMFR	3	214.83	0	4.82e-12	208.95	0.99929							0.99617	3.27e-07	149.93	0.788919	0.0217688	64.65	0.99929	4.82e-12	208.95	0.994377	1.29e-08	164.11
735	414	DENND4A	C-myc promoter-binding protein	A0A0U1RR27;Q7Z401;Q7Z401-2;H3BTW5	A0A0U1RR27;Q7Z401;Q7Z401-2;H3BTW5											S	1	731;731;731;731	SSSPNSPLPMFR	QAKKNKLPSKSSSPNSPLPMFRRTKQEIKSA	SSSPNS(1)PLPMFR	6	214.83	0	5.74e-23	201.48	0.999993	0.99999	5.74e-23	201.48				0.999815	4.21e-07	140.31	0.999948	3.27e-07	132.31	0.999859	2.08e-08	159.12	0.999351	1.12e-11	176.87	0.999993	2.28e-05	111.12
736	417	PHF14	PHD finger protein 14	A0A0U1RRH6;O94880;O94880-2;B4DG57	A0A0U1RRH6;O94880-2											S	1	936;651	NISQELNMEQK	SSSKEDENEAERKNISQELNMEQKNPKK___	NIS(1)QELNMEQK	3	106.99	0	6.92e-12	197.63	1																1	0.00176391	106.13				1
737	417	PHF14	PHD finger protein 14	A0A0U1RRH6;O94880;O94880-2;B4DG57	A0A0U1RRH6;O94880											S	1	84;84	NSAEEEVLSSEK	ELNEDIKVKEEQLKNSAEEEVLSSEKQLIKM	NS(1)AEEEVLSSEK	2	106.99	0	7.05e-06	138.24	1																						1
738	417	PHF14	PHD finger protein 14	A0A0U1RRH6;O94880;O94880-2;B4DG57	A0A0U1RRH6;O94880											S	1	298;298	SNEDSLILEK	DEELTNDSLTLSQSKSNEDSLILEKSQNWSS	S(1)NEDSLILEK	1	106.99	0	6.51e-05	139.46	0.999997							0.999997	6.51e-05	139.46
739	417	PHF14	PHD finger protein 14	A0A0U1RRH6;O94880;O94880-2;B4DG57	A0A0U1RRH6;O94880											S	1	302;302	SNEDSLILEK	TNDSLTLSQSKSNEDSLILEKSQNWSSQKMD	SNEDS(1)LILEK	5	106.99	0	2.05e-11	186.51	1							1	2.05e-11	186.51	1	4.2e-10	173.68	1	2.56e-05	144.27	1	4.59e-07	164.81	1	0.00126309	107.46	1
741	417	PHF14	PHD finger protein 14	A0A0U1RRH6;O94880;O94880-2;B4DG57	A0A0U1RRH6;O94880											S	1	280;280	VLSRNSADDEELTNDSLTLSQSK	EGGCKKKKSKVLSRNSADDEELTNDSLTLSQ	VLS(0.193)RNS(0.807)ADDEELTNDSLTLSQSK	6	106.99	0	6.27e-60	204.88	0.806697							0.499948	0.000202301	90.457							0.806697	6.27e-60	204.88
742	421;840;3559	PTBP1	Polypyrimidine tract-binding protein 1	A0A0U1RRM4;A6NLN1;P26599;P26599-2;P26599-3	A0A0U1RRM4;A0A0D9SF20;K7ELW5;A0A087WUW5;A6NLN1;P26599;P26599-2;P26599-3					Ub highly regulated	Ub 7					S	1	490;99;87;53;429;433;452;459	DYGNSPLHR	REGQEDQGLTKDYGNSPLHRFKKPGSKNFQN	DYGNS(1)PLHR	5	57.221	0	0.00757133	91.313	1							1	0.00757133	91.313
744	421			A0A0U1RRM4	A0A0U1RRM4					Ub highly regulated	Ub 7					S	1	155	GPAADPSSPGTSGVGPAAGAGDSR	SSPNQAVRGPAADPSSPGTSGVGPAAGAGDS	GPAADPS(0.047)S(0.951)PGT(0.001)SGVGPAAGAGDSR	8	62.463	0	7.85e-64	206.49	0.951378	0.841156	7.02e-23	178.32													0.951378	7.85e-64	206.49
745	421;3559	PTBP1	Polypyrimidine tract-binding protein 1	A0A0U1RRM4;P26599;P26599-2;P26599-3	A0A0U1RRM4;K7EKJ7;K7EKX4;P26599;P26599-2;P26599-3					Ub highly regulated	Ub 7					S	1	16;16;18;16;16;16	RGSDELFSTCVTNGPFIMSSNSASAANGNDSK	MDGIVPDIAVGTKRGSDELFSTCVTNGPFIM	RGS(0.958)DELFS(0.019)T(0.023)CVT(0.001)NGPFIMSSNSASAANGNDSK	3	59.842	0	2.17e-07	107.16	0.957755																0.957755	2.17e-07	107.16
746	422;6659	ENAH	Protein enabled homolog	A0A0U1RRM6;Q8N8S7	A0A0U1RRM6;Q8N8S7											S	1	718;486	ASSTSTPEPTRKPWER	EDKGEDSEPVTSKASSTSTPEPTRKPWERTN	AS(0.032)S(0.925)T(0.039)S(0.002)T(0.001)PEPTRKPWER	3	76.954	0	0.000426445	89.484	0.925089				0.925089	0.00491922	89.484										0.865179	0.000426445	72.793
747	422;6659	ENAH	Protein enabled homolog	A0A0U1RRM6;Q8N8S7	A0A0U1RRM6;Q8N8S7											S	1	720;488	ASSTSTPEPTRKPWER	KGEDSEPVTSKASSTSTPEPTRKPWERTNTM	ASST(0.022)S(0.961)T(0.017)PEPTRKPWER	5	76.954	0	2.9e-12	150.69	0.960748				0						0.54323	1.49e-05	101.49	0.735347	0.000102498	86.8	0.960748	2.9e-12	150.69
748	422			A0A0U1RRM6	A0A0U1RRM6											S	1	368	NSRPSSPVNTPSSQPPATK	HYATVPRPLNKNSRPSSPVNTPSSQPPATKP	NSRPS(0.872)S(0.128)PVNTPSSQPPATK	5	87.399	0	1.71e-77	251.41	0.871622	0.651193	3.68e-29	178.06	0.871622	1.71e-77	251.41	0.637363	6.11e-37	187.31	0.600109	6.76e-12	152.07	0.488072	0.000331299	94.389	0.512877	1.13e-37	188.08	0.416031	7.36e-06	97.352	0.46846
749	422			A0A0U1RRM6	A0A0U1RRM6											S	1	369	NSRPSSPVNTPSSQPPATK	YATVPRPLNKNSRPSSPVNTPSSQPPATKPC	NSRPS(0.016)S(0.984)PVNTPSSQPPATK	6	87.399	0	8.65e-90	256.11	0.983729	0.463996	5.46e-06	99.6	0.370146	0.0104123	44.047				0.429082	4.36e-09	152.07	0.826188	2.96e-37	194.19	0.983729	3.6e-77	246.39	0.865886	1.64e-17	149.34	0.661476
750	422;6659	ENAH	Protein enabled homolog	A0A0U1RRM6;Q8N8S7	A0A0U1RRM6;A0A075B6E5;Q8N8S7;A0A0U1RQP7											S	1	129;144;125;76	QNSQLPAQVQNGPSQEELEIQR, QNSQLPAQVQNGPSQEELEIQRR	QETVFYLGPTLPRQNSQLPAQVQNGPSQEEL;VLNSQETGPTLPRQNSQLPAQVQNGPSQEEL	QNS(1)QLPAQVQNGPSQEELEIQRR	3	76.954	0	0.00077267	61.736	0.999996				0.999996	0.00077267	59.819				0.999978	0.00143866	61.736
751	422			A0A0U1RRM6	A0A0U1RRM6											S	1	740	SPVISRPK, TNTMNGSKSPVISR, TNTMNGSKSPVISRPK	TRKPWERTNTMNGSKSPVISRPKSTPLSQPS	TNTMNGSKS(1)PVISR	9	87.399	0	2.81e-108	324.73	0.999912	0.998613	3.17e-28	210.43	0.99977	5.19e-93	302.11	0.999753	3.82e-55	247.61	0.999008	7.76e-46	235.72	0.99975	9.73e-71	277.32	0.999912	1.3e-70	275.19	0.999835	2.22e-81	294.22	0.998811
752	422;6659	ENAH	Protein enabled homolog	A0A0U1RRM6;Q8N8S7	A0A0U1RRM6;Q8N8S7											S	1	748;537	STPLSQPSANGVQTEGLDYDRLK	IVFDNRSYDSLHRPKSTPLSQPSANGVQTEG;NTMNGSKSPVISRPKSTPLSQPSANGVQTEG	S(0.987)T(0.013)PLSQPSANGVQTEGLDYDRLK	1	76.954	0	1.65e-60	211.94	0.986972	0.499676	2.81e-05	62.284	0.983667	5.17e-38	180.71	0.973589	2.75e-11	116.34	0.974471	3.72e-06	109.26	0.812144	0.00123555	67.911	0.986972	1.65e-60	211.94				0.983076
755	423	PAPD7	Non-canonical poly(A) RNA polymerase PAPD7	A0A0X1KG68;Q5XG87	A0A0X1KG68;Q5XG87											S	1	177;157	GPAPAGSPSQHQFHPGR	TANGHPGPRGPAPAGSPSQHQFHPGRRKREN	GPAPAGS(0.998)PS(0.002)QHQFHPGR	7	84.649	0	6.37e-20	171.06	0.997796	0.985172	0.00687533	65.951				0.995744	8.55e-12	139.11	0.939944	0.00687077	65.954	0.97002	0.000941707	85.937	0.997796	6.37e-20	171.06
756	424	DOS	Protein Dos	A0A140LJL2;Q8N350;Q8N350-4	A0A140LJL2;Q8N350;Q8N350-4											S	1	348;328;328	AASLDTRGSPK	KLEPSQRAASLDTRGSPKRHHFQRQRAASES	AASLDT(0.001)RGS(0.999)PK	9	75.821	0	2.69e-06	157.43	0.999194	0.845231	0.00100325	66.285	0.581985	0.00160104	61.657	0.753887	0.000293439	74.789				0.999194	2.69e-06	157.43	0.647306	0.0910153	44.132	0.752348	0.000699852	69.92
757	424	DOS	Protein Dos	A0A140LJL2;Q8N350;Q8N350-4	A0A140LJL2;Q8N350											S	1	548;528	GAGDDTEPPAAPARPRSPR	AGDDTEPPAAPARPRSPRAWPRRPRRDYSID	GAGDDTEPPAAPARPRS(1)PR	17	75.821	0	9.61e-30	177.91	0.999999				0.999999	9.61e-30	177.91																0.999986
758	424	DOS	Protein Dos	A0A140LJL2;Q8N350;Q8N350-4	A0A140LJL2;Q8N350;Q8N350-4											S	1	319;299;299	HASLDGASPYFK	AGTVLQFLTRLRRHASLDGASPYFKVKKWKL	HAS(1)LDGASPYFK	3	75.821	0	2.33e-07	162.72	1	1	9.76e-05	131.69	1	6.56e-06	162.72	1	2.33e-07	152.74	0.999999	5.72e-06	119.88	0.999996	0.000894727	117.27				0.999998	2.2e-06	147.52
759	424	DOS	Protein Dos	A0A140LJL2;Q8N350;Q8N350-4	A0A140LJL2;Q8N350;Q8N350-4											S	1	361;341;341	QRAASESTEQEEGDAPQEDFIQYIAR	RGSPKRHHFQRQRAASESTEQEEGDAPQEDF	QRAAS(0.873)ES(0.064)T(0.064)EQEEGDAPQEDFIQYIAR	5	75.821	0	9.85e-06	93.437	0.872916																0.872916	9.85e-06	93.437
761	429			A0A140T913;A0A140T9X5;A0A140T9I0;A0A140T955;A0A1W2PRT9;A0A140T933;A0A1W2PPQ2;A0A1W2PS39;A0A140T941;A0A140T9Z6;A0A140T975	A0A140T913;A0A140T9X5;A0A140T9I0											S	1	349;349;343	GGSYSQAASSDSAQGSDVSLTACKV, KGGSYSQAASSDSAQGSDVSLTACK, KGGSYSQAASSDSAQGSDVSLTACKV	RKSSGGEGVKDRKGGSYSQAASSDSAQGSDV	GGS(0.996)YS(0.004)QAASSDSAQGSDVSLTACKV	3	41.449	0	0	540.45	0.995818	0.907636	3.24e-43	184.82	0.99318	3.44e-124	266.94	0.981334	2.19e-32	198.26	0.920906	1.24e-34	170.97	0.976166	2.93e-11	140.78	0.995818	0	540.45				0.982046
763	429			A0A140T913;A0A140T9X5;A0A140T9I0;A0A140T955;A0A1W2PRT9;A0A140T933;A0A1W2PPQ2;A0A1W2PS39;A0A140T941;A0A140T9Z6;A0A140T975	A0A140T913;A0A140T9X5;A0A140T9I0											S	1	358;358;352	GGSYSQAASSDSAQGSDVSLTACKV, KGGSYSQAASSDSAQGSDVSLTACK, KGGSYSQAASSDSAQGSDVSLTACKV	KDRKGGSYSQAASSDSAQGSDVSLTACKV__	KGGSYSQAASS(0.001)DS(0.999)AQGSDVSLTACKV	13	41.449	0	4.12e-21	176.25	0.99902				0.977404	1.98e-05	91.748	0.99902	2.36e-19	176.25	0.454751	0.000218403	69.873	0.829197	4.12e-21	143.35	0.959822	1.33e-09	119.64
764	429			A0A140T913;A0A140T9X5;A0A140T9I0;A0A140T955;A0A1W2PRT9;A0A140T933;A0A1W2PPQ2;A0A1W2PS39;A0A140T941;A0A140T9Z6;A0A140T975	A0A140T913;A0A140T9X5;A0A140T9I0											S	1	362;362;356	GGSYSQAASSDSAQGSDVSLTACKV	GGSYSQAASSDSAQGSDVSLTACKV______	GGSYSQAASSDS(0.001)AQGS(0.965)DVS(0.031)LT(0.003)ACKV	16	41.449	0	1.5e-10	139.52	0.964773							0.964773	8.6e-06	101.41	0			0.681647	1.5e-10	139.52
765	429			A0A140T913;A0A140T9X5;A0A140T9I0;A0A140T955;A0A1W2PRT9;A0A140T933;A0A1W2PPQ2;A0A1W2PS39;A0A140T941;A0A140T9Z6;A0A140T975	A0A140T913;A0A140T9X5;A0A140T9I0											S	1	365;365;359	GGSYSQAASSDSAQGSDVSLTACKV, KGGSYSQAASSDSAQGSDVSLTACK, KGGSYSQAASSDSAQGSDVSLTACKV	YSQAASSDSAQGSDVSLTACKV_________	KGGSYSQAASSDSAQGSDVS(0.997)LT(0.003)ACKV	20	41.449	0	0	548.55	0.997059							0.883844	1.25e-21	145.06	0.981093	1.87e-42	178.94	0.972956	1.85e-248	354.13	0.997059	0	548.55	0.936662	1.83e-10	137.29
766	437	QIL1	Protein QIL1	A0A140TA86;Q5XKP0;K7EIR2;A0A140TA84	A0A140TA86;Q5XKP0	Mitochondrion	MIM									S	4	105;83	IYFPIRDSWNAGIMTVMSALSVAPSK	PQLPAPPKIYFPIRDSWNAGIMTVMSALSVA	IY(0.974)FPIRDS(0.886)WNAGIMT(0.313)VMS(0.417)ALS(0.417)VAPS(0.992)K	8	15.436	0	0.0100038	41.476	0.886461																						0.886461
769	437	QIL1	Protein QIL1	A0A140TA86;Q5XKP0;K7EIR2;A0A140TA84	A0A140TA86;Q5XKP0	Mitochondrion	MIM									S	4	122;100	IYFPIRDSWNAGIMTVMSALSVAPSK	NAGIMTVMSALSVAPSKAREYSKEGWEYVKA	IY(0.974)FPIRDS(0.886)WNAGIMT(0.313)VMS(0.417)ALS(0.417)VAPS(0.992)K	25	15.436	0	0.0100038	41.476	0.991883																						0.991883
770	440	ADSL	Adenylosuccinate lyase	P30566;A0A1B0GTJ7;A0A1B0GWJ0;A0A0A6YY92;P30566-2;A0A1B0GWF8;A0A1B0GTG9;A0A096LNY6	P30566;A0A1B0GTJ7;A0A1B0GWJ0;A0A0A6YY92;P30566-2;A0A1B0GWF8;A0A1B0GTG9;A0A096LNY5;A0A096LNY4;A0A096LP72;B4DEP1;A0A1W2PRX2											S	1	9;9;9;9;9;9;9;9;9;9;9;9	AAGGDHGSPDSYR, AAGGDHGSPDSYRSPLASR	_______MAAGGDHGSPDSYRSPLASRYASP	AAGGDHGS(1)PDSYRSPLASR	8	54.889	0	1.28e-46	273.94	0.999999	0.999959	3.87e-05	132.51	0.999831	1.45e-10	178.11	0.99997	1.4e-10	168.78	0.999814	4.07e-15	208.64	0.999811	8.01e-11	186.74	0.999933	1.28e-46	273.94	0.999983	7.39e-11	209.84	0.999999
771	440	ADSL	Adenylosuccinate lyase	P30566;A0A1B0GTJ7;A0A1B0GWJ0;A0A0A6YY92;P30566-2;A0A1B0GWF8;A0A1B0GTG9;A0A096LNY6	P30566;A0A1B0GTJ7;A0A1B0GWJ0;A0A0A6YY92;P30566-2;A0A1B0GWF8;A0A1B0GTG9;A0A096LNY5;A0A096LNY4;A0A096LP72;B4DEP1;A0A1W2PRX2											S	1	15;15;15;15;15;15;15;15;15;15;15;15	AAGGDHGSPDSYRSPLASR	_MAAGGDHGSPDSYRSPLASRYASPEMCFVF	AAGGDHGSPDS(0.015)YRS(0.985)PLASR	14	54.889	0	4.02e-15	208.77	0.984941	0.587171	0.0498576	43.303	0.972584	2.1e-10	162.91	0.804916	0.000103837	109.91	0.971017	2.97e-09	152.17				0.970929	5.91e-08	149.44	0.944602	9.9e-05	119.52	0.984941
772	441			A0A1B0GTL5	A0A1B0GTL5											S	1	938	AAVGLSNRGPETEGEDASPSALVVGPPETK, GPETEGEDASPSALVVGPPETK	VGLSNRGPETEGEDASPSALVVGPPETKEEG	AAVGLSNRGPETEGEDAS(1)PSALVVGPPETK	18	138.41	0	4.51e-141	260.02	0.999922							0.999922	2.18e-105	233.11	0.999893	2.37e-123	255				0.999878	4.51e-141	260.02				0.988459
773	441			A0A1B0GTL5	A0A1B0GTL5											S	1	634	ASPTPLASPGK	NSPSPAPSLPSASRASPTPLASPGKALPEWD	AS(1)PTPLASPGK	2	138.41	0	2.58e-06	122.18	0.999648	0.916308	0.01017	85.522				0.999648	2.58e-06	122.18				0.998406	0.000234517	78.884
774	441			A0A1B0GTL5	A0A1B0GTL5											S	1	640	ASPTPLASPGK	PSLPSASRASPTPLASPGKALPEWDNTFNVF	ASPTPLAS(1)PGK	8	138.41	0	4.22e-06	147.66	0.999985				0.999985	4.22e-06	147.66				0.999961	7.68e-05	126.51										0.991857
775	441;8011	RAB11FIP5	Rab11 family-interacting protein 5	A0A1B0GTL5	A0A1B0GTL5;Q9BXF6											S	1	188;188	DKPRSPFSK	LSASMFDLSMKDKPRSPFSKIRDKMKGKKKY	DKPRS(1)PFSK	5	138.41	0	0.00160053	64.55	0.999953	0.999526	0.00632455	63.408				0.998987	0.00342485	63.408	0.999297	0.0748773	48.659	0.999786	0.0231659	64.55	0.999033	0.0739987	48.822	0.999953	0.00160053	62.924	0.999811
776	441			A0A1B0GTL5	A0A1B0GTL5											S	1	1174	EDLAAATPASPLVLLPLETRPAEEPQPSASPHPVK	SPALLREDLAAATPASPLVLLPLETRPAEEP	EDLAAAT(0.008)PAS(0.992)PLVLLPLETRPAEEPQPSASPHPVK	10	138.41	0	2.72e-05	96.064	0.991686				0.991686	2.72e-05	96.064
777	441			A0A1B0GTL5	A0A1B0GTL5											S	1	866	GESDEPAPQVQPESPETVSPK	FRGESDEPAPQVQPESPETVSPKGSEGLPPP	GESDEPAPQVQPES(0.869)PET(0.095)VS(0.036)PK	14	138.41	0	0.00238345	65.801	0.869353							0.800361	0.00500177	61.607							0.869353	0.00238345	65.801
781	441			A0A1B0GTL5	A0A1B0GTL5											S	1;3	913	LFTPSRSQEEEEEK, PPRLFTPSRSQEEEEEK	STPPPKPPRLFTPSRSQEEEEEKAAVGLSNR	PPRLFT(1)PS(1)RS(1)QEEEEEK	10	138.41	0	5.65e-36	245.04	1	0.999112	5.68e-05	190.24	0.999971	2.26e-22	245.04	0.751163	0.000782905	73.168	0.998597	1.84e-07	197.14	0.744745	0.00181596	91.14	1	5.65e-36	220.64				0.714572
782	441;8011	RAB11FIP5	Rab11 family-interacting protein 5	A0A1B0GTL5	A0A1B0GTL5;Q9BXF6											S	1	307;307	RTYSDEANQMR, TYSDEANQMR	DSAQSPKLFTHKRTYSDEANQMRVAPPRALL	TYS(0.999)DEANQMR	3	138.41	0	8.2e-07	156.6	0.999481	0.982759	7.21e-05	97.203	0.971421	0.000421492	74.649	0.997677	8.2e-07	154.13	0.997042	1e-06	156.6	0.976165	0.011206	73.655	0.964677	0.000398554	74.848	0.999481	7.07e-06	115.83	0.988918
784	441;8011	RAB11FIP5	Rab11 family-interacting protein 5	A0A1B0GTL5	A0A1B0GTL5;Q9BXF6											S	1	395;395	SNSSSEAVLGQEELSAQAK	PRSTDDTWPRGSRSNSSSEAVLGQEELSAQA	SNS(0.996)S(0.004)SEAVLGQEELSAQAK	3	138.41	0	1.77e-263	397.8	0.996323	0.861438	3.8e-19	219.99	0.681629	0.000501736	120.44	0.864354	4.21e-18	150.47	0.996323	1.77e-263	397.8	0.987197	2.02e-121	293.72	0.987484	2.02e-121	293.72	0.970327	4.8e-70	295.86	0.992371
787	441;8011	RAB11FIP5	Rab11 family-interacting protein 5	A0A1B0GTL5	A0A1B0GTL5;Q9BXF6											S	1	283;283	SPSRSSWLSTEGGRDSAQSPK	QGPGAELLTRSPSRSSWLSTEGGRDSAQSPK	S(0.001)PS(0.013)RS(0.225)S(0.756)WLS(0.003)T(0.001)EGGRDSAQSPK	6	138.41	0	1.6e-05	76.237	0.755886				0.755886	1.6e-05	76.237										0.710472	3.26e-05	73.936
790	441;8011	RAB11FIP5	Rab11 family-interacting protein 5	A0A1B0GTL5	A0A1B0GTL5;Q9BXF6											S	1	296;296	SSWLSTEGGRDSAQSPK	RSSWLSTEGGRDSAQSPKLFTHKRTYSDEAN	SSWLSTEGGRDS(0.02)AQS(0.98)PK	15	138.41	0	7.37e-14	150.22	0.980101							0.498483	2.54e-06	109.66							0.980101	7.37e-14	150.22
791	441;8011	RAB11FIP5	Rab11 family-interacting protein 5	A0A1B0GTL5	A0A1B0GTL5;Q9BXF6											S	1	1224;553	SSLSIALSSGLEK	SPDRKQSRSSLSIALSSGLEKLKTVTSGSIQ	SSLSIALS(0.87)S(0.13)GLEK	8	138.41	0	0.000717108	124.62	0.869804	0.84655	0.000717108	124.62				0.869804	0.00132555	116.96
792	442	BEGAIN	Brain-enriched guanylate kinase-associated protein	A0A1B0GTT1;A0A1B0GVM0;Q9BUH8	A0A1B0GTT1;A0A1B0GVM0;Q9BUH8											S	1	495;684;465	ADGRASPLYASYK, ASPLYASYK, KADGRASPLYASYK	GGAGGSPGKKADGRASPLYASYKADSFSEGD	AS(1)PLYASYK	2	68.229	0	1.17e-09	157.58	1	1	6.7e-08	144.73	0.999996	0.00108104	132.25	1	6.4e-07	139.08	0.999699	0.000419515	94.487	0.999999	5.95e-05	106.62	1	1.17e-09	157.58	1	4.93e-06	139.86	0.999999
794	442	BEGAIN	Brain-enriched guanylate kinase-associated protein	A0A1B0GTT1;A0A1B0GVM0;Q9BUH8	A0A1B0GTT1;A0A1B0GVM0;Q9BUH8											S	1	532;721;502	AGGDLSLSPGR	LAEPCFLRAGGDLSLSPGRSADPLPGYAPSE	AGGDLS(0.002)LS(0.998)PGR	8	68.229	0	2.61e-06	145.06	0.997605	0.929726	0.0446994	68.171	0.976042	4.59e-05	102.87				0.984692	0.00016697	85.271	0.969598	0.00438889	94.781	0.997605	4.99e-06	145.06	0.991044	2.61e-06	125.03	0.987851
795	442	BEGAIN	Brain-enriched guanylate kinase-associated protein	A0A1B0GTT1;A0A1B0GVM0;Q9BUH8	A0A1B0GTT1;A0A1B0GVM0;Q9BUH8;G3V536;G3V3S3											S	1	276;465;246;246;258	DRRPSVDAPVTDVGFLR, RPSVDAPVTDVGFLR	TALYCPEERRRDRRPSVDAPVTDVGFLRAQN	DRRPS(1)VDAPVTDVGFLR	5	68.229	0	9.26e-20	171.06	1	1	3.74e-05	93.73	1	9.26e-20	171.06	1	1.01e-05	102.45							1	2.32e-11	133.74	0.999998	0.000106092	82.406
796	442	BEGAIN	Brain-enriched guanylate kinase-associated protein	A0A1B0GTT1;A0A1B0GVM0;Q9BUH8	A0A1B0GTT1;A0A1B0GVM0;Q9BUH8											S	1	593;782;563	DSLEPSSMEASPEMHPAARLSPQQAFPR, LSPQQAFPR	SSMEASPEMHPAARLSPQQAFPRTGGSGLSR	LS(1)PQQAFPR	2	68.229	0	1.07e-14	146.71	1	1	0.00541125	95.483	1	5.9e-06	128.81	1	1.07e-14	137.89	1	6.9e-05	104.43	1	0.000533228	136.02	1	4.7e-06	146.71	1	4.69e-06	133.81	1
797	442	BEGAIN	Brain-enriched guanylate kinase-associated protein	A0A1B0GTT1;A0A1B0GVM0;Q9BUH8	A0A1B0GTT1;A0A1B0GVM0;Q9BUH8											S	1	351;540;321	EHAQASTLTASQQAIYLNSR	TSEEKEHAQASTLTASQQAIYLNSRDELFDR	EHAQAS(0.001)T(0.001)LT(0.016)AS(0.982)QQAIYLNSR	11	68.229	0	0.000135238	98.491	0.982016													0.982016	0.000135238	98.491
798	442	BEGAIN	Brain-enriched guanylate kinase-associated protein	A0A1B0GTT1;A0A1B0GVM0;Q9BUH8	A0A1B0GTT1;A0A1B0GVM0;Q9BUH8											S	1	485;674;455	YYGGAGGSPGK, YYGGAGGSPGKK	SPCSFSERYYGGAGGSPGKKADGRASPLYAS	YYGGAGGS(1)PGK	8	68.229	0	8.63e-07	144.1	1	1	0.000681281	115.33	1	0.000621821	116.03	1	8.63e-07	144.1							1	0.000389447	118.76				1
800	443;1474	PXN	Paxillin	A0A1B0GTU4;P49023-2;P49023-3;P49023-4	A0A1B0GTU4;A0A1B0GV30;F5GZ78;P49023							Significant phosphoproteome	1.86201	0.744474	1.35402	S	1	793;188;301;303	DGGRSSPGGQDEGGFMAQGK, SSPGGQDEGGFMAQGK	ERCWAAGWPRDGGRSSPGGQDEGGFMAQGKT	DGGRS(0.002)S(0.998)PGGQDEGGFMAQGK	6	115.9	0	8.18e-76	233.48	0.997704	0.954313	5.59e-52	206.74	0.984341	2.23e-25	159.72	0.802764	1.87e-52	211.87	0.997704	8.18e-76	233.48	0.682271	4.06e-07	108.13	0.93043	2.33e-63	222.24	0.988677	3.85e-05	165.24	0.944018
802	443;1474	PXN	Paxillin	A0A1B0GTU4;P49023-2;P49023-3;P49023-4	A0A1B0GTU4;P49023-2;P49023-3;A0A1B0GU60;F5H836;F5GZ78;P49023											S	1	84;84;84;84;85;82;84	FIHQQPQSSSPVYGSSAK	WQPSSSRFIHQQPQSSSPVYGSSAKTSSVSN	FIHQQPQS(0.003)S(0.992)S(0.005)PVYGSSAK	9	115.9	0	9.06e-197	358.57	0.991809	0			0.622401	1.51e-05	97.564	0.59704	2.17e-05	93.804	0.884106	1.53e-06	112.64	0.331988	6.86e-05	85.493	0.991809	9.06e-197	358.57	0
803	443;1474	PXN	Paxillin	A0A1B0GTU4;P49023-2;P49023-3;P49023-4	A0A1B0GTU4;P49023-2;P49023-3;A0A1B0GU60;F5H836;F5GZ78;P49023											S	1	85;85;85;85;86;83;85	FIHQQPQSSSPVYGSSAK	QPSSSRFIHQQPQSSSPVYGSSAKTSSVSNP	FIHQQPQSS(0.001)S(0.999)PVYGSSAK	10	115.9	0	9.06e-197	358.57	0.998978	0.830862	3.86e-29	174.59	0.937653	9.06e-197	358.57	0.963976	1.25e-104	274.52	0.827624	1.81e-05	105.92	0.987233	7.87e-146	312.09	0.956375	3.25e-12	132.65	0.825167	3.71e-05	87.062	0.998978
804	443;1474	PXN	Paxillin	A0A1B0GTU4;P49023-2;P49023-3;P49023-4	A0A1B0GTU4;P49023-2;P49023-3;P49023-4;A0A1B0GU60;A0A1B0GV30;F5GZ78;P49023											S	1	258;258;258;125;258;40;256;258	ISASSATR, VTSTQQQTRISASSATR	SSPQRVTSTQQQTRISASSATRELDELMASL	IS(0.998)AS(0.002)SATR	2	115.9	0	0.000107249	77.847	0.997529	0.997529	0.00243953	70.929				0.95591	0.000107249	77.847				0.972837	0.0589029	49.472				0.858454	0.0718519	45.88
805	443;1474	PXN	Paxillin	A0A1B0GTU4;P49023-2;P49023-3;P49023-4	A0A1B0GTU4;P49023-2;P49023-3;A0A1B0GU60;F5H836;F5GZ78;P49023											S	1	137;137;137;137;138;135;137	SAEPSPTVMSTSLGSNLSELDR	NKQKSAEPSPTVMSTSLGSNLSELDRLLLEL	SAEPSPTVMST(0.005)S(0.989)LGS(0.005)NLSELDR	12	115.9	0	2.51e-141	308.54	0.9891							0.9891	2.51e-141	286.83	0.80682	3.56e-05	99.387	0.895806	2.61e-93	308.54
808	443;1474	PXN	Paxillin	A0A1B0GTU4;P49023-2;P49023-3;P49023-4	A0A1B0GTU4;P49023-2;P49023-3;P49023-4;F5GZ78;P49023											S	1	812;288;336;155;320;322	TGSSSPPGGPPK, TGSSSPPGGPPKPGSQLDSMLGSLQSDLNK	QDEGGFMAQGKTGSSSPPGGPPKPGSQLDSM	TGSSS(1)PPGGPPKPGSQLDSMLGSLQSDLNK	5	115.9	0	1.08e-288	360.71	0.999792	0.995287	1.67e-90	225.18	0.999792	2.37e-242	334.86	0.988514	9.81e-142	313.13	0.984586	3.74e-05	105.13	0.999056	5.68e-08	158.04	0.992198	7.25e-242	329.38	0.977942	2.69e-105	233.58	0.998054
810	443;1474	PXN	Paxillin	A0A1B0GTU4;P49023-2;P49023-3;P49023-4	A0A1B0GTU4;P49023-2;P49023-3;A0A1B0GU60;F5H836;F5GZ78;P49023											S	1	106;106;106;106;107;104;106	TSSVSNPQDSVGSPCSR	SAKTSSVSNPQDSVGSPCSRVGEEEHVYSFP	TSSVSNPQDSVGS(0.987)PCS(0.013)R	13	115.9	0	1.52e-06	183.71	0.98698																0.98698	1.52e-06	183.71
811	444	LRMP	Lymphoid-restricted membrane protein;Processed lymphoid-restricted membrane protein		A0A1B0GU45;F8W9L6;F5H006;Q12912-2;Q12912											S	3	1099;144;91;144;200	QSENTSANEK	SPLPVTTVKSVNLRQSENTSANEKEVEAEFL	QS(1)ENT(1)S(1)ANEK	2			0.00806915	49.423	1	1	0.0241467	40.725	1	0.0241467	40.725																1
812	444	LRMP	Lymphoid-restricted membrane protein;Processed lymphoid-restricted membrane protein		A0A1B0GU45;F8W9L6;F5H006;Q12912-2;Q12912											S	3	1103;148;95;148;204	QSENTSANEK	VTTVKSVNLRQSENTSANEKEVEAEFLRLSL	QS(1)ENT(1)S(1)ANEK	6			0.00806915	49.423	1	1	0.0241467	40.725	1	0.0241467	40.725																1
813	447	KIAA1279	KIF1-binding protein	A0A1B0GUA3;Q96EK5	A0A1B0GUA3;Q96EK5											S	1	525;500	LRDPDSHIVK	MDLKVAIADRLRDPDSHIVKKINNLNKSALK	LRDPDS(1)HIVK	6	74.783	0	0.00018183	75.669	1																						1
814	449	hCG_39893;GRAMD1B	GRAM domain-containing protein 1B	A0A1B0GUD6;A0A024R3M2;J3KNL5;A0A1B0GWG7;Q3KR37-2;Q3KR37;Q3KR37-4;A0A2R8Y5X2;E9PRD6;Q3KR37-3	A0A1B0GUD6;A0A024R3M2;J3KNL5;A0A1B0GWG7;Q3KR37-2;Q3KR37;Q3KR37-4;E9PRD6;A0A0J9YXF6;A0A0J9YY71;A0A0J9YXZ1											S	1	231;48;88;117;48;88;95;84;48;48;111	SQSWYNVLSPTYK	GGKNSKKSQSWYNVLSPTYKQRNEDFRKLFK	SQSWYNVLS(0.999)PT(0.001)YK	9	101.13	0	2.01e-53	268.56	0.999424	0.881334	0.000166745	173.36				0.999424	2.01e-53	268.56				0.9981	3.93e-25	208.47	0.993415	1.89e-10	213.69	0.810233	0.105294	46.964
815	449	hCG_39893;GRAMD1B	GRAM domain-containing protein 1B	A0A1B0GUD6;A0A024R3M2;J3KNL5;A0A1B0GWG7;Q3KR37-2;Q3KR37;Q3KR37-4;A0A2R8Y5X2;E9PRD6;Q3KR37-3	A0A1B0GUD6;A0A024R3M2;J3KNL5;A0A1B0GWG7;Q3KR37-2;Q3KR37;Q3KR37-4;A0A2R8Y5X2;E9PRD6											S	1	417;234;274;303;234;274;281;238;270	SSIETKPDASPQLPK, SSIETKPDASPQLPKK	NDSSSKSSIETKPDASPQLPKKSITNSTLTS	SSIETKPDAS(1)PQLPKK	10	101.13	0	7.09e-17	176.46	1	0.999491	0.000211565	103.1	0.999997	1.16e-08	152.13	0.999952	6.38e-05	131.71	0.999999	6.36e-07	152.63	0.999928	8.06e-06	140.06	1	7.09e-17	176.46	0.999627	1.24e-06	116.73	0.999997
816	449	hCG_39893;GRAMD1B	GRAM domain-containing protein 1B	A0A1B0GUD6;A0A024R3M2;J3KNL5;A0A1B0GWG7;Q3KR37-2;Q3KR37;Q3KR37-4;A0A2R8Y5X2;E9PRD6;Q3KR37-3	A0A1B0GUD6;A0A024R3M2;J3KNL5;A0A1B0GWG7;Q3KR37-2;Q3KR37;Q3KR37-4;A0A2R8Y5X2;Q3KR37-3											S	1	693;510;550;579;510;550;557;514;241	TESTYLAEMHRQSPK	LAKTESTYLAEMHRQSPKEKASKTTTVRRRK	TESTYLAEMHRQS(1)PK	13	101.13	0	5.36e-41	219.77	1	0.999998	1.65e-05	101.62	1	4.85e-23	180.63	1	3.08e-22	179.09	1	9.89e-23	174.2	0.999996	0.000171589	84.436	1	5.36e-41	219.77	1	3.15e-06	113.54	1
817	450	RALGAPA1	Ral GTPase-activating protein subunit alpha-1	A0A1B0GUI1;Q6GYQ0;Q6GYQ0-7;Q6GYQ0-5;Q6GYQ0-2;Q6GYQ0-6;Q6GYQ0-4;Q6GYQ0-3	A0A1B0GUI1;Q6GYQ0;Q6GYQ0-7;Q6GYQ0-5;Q6GYQ0-2;Q6GYQ0-6;Q6GYQ0-4;Q6GYQ0-3											S	1;2	1319;860;873;860;860;907;860;907	RGSSPGSLEIPK	ERLRSGNASTMTRRGSSPGSLEIPKDLPDIL	RGS(1)S(0.998)PGS(0.002)LEIPK	3	280.41	0	1.09e-07	156.25	0.999926	0.995986	2.68e-05	108.71	0.989759	8.37e-07	143.88	0.999926	2.79e-06	126.77	0.986394	1.09e-07	156.25	0.999483	0.000315388	117.08	0.999647	2.2e-07	135.55	0.9844	3e-06	125.28	0.997241
818	450	RALGAPA1	Ral GTPase-activating protein subunit alpha-1	A0A1B0GUI1;Q6GYQ0;Q6GYQ0-7;Q6GYQ0-5;Q6GYQ0-2;Q6GYQ0-6;Q6GYQ0-4;Q6GYQ0-3	A0A1B0GUI1;Q6GYQ0;Q6GYQ0-7;Q6GYQ0-5;Q6GYQ0-2;Q6GYQ0-6;Q6GYQ0-4;Q6GYQ0-3											S	1;2	1320;861;874;861;861;908;861;908	GSSPGSLEIPK, RGSSPGSLEIPK	RLRSGNASTMTRRGSSPGSLEIPKDLPDILN	RGS(1)S(0.999)PGS(0.001)LEIPK	4	280.41	0	3.08e-07	156.69	0.999152	0.985382	0.000212994	83.474	0.983942	3.76e-07	138.68	0.998305	3.08e-07	132.51	0.959053	0.00672678	58.045	0.978179	0.000315388	79.804	0.999152	1.04e-06	156.69	0.920243	0.00545851	82.85	0.627431
819	450	RALGAPA1	Ral GTPase-activating protein subunit alpha-1	A0A1B0GUI1;Q6GYQ0;Q6GYQ0-7;Q6GYQ0-5;Q6GYQ0-2;Q6GYQ0-6;Q6GYQ0-4;Q6GYQ0-3	A0A1B0GUI1;Q6GYQ0;Q6GYQ0-7;Q6GYQ0-5;Q6GYQ0-2;Q6GYQ0-6;Q6GYQ0-4;Q6GYQ0-3											S	2	1323;864;877;864;864;911;864;911	RGSSPGSLEIPK	SGNASTMTRRGSSPGSLEIPKDLPDILNKQN	RGS(0.89)S(0.113)PGS(0.997)LEIPK	7	280.41	0	0.00867298	83.37	0.997226							0.997226	0.00867298	83.37	0						0.986622	0.0573583	62.525
820	450	RALGAPA1	Ral GTPase-activating protein subunit alpha-1	A0A1B0GUI1;Q6GYQ0;Q6GYQ0-7;Q6GYQ0-5;Q6GYQ0-2;Q6GYQ0-6;Q6GYQ0-4;Q6GYQ0-3	A0A1B0GUI1;Q6GYQ0;Q6GYQ0-7;Q6GYQ0-5;Q6GYQ0-2;Q6GYQ0-6;Q6GYQ0-4;Q6GYQ0-3											S	1	711;711;711;711;711;711;711;711	GVGHEFQKVSVDK	KKHKGKGVGHEFQKVSVDKSFSRGWSRDQPG	GVGHEFQKVS(1)VDK	10	280.41	0	3.28e-05	144.27	1				1	0.000108779	89.502	1	0.000129272	88.548	1	0.00752786	50.722				1	3.28e-05	144.27
821	450	RALGAPA1	Ral GTPase-activating protein subunit alpha-1	A0A1B0GUI1;Q6GYQ0;Q6GYQ0-7;Q6GYQ0-5;Q6GYQ0-2;Q6GYQ0-6;Q6GYQ0-4;Q6GYQ0-3	A0A1B0GUI1;Q6GYQ0;Q6GYQ0-7;Q6GYQ0-5;Q6GYQ0-2;Q6GYQ0-6;Q6GYQ0-4;Q6GYQ0-3											S	1	721;721;721;721;721;721;721;721	GWSRDQPGQAPMR	EFQKVSVDKSFSRGWSRDQPGQAPMRQRSAT	GWS(1)RDQPGQAPMR	3	280.41	0	1.72e-10	158.17	1	1	0.000832249	134.21	1	6.46e-09	146.96	1	4.48e-08	143.14	1	1.72e-10	158.17	1	2.5e-07	132.84	1	1.12e-09	148.52				1
822	450	RALGAPA1	Ral GTPase-activating protein subunit alpha-1	A0A1B0GUI1;Q6GYQ0;Q6GYQ0-7;Q6GYQ0-5;Q6GYQ0-2;Q6GYQ0-6;Q6GYQ0-4;Q6GYQ0-3	A0A1B0GUI1;Q6GYQ0;Q6GYQ0-7;Q6GYQ0-5;Q6GYQ0-2;Q6GYQ0-6;Q6GYQ0-4;Q6GYQ0-3											S	1	773;773;773;773;773;820;773;820	HFSQSEETGNEVFGALNEEQPLPR, VRHFSQSEETGNEVFGALNEEQPLPR	DDAQILPRSTRVRHFSQSEETGNEVFGALNE	VRHFS(0.938)QS(0.06)EET(0.002)GNEVFGALNEEQPLPR	5	280.41	0	3.87e-192	315.43	0.937641				0.937641	3.87e-192	315.43	0.858329	2.84e-64	209.72							0.916069	8.05e-123	262.9
823	450	RALGAPA1	Ral GTPase-activating protein subunit alpha-1	A0A1B0GUI1;Q6GYQ0;Q6GYQ0-7;Q6GYQ0-5;Q6GYQ0-2;Q6GYQ0-6;Q6GYQ0-4;Q6GYQ0-3	A0A1B0GUI1;Q6GYQ0;Q6GYQ0-7;Q6GYQ0-5;Q6GYQ0-2;Q6GYQ0-6;Q6GYQ0-4;Q6GYQ0-3											S	1	1463;1004;1017;1004;1004;1051;1004;1051	SQTPSPSTLNIDHMEQK	ASPVHSPLGSRSQTPSPSTLNIDHMEQKDLQ	SQT(0.002)PS(0.997)PS(0.001)TLNIDHMEQK	5	280.41	0	1.43e-26	185.71	0.997407	0.97085	7.98e-07	114.92				0.920192	0.0003036	69.133	0.859663	0.0148209	60.735				0.997407	1.43e-26	185.71	0.3882	0.0102924	60.307
827	450	RALGAPA1	Ral GTPase-activating protein subunit alpha-1	A0A1B0GUI1;Q6GYQ0;Q6GYQ0-7;Q6GYQ0-5;Q6GYQ0-2;Q6GYQ0-6;Q6GYQ0-4;Q6GYQ0-3	A0A1B0GUI1;Q6GYQ0;Q6GYQ0-7;Q6GYQ0-5;Q6GYQ0-2;Q6GYQ0-6;Q6GYQ0-4;Q6GYQ0-3											S	1	797;797;797;797;797;844;797;844	SSSTSDILEPFTVER	VFGALNEEQPLPRSSSTSDILEPFTVERAKG	SSS(1)TSDILEPFTVER	3	280.41	0	9.26e-264	416.68	0.999987				0.919882	3.1e-05	133.25	0.999046	4.89e-119	322.23	0.999987	2.97e-191	376.68	0.998589	1.45e-82	271.46	0.999972	9.26e-264	416.68
828	451;3763;4612	MAP2K2;MAP2K1	Dual specificity mitogen-activated protein kinase kinase 2;Dual specificity mitogen-activated protein kinase kinase 1	A0A1B0GUL7;P36507;G5E9C7;Q02750;Q02750-2	A0A1B0GUL7;P36507;G5E9C7;Q02750;Q02750-2;H3BRW9											S	1	225;226;129;222;196;46	LCDFGVSGQLIDSMANSFVGTR	CDFGVSGQLIDSMANSFVGTRSYMAPERLQG;CDFGVSGQLIDSMANSFVGTRSYMSPERLQG	LCDFGVSGQLIDS(0.001)MANS(0.998)FVGT(0.001)R	17	44.424	0	5.3e-23	192.62	0.998264				0.995285	2.13e-07	141.23	0.998067	5.3e-23	192.62	0.998264	6.53e-06	120.93				0.995502	6.66e-22	153.12
831	453;902	UNC13B	Protein unc-13 homolog B	B1AM27;O14795-2;O14795;I6L9J0;F8W8M9	A0A1B0GUS7;B1AM27;O14795-2;O14795;A0A0U1RRL2											S	1	3116;379;367;367;367	DHFLGPQESFPEENASSPFTQAR	HFLGPQESFPEENASSPFTQARAHWIRAVTK	DHFLGPQESFPEENAS(0.008)S(0.985)PFT(0.008)QAR	17	184.34	0	6.4e-49	197.73	0.9845							0.865887	9.02e-38	175	0.92601	1.37e-07	136.3	0.790896	3.7e-29	164.39	0.9845	6.4e-49	197.73
832	454	ZEB2	Zinc finger E-box-binding homeobox 2	A0A1B0GWI0;A0A1B0GVV8;A0JP08;A0A1B0GV02;O60315-2;O60315;A0A1B0GW50;E7ESP8;A0A1X7SC99;E7EUW9	A0A1B0GWI0;A0A1B0GVV8;A0JP08;A0A1B0GV02;O60315-2;O60315											S	1	863;1010;1121;1147;1098;1122	AYLQSITPQGYSDSEERESMPR	LMNRAYLQSITPQGYSDSEERESMPRDGESE	AYLQSITPQGYS(0.989)DS(0.011)EERESMPR	12	107	0	2.6e-48	196.08	0.988527							0.988527	2.6e-48	196.08
833	454	ZEB2	Zinc finger E-box-binding homeobox 2	A0A1B0GWI0;A0A1B0GVV8;A0JP08;A0A1B0GV02;O60315-2;O60315;A0A1B0GW50;E7ESP8;A0A1X7SC99;E7EUW9	A0A1B0GWI0;A0A1B0GVV8;A0JP08;A0A1B0GV02;O60315-2;O60315;A0A1B0GW50											S	1	525;672;783;809;760;784;784	SNTPSPLNLSSTSSK	IKPVEKLDHSRSNTPSPLNLSSTSSKNSHSS	SNT(0.019)PS(0.981)PLNLSSTSSK	5	107	0	0.00207155	105.06	0.980741																0.980741	0.00207155	105.06
836	454	ZEB2	Zinc finger E-box-binding homeobox 2	A0A1B0GWI0;A0A1B0GVV8;A0JP08;A0A1B0GV02;O60315-2;O60315;A0A1B0GW50;E7ESP8;A0A1X7SC99;E7EUW9	A0A1B0GWI0;A0A1B0GVV8;A0JP08;A0A1B0GV02;O60315-2;O60315;A0A1B0GW50;E7ESP8;A0A1X7SC99;E7EUW9;U3KQ51											S	1	101;248;359;385;336;360;360;388;360;389;355	TGSSPNSVSSSPTNSAITQLR	RNNIKTGSSPNSVSSSPTNSAITQLRNKLEN	TGSSPNSVS(0.019)S(0.125)S(0.856)PTNSAITQLR	11	107	0	2.56e-05	128.98	0.855673													0.855673	2.56e-05	128.98
837	454	ZEB2	Zinc finger E-box-binding homeobox 2	A0A1B0GWI0;A0A1B0GVV8;A0JP08;A0A1B0GV02;O60315-2;O60315;A0A1B0GW50;E7ESP8;A0A1X7SC99;E7EUW9	A0A1B0GWI0;A0A1B0GVV8;A0JP08;A0A1B0GV02;O60315-2;O60315;A0A1B0GW50											S	1	446;593;704;730;681;705;705	VYQYSNSRSPSLER	EWFEQRKVYQYSNSRSPSLERSSKPLAPNSN	VYQYS(0.085)NS(0.085)RS(0.776)PS(0.055)LER	9	107	0	0.000125494	88.427	0.77588	0.596066	0.00584512	53.779	0.674614	0.00104411	70.802	0.576886	0.001912	62.94										0.606201	0.000125494	88.427	0.77588
838	455	RAP1GAP2	Rap1 GTPase-activating protein 2	A0A1B0GV05;Q684P5-3;Q684P5-2;Q684P5	A0A1B0GV05;Q684P5-3;Q684P5-2;Q684P5											S	1	86;26;45;45	QELANSSDATLPDRPLSPPLTAPPTMK	ELANSSDATLPDRPLSPPLTAPPTMKSSEFF	QELANSSDATLPDRPLS(1)PPLTAPPTMK	17	85.181	0	1.42e-69	207.39	0.999502	0.964915	4.32e-05	77.445				0.999502	1.42e-69	207.39										0.854252	0.00898923	49.094
839	455	RAP1GAP2	Rap1 GTPase-activating protein 2	A0A1B0GV05;Q684P5-3;Q684P5-2;Q684P5	A0A1B0GV05;Q684P5-3;Q684P5-2;Q684P5											S	1	585;525;529;544	TTFSPPVVAATVK	GGISHNSMEVTKTTFSPPVVAATVKNQSRSP	TTFS(1)PPVVAATVK	4	85.181	0	0.000183699	88.78	0.99987				0.99987	0.000183699	88.78
840	456				A0A1B0GV45											S	1	198	TLSPSLSR	SRRSTSRLDSLSRTLSPSLSRASGLGRESPD	T(0.001)LS(0.998)PSLSR	3			0.00506253	94.804	0.998398							0.998398	0.00506253	94.804
841	457;1080	FARP1	FERM, RhoGEF and pleckstrin domain-containing protein 1	A0A1B0GV68;C9JME2;Q9Y4F1;Q9Y4F1-2	A0A1B0GV68;C9JME2;Q9Y4F1;Q9Y4F1-2;M0QYB0;Q9Y4F1-3											S	1;2	12;12;12;12;12;12	GEIEQRPTPGSR, GEIEQRPTPGSRLGAPENSGISTLER	____MGEIEQRPTPGSRLGAPENSGISTLER	GEIEQRPT(0.001)PGS(0.999)RLGAPENSGISTLER	11	105.095	0	2.12e-18	163.55	0.998861	0.998861	2.12e-18	163.55	0.814008	0.000830925	63.282	0.989381	3.13e-10	125.68	0.960258	2.03e-06	102.58	0.995814	0.00685865	79.886	0.734325	0.0161379	48.943				0.99198
842	457;1080	FARP1	FERM, RhoGEF and pleckstrin domain-containing protein 1	A0A1B0GV68;C9JME2;Q9Y4F1;Q9Y4F1-2	A0A1B0GV68;C9JME2;Q9Y4F1;Q9Y4F1-2;M0QYB0;Q9Y4F1-3											S	1	20;20;20;20;20;20	LGAPENSGISTLER	EQRPTPGSRLGAPENSGISTLERGQKPPPTP	LGAPENS(0.981)GIS(0.015)T(0.004)LER	7	105.095	0	0.00214911	107.75	0.981343																0.981343	0.00214911	107.75
845	457;1080	FARP1	FERM, RhoGEF and pleckstrin domain-containing protein 1	A0A1B0GV68;C9JME2;Q9Y4F1;Q9Y4F1-2	A0A1B0GV68;C9JME2;Q9Y4F1;Q9Y4F1-2											S	1	340;340;340;340	GSSFRFSGR	KPKPVLFSRGSSFRFSGRTQKQVLDYVKEGG	GSSFRFS(1)GR	7	105.095	0	0.00148457	80.555	0.999887																0.997422	0.00148457	75.474				0.999887
846	457;1080	FARP1	FERM, RhoGEF and pleckstrin domain-containing protein 1	A0A1B0GV68;C9JME2;Q9Y4F1;Q9Y4F1-2	A0A1B0GV68;C9JME2;Q9Y4F1;Q9Y4F1-2											S	1	445;445;445;445	QADGAASAPTEEEEEVVK	PRRSPAGNKQADGAASAPTEEEEEVVKDRTQ	QADGAAS(1)APTEEEEEVVK	7	105.095	0	6.49e-146	314.38	0.999999													0.999999	1.77e-133	310.13	0.999999	6.49e-146	314.38	0.999972	7.39e-06	136.66	0.999999
849	457;1080	FARP1	FERM, RhoGEF and pleckstrin domain-containing protein 1	A0A1B0GV68;C9JME2;Q9Y4F1;Q9Y4F1-2	A0A1B0GV68;C9JME2;Q9Y4F1;Q9Y4F1-2											S	2	424;424;424;424	VSAGEPGSHPSPAPRRSPAGNK	CRRGKEPKVSAGEPGSHPSPAPRRSPAGNKQ	VS(0.001)AGEPGS(0.993)HPS(0.849)PAPRRS(0.157)PAGNK	8	105.095	0	3.64e-22	157.66	0.993333	0			0.752778	9.55e-11	115.54	0.914644	5.32e-10	105.61	0.833738	1.12e-12	124.09				0.993333	5.85e-16	132.28	0			0.939978
850	457;1080	FARP1	FERM, RhoGEF and pleckstrin domain-containing protein 1	A0A1B0GV68;C9JME2;Q9Y4F1;Q9Y4F1-2	A0A1B0GV68;C9JME2;Q9Y4F1;Q9Y4F1-2											S	1;2	427;427;427;427	VSAGEPGSHPSPAPR, VSAGEPGSHPSPAPRR, VSAGEPGSHPSPAPRRSPAGNK	GKEPKVSAGEPGSHPSPAPRRSPAGNKQADG	VSAGEPGSHPS(1)PAPR	11	105.095	0	2.25e-74	263.45	0.999986	0.998342	2e-51	237.4	0.999835	9.35e-29	195.23	0.989909	7.09e-34	209.23	0.999984	7.62e-34	208.85	0.987719	1.48e-33	203.53	0.999299	3.28e-51	244.54	0.999865	1.77e-33	201.4	0.999986
851	457;1080	FARP1	FERM, RhoGEF and pleckstrin domain-containing protein 1	A0A1B0GV68;C9JME2;Q9Y4F1;Q9Y4F1-2	A0A1B0GV68;C9JME2;Q9Y4F1;Q9Y4F1-2											S	1;2	433;433;433;433	VSAGEPGSHPSPAPRRSPAGNK	SAGEPGSHPSPAPRRSPAGNKQADGAASAPT	VSAGEPGS(0.003)HPS(0.997)PAPRRS(1)PAGNK	17	105.095	0	2.36e-37	174.55	0.999945	0.999945	7.09e-08	100.95	0.965226	1.87e-16	136.16	0.992487	5.32e-10	105.61	0.91713	4.77e-22	154.88	0.931956	3.88e-13	125.86	0.996434	4e-13	127.17	0.999174	1.45e-21	146.17	0.968324
852	457			A0A1B0GV68	A0A1B0GV68											S	1	652	WSPTSPRPYMR	GEDTLPDQGPPYERWSPTSPRPYMRNLPGRC	WS(0.994)PT(0.004)S(0.001)PRPYMR	2	88.1	0	0.00140312	62.162	0.994489				0			0.994489	0.00413535	55.196										0.956918	0.00140312	62.162
853	457			A0A1B0GV68	A0A1B0GV68											S	1	655	WSPTSPRPYMR	TLPDQGPPYERWSPTSPRPYMRNLPGRCNKS	WS(0.007)PT(0.056)S(0.937)PRPYMR	5	88.1	0	0.000169129	77.42	0.936612	0.715684	0.0104931	45.992	0.936612	0.000169129	77.42	0.700349	0.041144	47.621
854	458;7549	ENTHD2	AP-4 complex accessory subunit tepsin	A0A1B0GV70;Q96N21	A0A1B0GV70;Q96N21-2											S	1	203;51	AAEVVASAMRPGPESPSTR	KAAEVVASAMRPGPESPSTRRLLPRGDTYQP	AAEVVASAMRPGPES(0.996)PS(0.003)T(0.001)R	15	62.041	0	8.82e-20	158.88	0.995526				0.995526	8.82e-20	158.88
855	458;7549	ENTHD2	AP-4 complex accessory subunit tepsin	A0A1B0GV70;Q96N21	A0A1B0GV70;Q96N21;Q96N21-2											S	1	424;356;272	HFEASCGQLSPAR	ATKILRHFEASCGQLSPARGTSAEPGPTAAL	HFEASCGQLS(1)PAR	10	62.041	0	8.99e-06	143.05	0.99999							0.999938	8.99e-06	124.16							0.999788	2.52e-05	115.56	0.99999	0.000129587	143.05
859	458;7549	ENTHD2	AP-4 complex accessory subunit tepsin	A0A1B0GV70;Q96N21	A0A1B0GV70;Q96N21;Q96N21-2											S	1	401;333;249	TRPWLQELSMGSPGPVTNK	ILLRTRPWLQELSMGSPGPVTNKATKILRHF	TRPWLQELSMGS(1)PGPVTNK	12	62.041	0	1.73e-18	153.87	0.999961	0.999831	1.15e-06	109.23	0.999905	1.73e-18	153.87	0.999935	7.33e-08	117.21	0.989108	0.000272551	68.231				0.999961	1.81e-05	134.91				0.999757
860	461	FAM193A	Protein FAM193A	A0A1B0GVL4;P78312-6;P78312-2;P78312-5;P78312;E7EUR8;P78312-4;D6RFZ4;P78312-3	A0A1B0GVL4;P78312-6;P78312-2;P78312-5;P78312;E7EUR8;P78312-4											S	1	1435;1144;1144;1166;1144;998;998	LVLAESPQPK	SPGEHQQNSKLVLAESPQPKGKNKKNKKKKG	LVLAES(1)PQPK	6	166.37	0	4.23e-06	157.03	1	1	4.69e-06	157.03	1	6.35e-05	103.91	1	1.31e-05	116.13	1	3.03e-05	111.96	1	1.15e-05	124.21	1	4.23e-06	142.76	1	2.03e-05	136.7	1
862	461	FAM193A	Protein FAM193A	A0A1B0GVL4;P78312-6;P78312-2;P78312-5;P78312;E7EUR8;P78312-4;D6RFZ4;P78312-3	A0A1B0GVL4;P78312-6;P78312-2;P78312-5;P78312;E7EUR8;P78312-4;D6RFZ4;P78312-3											S	1	933;642;642;664;642;496;496;642;642	RPPSVGDVFHGISK	QSSNSQFRVSSKRPPSVGDVFHGISKEDHRH	RPPS(1)VGDVFHGISK	4	166.37	0	2.48e-05	108.71	1				1	2.48e-05	108.71	1	0.000204731	84.493
865	465			A0A1B0GW05;Q2PZI1	A0A1B0GW05											S	1	46	APLSPGRK, GASDVGAGEPGPERAPLSPGRK	SDVGAGEPGPERAPLSPGRKGAAGRKGPRAE	APLS(1)PGRK	4	84.533	0	3.16e-37	174.59	1	1	2.28e-16	137.03	1	1.28e-29	172.1	1	2.84e-16	134.97	1	3.16e-37	174.59	1	0.0118795	48.028	1	3.32e-37	173.96	1	1.18e-21	151.31
867	465			A0A1B0GW05;Q2PZI1	A0A1B0GW05											S	1	25	ASQSPLRGASDVGAGEPGPER, ASQSPLRGASDVGAGEPGPERAPLSPGR	REAAPKPPQPPRASQSPLRGASDVGAGEPGP	ASQS(1)PLRGASDVGAGEPGPER	4	84.533	0	9.07e-100	259.53	0.999904				0.999754	2.9e-76	233.93	0.499955	0.000609298	119.27	0.99986	2.42e-52	205.53				0.999904	9.07e-100	259.53	0.499999	1.5e-06	96.492
868	466	MBD5	Methyl-CpG-binding domain protein 5	A0A1B0GW10;E9PHH0;Q9P267;A0A0D9SF16;H7C066;A0A0D9SG23;Q9P267-2	A0A1B0GW10;E9PHH0;Q9P267;H7C066;A0A0D9SG23;Q9P267-2											S	1	300;300;300;40;300;300	TNIPLSPTLTTK	VQSSCAMAGRTNIPLSPTLTTKSPVMKKPMC	TNIPLS(0.997)PT(0.003)LTTK	6	161.53	0.00059694	5.92e-06	161.21	0.99692	0.988677	0.00120824	114.74	0.99692	5.92e-06	161.21	0.794066	0.000236547	82.908				0.95686	7.02e-05	132.97				0.923946	0.0158478	81.904
870	468;570	NFIB	Nuclear factor 1;Nuclear factor 1 B-type	A0A1B0GW37;U3KQE8;A0A0A0MRX8;O00712;O00712-4;Q5VW30;A0A2R8Y7V8;Q5VW26;O00712-5;A0A1B0GVN4;O00712-6	A0A1B0GW37;U3KQE8;A0A0A0MRX8;O00712;O00712-4;Q5VW31;Q5VW30;A0A2R8Y7V8;Q5VW26;O00712-5;A0A1B0GVN4;O00712-6											S	1	303;308;338;312;363;60;312;308;312;312;233;60	DQDMSSPTTMK, TWHERDQDMSSPTTMK	AAGSRTWHERDQDMSSPTTMKKPEKPLFSSA	DQDMS(0.011)S(0.989)PTTMK	6	54.51	0.000121065	1.2e-41	218.28	0.988731				0.746798	7.99e-08	124.08	0.977593	1.38e-17	169.39	0.847615	1.15e-17	169.98	0.988731	1.53e-17	188.48	0.969306	2.86e-28	188.19				0.91557
873	468;570	NFIB	Nuclear factor 1;Nuclear factor 1 B-type	A0A1B0GW37;U3KQE8;A0A0A0MRX8;O00712;O00712-4;Q5VW30;A0A2R8Y7V8;Q5VW26;O00712-5;A0A1B0GVN4;O00712-6	A0A1B0GW37;U3KQE8;A0A0A0MRX8;O00712;O00712-4;Q5VW31;Q5VW30;A0A2R8Y7V8;Q5VW26;O00712-5;A0A1B0GVN4;O00712-6											S	1	255;260;290;264;315;12;264;260;264;264;185;12	SLSSPPSSK	YYHDMNSGVNLQRSLSSPPSSKRPKTISIDE	SLS(0.993)S(0.007)PPSSK	3	54.51	0.000121065	5.37e-06	137.89	0.992719	0.955693	5.37e-06	129.89	0.631039	0.0444372	69.786	0.949575	0.00104885	129.89	0.992719	0.000503692	137.89
874	468;570	NFIB	Nuclear factor 1;Nuclear factor 1 B-type	A0A1B0GW37;U3KQE8;A0A0A0MRX8;O00712;O00712-4;Q5VW30;A0A2R8Y7V8;Q5VW26;O00712-5;A0A1B0GVN4;O00712-6	A0A1B0GW37;U3KQE8;A0A0A0MRX8;O00712;O00712-4;Q5VW31;Q5VW30;A0A2R8Y7V8;Q5VW26;O00712-5;A0A1B0GVN4;O00712-6							Significant phosphoproteome	0.50315	2.71101	0.728864	S	1	256;261;291;265;316;13;265;261;265;265;186;13	SLSSPPSSK	YHDMNSGVNLQRSLSSPPSSKRPKTISIDEN	SLS(0.001)S(0.999)PPSSK	4	54.51	0.000121065	6.58e-06	149.23	0.998559	0.972704	0.00881847	89.403	0.976827	0.00154719	124.1	0.995232	0.000440852	141.88	0.99535	0.000881998	131.83	0.998559	0.000324873	149.23	0.988887	0.000338499	134.75	0.977292	6.58e-06	127.42	0.995837
875	468;570	NFIB	Nuclear factor 1;Nuclear factor 1 B-type	A0A1B0GW37;U3KQE8;A0A0A0MRX8;O00712;O00712-4;Q5VW30;A0A2R8Y7V8;Q5VW26;O00712-5;A0A1B0GVN4;O00712-6	A0A1B0GW37;U3KQE8;A0A0A0MRX8;O00712;O00712-4;Q5VW31;Q5VW30;A0A2R8Y7V8;Q5VW26;O00712-5;A0A1B0GVN4;O00712-6											S	1;2	275;280;310;284;335;32;284;280;284;284;205;32	TISIDENMEPSPTGDFYPSPSSPAAGSR	SKRPKTISIDENMEPSPTGDFYPSPSSPAAG	TISIDENMEPS(0.981)PT(0.019)GDFYPSPSSPAAGSR	11	54.51	0.000121065	1.53e-28	155.11	0.980516							0.923067	6.51e-14	126.04	0.768082	0.000395513	77.995	0.566053	7.24e-07	98.683	0.980516	1.53e-28	155.11
878	468;570	NFIB	Nuclear factor 1;Nuclear factor 1 B-type	A0A1B0GW37;U3KQE8;A0A0A0MRX8;O00712;O00712-4;Q5VW30;A0A2R8Y7V8;Q5VW26;O00712-5;A0A1B0GVN4;O00712-6	A0A1B0GW37;U3KQE8;A0A0A0MRX8;O00712;O00712-4;Q5VW31;Q5VW30;A0A2R8Y7V8;Q5VW26;O00712-5;A0A1B0GVN4;O00712-6											S	1;2	286;291;321;295;346;43;295;291;295;295;216;43	TISIDENMEPSPTGDFYPSPSSPAAGSR	NMEPSPTGDFYPSPSSPAAGSRTWHERDQDM	TISIDENMEPSPTGDFYPS(0.002)PS(0.079)S(0.908)PAAGS(0.011)R	22	54.51	0.000121065	0	399.81	0.907663				0.746595	6.18e-84	224.71	0.881399	0	399.81	0.907663	2.56e-99	238.38	0.762794	1.05e-115	243.27	0.872554	1.67e-70	212.46
879	469	ING5	Inhibitor of groWT-parkinh protein 5	E9PEN0;A0A1B0GW41;Q8WYH8-2;Q8WYH8	E9PEN0;A0A1B0GW41;Q8WYH8-2;Q8WYH8											S	1	118;120;118;118	DKMEGSDFESSGGR, MEGSDFESSGGR	DLARFEADLKDKMEGSDFESSGGRGLKSKSV	DKMEGS(1)DFESSGGR	6	16.646	0.00013652	3.11e-14	164.22	0.999993	0.999893	0.00690309	106.19				0.996393	0.0191929	90.561				0.999992	1.45e-05	127.05	0.999993	3.11e-14	164.22	0.999975	0.000242495	82.515	0.999977
880	474	SPEF2	Sperm flagellar protein 2		A0A1B0GWD8;Q9C093-2;Q9C093;D6REZ4											S	1	869;864;869;864	INAEIDKESLCEK	PENILIKINAEIDKESLCEKVKEILTTEIAK	INAEIDKES(1)LCEK	9			0.00471519	56.599	1				1	0.00471519	56.599							1	0.0392375	50.354	1	0.0514936	47.712				1
881	475;8403	EHMT1	Histone-lysine N-methyltransferase EHMT1	Q9H9B1;A0A1B0GV09;Q9H9B1-3;Q9H9B1-4;A0A0C4DGF8	A0A1B0GWF6;Q9H9B1;A0A1B0GV09;Q9H9B1-3;A0A0C4DGF8											S	1	346;1048;1017;1048;667	YVSQNCVTSPMNIDR	PCPSNYKYVSQNCVTSPMNIDRNITHLQALD;PCPSNYKYVSQNCVTSPMNIDRNITHLQYCV	YVSQNCVT(0.021)S(0.979)PMNIDR	9	141.46	0	3.56e-84	283.31	0.978947	0.964809	3.56e-84	283.31				0.831218	0.000149372	181.51													0.978947
882	477	UBE2E3	Ubiquitin-conjugating enzyme E2 E3	R4GND1;A0A1B0GX65;Q969T4;R4GN77	R4GND1;A0A1B0GX65;Q969T4;R4GN77;R4GMM6;R4GNG6											S	1	8;8;8;8;8;8	QRSDDESPSTSSGSSDADQRDPAAPEPEEQEER	________MSSDRQRSDDESPSTSSGSSDAD	QRS(1)DDESPSTSSGSSDADQRDPAAPEPEEQEER	3	19.13	0	7.53e-166	331.41	0.999646										0.999646	7.53e-166	331.41
883	479	ELMSAN1	ELM2 and SANT domain-containing protein 1	A0A1C7CYX1;Q6PJG2;A0A0A0MSU2	A0A1C7CYX1;Q6PJG2;A0A0A0MSU2											S	1	632;632;632	AGTFIAPPVYSNITPYQSHLRSPVR	TFIAPPVYSNITPYQSHLRSPVRLADHPSER	AGTFIAPPVYSNIT(0.006)PYQS(0.931)HLRS(0.063)PVR	18	120.73	0	5.37e-123	261.94	0.930514	0.816742	3.11e-20	132.12	0.819972	1.21e-64	211.6	0.930514	5.37e-123	261.94	0.729927	1.91e-64	208.58	0.557685	2.61e-09	123.89	0.878552	5.21e-78	217.12	0.698241	9.83e-27	154.63	0.807503
884	479	ELMSAN1	ELM2 and SANT domain-containing protein 1	A0A1C7CYX1;Q6PJG2;A0A0A0MSU2	A0A1C7CYX1;Q6PJG2;A0A0A0MSU2											S	1	636;636;636	AGTFIAPPVYSNITPYQSHLRSPVR	PPVYSNITPYQSHLRSPVRLADHPSERSFEL	AGTFIAPPVYSNIT(0.001)PYQS(0.005)HLRS(0.994)PVR	22	120.73	0	3.59e-92	228.76	0.993826				0.709674	5.58e-58	211.6	0			0.547413	1.51e-26	152.21	0.493966	2.61e-09	123.89	0.993826	3.59e-92	228.76				0.840806
885	479	ELMSAN1	ELM2 and SANT domain-containing protein 1	A0A1C7CYX1;Q6PJG2;A0A0A0MSU2	A0A1C7CYX1;Q6PJG2;A0A0A0MSU2;H7C1L3											S	1	461;461;461;283	ASQEANLLTLAQK, RASQEANLLTLAQK, RRASQEANLLTLAQK	LRGGVIQSTRRRRRASQEANLLTLAQKAVEL	RRAS(1)QEANLLTLAQK	4	120.73	0	7.64e-24	200.45	1	1	1.17e-08	139.98	1	1.08e-22	176.3	1	4.14e-06	113.51	1	8.67e-16	171.6	1	1.9e-08	143.99	1	7.64e-24	200.45	1	7.21e-09	142.04	1
886	479	ELMSAN1	ELM2 and SANT domain-containing protein 1	A0A1C7CYX1;Q6PJG2;A0A0A0MSU2	A0A1C7CYX1;Q6PJG2;A0A0A0MSU2											S	1	923;923;923	RESPSEERLEPK	KTSQKFPRVPLPRRESPSEERLEPKREVKEP	RES(0.994)PS(0.006)EERLEPK	3	120.73	0	3.26e-07	140.49	0.993571	0.973294	2.48e-05	108.96	0.976411	3.26e-07	135.79				0.968503	3.52e-06	123.63	0.993571	0.000195157	83.966	0.989715	5.36e-07	130.87	0.989471	0.0141118	50.305	0.990474
887	479	ELMSAN1	ELM2 and SANT domain-containing protein 1	A0A1C7CYX1;Q6PJG2;A0A0A0MSU2	A0A1C7CYX1;Q6PJG2;A0A0A0MSU2											S	1	700;700;700	TNSAEVTPPVLSVMGEATPVSIEPR	PITPKSAHRTLLRTNSAEVTPPVLSVMGEAT	T(0.067)NS(0.93)AEVT(0.003)PPVLSVMGEATPVSIEPR	3	120.73	0	9.83e-42	179.58	0.929979	0.499303	4.88e-05	105.31	0.772413	1.82e-20	136.71	0.929979	9.83e-42	179.58	0.489574	0.000341914	93.767	0.498021	8.61e-07	100.79	0.493081	2.63e-09	126.46	0.630584	6.82e-05	64.488
888	479	ELMSAN1	ELM2 and SANT domain-containing protein 1	A0A1C7CYX1;Q6PJG2;A0A0A0MSU2	A0A1C7CYX1;Q6PJG2;A0A0A0MSU2											S	1	709;709;709	TNSAEVTPPVLSVMGEATPVSIEPR	TLLRTNSAEVTPPVLSVMGEATPVSIEPRIN	T(0.022)NS(0.022)AEVT(0.153)PPVLS(0.8)VMGEAT(0.002)PVSIEPR	12	120.73	0	0.00393138	54.605	0.79998													0.52122	0.00393138	54.605				0.79998	0.0221081	45.546
891	480	DPYSL2	Dihydropyrimidinase-related protein 2	A0A1C7CYX9;Q16555;Q16555-2	A0A1C7CYX9;Q16555;Q16555-2											S	1;2	627;522;486	TVTPASSAKTSPAK	SVTPKTVTPASSAKTSPAKQQAPPVRNLHQS	TVTPASSAKT(0.001)S(0.999)PAK	11	73.502	0	5.95e-62	260.18	0.998797	0.992257	5.39e-27	202.15	0.976343	5.95e-62	260.18	0.960366	1.88e-21	188.44	0.995403	8.32e-46	235.26	0.94652	3.2e-27	207.16	0.991999	2.63e-28	211.12	0.959833	6.36e-17	174.59	0.998797
892	485	RGPD1;RGPD2	RANBP2-like and GRIP domain-containing protein 1;RANBP2-like and GRIP domain-containing protein 2		F8VYC4;A0A286YES2;A0A1W2PNU4;P0DJD0;P0DJD1											S	1	1010;1010;1010;1002;1010	ANTSGDFEK	LFSSQCGKMANKANTSGDFEKDDDACKTEDS	ANT(0.002)S(0.998)GDFEK	4			4.95e-06	140.24	0.9984	0.850859	0.00479136	99.5	0.995661	9.94e-06	120.55	0.991996	9.08e-06	122.33	0.974492	4.95e-06	140.24	0.996171	2.24e-05	115.14	0.9984	4.92e-05	108.98	0.96152	9.08e-06	122.33	0.965132
893	485;838;4032	RGPD1;RGPD2;RGPD3;RANBP2	RANBP2-like and GRIP domain-containing protein 1;RANBP2-like and GRIP domain-containing protein 2;RanBP2-like and GRIP domain-containing protein 3;E3 SUMO-protein ligase RanBP2	A6NKT7;J3KNE0;P49792	F8VYC4;A0A286YES2;A0A1W2PNU4;P0DJD0;P0DJD1;A6NKT7;J3KNE0;P49792											S	1	1527;1527;1527;1519;1527;1535;1529;2510	AVVSPPK, AVVSPPKFVFGSESVK	VEVSSTSETTPKAVVSPPKFVFGSESVKSIF;VEVSSTSETTTKAVVSPPKFVFGSESVKRIF	AVVS(1)PPK	4	277.84	6.44e-05	1.08e-12	155.01	1	1	0.000134999	115.98	1	1.08e-12	155.01	1	1.12e-07	120.92	1	0.00189202	90.709	1	4.28e-06	105.38	1	2.35e-09	138.03	1	0.000342675	103.17	1
895	485;838;1831;2200;4032	RGPD1;RGPD2;RGPD3;RGPD6;RGPD8;RANBP2	RANBP2-like and GRIP domain-containing protein 1;RANBP2-like and GRIP domain-containing protein 2;RanBP2-like and GRIP domain-containing protein 3;RANBP2-like and GRIP domain-containing protein 8;E3 SUMO-protein ligase RanBP2	A6NKT7;J3KNE0;O14715;J3KQ37;P49792	F8VYC4;A0A286YES2;A0A1W2PNU4;P0DJD0;P0DJD1;A6NKT7;J3KNE0;H7BZ48;O14715;J3KQ37;P49792											S	1;2;3	1471;1471;1471;1463;1471;1479;1473;20;1478;1338;2454	DSLITPHVSR, DSLITPHVSRSSTPR, DSLITPHVSRSSTPRESPCGK	AKTAQEKDSLITPHVSRSSTPRESPCGKIAV	DSLIT(1)PHVS(1)R	9	198.99	0	1.04e-08	155.86	1	0.999958	4.79e-05	138.24	0.999978	1.04e-08	139.11	0.999998	2.86e-05	155.86	0.999998	4.44e-05	109.6	0.999996	7.68e-06	141.6	1	2.59e-08	139.46	0.999979	0.000946629	85.45	0.999993
897	485;838;1831;2200;4032	RGPD1;RGPD2;RGPD3;RGPD6;RGPD8;RANBP2	RANBP2-like and GRIP domain-containing protein 1;RANBP2-like and GRIP domain-containing protein 2;RanBP2-like and GRIP domain-containing protein 3;RANBP2-like and GRIP domain-containing protein 8;E3 SUMO-protein ligase RanBP2	A6NKT7;J3KNE0;O14715;J3KQ37;P49792	F8VYC4;A0A286YES2;A0A1W2PNU4;P0DJD0;P0DJD1;A6NKT7;J3KNE0;H7BZ48;O14715;J3KQ37;P49792											S	2;3	1474;1474;1474;1466;1474;1482;1476;23;1481;1341;2457	DSLITPHVSRSSTPRESPCGK	AQEKDSLITPHVSRSSTPRESPCGKIAVAIL;AQEKDSLITPHVSRSSTPRESPCGKIAVAVL	DSLITPHVS(0.004)RS(0.03)S(0.967)T(0.99)PRES(0.009)PCGK	12	198.99	0	1.26e-52	200.98	0.967237				0.302746	3.36e-07	98.299	0.489576	0.00185394	50.055	0.586166	4.37e-06	88.278	0.687979	1.37e-13	132.84	0.967237	1.26e-52	200.98				0
898	485;838;6410	RGPD1;RGPD2;RGPD3;GCC2	RANBP2-like and GRIP domain-containing protein 1;RANBP2-like and GRIP domain-containing protein 2;RanBP2-like and GRIP domain-containing protein 3;GRIP and coiled-coil domain-containing protein 2	A6NKT7;J3KNE0;Q8IWJ2	F8VYC4;A0A286YES2;A0A1W2PNU4;P0DJD0;P0DJD1;A6NKT7;J3KNE0;Q8IWJ2											S	1	1652;1652;1652;1644;1652;1660;1654;1566	EELVQKLSSTTK	LWHAEFTKEELVQKLSSTTKSADHLNGLLRE;LWHAEFTKEELVQKLSSTTKSADQLNGLLRE;LWYAEFTKEELVQKLSSTTKSADHLNGLLRE	EELVQKLS(0.837)S(0.146)T(0.015)T(0.002)K	8	196.695	6.44e-05	5.08e-06	148.33	0.837245																0.837245	5.08e-06	148.33
899	485;838;2200;4032	RGPD1;RGPD2;RGPD3;RGPD8;RGPD5;RGPD6;RANBP2	RANBP2-like and GRIP domain-containing protein 1;RANBP2-like and GRIP domain-containing protein 2;RanBP2-like and GRIP domain-containing protein 3;RANBP2-like and GRIP domain-containing protein 8;E3 SUMO-protein ligase RanBP2	A6NKT7;J3KNE0;O14715;J3KQ37;P49792	F8VYC4;A0A286YES2;A0A1W2PNU4;P0DJD0;P0DJD1;A6NKT7;J3KNE0;Q7Z3J3-2;O14715;J3KQ37;F8W705;Q99666-2;C9J6W1;C9J1W9;C9JF75;H0YBN8;P49792											S	1	127;127;127;119;127;128;128;71;128;102;128;128;99;127;127;13;128	LFPGSPAIYK	RAEYWVERAAKLFPGSPAIYKLKEQLLDCEG;RAKYWLERAAKLFPGSPAIYKLKEQLLDCEG;RAKYWVERAAKLFPGSPAIYKLKEHLLDCEG;RAKYWVERAAKLFPGSPAIYKLKEQLLDCEG	LFPGS(1)PAIYK	5	198.99	0	1.02e-05	122.42	1				1	1.02e-05	122.42	1	6.69e-05	101.93	0.999999	0.000112923	87.184				0.999982	0.0307435	73.848				0.999992
900	485;838;2200;4032	RGPD1;RGPD2;RGPD3;RGPD8;RANBP2	RANBP2-like and GRIP domain-containing protein 1;RANBP2-like and GRIP domain-containing protein 2;RanBP2-like and GRIP domain-containing protein 3;RANBP2-like and GRIP domain-containing protein 8;E3 SUMO-protein ligase RanBP2	A6NKT7;J3KNE0;O14715;J3KQ37;P49792	F8VYC4;A0A286YES2;A0A1W2PNU4;P0DJD0;P0DJD1;A6NKT7;J3KNE0;O14715;J3KQ37;P49792											S	1	972;972;972;964;972;980;974;979;839;1955	STSGEGFQFGK	QTSSTFTFADLAKSTSGEGFQFGKKDPNFKG;QTSSTFTFADVAKSTSGEGFQFGKKDLNFKG;QTSSTFTFADVAKSTSGEGFQFGKKDPNFKG	S(0.01)T(0.007)S(0.983)GEGFQFGK	3	198.99	0	8.23e-05	125.82	0.982967													0.982967	8.23e-05	125.82	0.977766	0.000122989	89.43
901	485	RGPD1;RGPD2	RANBP2-like and GRIP domain-containing protein 1;RANBP2-like and GRIP domain-containing protein 2		F8VYC4;A0A286YES2;A0A1W2PNU4;P0DJD0;P0DJD1											S	1	795;795;795;787;795	SYKYSPK	SPTKYSLSPSKSYKYSPKTPPRWAEDQNSLR	SYKYS(1)PK	5			0.011221	91.549	0.999974	0.999947	0.011221	91.549	0.999954	0.0176605	81.017	0.994534	0.0141948	52.579	0.998606	0.0279346	70.942	0.999924	0.0174456	81.338	0.99985	0.0156626	72.434	0.792643	0.0246084	43.308	0.999974
902	485;838;2200	RGPD1;RGPD2;RGPD3;RGPD8	RANBP2-like and GRIP domain-containing protein 1;RANBP2-like and GRIP domain-containing protein 2;RanBP2-like and GRIP domain-containing protein 3;RANBP2-like and GRIP domain-containing protein 8	A6NKT7;J3KNE0;O14715;J3KQ37	F8VYC4;A0A286YES2;A0A1W2PNU4;P0DJD0;P0DJD1;A6NKT7;J3KNE0;O14715;J3KQ37;F8W705;Q99666-2											S	1	787;787;787;779;787;789;789;788;648;788;788	YSLSPSK	SEIKHSTPSPTKYSLSPSKSYKYSPETPPRW;SEIKHSTPSPTKYSLSPSKSYKYSPKTPPRW	YSLS(0.999)PS(0.001)K	4	198.235	6.44e-05	0.00132166	119.75	0.999322	0.997116	0.00461436	83.647	0.997177	0.00323114	91.867	0.999322	0.00149798	113.71	0.994807	0.00193582	108.15	0.995824	0.00274411	97.965	0.997894	0.00173032	110.76	0.990301	0.00241656	102.07	0.997033
904	486;2280	ARPC1B	Actin-related protein 2/3 complex subunit 1B	A0A1W2PNV4;E9PF58;O15143	A0A1W2PNV4;O15143											S	1	642;310	KASSEGGTAAGAGLDSLHK	GLTARERFQNLDKKASSEGGTAAGAGLDSLH	KAS(0.753)S(0.246)EGGT(0.001)AAGAGLDSLHK	3	58.4105	0	7.76e-09	121.97	0.752948																0.752948	7.76e-09	121.97
905	488	JMJD1C	Probable JmjC domain-containing histone demethylation protein 2C	A0A1W2PNZ9;Q15652-3;Q15652;Q15652-2	A0A1W2PNZ9;Q15652-3;Q15652;Q15652-2							Significant phosphoproteome	1.5725	2.71467	1.06936	S	1	102;102;284;65	AQANSPRPAMNSQAAVPK	NVNAVHSHYTRAQANSPRPAMNSQAAVPKQN	AQANS(1)PRPAMNSQAAVPK	5	263.14	0	2.05e-18	156.41	1	0.999679	1.35e-07	117.35	0.999995	3.72e-12	132.26	0.996619	0.000219618	71.527				0.999812	7.34e-06	102.43	1	2.05e-18	156.41	0.999421	3.11e-05	90.193
906	488	JMJD1C	Probable JmjC domain-containing histone demethylation protein 2C	A0A1W2PNZ9;Q15652-3;Q15652;Q15652-2	A0A1W2PNZ9;Q15652-3;Q15652;Q15652-2											S	1	1044;1044;1226;1007	EGSYSSLSPPTLTPVMPVNAGGK	PPIHHSLERKEGSYSSLSPPTLTPVMPVNAG	EGS(0.015)Y(0.001)S(0.097)S(0.763)LS(0.123)PPT(0.001)LTPVMPVNAGGK	6	263.14	0	6.05e-17	137.86	0.762604	0.762604	0.00269085	67.43				0.458378	6.05e-17	137.86				0.440411	2.64e-06	83.934	0.597081	0.000572623	77.939
907	488	JMJD1C	Probable JmjC domain-containing histone demethylation protein 2C	A0A1W2PNZ9;Q15652-3;Q15652;Q15652-2	A0A1W2PNZ9;Q15652-3;Q15652;Q15652-2							Significant phosphoproteome	0.61724	4.00284	1.20323	S	1	1046;1046;1228;1009	EGSYSSLSPPTLTPVMPVNAGGK, KEGSYSSLSPPTLTPVMPVNAGGK	IHHSLERKEGSYSSLSPPTLTPVMPVNAGGK	EGSYSS(0.02)LS(0.98)PPTLTPVMPVNAGGK	8	263.14	0	3.66e-44	251.13	0.979576	0.96311	4.72e-22	148.49	0.912519	4.03e-22	150.06	0.863974	7.31e-21	178.88	0.798364	2.51e-07	90.468	0.936648	4.85e-07	124.39	0.979576	3.66e-44	251.13	0.843336	3.69e-13	118.05	0.871221
908	488	JMJD1C	Probable JmjC domain-containing histone demethylation protein 2C	A0A1W2PNZ9;Q15652-3;Q15652;Q15652-2	A0A1W2PNZ9;Q15652-3;Q15652;H7BXU7											S	1	1871;1871;2053;600	EQDNSESPNGRTSPLVSQNNEQGSTLR, TSPLVSQNNEQGSTLR	EEREQDNSESPNGRTSPLVSQNNEQGSTLRD	T(0.048)S(0.952)PLVSQNNEQGSTLR	2	263.14	0	3.3e-61	248.43	0.95224										0.498709	9.81e-28	184.81				0.95224	3.3e-61	248.43				0.634521
910	488	JMJD1C	Probable JmjC domain-containing histone demethylation protein 2C	A0A1W2PNZ9;Q15652-3;Q15652;Q15652-2	A0A1W2PNZ9;Q15652-3;Q15652;Q15652-2							Significant phosphoproteome	1.17094	1.40048	0.499988	S	1	761;761;943;724	ITAHSSPPLTK	SSAEPHRPLKITAHSSPPLTKTLVDHHKEEL	ITAHS(0.001)S(0.998)PPLTK	6	263.14	0	2.15e-11	184.34	0.998483	0.992927	1.1e-07	164.48	0.998483	1.06e-10	174.72	0.995569	2.96e-09	172.76	0.943785	1.48e-07	161.48	0.943412	2.34e-06	143.31	0.996134	2.15e-11	184.34	0.795663	2.98e-06	136.93	0.912721
911	488	JMJD1C	Probable JmjC domain-containing histone demethylation protein 2C	A0A1W2PNZ9;Q15652-3;Q15652;Q15652-2	A0A1W2PNZ9;Q15652-3;Q15652;Q15652-2											S	1	470;470;652;433	ITHSPDSVK	KSSPSPEVVKPKITHSPDSVKSKATYVNSQA	ITHS(0.997)PDS(0.003)VK	4	263.14	0	0.000346393	116.55	0.996842				0.585222	0.00995769	43.594	0.995347	0.000713681	110.98							0.980565	0.000346393	74.216				0.996842
912	488	JMJD1C	Probable JmjC domain-containing histone demethylation protein 2C	A0A1W2PNZ9;Q15652-3;Q15652;Q15652-2	A0A1W2PNZ9;Q15652-3;Q15652;Q15652-2											S	1	435;435;617;398	LHKRSPPPETIK	PLSAVSVMEDKLHKRSPPPETIKSKLNTSVD	LHKRS(1)PPPETIK	5	263.14	0	6.58e-05	96.666	1	0.999856	0.00112222	68.481	0.999997	0.00154541	92.575							0.999984	0.00964076	71.692	0.999999	0.00107003	96.666	0.999961	0.037476	55.885	1
913	488	JMJD1C	Probable JmjC domain-containing histone demethylation protein 2C	A0A1W2PNZ9;Q15652-3;Q15652;Q15652-2	A0A1W2PNZ9;Q15652-3;Q15652;Q15652-2							Significant phosphoproteome	1.32712	1.6357	0.230092	S	1	1003;1003;1185;966	NDCRSPTHLTVSSTNTLR	QIASHSVTTFRNDCRSPTHLTVSSTNTLRSM	NDCRS(0.966)PT(0.034)HLTVSSTNTLR	5	263.14	0	2.66e-23	165.38	0.966009	0.81627	0.00116956	59.943				0.966009	0.000233385	104.7	0.94028	3.97e-05	87.511				0.833699	2.66e-23	165.38	0.912847	0.000235727	71.002	0.948901
914	488	JMJD1C	Probable JmjC domain-containing histone demethylation protein 2C	A0A1W2PNZ9;Q15652-3;Q15652;Q15652-2	A0A1W2PNZ9;Q15652-3;Q15652;Q15652-2											S	1;2	135;135;317;98	RKGSDSSIPDEEK	QQQQQRSIRPNKRKGSDSSIPDEEKMKEEKY	RKGS(0.999)DS(0.845)S(0.156)IPDEEK	4	263.14	0	3.46e-08	146.76	0.998995	0.984548	0.00235832	124.04	0.964779	0.00226105	70.335	0.9962	0.000364192	139.34				0.998995	3.46e-08	146.76				0.997627	0.000690705	79.514	0.998725
915	488	JMJD1C	Probable JmjC domain-containing histone demethylation protein 2C	A0A1W2PNZ9;Q15652-3;Q15652;Q15652-2	A0A1W2PNZ9;Q15652-3;Q15652;Q15652-2											S	2	137;137;319;100	RKGSDSSIPDEEK	QQQRSIRPNKRKGSDSSIPDEEKMKEEKYDY	RKGS(0.999)DS(0.845)S(0.156)IPDEEK	6	263.14	0	0.00044476	139.34	0.844857							0.525167	0.00245817	139.34				0.844857	0.00118054	131.4							0.83285
916	488	JMJD1C	Probable JmjC domain-containing histone demethylation protein 2C	A0A1W2PNZ9;Q15652-3;Q15652;Q15652-2	A0A1W2PNZ9;Q15652-3;Q15652;Q15652-2							Significant phosphoproteome	0.461545	1.52386	0.124832	S	2	138;138;320;101	RKGSDSSIPDEEK	QQRSIRPNKRKGSDSSIPDEEKMKEEKYDYI	RKGS(0.927)DS(0.092)S(0.981)IPDEEK	7	263.14	0	3.46e-08	146.76	0.981286	0.802956	0.00235832	124.04	0.820766	0.00226105	70.335	0.943814	0.00119361	74.732				0.981286	3.46e-08	146.76				0.973237	0.000690705	79.514
917	488	JMJD1C	Probable JmjC domain-containing histone demethylation protein 2C	A0A1W2PNZ9;Q15652-3;Q15652;Q15652-2	A0A1W2PNZ9;Q15652-3;Q15652;Q15652-2											S	1	459;459;641;422	SSPSPEVVKPK	KLNTSVDTHKIKSSPSPEVVKPKITHSPDSV	SSPS(1)PEVVKPK	4	263.14	0	1.47e-06	159.77	0.999969	0.999627	9.08e-06	126.65	0.996216	1.75e-06	122.64	0.999638	3.24e-05	102.52	0.999895	0.000145334	100.22	0.994189	0.000186339	101.39	0.999928	1.47e-06	159.77	0.993499	8.77e-06	119.69	0.999969
919	488	JMJD1C	Probable JmjC domain-containing histone demethylation protein 2C	A0A1W2PNZ9;Q15652-3;Q15652;Q15652-2	A0A1W2PNZ9;Q15652-3;Q15652;Q15652-2											S	1	197;197;379;160	TDNVSDFSESSDSENSNK	MKRLRTDNVSDFSESSDSENSNKRIIDNSSE	TDNVSDFSES(0.003)S(0.993)DS(0.005)ENSNK	11	263.14	0	4.17e-161	329.1	0.992613													0.992613	4.17e-161	329.1
921	494	TCEA1	Transcription elongation factor A protein 1	A0A1W2PPZ5;P23193;A0A1W2PRL9;P23193-2	A0A1W2PPZ5;P23193;A0A1W2PRL9;P23193-2											S	1	135;135;114;114	DTYVSSFPRAPSTSDSVR	TNARDTYVSSFPRAPSTSDSVRLKCREMLAA	DTYVSSFPRAPS(0.85)T(0.127)S(0.019)DS(0.005)VR	12	33.935	0	4.34e-47	204.82	0.849628	0.849628	4.34e-47	204.82				0.663302	3.24e-12	133.95				0.834397	2.6e-10	165.1	0.448992	1.32e-29	180.63	0.658961	0.000241653	104.41
923	494	TCEA1	Transcription elongation factor A protein 1	A0A1W2PPZ5;P23193;A0A1W2PRL9;P23193-2	A0A1W2PPZ5;P23193;A0A1W2PRL9;P23193-2;E5RIS7											S	1	100;100;79;79;100	EPAITSQNSPEAR, EPAITSQNSPEAREESTSSGNVSNR, EPAITSQNSPEAREESTSSGNVSNRK, KKEPAITSQNSPEAR	DLDEKKKEPAITSQNSPEAREESTSSGNVSN	KKEPAITSQNS(1)PEAR	11	33.935	0	3.19e-93	251.56	1	1	4.29e-23	182.63	1	1.16e-34	214.34	0.999983	5.83e-22	179.46	1	4.73e-53	211.26	1	1.06e-27	199.76	1	6.33e-93	251.56	0.999998	5.15e-22	189.09	0.999999
924	496	DDX17	Probable ATP-dependent RNA helicase DDX17	A0A1X7SBZ2;A0A5H1ZRQ2;A0A1W2PQ51;Q92841	A0A1X7SBZ2;A0A5H1ZRQ2;A0A1W2PQ51;Q92841											S	1	64;64;64;64	ESAAPAAAPTAEAPPPSVVTRPEPQALPSPAIR	PPPSVVTRPEPQALPSPAIRAPLPDLYPFGT	ESAAPAAAPTAEAPPPSVVTRPEPQALPS(1)PAIR	29	80.253	0	3.62e-149	257.27	0.999929				0.989851	2.53e-35	163.63				0.99928	4.22e-41	179.95	0.962136	8.56e-06	100.22	0.999929	3.62e-149	257.27	0.999183	1.48e-13	134.37
925	496;7122	DDX17	Probable ATP-dependent RNA helicase DDX17	A0A1X7SBZ2;A0A5H1ZRQ2;A0A1W2PQ51;Q92841	A0A1X7SBZ2;A0A5H1ZRQ2;A0A1W2PQ51;Q92841;Q92841-1;Q92841-3;Q92841-2											S	1	672;674;674;672;593;595;595	SSQSSSQQFSGIGR	AGTYGASSTTSTGRSSQSSSQQFSGIGRSGQ	S(0.004)S(0.996)QSSSQQFSGIGR	2	80.253	0	3.25e-15	226.39	0.996462	0.996462	4.67e-15	168.45				0.590099	0.0170525	78.69				0.959697	7.26e-07	137.39				0.977083	3.25e-15	226.39
926	496;7122	DDX17	Probable ATP-dependent RNA helicase DDX17	A0A1X7SBZ2;A0A5H1ZRQ2;A0A1W2PQ51;Q92841	A0A1X7SBZ2;A0A5H1ZRQ2;A0A1W2PQ51;Q92841;Q92841-1;Q92841-3;Q92841-2											S	1	674;676;676;674;595;597;597	SSQSSSQQFSGIGR	TYGASSTTSTGRSSQSSSQQFSGIGRSGQQP	SSQS(0.998)S(0.002)SQQFSGIGR	4	80.253	0	2.97e-63	268.13	0.998265	0.998265	2.97e-63	268.13							0.762418	0.000247878	142.4
927	496;7122	DDX17	Probable ATP-dependent RNA helicase DDX17	A0A1X7SBZ2;A0A5H1ZRQ2;A0A1W2PQ51;Q92841	A0A1X7SBZ2;A0A5H1ZRQ2;A0A1W2PQ51;Q92841;Q92841-1;Q92841-3;Q92841-2											S	1	675;677;677;675;596;598;598	SSQSSSQQFSGIGR	YGASSTTSTGRSSQSSSQQFSGIGRSGQQPQ	SSQSS(0.993)S(0.007)QQFSGIGR	5	80.253	0	4.53e-46	229.23	0.993149							0.993149	4.53e-46	229.23	0.972306	0.000244579	174.62				0.925535	1.12e-30	214.41
930	501	PFKFB3	6-phosphofructo-2-kinase/fructose-2,6-bisphosphatase 3;6-phosphofructo-2-kinase;Fructose-2,6-bisphosphatase	Q5W015;Q5VX20;A0A1W2PR17;Q16875-3;Q16875-2;Q16875;Q16875-4;F2Z2I2	Q5W015;Q5VX20;A0A1W2PR17;Q16875-3;Q16875-2;Q16875;Q16875-4;Q9H178											S	1	461;461;461;441;461;461;475;30	RNSVTPLASPEPTK	SEDAKKGPNPLMRRNSVTPLASPEPTKKPRI	RNS(1)VTPLASPEPTK	3	58.775	0	3.53e-46	255.72	0.999862	0.999862	6.97e-05	108.34	0.999855	2.96e-31	255.72	0.99969	2.31e-36	216.77	0.800076	0.00172923	87.654	0.999641	9.98e-08	140.81	0.999717	3.53e-46	231.37	0.748832	0.000847035	71.637	0.999627
931	502;5556	IQSEC2	IQ motif and SEC7 domain-containing protein 2	A0A1W2PR18;Q5JU85;A0A1W2PR28;Q5JU85-3	A0A1W2PR18;Q5JU85;A0A1W2PR28;Q5JU85-3											S	1	175;412;412;207	AQNPAYFEGKPASLDEGAMAGAR	YEKAQNPAYFEGKPASLDEGAMAGARSHRLE	AQNPAYFEGKPAS(1)LDEGAMAGAR	13	95.293	0.000180765	5.6e-71	214.91	1				1	5.6e-71	214.91
933	502;5556	IQSEC2	IQ motif and SEC7 domain-containing protein 2	A0A1W2PR18;Q5JU85;A0A1W2PR28;Q5JU85-3	A0A1W2PR18;Q5JU85;A0A1W2PR28;Q5JU85-3											S	1	156;393;393;188	MQFSFEEYEK	RMSRRIILSNMRMQFSFEEYEKAQNPAYFEG	MQFS(1)FEEYEK	4	95.293	0.000180765	0.000189131	128.9	1							1	0.00131804	107.09	1	0.000189131	128.9
934	503	SYNJ2	Synaptojanin-2	A0A1W2PR85;O15056-3;O15056-2;O15056	A0A1W2PR85;O15056-3;O15056-2;O15056;E7ER60											S	1	887;1124;1079;1124;467	SASDASISSGTHGQYSILQTAR	QRPPPPTGLMVKKSASDASISSGTHGQYSIL	SAS(1)DASISSGTHGQYSILQTAR	3	139.28	0	3.08e-142	295.3	0.999944				0.999944	3.08e-142	295.3	0.998243	1.74e-10	108.32
936	504	STIM2	Stromal interaction molecule 2	A0A1X7SBY3;H0Y860;A0A1W2PRA1;Q9P246;Q9P246-2;H7C5C6;H7C5A5;Q9P246-3	A0A1X7SBY3;H0Y860;A0A1W2PRA1;Q9P246;Q9P246-2											S	1	609;617;617;609;704	KQSPPLSLEIYQTLSPR	ASECDSLNSSIGRKQSPPLSLEIYQTLSPRK	KQS(0.78)PPLS(0.22)LEIYQTLSPR	3	83.952	0	0.00194271	77.698	0.779779																0.779779	0.00194271	77.698
937	504	STIM2	Stromal interaction molecule 2	A0A1X7SBY3;H0Y860;A0A1W2PRA1;Q9P246;Q9P246-2;H7C5C6;H7C5A5;Q9P246-3	A0A1X7SBY3;H0Y860;A0A1W2PRA1;Q9P246;Q9P246-2											S	1	621;629;629;621;716	QSPPLSLEIYQTLSPRK	RKQSPPLSLEIYQTLSPRKISRDEVSLEDSS	QSPPLSLEIYQT(0.007)LS(0.993)PRK	14	83.952	0	3.05e-19	163.71	0.99263	0.954178	0.00495629	75.797	0.99263	3.05e-19	163.71	0.592341	2.56e-05	93.633
940	504	STIM2	Stromal interaction molecule 2	A0A1X7SBY3;H0Y860;A0A1W2PRA1;Q9P246;Q9P246-2;H7C5C6;H7C5A5;Q9P246-3	A0A1X7SBY3;H0Y860;A0A1W2PRA1;Q9P246;Q9P246-2;H7C5C6;H7C5A5;Q9P246-3;H7C5K2											S	1	522;530;530;522;617;477;522;522;230	SIVPSSPQPQR	ARSSSLCRSRRSIVPSSPQPQRAQLAPHAPH	SIVPS(0.817)S(0.183)PQPQR	5	83.952	0	2.47e-06	137.4	0.817484							0.817484	2.7e-06	131.37							0.739635	2.47e-06	137.4	0.498352	0.000255591	80.469
941	504	STIM2	Stromal interaction molecule 2	A0A1X7SBY3;H0Y860;A0A1W2PRA1;Q9P246;Q9P246-2;H7C5C6;H7C5A5;Q9P246-3	A0A1X7SBY3;H0Y860;A0A1W2PRA1;Q9P246;Q9P246-2;H7C5C6;H7C5A5;Q9P246-3;H7C5K2							Significant phosphoproteome	0.249082	1.88029	0.75357	S	1	523;531;531;523;618;478;523;523;231	RSIVPSSPQPQR, SIVPSSPQPQR	RSSSLCRSRRSIVPSSPQPQRAQLAPHAPHP	SIVPS(0.006)S(0.994)PQPQR	6	83.952	0	1.14e-10	173.72	0.993529	0.937325	4.24e-06	140.63	0.964456	4.01e-07	146.84	0.775634	0.00028369	78.486	0.974716	2.95e-06	151.26	0.926988	1.14e-10	173.72	0.93625	2.62e-06	130.44	0.993529	4.24e-06	140.63	0.949685
942	504	STIM2	Stromal interaction molecule 2	A0A1X7SBY3;H0Y860;A0A1W2PRA1;Q9P246;Q9P246-2;H7C5C6;H7C5A5;Q9P246-3	A0A1X7SBY3;H0Y860;A0A1W2PRA1;Q9P246;Q9P246-2											S	1	665;673;673;665;760	SMIFSPASK	SPDCVGLTETKSMIFSPASKVYNGILEKSCS	SMIFS(1)PASK	5	83.952	0	0.0014062	125.74	0.999735	0.999229	0.0014062	125.74				0.996957	0.00234081	117.09				0.997217	0.0111632	85.813	0.999315	0.00332004	109.24	0.999735	0.00387151	105.46
943	507	SMN1;SMN2	Survival motor neuron protein	A0A1W2PRV5;E7EQZ4;Q16637-3;Q16637;Q16637-4;Q16637-2;B4DP61	A0A1W2PRV5;E7EQZ4;Q16637-3;Q16637;Q16637-4;Q16637-2;B4DP61											S	1	4;4;4;4;4;4;4	AMSSGGSGGGVPEQEDSVLFR, AMSSGGSGGGVPEQEDSVLFRR	____________MAMSSGGSGGGVPEQEDSV	AMS(0.977)S(0.023)GGSGGGVPEQEDSVLFRR	3	30.415	0	6.04e-39	247.61	0.977303							0.975108	3.25e-15	176.11	0.797672	3.78e-05	111.99	0.888335	1.8e-17	202.07	0.977303	6.04e-39	247.61				0.434027
944	507	SMN1;SMN2	Survival motor neuron protein	A0A1W2PRV5;E7EQZ4;Q16637-3;Q16637;Q16637-4;Q16637-2;B4DP61	A0A1W2PRV5;E7EQZ4;Q16637-3;Q16637;Q16637-4;Q16637-2;B4DP61											S	1	5;5;5;5;5;5;5	AMSSGGSGGGVPEQEDSVLFR, AMSSGGSGGGVPEQEDSVLFRR	___________MAMSSGGSGGGVPEQEDSVL	AMS(0.013)S(0.977)GGS(0.009)GGGVPEQEDSVLFR	4	30.415	0	9.76e-31	232.84	0.977074							0.532421	3.92e-05	119.34	0.977074	9.76e-31	232.84	0.725269	3.8e-05	113.42	0.969819	4.4e-23	195.55				0.88545
945	507	SMN1;SMN2	Survival motor neuron protein	A0A1W2PRV5;E7EQZ4;Q16637-3;Q16637;Q16637-4;Q16637-2;B4DP61	A0A1W2PRV5;E7EQZ4;Q16637-3;Q16637;Q16637-4;Q16637-2;B4DP61											S	1	8;8;8;8;8;8;8	AMSSGGSGGGVPEQEDSVLFR, AMSSGGSGGGVPEQEDSVLFRR	________MAMSSGGSGGGVPEQEDSVLFRR	AMSSGGS(1)GGGVPEQEDSVLFRR	7	30.415	0	3.48e-30	222.6	0.999672							0.998934	3.48e-30	222.6	0.936534	1.31e-14	170.38	0.954229	6.16e-16	184.32	0.999672	1.07e-17	203.26				0.614997
946	507	SMN1;SMN2	Survival motor neuron protein	A0A1W2PRV5;E7EQZ4;Q16637-3;Q16637;Q16637-4;Q16637-2;B4DP61	A0A1W2PRV5;E7EQZ4;Q16637-3;Q16637;Q16637-4;Q16637-2;B4DP61											S	1	18;18;18;18;18;18;18	AMSSGGSGGGVPEQEDSVLFRR	MSSGGSGGGVPEQEDSVLFRRGTGQSDDSDI	AMSSGGSGGGVPEQEDS(1)VLFRR	17	30.415	0	4.55e-08	147.41	1							1	4.55e-08	147.41
947	507	SMN1;SMN2	Survival motor neuron protein	A0A1W2PRV5;E7EQZ4;Q16637-3;Q16637;Q16637-4;Q16637-2;B4DP61	A0A1W2PRV5;E7EQZ4;Q16637-3;Q16637;Q16637-4;Q16637-2;B4DP61											S	1;2	28;28;28;28;28;28;28	GTGQSDDSDIWDDTALIK, RGTGQSDDSDIWDDTALIK	PEQEDSVLFRRGTGQSDDSDIWDDTALIKAY	GTGQS(1)DDSDIWDDTALIK	5	30.415	0	0	459.32	1							0.995151	3.41e-121	290.71	0.99997	0	459.32	0.993371	3.4e-105	276.77	1	0	436.14
948	507	SMN1;SMN2	Survival motor neuron protein	A0A1W2PRV5;E7EQZ4;Q16637-3;Q16637;Q16637-4;Q16637-2;B4DP61	A0A1W2PRV5;E7EQZ4;Q16637-3;Q16637;Q16637-4;Q16637-2;B4DP61											S	1;2	31;31;31;31;31;31;31	GTGQSDDSDIWDDTALIK, RGTGQSDDSDIWDDTALIK	EDSVLFRRGTGQSDDSDIWDDTALIKAYDKA	GTGQSDDS(1)DIWDDTALIK	8	30.415	0	0	491.59	1	0.469637	0.0603633	47.082				1	4.07e-239	382.37	1	0	491.59	0.997197	6.56e-09	123.43	1	4.42e-26	237.77
950	509	PIK3C3	Phosphatidylinositol 3-kinase catalytic subunit type 3;Phosphatidylinositol 3-kinase	A0A1W2PS05;Q8NEB9;A8MYT4	A0A1W2PS05;Q8NEB9;A8MYT4											S	1	244;244;181	DGDESSPILTSFELVK	KEYGIVYYEKDGDESSPILTSFELVKVPDPQ	DGDES(0.139)S(0.861)PILTSFELVK	6	101.7	0	0.00127243	102.38	0.860922							0.860922	0.00127243	102.38
951	516	PHGDH	D-3-phosphoglycerate dehydrogenase	A0A286YF22;O43175;A0A2C9F2M7;A0A286YFA2;A0A286YFL2;A0A286YFM8	A0A286YF22;O43175;A0A2C9F2M7;A0A286YFL2											S	1	349;349;349;349	AWAGSPK	GLAEALGTLMRAWAGSPKGTIQVITQGTSLK	AWAGS(1)PK	5	55.938	0	0.00854784	93.649	1							1	0.0150933	93.649							1	0.00854784	69.812				1
952	516	PHGDH	D-3-phosphoglycerate dehydrogenase	A0A286YF22;O43175;A0A2C9F2M7;A0A286YFA2;A0A286YFL2;A0A286YFM8	A0A286YF22;O43175;A0A2C9F2M7;A0A286YFL2											S	1	326;326;326;326	SLTGVVNAQALTSAFSPHTK	SLTGVVNAQALTSAFSPHTKPWIGLAEALGT	SLTGVVNAQALTS(0.003)AFS(0.942)PHT(0.055)K	16	55.938	0	0.000138163	97.386	0.94216										0.94216	0.000138163	97.386
953	519	MON2	Protein MON2 homolog	A0A286YFF8;Q7Z3U7-5;Q7Z3U7;Q7Z3U7-6;Q7Z3U7-2;F8VZV1	A0A286YFF8;Q7Z3U7-5;Q7Z3U7;Q7Z3U7-6;Q7Z3U7-2;F8VZV1											S	1	205;205;205;205;205;205	SVSTLKPCAK	IIEQPVLVQGNSNRRSVSTLKPCAKDAYMLF	S(0.974)VS(0.01)T(0.015)LKPCAK	1	190.48	0	0.00240829	71.555	0.974109				0.974109	0.00240829	71.555	0.91553	0.0231118	50.95							0.873605	0.00279262	70.488
954	520;989	GOLGA2	Golgin subfamily A member 2	A0A2Q2TH77;Q08379;Q08379-2;B7ZC06	A0A2Q2TH77;Q08379;B7ZC06;H0Y7B8											S	1	261;273;300;204	ALSAVSTQQK	LQYSRRRVGELERALSAVSTQQKKADRYNKE	ALS(1)AVSTQQK	3	82.5255	6.18e-05	3.02e-07	167.6	1	0.999988	5.28e-05	106.49	0.999996	0.000952647	111.52	0.999995	0.00104171	110.08				0.999842	0.0079468	86.911	1	3.02e-07	167.6	0.999997	3.17e-05	111.63
955	520	GOLGA2	Golgin subfamily A member 2	A0A2Q2TH77;Q08379;Q08379-2	A0A2Q2TH77;Q08379;Q08379-2;A0A1W2PQY5											S	1	528;540;158;13	ALSQNRELK	LETMQNDRTTISRALSQNRELKEQLAELQSG	ALS(1)QNRELK	3	111.66	0	0.00671781	74.698	1																1	0.00671781	62.166	1	0.0881963	74.698
956	520	GOLGA2	Golgin subfamily A member 2	A0A2Q2TH77;Q08379;Q08379-2	A0A2Q2TH77;Q08379;Q08379-2;A0A087WYC0											S	1	941;953;571;237	EGSPRDNPTAQQIMQLLR	LAGSVEPAQGEAREGSPRDNPTAQQIMQLLR	EGS(1)PRDNPTAQQIMQLLR	3	111.66	0	8.66e-24	170.5	1				1	8.66e-24	170.5	0.999994	7.33e-05	126.32
958	523;561;588;2235	CASK	Peripheral plasma membrane protein CASK	A0A2R8Y6F8;A0A2R8YFN5;Q5JS72;O14936-5;A0A2R8YE77;O14936;A0A2U3TZM1;O14936-2;A0A2U3TZN6;O14936-6;O14936-3;A0A2U3TZM4;O14936-4	A0A2R8Y3B3;A0A2R8Y6F8;A0A2R8YFN5;Q5JS72;O14936-5;A0A2R8YE77;O14936;A0A2U3TZM1;O14936-2;A0A2U3TZN6;O14936-6;O14936-3;A0A2U3TZM4;O14936-4											S	1	204;395;401;10;10;389;395;389;395;389;395;389;389;395	SSPQIRNPPSDAVQR	LHTLLDLYDKINTKSSPQIRNPPSDAVQRAK	S(0.025)S(0.975)PQIRNPPSDAVQR	2	102.84	0.00013231	1.89e-08	134.06	0.975465	0.960248	4.92e-06	110.6				0.928995	6.61e-05	107.65							0.921548	1.89e-08	134.06	0.975465	0.000535924	106.75
959	524;4425;4426	UBA52;RPS27A;UBC;UBB	Ubiquitin-40S ribosomal protein S27a;Ubiquitin;40S ribosomal protein S27a;Polyubiquitin-C;Ubiquitin;Polyubiquitin-B;Ubiquitin;Ubiquitin-60S ribosomal protein L40;Ubiquitin;60S ribosomal protein L40	A0A2R8Y422;M0R1M6;P62979;J3QTR3;P0CG48;B4DV12;Q96C32;Q5PY61;J3QKN0;F5GXK7;F5H747;F5H388;F5H2Z3;F5H265;F5GYU3;F5H6Q2;J3QS39;P0CG47;Q49A90;M0R1V7;P62987;M0R2S1	A0A2R8Y422;M0R1M6;P62979;J3QTR3;P0CG48;B4DV12;Q96C32;Q5PY61;J3QKN0;F5GXK7;F5H747;F5H388;F5H2Z3;F5H265;F5GYU3;F5H6Q2;J3QS39;P0CG47;P62987;M0R2S1					Ub highly regulated	Ub 5	Significant phosphoproteome	0.513095	2.13614	0.363892	S	1	65;40;65;65;65;65;65;65;65;65;65;65;65;65;65;65;65;65;65;47	ESTLHLVLR, TLSDYNIQKESTLHLVLR	LEDGRTLSDYNIQKESTLHLVLRLRGGAKKR;LEDGRTLSDYNIQKESTLHLVLRLRGGIIEP	ES(1)TLHLVLR	2	17.965	0	2.61e-141	351.68	0.999967	0.999703	6.74e-26	234.51	0.999803	2.61e-141	351.68	0.999759	3.46e-69	296.04	0.999926	2.61e-15	216.67	0.999087	0.00149511	104.95	0.999967	4.93e-71	300.97	0.980704	1.56e-14	208.46	0.999814
960	524;4425;4426	UBA52;RPS27A;UBC;UBB	Ubiquitin-40S ribosomal protein S27a;Ubiquitin;40S ribosomal protein S27a;Polyubiquitin-C;Ubiquitin;Polyubiquitin-B;Ubiquitin;Ubiquitin-60S ribosomal protein L40;Ubiquitin;60S ribosomal protein L40	A0A2R8Y422;M0R1M6;P62979;J3QTR3;P0CG48;B4DV12;Q96C32;Q5PY61;J3QKN0;F5GXK7;F5H747;F5H388;F5H2Z3;F5H265;F5GYU3;F5H6Q2;J3QS39;P0CG47;Q49A90;M0R1V7;P62987;M0R2S1	A0A2R8Y422;M0R1M6;P62979;J3QTR3;P0CG48;B4DV12;Q96C32;Q5PY61;J3QKN0;F5GXK7;F5H747;F5H388;F5H2Z3;F5H265;F5GYU3;F5H6Q2;J3QS39;P0CG47;Q49A90;M0R1V7;P62987;M0R2S1					Ub highly regulated	Ub 5					S	1	57;32;57;57;57;57;57;57;57;57;57;57;57;57;57;57;57;57;57;57;57;39	QLEDGRTLSDYNIQK, TLSDYNIQK	RLIFAGKQLEDGRTLSDYNIQKESTLHLVLR	TLS(1)DYNIQK	3	17.965	0	1.5e-50	231.86	0.999888				0.735684	0.00449914	101.39	0.996705	1.9e-16	163.35	0.995846	2.62e-12	174.87	0.999888	5.77e-27	223.87	0.998621	1.5e-50	231.86
961	525	CEP78	Centrosomal protein of 78 kDa	A0A2R8Y589;A0A2R8Y4C1;A0A2R8Y7U5;A8MST6;A0A2U3TZI9;A0A2R8Y5W6;A0A2R8Y432;A0A2R8YCP0;A0A2R8Y7A4;Q5JTW2;Q5JTW2-3;Q5JTW2-5;Q5JTW2-2	A0A2R8Y589;A0A2R8Y4C1;A0A2R8Y7U5;A8MST6;A0A2U3TZI9;A0A2R8Y5W6;A0A2R8Y432;A0A2R8YCP0;A0A2R8Y7A4;Q5JTW2;Q5JTW2-3;Q5JTW2-5;Q5JTW2-2											S	1	287;325;325;325;325;325;325;325;325;325;325;325;325	SEYQWITSPSVK	LQNGRSAKSEYQWITSPSVKEPSKTAKQKRR	SEYQWIT(0.049)S(0.93)PS(0.021)VK	8	74.926	0.00013931	9.04e-17	195.1	0.929845	0.830083	1.54e-16	191.19	0.733042	8.09e-12	179.65	0.929845	9.04e-17	195.1										0.784886	5.66e-06	169.04	0.698429
962	528;547			A0A2R8YFS5;A0A2R8Y4A4;A0A2R8YCW1;A0A2R8YDT5	A0A2R8YFS5;A0A2R8Y4A4;A0A2R8YCW1;A0A2R8YDT5;A0A0J9YVQ7;A0A2R8Y5G6											S	1	593;593;579;407;176;554	FSGGFGAR, SRFSGGFGAR	HHYKGSSRGRSKSRFSGGFGARDYRQSSGAS	FS(1)GGFGAR	2	73.155	0.0010551	5.78e-05	90.689	1	1	0.00457709	61.09	0.998413	0.0126719	76.172	1	0.00127683	81.547	0.975345	0.00740096	58.04				0.998597	5.78e-05	90.689	1	0.0107065	50.473
963	529	BCAR1	Breast cancer anti-estrogen resistance protein 1	A0A2R8Y8C4;A0A2R8Y4C2;P56945;P56945-3;P56945-6;A0A2R8Y5C9;A0A2R8Y6M6;A0A2R8Y596;A0A2R8YFS8;P56945-7;A0A2R8YFK2;P56945-2;P56945-8;P56945-5;P56945-4;A0A2R8Y5E4	A0A2R8Y8C4;A0A2R8Y4C2;P56945;P56945-3;P56945-6;A0A2R8Y5C9;A0A2R8Y6M6;A0A2R8Y596;A0A2R8YFS8;P56945-7;A0A2R8YFK2;P56945-2;P56945-8;P56945-5;H3BSY4;H3BSB2;H3BQJ7;H3BVF0											S	1	139;139;139;139;185;157;139;185;157;157;137;157;139;137;110;110;110;110	AQQGLYQVPGPSPQFQSPPAK	QQGLYQVPGPSPQFQSPPAKQTSTFSKQTPH	AQQGLYQVPGPS(0.002)PQFQS(0.998)PPAK	17	95.483	0	3.29e-10	118.85	0.998484	0.992367	0.000549443	79.558				0.990433	3.29e-10	118.85	0.998484	1.3e-08	113.13				0.967437	0.00167485	68.207
964	529	BCAR1	Breast cancer anti-estrogen resistance protein 1	A0A2R8Y8C4;A0A2R8Y4C2;P56945;P56945-3;P56945-6;A0A2R8Y5C9;A0A2R8Y6M6;A0A2R8Y596;A0A2R8YFS8;P56945-7;A0A2R8YFK2;P56945-2;P56945-8;P56945-5;P56945-4;A0A2R8Y5E4	A0A2R8Y8C4;A0A2R8Y4C2;P56945;P56945-3;P56945-6;A0A2R8Y5C9;A0A2R8Y6M6;A0A2R8Y596;A0A2R8YFS8;P56945-7;A0A2R8YFK2;P56945-2;P56945-8;P56945-5;P56945-4;A0A2R8Y5E4							Significant phosphoproteome	1.2016	1.75459	0.0917753	S	1	446;428;428;446;474;446;428;474;446;446;426;446;428;426;280;280	RLSASSTGSTR	PPPAEREAPAEGKRLSASSTGSTRSSQSASS	RLS(1)ASSTGSTR	3	95.483	0	1.15e-18	206.45	0.999997	0.999811	2.5e-06	130.2	0.999927	3.58e-06	138.21	0.999984	2.5e-06	130.2	0.999673	9.41e-11	175.29	0.999892	1e-06	152	0.999997	1.15e-18	206.45	0.999883	4.17e-16	196.74	0.999986
965	529	BCAR1	Breast cancer anti-estrogen resistance protein 1	A0A2R8Y8C4;A0A2R8Y4C2;P56945;P56945-3;P56945-6;A0A2R8Y5C9;A0A2R8Y6M6;A0A2R8Y596;A0A2R8YFS8;P56945-7;A0A2R8YFK2;P56945-2;P56945-8;P56945-5;P56945-4;A0A2R8Y5E4	A0A2R8Y8C4;A0A2R8Y4C2;P56945;P56945-3;P56945-6;A0A2R8Y5C9;A0A2R8Y6M6;A0A2R8Y596;A0A2R8YFS8;P56945-7;A0A2R8YFK2;P56945-2;P56945-8;P56945-5;P56945-4;A0A2R8Y5E4											S	1	657;639;639;657;685;657;639;685;657;657;637;657;639;637;491;491	TSSIQSRPLPSPPK	NPTDKTSSIQSRPLPSPPKFTSQDSPDGQYE	TSSIQSRPLPS(1)PPK	11	95.483	0	2.95e-05	107.98	0.99972	0.990477	0.00386735	58.159	0.999649	5.42e-05	99.044	0.996976	0.0002587	83.418	0.99972	2.95e-05	107.98	0.993652	0.00122229	69.188	0.998725	0.000155799	87.287	0.998179	0.000391023	78.441	0.998354
966	530;2531;2532	PDE8B;PDE8A	High affinity cAMP-specific and IBMX-insensitive 3',5'-cyclic phosphodiesterase 8B;High affinity cAMP-specific and IBMX-insensitive 3',5'-cyclic phosphodiesterase 8A	A0A2R8Y4E6;O95263-4;O95263;O95263-6;O95263-3;O95263-2;O60658;O60658-6	A0A2R8Y4E6;O95263-4;O95263;O95263-6;O95263-3;O95263-2;O60658;O60658-6;O60658-2											S	1	322;426;446;399;446;349;386;314;340	IHSMTIEAPITK	EVSSQRRHSSMARIHSMTIEAPITKVINIIN;PSLQNRRYPSMARIHSMTIEAPITKVINIIN	IHS(1)MTIEAPITK	3	89.826	6.84e-05	7.06e-06	115.68	0.999971	0.99513	0.048207	69.314	0.999971	3.28e-05	107.37	0.998373	0.0279816	76.588				0.996897	7.06e-06	115.68	0.999757	0.0127909	85.457	0.809925	0.000116287	85.909
967	530	PDE8B	High affinity cAMP-specific and IBMX-insensitive 3',5'-cyclic phosphodiesterase 8B	A0A2R8Y4E6;O95263-4;O95263;O95263-6;O95263-3;O95263-2	A0A2R8Y4E6;O95263-4;O95263;O95263-6;O95263-3											S	1	227;331;351;304;351	RKSGDSIQQHVK	KKGKEWQGVYYARRKSGDSIQQHVKITPVIG	RKS(0.968)GDS(0.032)IQQHVK	3	86.349	0	7.49e-05	92.38	0.968303	0.968303	0.000943834	67.115													0.948014	7.49e-05	92.38				0.868706
968	530	PDE8B	High affinity cAMP-specific and IBMX-insensitive 3',5'-cyclic phosphodiesterase 8B	A0A2R8Y4E6;O95263-4;O95263;O95263-6;O95263-3;O95263-2	A0A2R8Y4E6;O95263-4;O95263;O95263-6;O95263-3;O95263-2											S	1	393;497;517;470;462;420	RLSGNEYVFTK	SDLVGGLMTDGLRRLSGNEYVFTKNVHQSHS	RLS(1)GNEYVFTK	3	86.349	0	0.00057749	82.483	0.999998				0.997252	0.0085133	50.024	0.999958	0.00141167	66.059	0.999998	0.00809689	82.483	0.999928	0.00343884	58.487	0.999948	0.00057749	70.529
969	530	PDE8B	High affinity cAMP-specific and IBMX-insensitive 3',5'-cyclic phosphodiesterase 8B	A0A2R8Y4E6;O95263-4;O95263;O95263-6;O95263-3;O95263-2	A0A2R8Y4E6;O95263-4;O95263;O95263-6;O95263-3;O95263-2;O95263-5											S	1	759;863;883;836;828;786;348	SLRLPSDS	WKTLDDLKCKSLRLPSDS_____________	SLRLPS(0.967)DS(0.033)	6	86.349	0	0.000631449	117.25	0.96737							0.783635	0.0160628	60.943							0.96737	0.000631449	117.25
970	531	CCDC82	Coiled-coil domain-containing protein 82	A0A2R8Y4L3;A0A2R8YE98;A0A494BZX3;A0A2R8Y7C3;Q8N4S0;Q8N4S0-2	A0A2R8Y4L3;A0A2R8YE98;A0A494BZX3;A0A2R8Y7C3;Q8N4S0;Q8N4S0-2;F5H777											S	1	131;131;131;131;131;131;131	HLSQEDNDLNK	IKHRNIDLQDQEKHLSQEDNDLNKQTGQIIE	HLS(1)QEDNDLNK	3	58.318	0.00013916	4.9e-16	214.58	1							1	7.55e-09	175.15	1	1.7e-07	162.46	1	0.000242098	120.49	1	4.9e-16	214.58				1
971	531	CCDC82	Coiled-coil domain-containing protein 82	A0A2R8Y4L3;A0A2R8YE98;A0A494BZX3;A0A2R8Y7C3;Q8N4S0;Q8N4S0-2	A0A2R8Y4L3;A0A2R8YE98;A0A494BZX3;A0A2R8Y7C3;Q8N4S0;Q8N4S0-2											S	1	264;264;241;264;264;264	SSGRDFEDSEK	QRSRQRRSSGRDFEDSEKESCPSSDEVDEEE	SSGRDFEDS(1)EK	9	58.318	0.00013916	4.52e-05	99.069	1	0.999991	0.000581004	71.344													1	4.52e-05	99.069
972	532;4091	SMARCA4	Transcription activator BRG1	P51532-4;P51532-3;P51532-2;P51532-5;A0A2R8Y4P4;A0A2R8Y7S2;A0A0A0MT49;A0A2R8Y440;A0A2R8Y4C5;A0A2R8YF58;A0A2R8YF80;A0A2R8YGP5;Q9HBD4;P51532;A0A2R8YGG3;A0A2R8YG32;A0A2R8Y7F3;A0A2R8Y6N0;A0A2R8Y7Y7;A0A2R8Y6V2;A0A2R8Y526;A0A2R8YDA1;A0A2R8Y523	P51532-4;P51532-3;P51532-2;P51532-5;A0A2R8Y4P4;A0A2R8Y7S2;A0A0A0MT49;A0A2R8Y440;A0A2R8Y4C5;A0A2R8YF58;A0A2R8YF80;A0A2R8YGP5;A0A2R8Y7R0;Q9HBD4;P51532;A0A2R8YGG3;A0A2R8YG32;A0A2R8Y7F3;A0A2R8Y6N0;A0A2R8Y7Y7;A0A2R8Y6V2;A0A2R8Y526;A0A2R8YDA1					Ub highly regulated	Ub 13					S	1;2	610;610;610;610;610;610;674;186;201;61;59;568;80;610;610;415;159;129;105;44;39;62;106	AENAEGQTPAIGPDGEPLDETSQMSDLPVK, KAENAEGQTPAIGPDGEPLDETSQMSDLPVK	QTPAIGPDGEPLDETSQMSDLPVKVIHVESG	KAENAEGQTPAIGPDGEPLDET(0.168)S(0.903)QMS(0.93)DLPVK	23	184.92	6.17e-05	2.3e-105	236.84	0.902878	0.775217	1.06e-28	146.78				0.902878	2.59e-28	169.08	0.861392	2.3e-105	231.53	0.863397	3.62e-90	218.49	0.809305	1.8e-65	236.84	0.76631	1.87e-90	215.08	0.705909
973	532;4091	SMARCA4	Transcription activator BRG1	P51532-4;P51532-3;P51532-2;P51532-5;A0A2R8Y4P4;A0A2R8Y7S2;A0A0A0MT49;A0A2R8Y440;A0A2R8Y4C5;A0A2R8YF58;A0A2R8YF80;A0A2R8YGP5;Q9HBD4;P51532;A0A2R8YGG3;A0A2R8YG32;A0A2R8Y7F3;A0A2R8Y6N0;A0A2R8Y7Y7;A0A2R8Y6V2;A0A2R8Y526;A0A2R8YDA1;A0A2R8Y523	P51532-4;P51532-3;P51532-2;P51532-5;A0A2R8Y4P4;A0A2R8Y7S2;A0A0A0MT49;A0A2R8Y440;A0A2R8Y4C5;A0A2R8YF58;A0A2R8YF80;A0A2R8YGP5;A0A2R8Y7R0;Q9HBD4;P51532;A0A2R8YGG3;A0A2R8YG32;A0A2R8Y7F3;A0A2R8Y6N0;A0A2R8Y7Y7;A0A2R8Y6V2;A0A2R8Y526;A0A2R8YDA1					Ub highly regulated	Ub 13					S	1;2	613;613;613;613;613;613;677;189;204;64;62;571;83;613;613;418;162;132;108;47;42;65;109	AENAEGQTPAIGPDGEPLDETSQMSDLPVK, KAENAEGQTPAIGPDGEPLDETSQMSDLPVK	AIGPDGEPLDETSQMSDLPVKVIHVESGKIL	KAENAEGQTPAIGPDGEPLDETSQMS(1)DLPVK	26	184.92	6.17e-05	2.39e-161	272.35	0.999874							0.999874	5.26e-91	224.59	0.998856	6.54e-106	234.28	0.995348	3.51e-30	158.75	0.995129	2.39e-161	272.35				0.792228
974	532;4091	SMARCA4	Transcription activator BRG1	P51532-4;P51532-3;P51532-2;P51532-5;A0A2R8Y4P4;A0A2R8Y7S2;A0A0A0MT49;A0A2R8Y440;A0A2R8Y4C5;A0A2R8YF58;A0A2R8YF80;A0A2R8YGP5;Q9HBD4;P51532;A0A2R8YGG3;A0A2R8YG32;A0A2R8Y7F3;A0A2R8Y6N0;A0A2R8Y7Y7;A0A2R8Y6V2;A0A2R8Y526;A0A2R8YDA1;A0A2R8Y523	P51532-4;P51532-3;P51532-2;P51532-5;A0A2R8Y4P4;A0A2R8Y7S2;A0A0A0MT49;A0A2R8Y440;A0A2R8YF58;A0A2R8YF80;A0A2R8YFK5;Q9HBD4;P51532;A0A2R8YGG3;A0A2R8YG32;A0A2R8Y7F3;A0A2R8Y6N0;A0A2R8Y7Y7;A0A2R8Y6V2;A0A2R8Y526;A0A2R8Y523					Ub highly regulated	Ub 13					S	1	1601;1600;1598;1597;1633;1630;1665;1176;1049;1078;320;1663;1631;1439;1182;1149;1129;1065;1025;1052;783	AKPVVSDDDSEEEQEEDRSGSGSEED	PSRGSRAKPVVSDDDSEEEQEEDRSGSGSEE	AKPVVS(0.002)DDDS(0.998)EEEQEEDRSGSGSEED	10	184.92	6.17e-05	7.17e-270	377.76	0.997631																0.997631	7.17e-270	377.76
975	532;4091	SMARCA4	Transcription activator BRG1	P51532-4;P51532-3;P51532-2;P51532-5;A0A2R8Y4P4;A0A2R8Y7S2;A0A0A0MT49;A0A2R8Y440;A0A2R8Y4C5;A0A2R8YF58;A0A2R8YF80;A0A2R8YGP5;Q9HBD4;P51532;A0A2R8YGG3;A0A2R8YG32;A0A2R8Y7F3;A0A2R8Y6N0;A0A2R8Y7Y7;A0A2R8Y6V2;A0A2R8Y526;A0A2R8YDA1;A0A2R8Y523	P51532-4;P51532-3;P51532-2;P51532-5;A0A2R8Y4P4;A0A2R8Y7S2;A0A0A0MT49;A0A2R8Y440;A0A2R8Y4C5;A0A2R8YF58;A0A2R8YF80;K7EQF0;A0A2R8YFK5;K7EP28;Q9HBD4;P51532;A0A2R8YGG3;A0A2R8YG32;A0A2R8Y7F3;A0A2R8Y6N0;A0A2R8Y7Y7;A0A2R8Y6V2;A0A2R8Y526;A0A2R8YDA1;A0A2R8Y523;A0A2R8Y5K3					Ub highly regulated	Ub 13					S	1	1391;1391;1388;1388;1423;1420;1455;967;979;839;869;130;144;68;1453;1421;1229;973;940;919;855;850;876;917;574;271	DSDAGSSTPTTSTR	QKKSSRKRKRDSDAGSSTPTTSTRSRDKDDE	DSDAGS(0.992)S(0.008)TPTTSTR	6	184.92	6.17e-05	2.71e-41	266.2	0.991743	0			0.990758	3.1e-07	132.23							0.991743	2.71e-41	266.2
976	532;4091	SMARCA4	Transcription activator BRG1	P51532-4;P51532-3;P51532-2;P51532-5;A0A2R8Y4P4;A0A2R8Y7S2;A0A0A0MT49;A0A2R8Y440;A0A2R8Y4C5;A0A2R8YF58;A0A2R8YF80;A0A2R8YGP5;Q9HBD4;P51532;A0A2R8YGG3;A0A2R8YG32;A0A2R8Y7F3;A0A2R8Y6N0;A0A2R8Y7Y7;A0A2R8Y6V2;A0A2R8Y526;A0A2R8YDA1;A0A2R8Y523	P51532-4;P51532-3;P51532-2;P51532-5;A0A2R8Y4P4;A0A2R8Y7S2;A0A0A0MT49;A0A2R8Y440;A0A2R8Y4C5;A0A2R8YF58;A0A2R8YF80;K7EQF0;A0A2R8YFK5;K7EP28;Q9HBD4;P51532;A0A2R8YGG3;A0A2R8YG32;A0A2R8Y7F3;A0A2R8Y6N0;A0A2R8Y7Y7;A0A2R8Y6V2;A0A2R8Y526;A0A2R8YDA1;A0A2R8Y523;A0A2R8Y5K3					Ub highly regulated	Ub 13					S	1	1392;1392;1389;1389;1424;1421;1456;968;980;840;870;131;145;69;1454;1422;1230;974;941;920;856;851;877;918;575;272	DSDAGSSTPTTSTR	KKSSRKRKRDSDAGSSTPTTSTRSRDKDDES	DSDAGSS(0.802)T(0.198)PTTSTR	7	184.92	6.17e-05	1.25e-107	319.39	0.802118	0																		0.802118	1.25e-107	319.39	0.663715
977	532;4091	SMARCA4	Transcription activator BRG1	P51532-4;P51532-3;P51532-2;P51532-5;A0A2R8Y4P4;A0A2R8Y7S2;A0A0A0MT49;A0A2R8Y440;A0A2R8Y4C5;A0A2R8YF58;A0A2R8YF80;A0A2R8YGP5;Q9HBD4;P51532;A0A2R8YGG3;A0A2R8YG32;A0A2R8Y7F3;A0A2R8Y6N0;A0A2R8Y7Y7;A0A2R8Y6V2;A0A2R8Y526;A0A2R8YDA1;A0A2R8Y523	P51532-4;P51532-3;P51532-2;P51532-5;A0A2R8Y4P4;A0A2R8Y7S2;A0A0A0MT49;A0A2R8Y440;A0A2R8Y4C5;A0A2R8YF58;A0A2R8YF80;K7EQF0;A0A2R8YFK5;K7EP28;Q9HBD4;P51532;A0A2R8YGG3;A0A2R8YG32;A0A2R8Y7F3;A0A2R8Y6N0;A0A2R8Y7Y7;A0A2R8Y6V2;A0A2R8Y526;A0A2R8YDA1;A0A2R8Y523;A0A2R8Y5K3					Ub highly regulated	Ub 13					S	1	1349;1349;1349;1349;1349;1349;1413;925;940;800;798;91;102;29;1382;1382;1187;931;901;877;816;811;834;878;503;232	EVDYSDSLTEK	FGRGSRHRKEVDYSDSLTEKQWLKKITGKDI;FGRGSRHRKEVDYSDSLTEKQWLKTLKAIEE	EVDYSDS(1)LTEK	7	184.92	6.17e-05	2.92e-46	274.59	0.999939	0.875849	2.58e-06	122.64	0.657491	0.0368208	71.279	0.999132	1.29e-20	214.81	0.999931	2.92e-46	274.59	0.999842	1.53e-24	232.25	0.999939	8.33e-31	254.18	0.995955	3.73e-16	197.38	0.999275
978	532;4091	SMARCA4	Transcription activator BRG1	P51532-4;P51532-3;P51532-2;P51532-5;A0A2R8Y4P4;A0A2R8Y7S2;A0A0A0MT49;A0A2R8Y440;A0A2R8Y4C5;A0A2R8YF58;A0A2R8YF80;A0A2R8YGP5;Q9HBD4;P51532;A0A2R8YGG3;A0A2R8YG32;A0A2R8Y7F3;A0A2R8Y6N0;A0A2R8Y7Y7;A0A2R8Y6V2;A0A2R8Y526;A0A2R8YDA1;A0A2R8Y523	P51532-4;P51532-3;P51532-2;P51532-5;A0A2R8Y4P4;A0A2R8Y7S2;A0A0A0MT49;A0A2R8Y440;A0A2R8Y4C5;A0A2R8YF58;A0A2R8YF80;K7EQF0;A0A2R8YFK5;K7EP28;A0A2R8YF38;Q9HBD4;P51532;A0A2R8YGG3;A0A2R8YG32;A0A2R8Y7F3;A0A2R8Y6N0;A0A2R8Y7Y7;A0A2R8Y6V2;A0A2R8Y526;A0A2R8YDA1;A0A2R8Y523;A0A2R8Y5K3					Ub highly regulated	Ub 13					S	1	1422;1422;1419;1419;1454;1451;1486;998;1010;870;900;161;175;99;18;1484;1452;1260;1004;971;950;886;881;907;948;605;302	GRPPAEKLSPNPPNLTK, LSPNPPNLTK	SKKQKKRGRPPAEKLSPNPPNLTKKMKKIVD	LS(1)PNPPNLTK	2	184.92	6.17e-05	2.06e-14	157.85	1	1	1.01e-05	122.33	1	2.38e-11	133.41	1	9.2e-06	125.97	1	2.25e-14	148.52	1	2.28e-05	140.24	1	2.06e-14	157.85	1	7.67e-06	138.75	1
979	532;4091	SMARCA4	Transcription activator BRG1	P51532-4;P51532-3;P51532-2;P51532-5;A0A2R8Y4P4;A0A2R8Y7S2;A0A0A0MT49;A0A2R8Y440;A0A2R8Y4C5;A0A2R8YF58;A0A2R8YF80;A0A2R8YGP5;Q9HBD4;P51532;A0A2R8YGG3;A0A2R8YG32;A0A2R8Y7F3;A0A2R8Y6N0;A0A2R8Y7Y7;A0A2R8Y6V2;A0A2R8Y526;A0A2R8YDA1;A0A2R8Y523	P51532-4;P51532-3;P51532-2;P51532-5;A0A2R8Y4P4;A0A2R8Y7S2;A0A0A0MT49;A0A2R8Y440;A0A2R8Y4C5;A0A2R8YF58;A0A2R8YF80;A0A2R8YGP5;A0A2R8Y7R0;A0A2R8Y583;Q9HBD4;P51532;A0A2R8YGG3;A0A2R8YG32;A0A2R8Y7F3;A0A2R8Y6N0;A0A2R8Y7Y7;A0A2R8Y6V2;A0A2R8Y526;A0A2R8YDA1					Ub highly regulated	Ub 13					S	1;2	695;695;695;695;695;695;759;271;286;146;144;653;165;28;695;695;500;244;214;190;129;124;147;191	IPDPDSDDVSEVDAR, KIPDPDSDDVSEVDAR	PTLPVEEKKKIPDPDSDDVSEVDARHIIENA	KIPDPDS(1)DDVS(1)EVDAR	7	184.92	6.17e-05	2.61e-12	167.63	1	1	2.62e-05	166.6	0.999944	0.00457737	70.917	1	1.72e-06	154.26	1	2.61e-12	151.95	1	1.4e-08	167.63	1	1.38e-09	153.36	1	2.23e-05	148.06	1
980	532;4091	SMARCA4	Transcription activator BRG1	P51532-4;P51532-3;P51532-2;P51532-5;A0A2R8Y4P4;A0A2R8Y7S2;A0A0A0MT49;A0A2R8Y440;A0A2R8Y4C5;A0A2R8YF58;A0A2R8YF80;A0A2R8YGP5;Q9HBD4;P51532;A0A2R8YGG3;A0A2R8YG32;A0A2R8Y7F3;A0A2R8Y6N0;A0A2R8Y7Y7;A0A2R8Y6V2;A0A2R8Y526;A0A2R8YDA1;A0A2R8Y523	P51532-4;P51532-3;P51532-2;P51532-5;A0A2R8Y4P4;A0A2R8Y7S2;A0A0A0MT49;A0A2R8Y440;A0A2R8Y4C5;A0A2R8YF58;A0A2R8YF80;A0A2R8YGP5;A0A2R8Y7R0;A0A2R8Y583;Q9HBD4;P51532;A0A2R8YGG3;A0A2R8YG32;A0A2R8Y7F3;A0A2R8Y6N0;A0A2R8Y7Y7;A0A2R8Y6V2;A0A2R8Y526;A0A2R8YDA1					Ub highly regulated	Ub 13					S	1;2	699;699;699;699;699;699;763;275;290;150;148;657;169;32;699;699;504;248;218;194;133;128;151;195	KIPDPDSDDVSEVDAR	VEEKKKIPDPDSDDVSEVDARHIIENAKQDV	KIPDPDS(1)DDVS(1)EVDAR	11	184.92	6.17e-05	1.4e-08	153.36	1										1	0.000403844	109.65	1	1.4e-08	131.09	1	1.36e-05	153.36
982	534	TNS1	Tensin-1	A0A494C067;A0A2R8Y4T1;E9PGF5;Q9HBL0;E9PF55;A0A087WWW7;H0Y4U1	A0A494C067;A0A2R8Y4T1;E9PGF5;Q9HBL0;E9PF55;A0A087WWW7;H0Y4U1											S	1	1269;1302;1156;1177;1164;807;288	AQFSVAGVHTVPGSPQAR	ARAQFSVAGVHTVPGSPQARHRTVGTNTPPS	AQFSVAGVHTVPGS(1)PQAR	14	195.47	0	6.67e-146	314.08	0.999999	0.975831	3.05e-12	133.41	0.99839	1.65e-18	156.7	0.986791	2.58e-23	164.79				0.999988	6.67e-146	314.08	0.999999	1.26e-132	303.17	0.995946	7.98e-19	222.39	0.993531
983	534;5772	TNS1;TNS3	Tensin-1;Tensin-3	A0A494C067;A0A2R8Y4T1;E9PGF5;Q9HBL0;E9PF55;A0A087WWW7;H0Y4U1;Q68CZ2;Q68CZ2-2;E9PCX8	A0A494C067;A0A2R8Y4T1;E9PGF5;Q9HBL0;E9PF55;A0A087WWW7;H0Y4U1;Q68CZ2;Q68CZ2-2											S	1	1582;1615;1469;1490;1477;1120;601;1199;959	DSHSFRGAYGLAMK	ALLKDQEPGAFIIRDSHSFRGAYGLAMKVSS;AMLKDKEPGSFIVRDSHSFRGAYGLAMKVAT	DS(0.755)HS(0.245)FRGAYGLAMK	2	175.365	0	0.0059415	77.078	0.755272																						0.755272
984	534	TNS1	Tensin-1	A0A494C067;A0A2R8Y4T1;E9PGF5;Q9HBL0;E9PF55;A0A087WWW7;H0Y4U1	A0A494C067;A0A2R8Y4T1;E9PGF5;Q9HBL0;E9PF55;A0A087WWW7;H0Y4U1											S		1063;1109;963;963;963;614;95	EAFEEMEGTSPSSPPPSGVR	SYKEAFEEMEGTSPSSPPPSGVRSPPGLAKT	EAFEEMEGT(0.001)S(0.012)PS(0.086)S(0.892)PPPS(0.01)GVR	13	195.47	0	0.00385912	56.453	0.891588													0.891588	0.00385912	56.453
986	534	TNS1	Tensin-1	A0A494C067;A0A2R8Y4T1;E9PGF5;Q9HBL0;E9PF55;A0A087WWW7;H0Y4U1	A0A494C067;A0A2R8Y4T1;E9PGF5;Q9HBL0;E9PF55;A0A087WWW7;H0Y4U1											S	1	1406;1439;1293;1314;1301;944;425	HLGGSGSVVPGSPCLDR	SLGRHLGGSGSVVPGSPCLDRHVAYGGYSTP	HLGGSGSVVPGS(1)PCLDR	12	195.47	0	0.000226902	71.853	0.999517													0.999517	0.000226902	71.853				0.999023	0.0004336	64.522
991	534	TNS1	Tensin-1	A0A494C067;A0A2R8Y4T1;E9PGF5;Q9HBL0;E9PF55;A0A087WWW7;H0Y4U1	A0A494C067;A0A2R8Y4T1;E9PGF5;Q9HBL0;E9PF55;A0A087WWW7;H0Y4U1											S	1	1473;1506;1360;1381;1368;1011;492	QGSPTPALPEK	PATSPSPDSAAFRQGSPTPALPEKRRMSVGD	QGS(1)PTPALPEK	3	195.47	0	4.19e-06	145.6	0.999991													0.999991	4.94e-06	145.6	0.999968	4.19e-06	140.33	0.999963	1.34e-05	113.69	0.998979
993	534	TNS1	Tensin-1	A0A494C067;A0A2R8Y4T1;E9PGF5;Q9HBL0;E9PF55;A0A087WWW7;H0Y4U1	A0A494C067;A0A2R8Y4T1;E9PGF5;Q9HBL0;E9PF55;A0A087WWW7;H0Y4U1											S	1	1211;1244;1098;1119;1106;749;230	SGSLGQPSPSAQR	RTPTQPLLESGFRSGSLGQPSPSAQRNYQSS	S(0.003)GS(0.996)LGQPSPS(0.001)AQR	3	195.47	0	0.00503042	94.532	0.996464													0.996464	0.00503042	94.532
994	534	TNS1	Tensin-1	A0A494C067;A0A2R8Y4T1;E9PGF5;Q9HBL0;E9PF55;A0A087WWW7;H0Y4U1	A0A494C067;A0A2R8Y4T1;E9PGF5;Q9HBL0;E9PF55;A0A087WWW7;H0Y4U1											S	1	1216;1249;1103;1124;1111;754;235	SGSLGQPSPSAQR	PLLESGFRSGSLGQPSPSAQRNYQSSSPLPT	SGSLGQPS(0.995)PS(0.005)AQR	8	195.47	0	1.44e-15	224.34	0.994514																						0.994514
995	534	TNS1	Tensin-1	A0A494C067;A0A2R8Y4T1;E9PGF5;Q9HBL0;E9PF55;A0A087WWW7;H0Y4U1	A0A494C067;A0A2R8Y4T1;E9PGF5;Q9HBL0;E9PF55;A0A087WWW7;H0Y4U1											S	1	1218;1251;1105;1126;1113;756;237	SGSLGQPSPSAQR	LESGFRSGSLGQPSPSAQRNYQSSSPLPTVG	SGSLGQPS(0.011)PS(0.989)AQR	10	195.47	0	2.23e-16	231.36	0.988647							0.751541	0.0276953	59.614							0.988647	2.76e-14	183.7				0.969957
996	534	TNS1	Tensin-1	A0A494C067;A0A2R8Y4T1;E9PGF5;Q9HBL0;E9PF55;A0A087WWW7;H0Y4U1	A0A494C067;A0A2R8Y4T1;E9PGF5;Q9HBL0;E9PF55;A0A087WWW7											S	1	864;910;764;764;764;415	SGYIPSGHSLGTPEPAPR	LSGSSRQSHPLTQSRSGYIPSGHSLGTPEPA	S(0.998)GYIPS(0.002)GHSLGTPEPAPR	1	195.47	0	0.000635194	90.193	0.998228																0.998228	0.000635194	90.193
1002	534	TNS1	Tensin-1	A0A494C067;A0A2R8Y4T1;E9PGF5;Q9HBL0;E9PF55;A0A087WWW7;H0Y4U1	A0A494C067;A0A2R8Y4T1;E9PGF5;Q9HBL0;E9PF55;A0A087WWW7;H0Y4U1											S	1	1505;1538;1392;1413;1400;1043;524	VSSPVASGMSSPSGGSTVSFSHTLPDFSK	AGSLPNYATINGKVSSPVASGMSSPSGGSTV	VS(0.168)S(0.832)PVASGMSSPSGGSTVSFSHTLPDFSK	3	195.47	0	4.2e-28	147.27	0.831688																0.831688	4.2e-28	147.27
1006	535	IFNGR1	Interferon gamma receptor 1	A0A2R8YFL3;A0A2R8Y7R1;A0A2R8Y4U4;P15260	A0A2R8YFL3;A0A2R8Y7R1;A0A2R8Y4U4;P15260					Ub highly regulated	Ub 13					S	1	358;380;389;399	ESSSPLSSNQSEPGSIALNSYHSR	SNQSEPGSIALNSYHSRNCSESDHSRNGFDT	ESSSPLSSNQSEPGSIALNS(0.023)YHS(0.977)R	23	50.1	0	2.69e-52	196.85	0.976833													0.976833	2.69e-52	196.85
1007	536	EPS8	Epidermal groWT-parkinh factor receptor kinase substrate 8		A0A2R8Y4W2;A0A2R8YE63;Q12929-2;Q12929											S	1	633;642;365;625	MEYGPRPADTPPAPSPPPTPAPVPVPLPPSTPAPVPVSK	RMEYGPRPADTPPAPSPPPTPAPVPVPLPPS	MEY(0.003)GPRPADT(0.181)PPAPS(0.769)PPPT(0.045)PAPVPVPLPPS(0.001)T(0.001)PAPVPVSK	15			0.00234076	40.84	0.769256							0.769256	0.00234076	40.84
1008	537;4980	CDK13	Cyclin-dependent kinase 13	A0A2R8Y4Z0;Q14004;Q14004-2;A0A2R8Y7W5;A0A2R8YF61	A0A2R8Y4Z0;Q14004;A0A2R8YFE7;Q14004-2;A0A2R8Y7W5											S	1	163;383;258;383;14	GGDVSPSPYSSSSWR, GGDVSPSPYSSSSWRR	PSYSRHSSYERGGDVSPSPYSSSSWRRSRSP	GGDVS(1)PSPYSSSSWR	5	151.165	0.00018079	4.46e-42	225.85	0.999926	0.999871	8.7e-05	185.67	0.998371	0.000139508	116.13	0.999926	2.81e-34	212.39	0.999828	0.000192484	169.37	0.999311	4.46e-42	225.85	0.999892	2.5e-17	190.44	0.999868	0.000131365	160.78	0.997511
1009	537;4980	CDK13	Cyclin-dependent kinase 13	A0A2R8Y4Z0;Q14004;Q14004-2;A0A2R8Y7W5;A0A2R8YF61	A0A2R8Y4Z0;Q14004;A0A2R8YFE7;Q14004-2;A0A2R8Y7W5											S	1	165;385;260;385;16	GGDVSPSPYSSSSWR	YSRHSSYERGGDVSPSPYSSSSWRRSRSPYS	GGDVS(0.001)PS(0.999)PYSSSSWR	7	151.165	0.00018079	8.14e-23	179.79	0.998863							0.998863	8.14e-23	179.79										0.977862	0.00116186	117.37
1013	537;4980	CDK13	Cyclin-dependent kinase 13	A0A2R8Y4Z0;Q14004;Q14004-2;A0A2R8Y7W5;A0A2R8YF61	A0A2R8Y4Z0;Q14004;A0A2R8YCQ1;Q14004-2;A0A2R8Y7W5											S	2	217;437;34;437;68	HSSISPSTLTLK, SRHSSISPSTLTLK	SRSRHRLSRSRSRHSSISPSTLTLKSSLAAE	HS(0.006)S(0.994)IS(0.733)PS(0.224)T(0.042)LT(0.001)LK	3	151.165	0.00018079	3.4e-06	143.98	0.993823							0.993823	3.2e-05	122.78				0.992683	3.4e-06	143.98	0.987734	6.6e-06	130.24
1014	537;4980	CDK13	Cyclin-dependent kinase 13	A0A2R8Y4Z0;Q14004;Q14004-2;A0A2R8Y7W5;A0A2R8YF61	A0A2R8Y4Z0;Q14004;A0A2R8YCQ1;Q14004-2;A0A2R8Y7W5							Significant phosphoproteome	0.85647	1.42122	0.639637	S	1;2	219;439;36;439;70	HSSISPSTLTLK, SRHSSISPSTLTLK	SRHRLSRSRSRHSSISPSTLTLKSSLAAELN	HSSIS(1)PSTLTLK	5	151.165	0.00018079	7.6e-12	180.09	0.999874	0.999874	6.78e-09	168.31	0.984011	5.97e-10	172.58	0.983143	4.71e-07	144.51	0.984489	8.06e-12	179.67	0.998659	7.6e-12	180.09	0.994154	2.73e-07	151.54	0.980467	6.78e-09	168.31	0.988744
1015	537;578;4980	CDK13	Cyclin-dependent kinase 13	A0A2R8Y4Z0;Q14004;Q14004-2;A0A2R8Y7W5;A0A2R8YF61	A0A2R8Y4Z0;Q14004;A0A2R8YCQ1;A0A2R8Y7Y0;A0A2R8YD28;Q14004-2;A0A2R8Y7W5							Significant phosphoproteome	2.04899	0.651472	1.17151	S	1	305;525;122;65;43;525;156	IEHAPSPSSGGTLK, IKIEHAPSPSSGGTLK	NHVKDVKKIKIEHAPSPSSGGTLKNDKAKTK	IEHAPS(1)PSSGGTLK	6	151.165	0.00018079	1.6e-22	197.06	0.999928	0.993144	2.45e-11	157.23	0.994914	1.54e-10	147.12	0.999928	5.52e-22	188.25	0.990191	1.06e-07	140.84	0.997116	1.25e-14	160.87	0.99983	1.6e-22	197.06	0.995967	3.81e-15	169.3	0.996942
1018	537;4980	CDK13	Cyclin-dependent kinase 13	A0A2R8Y4Z0;Q14004;Q14004-2;A0A2R8Y7W5;A0A2R8YF61	A0A2R8Y4Z0;Q14004;A0A2R8YFE7;Q14004-2											S	1	122;342;217;342	KSPSPAGGGSSPYSR	VSHRASQSLRSRKSPSPAGGGSSPYSRRLPR	KSPS(1)PAGGGSSPYSR	4	151.165	0.00018079	6.8e-10	145.04	0.999991							0.989991	4.69e-06	113.14				0.499998	0.000768594	69.765	0.999991	6.8e-10	145.04
1022	537;4980	CDK13	Cyclin-dependent kinase 13	A0A2R8Y4Z0;Q14004;Q14004-2;A0A2R8Y7W5;A0A2R8YF61	A0A2R8Y4Z0;Q14004;A0A2R8YFE7;Q14004-2											S	2	138;358;233;358	RLPRSPSPYSR	PAGGGSSPYSRRLPRSPSPYSRRRSPSYSRH	RLPRS(0.999)PS(0.81)PY(0.141)S(0.049)R	5	151.165	0.00018079	0.0117411	62.494	0.999362							0.994355	0.0443471	61.532				0.962759	0.0875463	57.434	0.999362	0.0117411	62.494
1023	537;4980	CDK13	Cyclin-dependent kinase 13	A0A2R8Y4Z0;Q14004;Q14004-2;A0A2R8Y7W5;A0A2R8YF61	A0A2R8Y4Z0;Q14004;A0A2R8YFE7;Q14004-2											S	2	140;360;235;360	RLPRSPSPYSR	GGGSSPYSRRLPRSPSPYSRRRSPSYSRHSS	RLPRS(0.994)PS(0.963)PY(0.01)S(0.033)R	7	151.165	0.00018079	0.0117411	61.532	0.963207							0.963207	0.0443471	61.532				0.735046	0.0875463	57.434	0.810421	0.0117411	51.727
1024	537;4980	CDK13	Cyclin-dependent kinase 13	A0A2R8Y4Z0;Q14004;Q14004-2;A0A2R8Y7W5;A0A2R8YF61	A0A2R8Y4Z0;Q14004;A0A2R8YFE7;Q14004-2											S	1;2	95;315;190;315	SLSPLGGRDDSPVSHR	YREDKTEPKAYRRRRSLSPLGGRDDSPVSHR	S(1)LS(1)PLGGRDDSPVSHR	1	151.165	0.00018079	4.13e-05	97.5	0.999938	0			0.999938	0.00087335	61.862	0			0.717555	4.13e-05	97.5				0.746741	0.000232124	82.267
1025	537;4980	CDK13	Cyclin-dependent kinase 13	A0A2R8Y4Z0;Q14004;Q14004-2;A0A2R8Y7W5;A0A2R8YF61	A0A2R8Y4Z0;Q14004;A0A2R8YFE7;Q14004-2							Significant phosphoproteome	2.58885	2.7298	1.31714	S	1;2	97;317;192;317	SLSPLGGR, SLSPLGGRDDSPVSHR	EDKTEPKAYRRRRSLSPLGGRDDSPVSHRAS	SLS(1)PLGGRDDSPVSHR	3	151.165	0.00018079	5.81e-08	126.22	0.999847	0.997877	0.000264233	74.364	0.999828	5.81e-08	126.22	0.999847	2.17e-07	120.23	0.999077	3.78e-05	92.098	0.998649	5.18e-06	109.65	0.995719	0.000166161	78.674	0.986115	0.0868757	51.872	0.877651
1026	537;4980	CDK13	Cyclin-dependent kinase 13	A0A2R8Y4Z0;Q14004;Q14004-2;A0A2R8Y7W5;A0A2R8YF61	A0A2R8Y4Z0;Q14004;A0A2R8YFE7;Q14004-2											S	1;2	105;325;200;325	SLSPLGGRDDSPVSHR	YRRRRSLSPLGGRDDSPVSHRASQSLRSRKS	SLSPLGGRDDS(1)PVSHR	11	151.165	0.00018079	1.78e-51	235.74	0.999997	0.975627	0.00349891	77.08				0.999359	3.25e-09	135.23	0.997892	1.61e-09	140.35	0.999465	2.86e-08	129.12	0.999997	1.78e-51	235.74	0.981295	0.00335208	77.39	0.988171
1027	537;4980	CDK13	Cyclin-dependent kinase 13	A0A2R8Y4Z0;Q14004;Q14004-2;A0A2R8Y7W5;A0A2R8YF61	A0A2R8Y4Z0;Q14004;A0A2R8YFE7;Q14004-2;A0A2R8Y7W5											S	2;3	177;397;272;397;28	SRSPYSPVLRR	VSPSPYSSSSWRRSRSPYSPVLRRSGKSRSR	S(0.022)RS(0.976)PY(0.051)S(0.951)PVLRR	3	151.165	0.00018079	0.00642513	58.071	0.976047							0.976047	0.00642513	58.071										0.975456	0.0513645	45.438
1028	537;4980	CDK13	Cyclin-dependent kinase 13	A0A2R8Y4Z0;Q14004;Q14004-2;A0A2R8Y7W5;A0A2R8YF61	A0A2R8Y4Z0;Q14004;A0A2R8YFE7;Q14004-2;A0A2R8Y7W5											S	1;2;3	180;400;275;400;31	SPYSPVLRR, SRSPYSPVLR, SRSPYSPVLRR	SPYSSSSWRRSRSPYSPVLRRSGKSRSRSPY	S(0.001)RS(0.02)PY(0.002)S(0.977)PVLR	6	151.165	0.00018079	0.00435922	65.956	0.977112	0.977112	0.00435922	51.546	0.951644	0.00832137	45.077	0.951251	0.00642513	58.071	0.949997	0.0185084	65.956				0.684204	0.00533875	55.335	0.963689	0.0513645	45.438	0.886852
1029	538;9528	CCDC9	Coiled-coil domain-containing protein 9	A0A2R8Y4Z8;Q9Y3X0	A0A2R8Y4Z8;Q9Y3X0											S	1	386;386	EGAASPAPETPQPTSPETSPK	KEGAASPAPETPQPTSPETSPKETPMQPPEI	EGAASPAPETPQPT(0.035)S(0.965)PETSPK	15	62.504	0	7.98e-233	367.28	0.965185	0.959571	1.33e-212	353.78							0.79381	1.72e-178	337.85	0.965185	7.98e-233	367.28	0.71546	5.7e-14	134.03	0.890204	1.65e-162	313.93	0.865087
1030	538;9528	CCDC9	Coiled-coil domain-containing protein 9	A0A2R8Y4Z8;Q9Y3X0	A0A2R8Y4Z8;M0QYB4;Q9Y3X0											S	1	80;80;80	SPGTPRPPGASK	NVAVESEKNLGPSRRSPGTPRPPGASKGGRT	S(0.999)PGT(0.001)PRPPGASK	1	62.504	0	0.00710991	53.947	0.99884	0.99884	0.0185254	53.947	0.996647	0.0690665	44.511	0.982023	0.020383	53.754							0.998026	0.00710991	48.659	0.998168	0.0253072	53.754	0.99635
1031	538			A0A2R8Y4Z8	A0A2R8Y4Z8											S	1	521	TTHLAGALSPGGGQSAPAFPESGPSLR	VELNSPRTTHLAGALSPGGGQSAPAFPESGP	TTHLAGALS(1)PGGGQSAPAFPESGPSLR	9	65.306	0	2.22e-47	175.28	0.999952	0.999203	3.55e-10	116.49	0.999672	4.05e-28	146.08	0.99838	1.34e-06	97.957	0.998381	2.98e-20	136.61				0.999952	2.22e-47	175.28	0.998959	4.01e-07	102.09	0.998584
1032	540	CTNNB1	Catenin beta-1	A0A2R8Y804;A0A2R8Y543;A0A2R8YCH5;A0A2R8Y5A3;P35222;B4DGU4;A0A2R8Y750;A0A2R8Y7Z0;A0A2R8Y5C3;A0A2R8Y5Z1;A0A2R8Y6G0	A0A2R8Y804;A0A2R8Y543;A0A2R8YCH5;A0A2R8Y5A3;P35222;B4DGU4;A0A2R8Y750;A0A2R8Y7Z0;A0A2R8Y5C3;A0A2R8Y5Z1;C9IZ65											S	1	45;45;45;45;45;38;45;45;38;38;38	AAVSHWQQQSYLDSGIHSGATTTAPSLSGK	YLDSGIHSGATTTAPSLSGKGNPEEEDVDTS	AAVSHWQQQSYLDSGIHSGATTTAPS(0.947)LS(0.052)GK	26	77.206	0	4.34e-181	286.79	0.946776				0.940561	2.07e-141	264.59	0.515436	1.23e-41	201.12				0.946776	4.34e-181	286.79
1033	540	CTNNB1	Catenin beta-1	A0A2R8Y804;A0A2R8Y543;A0A2R8YCH5;A0A2R8Y5A3;P35222;B4DGU4;A0A2R8Y750;A0A2R8Y7Z0;A0A2R8Y5C3;A0A2R8Y5Z1;A0A2R8Y6G0	A0A2R8Y804;A0A2R8Y543;A0A2R8YCH5;A0A2R8Y5A3;P35222;B4DGU4;A0A2R8Y750;A0A2R8Y7Z0;A0A2R8Y5C3;A0A2R8Y5Z1											S	1	191;191;191;193;191;184;154;191;147;184	HAIMRSPQMVSAIVR	HQLSKKEASRHAIMRSPQMVSAIVRTMQNTN	HAIMRS(1)PQMVSAIVR	6	77.206	0	5.63e-09	141.97	0.999998													0.999996	0.000577715	105.5	0.999998	5.63e-09	141.97
1034	540	CTNNB1	Catenin beta-1	A0A2R8Y804;A0A2R8Y543;A0A2R8YCH5;A0A2R8Y5A3;P35222;B4DGU4;A0A2R8Y750;A0A2R8Y7Z0;A0A2R8Y5C3;A0A2R8Y5Z1;A0A2R8Y6G0	A0A2R8Y804;A0A2R8Y543;A0A2R8YCH5;A0A2R8Y5A3;P35222;B4DGU4;A0A2R8Y750;A0A2R8Y5C3;A0A2R8Y5Z1;A0A2R8Y6G0											S	1	552;552;552;554;552;545;515;508;523;224	RTSMGGTQQQFVEGVR, TSMGGTQQQFVEGVR	VQLLVRAHQDTQRRTSMGGTQQQFVEGVRME	RT(0.019)S(0.981)MGGTQQQFVEGVR	3	77.206	0	3.72e-75	263.9	0.981419	0.825501	3.03e-28	191.07	0.499981	6.81e-08	136.53	0.8827	2.79e-34	202.95	0.76165	3.89e-12	155.49	0.821978	6.03e-43	226.44	0.981419	3.72e-75	263.9	0.666118	1.11e-23	181.54	0.798642
1035	541	INADL	InaD-like protein	A0A2R8Y549;Q8NI35;Q8NI35-3;Q8NI35-2;Q8NI35-4;A0A0X1KG69;A0A087WUZ6;Q8NI35-5	A0A2R8Y549;Q8NI35;Q8NI35-3;Q8NI35-2;Q8NI35-4;Q8NI35-5;A0A0U1RRD7;A0A0U1RQW4			Significant proteome	Proteome Cluster 13							S	1	1212;1212;1212;1212;1212;671;28;58	ALTDDSDENEEEDAFTDQK	PPMKLPPPYKALTDDSDENEEEDAFTDQKIR	ALTDDS(1)DENEEEDAFTDQK	6	204.7	0	0	593.29	1							1	1.42e-289	417.82	0.996817	0.000163743	104.23	1	0	522.79	1	0	593.29
1036	541	INADL	InaD-like protein	A0A2R8Y549;Q8NI35;Q8NI35-3;Q8NI35-2;Q8NI35-4;A0A0X1KG69;A0A087WUZ6;Q8NI35-5	A0A2R8Y549;Q8NI35;Q8NI35-3;Q8NI35-2;Q8NI35-4;A0A0X1KG69;A0A087WUZ6;A0A0U1RR46			Significant proteome	Proteome Cluster 13							S	1	333;333;333;333;333;333;333;333	DPAGDISVTPPAPAALPVALPTVASK	NSVRMLVARDPAGDISVTPPAPAALPVALPT	DPAGDIS(0.951)VT(0.049)PPAPAALPVALPTVASK	7	204.7	0	4.72e-05	78.909	0.951211										0.831375	0.00149131	59.598	0.789032	0.00173543	59.211	0.951211	4.72e-05	78.909
1037	541	INADL	InaD-like protein	A0A2R8Y549;Q8NI35;Q8NI35-3;Q8NI35-2;Q8NI35-4;A0A0X1KG69;A0A087WUZ6;Q8NI35-5	A0A2R8Y549;Q8NI35;Q8NI35-3;Q8NI35-2;Q8NI35-4;A0A0X1KG69;A0A087WUZ6;Q8NI35-5;A0A0U1RR46			Significant proteome	Proteome Cluster 13							S	1	645;645;645;645;645;645;645;104;645	LFDDEASVDEPR, RLFDDEASVDEPR	PFTLVCCRRLFDDEASVDEPRRTETSLPETE	RLFDDEAS(1)VDEPR	8	204.7	0	1.12e-11	176.87	1							1	1.18e-07	156.2	1	1.11e-05	132.47	1	1.81e-08	160.48	1	5.62e-05	107.07	1	1.12e-11	176.87	1
1038	541;925	INADL	InaD-like protein	A0A2R8Y549;Q8NI35;Q8NI35-3;Q8NI35-2;Q8NI35-4;A0A0X1KG69;A0A087WUZ6;Q8NI35-5;B4DE90	A0A2R8Y549;Q8NI35;Q8NI35-5;A0A0U1RQT2;A0A2R8Y5I3;B4DE90;A0A0U1RQR3			Significant proteome	Proteome Cluster 13							S	1	1618;1618;1077;402;402;432;119	LRAGSWT-parkinSAR	AQGLVQLEIGRLRAGSWT-parkinSARTTSQNSQGSQ;AQGLVQLEIGRLRAGSWT-parkinSARTTSQNSQVVD	LRAGS(0.997)WT-parkin(0.003)SAR	5	126.84	6.14e-05	0.000529153	82.85	0.997122							0.997122	0.000529153	82.85
1039	541;925	INADL	InaD-like protein	A0A2R8Y549;Q8NI35;Q8NI35-3;Q8NI35-2;Q8NI35-4;A0A0X1KG69;A0A087WUZ6;Q8NI35-5;B4DE90	A0A2R8Y549;Q8NI35;Q8NI35-3;Q8NI35-2;Q8NI35-4;Q8NI35-5;A0A0U1RQT2;A0A2R8Y5I3;B4DE90			Significant proteome	Proteome Cluster 13							S	1	1372;1372;1372;1372;1372;831;156;156;156	QLPESESFK	DGSVEVGIKQLPESESFKLAVSQMKQQKYPT	QLPES(0.02)ES(0.98)FK	7	126.84	6.14e-05	0.000333012	84.658	0.980138	0.980138	0.011917	84.658				0.917476	0.000333012	77.674
1040	541	INADL	InaD-like protein	A0A2R8Y549;Q8NI35;Q8NI35-3;Q8NI35-2;Q8NI35-4;A0A0X1KG69;A0A087WUZ6;Q8NI35-5	A0A2R8Y549;Q8NI35;Q8NI35-3;Q8NI35-2;Q8NI35-4;A0A0X1KG69;A0A087WUZ6;A0A0U1RR46			Significant proteome	Proteome Cluster 13							S	1	522;522;522;522;522;522;522;522	VPDSPENELK	NDNIQALEKLEKVPDSPENELKSRWENLLGP	VPDS(1)PENELK	4	204.7	0	1.25e-05	125.72	1	1	0.00146551	64.224				1	5.82e-05	105.2	1	0.000107364	87.777	1	1.66e-05	115.29	1	3.81e-05	110.08	1	0.00213311	101.5	1
1042	542	KIAA1468	LisH domain and HEAT repeat-containing protein KIAA1468	A0A2R8Y566;Q9P260-2;Q9P260;A0A075B785	A0A2R8Y566;Q9P260-2;Q9P260;A0A075B785							Significant phosphoproteome	1.83402	3.02138	1.53675	S	1	180;180;180;180	AGSISTLDSLDFAR	EPSTASGGGQLNRAGSISTLDSLDFARYSDD	AGS(1)ISTLDSLDFAR	3	134.59	0	1.64e-46	237.46	0.999729	0.999432	2.79e-28	202.25	0.997302	2.44e-08	153.21	0.999729	2.6e-36	216.15	0.998499	0.000958076	124.16	0.99938	3.31e-08	143.93	0.991135	1.64e-46	237.46	0.999627	4e-10	169.4	0.983918
1043	542	KIAA1468	LisH domain and HEAT repeat-containing protein KIAA1468	A0A2R8Y566;Q9P260-2;Q9P260;A0A075B785	A0A2R8Y566;Q9P260-2;Q9P260;A0A075B785											S	1	453;453;453;453	ENSPNSFPRR	LSISDEADSTIPKENSPNSFPRREREGMPPS	ENS(1)PNSFPRR	3	134.59	0	0.000908867	89.189	0.999775										0.999775	0.000908867	63.8										0.998041
1047	544;567;568;752;1566;1589	ATXN2	Ataxin-2	A0A2R8YDM9;A0A2R8Y5A6;H0YH87;Q99700-2;A0A2R8Y7P6;V9GY86;A0A5F9ZHW5;Q99700-4;Q99700;F8VQP2;Q99700-5;A0A5F9ZHH4;F8W0B5;F8WB06	A0A2R8YDM9;A0A2R8Y5A6;H0YH87;Q99700-2;A0A5F9ZI57;A0A2R8Y7E6;A0A5F9ZHX3;A0A2R8Y7P6;V9GY86;A0A5F9ZHW5;Q99700-4;Q99700;F8VQP2;Q99700-5;A0A5F9ZHH4;F8W0B5;F8WB06;A0A5F9ZH85											S	1	306;306;306;466;306;306;306;306;306;306;466;466;201;177;306;125;306;253	ARVALENDDRSEEEK, VALENDDRSEEEK	SAQYKARVALENDDRSEEEKYTAVQRNSSER	VALENDDRS(1)EEEK	9	105.13	0	2.01e-12	158.02	1	1	7.17e-06	109.66	1	1.42e-05	103.27	1	1.07e-06	134.85				1	2.65e-08	133.21	1	2.01e-12	158.02	1	2.56e-05	112.5	1
1049	544;567;568;752;1566;1589	ATXN2	Ataxin-2	A0A2R8YDM9;A0A2R8Y5A6;H0YH87;Q99700-2;A0A2R8Y7P6;V9GY86;A0A5F9ZHW5;Q99700-4;Q99700;F8VQP2;Q99700-5;A0A5F9ZHH4;F8W0B5;F8WB06	A0A2R8YDM9;A0A2R8Y5A6;H0YH87;Q99700-2;A0A5F9ZI57;A0A2R8Y7E6;A0A5F9ZHX3;A0A2R8Y7P6;V9GY86;A0A5F9ZHW5;Q99700-4;Q99700;F8VQP2;Q99700-5;A0A5F9ZHH4;F8W0B5;F8WB06											S	1;2;3	701;701;701;861;701;701;713;701;701;701;861;861;596;572;631;486;635	DSFIENSSSNCTSGSSKPNSPSISPSILSNTEHK	ENSSSNCTSGSSKPNSPSISPSILSNTEHKR	DSFIENSSSNCTSGSSKPNS(0.97)PS(0.028)IS(0.001)PSILSNTEHK	20	105.13	0	4.54e-170	276.03	0.970302							0.745851	4.62e-40	166.1	0.706904	1.09e-12	127.98				0.970302	4.54e-170	276.03	0.938347	3.88e-51	176.79	0.609648
1050	544;567;568;752;1566;1589	ATXN2	Ataxin-2	A0A2R8YDM9;A0A2R8Y5A6;H0YH87;Q99700-2;A0A2R8Y7P6;V9GY86;A0A5F9ZHW5;Q99700-4;Q99700;F8VQP2;Q99700-5;A0A5F9ZHH4;F8W0B5;F8WB06	A0A2R8YDM9;A0A2R8Y5A6;H0YH87;Q99700-2;A0A5F9ZI57;A0A2R8Y7E6;A0A5F9ZHX3;A0A2R8Y7P6;V9GY86;A0A5F9ZHW5;Q99700-4;Q99700;F8VQP2;Q99700-5;A0A5F9ZHH4;F8W0B5;F8WB06											S	1;3	705;705;705;865;705;705;717;705;705;705;865;865;600;576;635;490;639	DSFIENSSSNCTSGSSKPNSPSISPSILSNTEHK	SNCTSGSSKPNSPSISPSILSNTEHKRGPEV	DSFIENS(0.008)S(0.049)S(0.044)NCT(0.073)S(0.084)GS(0.38)S(0.439)KPNS(0.914)PS(0.01)IS(0.964)PS(0.034)ILSNTEHK	24	105.13	0	1.54e-132	306.73	0.964036																0.964036	1.54e-132	306.73
1051	544;567;568;752;1566;1589	ATXN2	Ataxin-2	A0A2R8YDM9;A0A2R8Y5A6;H0YH87;Q99700-2;A0A2R8Y7P6;V9GY86;A0A5F9ZHW5;Q99700-4;Q99700;F8VQP2;Q99700-5;A0A5F9ZHH4;F8W0B5;F8WB06	A0A2R8YDM9;A0A2R8Y5A6;H0YH87;Q99700-2;A0A5F9ZI57;A0A2R8Y7E6;A0A5F9ZHX3;A0A2R8Y7P6;V9GY86;A0A5F9ZHW5;Q99700-4;Q99700;F8VQP2;Q99700-5;A0A5F9ZHH4;F8W0B5;F8WB06											S	1	612;612;612;772;612;612;624;612;612;612;772;772;507;483;542;397;546	ENIKPNETSPSFSK	NSPAGNKENIKPNETSPSFSKAENKGISPVV	ENIKPNETS(0.994)PS(0.006)FSK	9	105.13	0	1.19e-45	232.34	0.994132	0.957768	1.13e-21	193.27	0.936134	2.31e-36	225.17	0.979306	2.07e-10	202.35	0.988237	1.51e-45	229.69	0.946241	4.01e-36	222.86	0.994132	1.19e-45	232.34	0.901757	5.53e-07	138.55	0.953969
1052	544;567;568;752;1566;1589	ATXN2	Ataxin-2	A0A2R8YDM9;A0A2R8Y5A6;H0YH87;Q99700-2;A0A2R8Y7P6;V9GY86;A0A5F9ZHW5;Q99700-4;Q99700;F8VQP2;Q99700-5;A0A5F9ZHH4;F8W0B5;F8WB06	A0A2R8YDM9;A0A2R8Y5A6;H0YH87;Q99700-2;A0A5F9ZI57;A0A2R8Y7E6;A0A5F9ZHX3;A0A2R8Y7P6;V9GY86;A0A5F9ZHW5;Q99700-4;Q99700;F8VQP2;Q99700-5;A0A5F9ZHH4;F8W0B5;F8WB06							Significant phosphoproteome	3.02586	2.29074	0.608865	S	1	624;624;624;784;624;624;636;624;624;624;784;784;519;495;554;409;558	GISPVVSEHR, GISPVVSEHRK	NETSPSFSKAENKGISPVVSEHRKQIDDLKK	GIS(1)PVVSEHRK	3	105.13	0	7.85e-16	193.28	1	1	9.42e-07	142.76	1	5.01e-08	168.82	1	8.63e-07	157.03	1	1.59e-06	126.56	0.999999	1.53e-06	138.42	1	7.85e-16	193.28	1	5.79e-07	167.2	1
1053	544;567;568;1566;1589	ATXN2	Ataxin-2	A0A2R8YDM9;A0A2R8Y5A6;H0YH87;Q99700-2;A0A2R8Y7P6;V9GY86;A0A5F9ZHW5;Q99700-4;Q99700;F8VQP2;Q99700-5;F8W0B5;F8WB06	A0A2R8YDM9;A0A2R8Y5A6;H0YH87;Q99700-2;A0A5F9ZI57;A0A2R8Y7E6;A0A5F9ZHX3;A0A2R8Y7P6;V9GY86;A0A5F9ZHW5;Q99700-4;Q99700;F8VQP2;Q99700-5;F8W0B5;F8WB06											S	1	464;464;464;624;464;464;476;464;464;464;624;624;359;335;295;464	MSSEGPPRMSPK, RMSSEGPPRMSPK	STMPKRMSSEGPPRMSPKAQRHPRNHRVSAG	MSSEGPPRMS(1)PK	10	104.42	0	9.77e-07	151.22	1	0.999992	9.17e-05	109.55	0.999901	0.00466399	59.003	1	4.47e-05	115.12	0.999997	0.000399514	92.039	1	9.77e-07	151.22	0.999877	5.88e-05	124.5	1	3.05e-06	130.27	0.999742
1054	544;567;568;752	ATXN2	Ataxin-2	A0A2R8YDM9;A0A2R8Y5A6;H0YH87;Q99700-2;A0A2R8Y7P6;V9GY86;A0A5F9ZHW5;Q99700-4;Q99700;F8VQP2;Q99700-5;A0A5F9ZHH4	A0A2R8YDM9;A0A2R8Y5A6;H0YH87;Q99700-2;A0A5F9ZI57;A0A2R8Y7E6;A0A5F9ZHX3;A0A2R8Y7P6;V9GY86;A0A5F9ZHW5;Q99700-4;Q99700;F8VQP2;Q99700-5;A0A5F9ZHH4											S	1	537;537;537;697;537;537;549;537;537;537;697;697;432;408;467	QNSIGNTPSGPVLASPQAGIIPTEAVAMPIPAASPTPASPASNR	RLSPKTHRPRSPRQNSIGNTPSGPVLASPQA	QNS(0.765)IGNT(0.227)PS(0.008)GPVLASPQAGIIPTEAVAMPIPAASPTPASPASNR	3	105.13	0.00047898	1.14e-27	129.9	0.764532				0.764532	1.14e-27	129.9
1055	544;567;568;752	ATXN2	Ataxin-2	A0A2R8YDM9;A0A2R8Y5A6;H0YH87;Q99700-2;A0A2R8Y7P6;V9GY86;A0A5F9ZHW5;Q99700-4;Q99700;F8VQP2;Q99700-5;A0A5F9ZHH4	A0A2R8YDM9;A0A2R8Y5A6;H0YH87;Q99700-2;A0A5F9ZI57;A0A2R8Y7E6;A0A5F9ZHX3;A0A2R8Y7P6;V9GY86;A0A5F9ZHW5;Q99700-4;Q99700;F8VQP2;Q99700-5;A0A5F9ZHH4											S	1	568;568;568;728;568;568;580;568;568;568;728;728;463;439;498	QNSIGNTPSGPVLASPQAGIIPTEAVAMPIPAASPTPASPASNR	GIIPTEAVAMPIPAASPTPASPASNRAVTPS	QNSIGNTPSGPVLASPQAGIIPTEAVAMPIPAAS(0.943)PT(0.052)PAS(0.004)PAS(0.001)NR	34	105.13	0.00047898	2.82e-18	140.58	0.942885	0.942885	2.82e-18	140.58				0.772937	1.06e-08	116.33	0.768668	1.73e-06	80.421	0.706012	1.56e-06	64.451	0.787449	7.06e-13	132.39				0.664833
1057	544;567;568;752;1566;1589	ATXN2	Ataxin-2	A0A2R8YDM9;A0A2R8Y5A6;H0YH87;Q99700-2;A0A2R8Y7P6;V9GY86;A0A5F9ZHW5;Q99700-4;Q99700;F8VQP2;Q99700-5;A0A5F9ZHH4;F8W0B5;F8WB06	A0A2R8YDM9;A0A2R8Y5A6;H0YH87;Q99700-2;A0A5F9ZI57;A0A2R8Y7E6;A0A5F9ZHX3;A0A2R8Y7P6;V9GY86;A0A5F9ZHW5;Q99700-4;Q99700;F8VQP2;Q99700-5;A0A5F9ZHH4;F8W0B5;F8WB06											S	1	729;729;729;889;729;729;741;729;729;729;889;889;624;600;659;514;663	RGPEVTSQGVQTSSPACK	HKRGPEVTSQGVQTSSPACKQEKDDKEEKKD	RGPEVTSQGVQTS(0.009)S(0.991)PACK	14	105.13	0	5.54e-121	293.22	0.991233	0.760668	8.43e-05	112.29	0.991233	5.54e-121	293.22	0.985711	1.4e-17	145.61	0.987487	2.65e-18	155.17	0.879845	8e-05	113.89	0.988881	8.56e-67	239	0.988676	2.89e-13	144.18	0.713014
1058	544;567;568;752	ATXN2	Ataxin-2	A0A2R8YDM9;A0A2R8Y5A6;H0YH87;Q99700-2;A0A2R8Y7P6;V9GY86;A0A5F9ZHW5;Q99700-4;Q99700;F8VQP2;Q99700-5;A0A5F9ZHH4	A0A2R8YDM9;A0A2R8Y5A6;H0YH87;Q99700-2;A0A5F9ZI57;A0A2R8Y7E6;A0A5F9ZHX3;A0A2R8Y7P6;V9GY86;A0A5F9ZHW5;Q99700-4;Q99700;F8VQP2;Q99700-5;A0A5F9ZHH4											S	1;2	507;507;507;667;507;507;519;507;507;507;667;667;402;378;437	TSPSGGTWSSVVSGVPR, TSPSGGTWSSVVSGVPRLSPK	HNPPSEAATPPVARTSPSGGTWSSVVSGVPR	T(0.011)S(0.989)PSGGTWSSVVSGVPR	2	105.13	0.00047898	3.43e-69	244.72	0.989196	0.856479	6e-33	188.09	0.498771	6.95e-41	211.22	0.840718	4.48e-58	232.93	0.985248	1.73e-48	216.01	0.926051	2.22e-41	211.22	0.989196	3.43e-69	244.72	0.410839	5.86e-06	105.17	0.499756
1060	544;567;568;752	ATXN2	Ataxin-2	A0A2R8YDM9;A0A2R8Y5A6;H0YH87;Q99700-2;A0A2R8Y7P6;V9GY86;A0A5F9ZHW5;Q99700-4;Q99700;F8VQP2;Q99700-5;A0A5F9ZHH4	A0A2R8YDM9;A0A2R8Y5A6;H0YH87;Q99700-2;A0A5F9ZI57;A0A2R8Y7E6;A0A5F9ZHX3;A0A2R8Y7P6;V9GY86;A0A5F9ZHW5;Q99700-4;Q99700;F8VQP2;Q99700-5;A0A5F9ZHH4											S	1;2	524;524;524;684;524;524;536;524;524;524;684;684;419;395;454	TSPSGGTWSSVVSGVPRLSPK	SGGTWSSVVSGVPRLSPKTHRPRSPRQNSIG	TSPSGGTWSSVVSGVPRLS(1)PK	19	105.13	0.00047898	7.38e-131	295.69	0.999999	0.9879	2.92e-20	157.66	0.999941	7.38e-131	285.55	0.999999	2.28e-76	235.68	0.99963	1.9e-100	258.87	0.982534	6.97e-36	184.03	0.999991	8.15e-88	295.69	0.999853	5.67e-53	203.78	0.999986
1061	544;567;568;752;1566;1589	ATXN2	Ataxin-2	A0A2R8YDM9;A0A2R8Y5A6;H0YH87;Q99700-2;A0A2R8Y7P6;V9GY86;A0A5F9ZHW5;Q99700-4;Q99700;F8VQP2;Q99700-5;A0A5F9ZHH4;F8W0B5;F8WB06	A0A2R8YDM9;A0A2R8Y5A6;H0YH87;Q99700-2;A0A5F9ZI57;A0A2R8Y7E6;A0A5F9ZHX3;A0A2R8Y7P6;V9GY86;A0A5F9ZHW5;Q99700-4;Q99700;F8VQP2;Q99700-5;A0A5F9ZHH4;F8W0B5;F8WB06;A0A5F9ZH85											S	1	318;318;318;478;318;318;318;318;318;318;478;478;213;189;318;137;318;265	YTAVQRNSSER, YTAVQRNSSEREGHSINTR	DDRSEEEKYTAVQRNSSEREGHSINTRENKY	YTAVQRNS(0.972)S(0.028)EREGHS(0.001)INTR	8	105.13	0	5.54e-07	140.03	0.971726				0.971726	5.54e-07	113.52																0.963369
1062	546;8104	TNKS1BP1	182 kDa tankyrase-1-binding protein	A0A2R8Y5C4;Q9C0C2	A0A2R8Y5C4;Q9C0C2;Q9C0C2-2							Significant phosphoproteome	0.0233386	0.943394	1.69393	S	1	196;872;323	DAELQDQEFGKRDSLGTYSSR, DSLGTYSSR, RDSLGTYSSR	SRDAELQDQEFGKRDSLGTYSSRDVSLGDWE	RDS(1)LGTYSSR	3	106.358	6.17e-05	9.39e-212	353.39	0.999999	0.999226	1.25e-76	228.41	0.999995	2.03e-27	171.3	0.999995	1.5e-99	261.26	0.999983	9.11e-178	330.28	0.999987	2.62e-53	209.4	0.999897	9.39e-212	353.39	0.999999	3.63e-44	199.1	0.999996
1063	546;8104	TNKS1BP1	182 kDa tankyrase-1-binding protein	A0A2R8Y5C4;Q9C0C2	A0A2R8Y5C4;Q9C0C2;Q9C0C2-2											S	1	260;936;387	DVSLGTYGSR	QDADEQDWEFQKRDVSLGTYGSRAAEPQEQE	DVS(1)LGTYGSR	3	106.358	6.17e-05	0.000103523	88.187	0.999954																0.999954	0.000103523	88.187
1064	546;8104	TNKS1BP1	182 kDa tankyrase-1-binding protein	A0A2R8Y5C4;Q9C0C2	A0A2R8Y5C4;Q9C0C2;Q9C0C2-2											S	1	217;893;344	RDSLGAYASQDANEQGQDLGK, RDSLGAYASQDANEQGQDLGKR	SRDVSLGDWEFGKRDSLGAYASQDANEQGQD	RDS(1)LGAYASQDANEQGQDLGKR	3	106.358	6.17e-05	0	456.99	1	1	1.29e-124	334.8	1	1.89e-233	377.09	1	4.95e-213	361.49	1	0	456.99	1	3.71e-255	388.32	1	0	445.09	1	1.8e-195	352.15	1
1065	546;8104	TNKS1BP1	182 kDa tankyrase-1-binding protein	A0A2R8Y5C4;Q9C0C2	A0A2R8Y5C4;Q9C0C2;Q9C0C2-2											S	1	160;836;287	SQEADVQDWEFR, SQEADVQDWEFRK, VVGKPAQLGTQRSQEADVQDWEFR	QDRVVGKPAQLGTQRSQEADVQDWEFRKRDS	S(1)QEADVQDWEFRK	1	106.358	6.17e-05	4.14e-290	389.19	1	1	3.95e-17	168.72	0.786783	2.44e-10	142.01	1	2.26e-64	211.87	0.5	6.88e-42	183.48	1	0.000230942	82.482	1	4.14e-290	389.19	0.5	0.00138573	70.647
1066	546;8104	TNKS1BP1	182 kDa tankyrase-1-binding protein	A0A2R8Y5C4;Q9C0C2	A0A2R8Y5C4;Q9C0C2;Q9C0C2-2							Significant phosphoproteome	0.728138	1.70817	0.492541	S	1	244;920;371	YSSQDADEQDWEFQK	QGQDLGKRDHHGRYSSQDADEQDWEFQKRDV	YS(0.001)S(0.999)QDADEQDWEFQK	3	106.358	6.17e-05	1.94e-118	313.76	0.999345	0.999345	1.4e-62	248.1				0.982928	1.32e-62	248.54	0.966801	2.91e-17	171.98	0.957919	0.000187328	165.45	0.99386	1.94e-118	313.76	0.923228	0.000711074	127.32	0.996626
1070	550	TSC1	Hamartin	A0A2R8YFV7;A0A2R8Y5N2;A0A2R8Y5S3;Q92574-2;Q92574;A0A2R8Y6S1	A0A2R8YFV7;A0A2R8Y5N2;A0A2R8Y5S3;Q92574-2;Q92574;A0A2R8Y6S1;A0A2R8YEH9											S	1	504;505;504;454;505;84;11	GGFDSPFYR, GGFDSPFYRDSLPGSQR	TTAEAEPVVPRGGFDSPFYRDSLPGSQRKTH	GGFDS(1)PFYRDSLPGSQR	5	129.27	0	1.74e-69	247.55	1																1	1.74e-69	247.55
1071	550	TSC1	Hamartin	A0A2R8YFV7;A0A2R8Y5N2;A0A2R8Y5S3;Q92574-2;Q92574;A0A2R8Y6S1	A0A2R8YFV7;A0A2R8Y5N2;A0A2R8Y5S3;Q92574-2;Q92574;A0A2R8Y6S1;A0A2R8YEH9											S	1	520;521;520;470;521;100;27	THSAASSSQGASVNPEPLHSSLDK	PFYRDSLPGSQRKTHSAASSSQGASVNPEPL	THS(1)AASSSQGASVNPEPLHSSLDK	3	129.27	0	3.1e-154	283.95	0.999997	0.900637	1.71e-05	68.834	0.999394	4.52e-42	183.93										0.999997	3.1e-154	283.95	0.834945	2.16e-07	99.515	0.995663
1072	550	TSC1	Hamartin	A0A2R8YFV7;A0A2R8Y5N2;A0A2R8Y5S3;Q92574-2;Q92574;A0A2R8Y6S1	A0A2R8YFV7;A0A2R8Y5N2;A0A2R8Y5S3;Q92574-2;Q92574;A0A2R8Y6S1											S	1	1074;1075;1079;1029;1080;645	WETTMGEASASIPTTVGSLPSSK	TTMGEASASIPTTVGSLPSSKSFLGMKAREL	WETTMGEASASIPT(0.002)T(0.006)VGS(0.874)LPS(0.05)S(0.068)K	18	129.27	0	0.00094552	69.054	0.873966																0.873966	0.00094552	69.054
1073	551	HARS2	Probable histidine--tRNA ligase, mitochondrial	A0A2R8Y5P7;P49590;P49590-2;A0A2R8Y6I1;A0A2R8Y3N3;D6RB22;B4DQ67;D6RJE6	A0A2R8Y5P7;P49590;P49590-2;A0A2R8Y3N3;D6RB22;A0A2R8Y5E8	Mitochondrion	Matrix	Significant proteome	Proteome Cluster 14							S	1	73;67;42;67;67;56	DLSPQHMVVR, GTRDLSPQHMVVR	KPNFIIKTPKGTRDLSPQHMVVREKILDLVI	DLS(1)PQHMVVR	3	57.531	0	1.24e-06	148.76	1	1	2.63e-05	112.94	1	1.24e-06	130.27	1	7.11e-05	107.07	1	3.98e-05	102.87	1	4.46e-05	98.105	1	6.94e-06	132.47	1	9.2e-06	121.02	1
1074	552	SHROOM3	Protein Shroom3	A0A2R8Y5P9;Q8TF72	A0A2R8Y5P9;Q8TF72											S	1;2	829;910	DRPGSPESPLLDAPFSR	SSEPEREPEWRDRPGSPESPLLDAPFSRAYR	DRPGS(1)PES(1)PLLDAPFSR	5	208.05	0	5.16e-14	156.08	0.999966							0.999966	5.16e-14	152.9	0.999641	1.06e-06	114.39	0.99933	9.19e-11	133.52	0.999225	4.07e-06	156.08
1075	552	SHROOM3	Protein Shroom3	A0A2R8Y5P9;Q8TF72	A0A2R8Y5P9;Q8TF72											S	1	1416;1497	ISESVLRDSPPPHEDYEDEVFVRDPHPK	PGRISLRISESVLRDSPPPHEDYEDEVFVRD	IS(0.028)ES(0.025)VLRDS(0.948)PPPHEDYEDEVFVRDPHPK	9	208.05	0	2.54e-06	89.742	0.947978																0.947978	2.54e-06	89.742
1076	552	SHROOM3	Protein Shroom3	A0A2R8Y5P9;Q8TF72	A0A2R8Y5P9;Q8TF72											S	1	1360;1441	WAHAAREDSLPEESSAPDFANLK	PPPSRAKWAHAAREDSLPEESSAPDFANLKH	WAHAAREDS(1)LPEESSAPDFANLK	9	208.05	0	4.13e-17	140.74	0.999999																0.999999	4.13e-17	140.74
1077	557	RAPGEF2	Rap guanine nucleotide exchange factor 2	A0A2R8Y661;A0A2R8YGD3;Q9Y4G8	A0A2R8Y661;A0A2R8YGD3;Q9Y4G8;H0Y8H7											S	1	1115;1235;1080;112	DLPPFGINSPQALKK	RKKVPVKDLPPFGINSPQALKKILSLSEEGS	DLPPFGINS(1)PQALKK	9	174.3	0	0.0062792	68.567	1																1	0.0062792	68.567
1079	557	RAPGEF2	Rap guanine nucleotide exchange factor 2	A0A2R8Y661;A0A2R8YGD3;Q9Y4G8	A0A2R8Y661;A0A2R8YGD3;Q9Y4G8;H0Y8H7											S	1	1151;1271;1116;148	QAEDTISNASSQLSSPPTSPQSSPR	KQAEDTISNASSQLSSPPTSPQSSPRKGGSG	QAEDTISNASS(0.001)QLS(0.08)S(0.772)PPT(0.097)S(0.032)PQS(0.013)S(0.005)PR	15	174.3	0	1.79e-09	109.09	0.771841				0.771841	1.79e-09	109.09
1080	557	RAPGEF2	Rap guanine nucleotide exchange factor 2	A0A2R8Y661;A0A2R8YGD3;Q9Y4G8	A0A2R8Y661;A0A2R8YGD3;Q9Y4G8;H0Y8H7											S	1;2	1155;1275;1120;152	QAEDTISNASSQLSSPPTSPQSSPR, QAEDTISNASSQLSSPPTSPQSSPRK	DTISNASSQLSSPPTSPQSSPRKGGSGNQLR	QAEDTISNASSQLS(0.002)S(0.01)PPT(0.056)S(0.862)PQS(0.056)S(0.015)PR	19	174.3	0	1.12e-94	256.18	0.861606				0.46727	1.66e-52	256.18				0.478351	4.43e-14	125.61	0.861606	3.61e-08	115.05	0.79641	1.12e-94	241.78
1081	557	RAPGEF2	Rap guanine nucleotide exchange factor 2	A0A2R8Y661;A0A2R8YGD3;Q9Y4G8	A0A2R8Y661;A0A2R8YGD3;Q9Y4G8;H0Y8H7											S	2	1159;1279;1124;156	QAEDTISNASSQLSSPPTSPQSSPRK	NASSQLSSPPTSPQSSPRKGGSGNQLRSFGS	QAEDTISNASSQLSS(0.091)PPT(0.245)S(0.663)PQS(0.098)S(0.902)PRK	23	174.3	0	1.66e-42	173.21	0.902173																0.902173	1.66e-42	173.21
1082	557	RAPGEF2	Rap guanine nucleotide exchange factor 2	A0A2R8Y661;A0A2R8YGD3;Q9Y4G8	A0A2R8Y661;A0A2R8YGD3;Q9Y4G8;H0Y8T6											S	1	995;1115;960;66	RSSFLNAK	DVAQTGGHKKRVRRSSFLNAKKLYEDAQMAR	RS(0.027)S(0.973)FLNAK	3	174.3	0	0.00409051	61.435	0.972563										0.972563	0.00409051	61.435
1083	557	RAPGEF2	Rap guanine nucleotide exchange factor 2	A0A2R8Y661;A0A2R8YGD3;Q9Y4G8	A0A2R8Y661;A0A2R8YGD3;Q9Y4G8;H0Y8T6;H0Y8H7											S	1	1057;1177;1022;128;54	SETSPVAPR	LPKNPGDKKPVKSETSPVAPRAGSQQKAQSL	SET(0.001)S(0.999)PVAPR	4	174.3	0	8.71e-09	211.86	0.998881	0.944246	1.96e-06	155.11				0.990294	0.00104987	129.88	0.998383	8.71e-09	211.86	0.667471	4.96e-06	140.49	0.872561	4.75e-06	146.57	0.843312	4.87e-06	138.25	0.998881
1084	557	RAPGEF2	Rap guanine nucleotide exchange factor 2	A0A2R8Y661;A0A2R8YGD3;Q9Y4G8	A0A2R8Y661;A0A2R8YGD3;Q9Y4G8;H0Y8T6							Significant phosphoproteome	3.42104	0.610119	1.15184	S	1	970;1090;935;41	SLSQGSTNATVLDVAQTGGHK	SVNMDPALMFRTRSLSQGSTNATVLDVAQTG	S(0.011)LS(0.984)QGS(0.005)TNATVLDVAQTGGHK	3	174.3	0	2.09e-77	238.78	0.984293	0.984293	1.01e-35	182.35	0.900968	2.28e-35	176.7	0.944097	1.89e-35	178.42	0.97246	1.2e-43	193.26	0.980531	3.55e-65	226.9	0.976832	2.09e-77	238.78	0.957248	3.51e-44	198.48	0.964083
1085	558				A0A2R8Y6B6											S	2	49	ENAKNEEILNSLKYVR	SLRGKENAKNEEILNSLKYVRPGGGFEPNFM	ENAKNEEILNS(1)LKY(1)VR	11			0.0108455	106.3	1																			1	0.0108455	106.3	1
1086	559;3220	EPB41	Protein 4.1	A0A2R8Y6D0;A0A1B0GWG0;P11171;P11171-2;A0A2U3TZH6;P11171-5;A0A2R8YD30;A0A2R8Y5G2;A0A2R8Y5Z6;P11171-3;P11171-7;Q4VB86;P11171-4;A0A3B3IU06;A0A2R8Y570;A0A2R8Y6G5;A0A2R8Y7Y3;A0A2R8YCW8;A0A2R8YFR9;P11171-6;A0A3B3IUD6;A0A2R8Y420;A0A3B3ITP0;A0A2R8Y7N0	A0A2R8Y6D0;A0A1B0GWG0;P11171;P11171-2;A0A2U3TZH6;P11171-5;A0A2R8YD30;A0A2R8Y5G2;A0A2R8Y5Z6;P11171-3;P11171-7;Q4VB86;P11171-4;A0A3B3IU06;A0A2R8Y570;A0A2R8Y6G5;A0A2R8Y7Y3;A0A2R8YCW8;A0A2R8YFR9;P11171-6;A0A3B3IUD6;A0A2R8Y420;A0A2R8Y7N0;A0A2R8Y4N6;A0A2R8Y5C8;A0A2R8Y783											S	1	464;378;709;676;674;620;500;709;709;486;695;467;467;688;688;655;446;638;655;411;582;500;446;309;166;109	RLSTHSPFR	ESVPEPRPSEWDKRLSTHSPFRTLNINGQIP	RLS(0.983)T(0.017)HSPFR	3	79.203	0	0.000271174	100.09	0.982841	0.959875	0.00100263	64.224	0.965029	0.000271174	80.69	0.982841	0.00313926	100.09							0.87977	0.000322149	74.524				0.933898
1087	559;3220	EPB41	Protein 4.1	A0A2R8Y6D0;A0A1B0GWG0;P11171;P11171-2;A0A2U3TZH6;P11171-5;A0A2R8YD30;A0A2R8Y5G2;A0A2R8Y5Z6;P11171-3;P11171-7;Q4VB86;P11171-4;A0A3B3IU06;A0A2R8Y570;A0A2R8Y6G5;A0A2R8Y7Y3;A0A2R8YCW8;A0A2R8YFR9;P11171-6;A0A3B3IUD6;A0A2R8Y420;A0A3B3ITP0;A0A2R8Y7N0	A0A2R8Y6D0;A0A1B0GWG0;P11171;P11171-2;A0A2U3TZH6;P11171-5;A0A2R8YD30;A0A2R8Y5G2;A0A2R8Y5Z6;P11171-3;P11171-7;Q4VB86;P11171-4;A0A3B3IU06;A0A2R8Y570;A0A2R8Y6G5;A0A2R8Y7Y3;A0A2R8YCW8;A0A2R8YFR9;P11171-6;A0A3B3IUD6;A0A2R8Y420;A0A2R8Y7N0;A0A2R8Y4N6;A0A2R8Y5C8;A0A2R8Y783							Significant phosphoproteome	0.238925	1.21845	0.471339	S	1	467;381;712;679;677;623;503;712;712;489;698;470;470;691;691;658;449;641;658;414;585;503;449;312;169;112	LSTHSPFR	PEPRPSEWDKRLSTHSPFRTLNINGQIPTGE	LST(0.005)HS(0.995)PFR	5	79.203	0	0.00125006	88.681	0.994684	0.993813	0.0100188	88.681	0.878712	0.0686178	64.103	0.994684	0.00125006	82.029							0.882923	0.0421824	70.389	0.976952	0.103584	58.699
1090	559			A0A2R8Y6D0;A0A1B0GWG0	A0A2R8Y6D0;A0A1B0GWG0											S	1	350;283	SPRPTSAPAITQGQVAEGGVLDASAK	DGAAVDSADRSPRPTSAPAITQGQVAEGGVL	S(0.014)PRPT(0.202)S(0.784)APAITQGQVAEGGVLDASAK	6	61.39	0	5.02e-53	191.71	0.784013										0.433067	0.00308684	71.207	0.736581	2.84e-27	150.89				0.784013	5.02e-53	191.71	0.478183
1091	560	HECW2	E3 ubiquitin-protein ligase HECW2	A0A2R8Y6F3;Q9P2P5;A0A2R8YE75	A0A2R8Y6F3;Q9P2P5;C9JHL2											S	1	48;48;48	ANSDTDLVTSESR	AQSSMPENMTLQRANSDTDLVTSESRSSLTA	ANS(1)DTDLVTSESR	3	176.6	0	1.49e-15	224.06	0.999984							0.999984	1.49e-15	224.06							0.999965	0.000147026	178.01				0.999243
1092	560	HECW2	E3 ubiquitin-protein ligase HECW2	A0A2R8Y6F3;Q9P2P5;A0A2R8YE75	A0A2R8Y6F3;Q9P2P5;A0A2R8YE75											S	1	1182;1175;417	GSPVSSPQNSPGTQR	YCQSPRGSPVSSPQNSPGTQRANARAPAPYK	GSPVSS(0.001)PQNS(0.999)PGTQR	10	176.6	0	1.49e-74	265.56	0.998923							0.913264	5e-15	225.7							0.998923	1.49e-74	265.56
1093	560	HECW2	E3 ubiquitin-protein ligase HECW2	A0A2R8Y6F3;Q9P2P5;A0A2R8YE75	A0A2R8Y6F3;Q9P2P5;A0A2R8YE75											S	1	1049;1042;312	SHSAGEVGEDSR	SALVHRQHLTRQRSHSAGEVGEDSRHAGPPV	S(0.155)HS(0.845)AGEVGEDSR	3	176.6	0	4.49e-05	98.654	0.845392													0.845392	4.49e-05	98.654
1094	560	HECW2	E3 ubiquitin-protein ligase HECW2	A0A2R8Y6F3;Q9P2P5;A0A2R8YE75	A0A2R8Y6F3;Q9P2P5;A0A2R8YE75											S	1	859;852;122	SNSIQQMEQLNRR	RPTAPPAPQVLQRSNSIQQMEQLNRRYQSIR	SNS(1)IQQMEQLNRR	3	176.6	0	5.18e-09	145.1	0.999831	0.994612	0.00396171	57.148	0.999831	5.18e-09	145.1	0.994253	0.000228889	82.59	0.965709	0.0021824	87.388
1095	561			A0A2R8Y6F8;A0A2R8YFN5;Q5JS72;O14936-5	A0A2R8Y6F8;A0A2R8YFN5											S	1	51;51	FTSSPGLSTEGK	QQFAVKIVDVAKFTSSPGLSTEGKRWISNLK	FT(0.047)S(0.088)S(0.86)PGLS(0.004)T(0.002)EGK	4	102.84	0.0027589	0.000230293	125.53	0.859547	0.744938	0.000230293	125.53																0.859547	0.0474373	54.806
1096	561;2235	CASK	Peripheral plasma membrane protein CASK	A0A2R8Y6F8;A0A2R8YFN5;Q5JS72;O14936-5;O14936-3;A0A2U3TZM4;O14936-4	A0A2R8Y6F8;A0A2R8YFN5;Q5JS72;O14936-5;O14936-3;A0A2U3TZM4;O14936-4											S	1	577;583;192;192;571;571;577	TQSSSCEDLPSTTQPK	SITFKIVPSYRTQSSSCEDLPSTTQPKGRQI	TQSS(0.005)S(0.995)CEDLPSTTQPK	5	102.475	0.00137945	2.67e-63	248.1	0.995441	0.995441	2.67e-63	248.1	0.941761	3.69e-28	189.77										0.932406	5.6e-29	198.98				0.964912
1098	564				A0A2R8Y765											S	1	275	KDDENIPMETGNSPA	EEKKDDENIPMETGNSPA_____________	KDDENIPMET(0.004)GNS(0.996)PA	13			0.00214405	95.347	0.996355													0.996355	0.00214405	95.347
1099	566	TSC2	Tuberin	P49815;A0A2R8Y7C8;P49815-4;A0A2R8YGD6;A0A2R8YDR3;X5D2U8;H3BMQ0;A0A2R8YDZ2;A0A2R8Y7X5;A0A2R8YGU4;A0A2R8Y5F1;P49815-5;P49815-3;P49815-2;P49815-6;P49815-7;A0A2R8Y6C9	P49815;A0A2R8Y7C8;P49815-4;A0A2R8YGD6;A0A2R8YDR3;X5D2U8;H3BMQ0;A0A2R8YDZ2;A0A2R8Y7X5;A0A2R8YGU4;A0A2R8Y5F1;P49815-5;P49815-3;P49815-2;P49815-6;P49815-7;A0A2R8Y6C9;H3BQK4;A0A2R8Y670											S	1	1411;1388;1388;1411;1385;1345;1355;1368;1344;1345;1344;1344;1367;1368;1308;1296;963;157;159	ADVGRLSPEVK	DILGDPGDKADVGRLSPEVKARSQSGTLDGE	ADVGRLS(1)PEVK	7	200.61	0	6.45e-06	141.34	1	1	0.000139	81.632	1	0.000112898	85.28	1	0.000125638	83.499	1	0.000176988	76.322	1	0.000132431	82.55	1	2.61e-05	104.55	1	0.000161365	78.505	1
1102	566	TSC2	Tuberin	P49815;A0A2R8Y7C8;P49815-4;A0A2R8YGD6;A0A2R8YDR3;X5D2U8;H3BMQ0;A0A2R8YDZ2;A0A2R8Y7X5;A0A2R8YGU4;A0A2R8Y5F1;P49815-5;P49815-3;P49815-2;P49815-6;P49815-7;A0A2R8Y6C9	P49815;A0A2R8Y7C8;P49815-4;A0A2R8YGD6;A0A2R8YDR3;X5D2U8;H3BMQ0;A0A2R8YDZ2;A0A2R8Y7X5;A0A2R8YGU4;A0A2R8Y5F1;P49815-5;P49815-3;P49815-2;P49815-6;P49815-7;A0A2R8Y6C9;H3BQK4											S	1	1449;1426;1426;1449;1423;1383;1393;1406;1382;1383;1382;1382;1405;1406;1346;1334;1001;195	GQPEGPLPSSSPR	GEDSRGQPEGPLPSSSPRSPSGLRPRGYTIS	GQPEGPLPS(0.052)S(0.13)S(0.819)PR	11	200.61	0	1.52e-06	122.96	0.818688	0.629102	0.0101249	88.092	0.818688	0.000157854	108.09				0.626375	2.63e-05	122.96				0.734473	1.52e-06	109.48	0.249522	0.00194591	71.678	0.581043
1105	566	TSC2	Tuberin	P49815;A0A2R8Y7C8;P49815-4;A0A2R8YGD6;A0A2R8YDR3;X5D2U8;H3BMQ0;A0A2R8YDZ2;A0A2R8Y7X5;A0A2R8YGU4;A0A2R8Y5F1;P49815-5;P49815-3;P49815-2;P49815-6;P49815-7;A0A2R8Y6C9	P49815;A0A2R8Y7C8;P49815-4;A0A2R8YGD6;A0A2R8YDR3;A0A2R8Y6C9											S	1	960;960;960;960;958;513	QGLNNSPPVK	KSLRIARPPKQGLNNSPPVKEFKESSAAEAF	QGLNNS(1)PPVK	6	200.61	0	0.00113096	103.44	1																1	0.00113096	103.44				1
1106	566	TSC2	Tuberin	P49815;A0A2R8Y7C8;P49815-4;A0A2R8YGD6;A0A2R8YDR3;X5D2U8;H3BMQ0;A0A2R8YDZ2;A0A2R8Y7X5;A0A2R8YGU4;A0A2R8Y5F1;P49815-5;P49815-3;P49815-2;P49815-6;P49815-7;A0A2R8Y6C9	P49815;A0A2R8Y7C8;P49815-4;A0A2R8YGD6;A0A2R8YDR3;A0A2R8Y6C9											S	1	981;981;981;981;979;534	SISVSEHVVR	FKESSAAEAFRCRSISVSEHVVRSRIQTSLT	S(0.001)IS(0.999)VSEHVVR	3	200.61	0	5.04e-05	128.08	0.9991							0.9991	0.000203202	128.08							0.991126	5.04e-05	107.09
1109	566	TSC2	Tuberin	P49815;A0A2R8Y7C8;P49815-4;A0A2R8YGD6;A0A2R8YDR3;X5D2U8;H3BMQ0;A0A2R8YDZ2;A0A2R8Y7X5;A0A2R8YGU4;A0A2R8Y5F1;P49815-5;P49815-3;P49815-2;P49815-6;P49815-7;A0A2R8Y6C9	P49815;A0A2R8Y7C8;P49815-4;A0A2R8YGD6;A0A2R8YDR3;X5D2U8;H3BMQ0;A0A2R8YDZ2;A0A2R8Y7X5;A0A2R8YGU4;A0A2R8Y5F1;P49815-5;P49815-3;P49815-2;P49815-6;P49815-7;A0A2R8Y6C9											S	1	1132;1132;1132;1132;1129;1089;1099;1089;1088;1089;1088;1088;1088;1089;1052;1040;684	SMSGGHGLR	GQQVSRGARDRVRSMSGGHGLRVGALDVPAS	SMS(1)GGHGLR	3	200.61	0	8.49e-06	123.51	0.999954	0.936141	0.000338499	77.288	0.999954	8.49e-06	123.51	0.999718	0.00228736	117.52	0.998569	0.010345	87.066	0.978685	0.000102471	98.898	0.999293	0.00261865	114.86				0.995228
1112	566	TSC2	Tuberin	P49815;A0A2R8Y7C8;P49815-4;A0A2R8YGD6;A0A2R8YDR3;X5D2U8;H3BMQ0;A0A2R8YDZ2;A0A2R8Y7X5;A0A2R8YGU4;A0A2R8Y5F1;P49815-5;P49815-3;P49815-2;P49815-6;P49815-7;A0A2R8Y6C9	P49815;A0A2R8Y7C8;P49815-4;A0A2R8YGD6;A0A2R8YDR3;X5D2U8;H3BMQ0;A0A2R8YDZ2;A0A2R8Y7X5;A0A2R8YGU4;A0A2R8Y5F1;P49815-5;P49815-3;P49815-2;P49815-6;P49815-7;A0A2R8Y6C9;H3BQK4;A0A2R8Y670											S	1	1387;1364;1364;1387;1361;1321;1331;1344;1320;1321;1320;1320;1343;1344;1284;1272;939;133;135	SSSSPELQTLQDILGDPGDK	VDLSFQPSQPLSKSSSSPELQTLQDILGDPG	SS(0.002)S(0.998)SPELQTLQDILGDPGDK	3	200.61	0	0	484.93	0.9981							0.9981	0	469.62	0.262676	1.9e-07	109.42	0.449253	1.14e-34	175.21	0.997221	0	484.93
1113	566	TSC2	Tuberin	P49815;A0A2R8Y7C8;P49815-4;A0A2R8YGD6;A0A2R8YDR3;X5D2U8;H3BMQ0;A0A2R8YDZ2;A0A2R8Y7X5;A0A2R8YGU4;A0A2R8Y5F1;P49815-5;P49815-3;P49815-2;P49815-6;P49815-7;A0A2R8Y6C9	P49815;A0A2R8Y7C8;P49815-4;A0A2R8YGD6;A0A2R8YDR3;X5D2U8;H3BMQ0;A0A2R8YDZ2;A0A2R8Y7X5;A0A2R8YGU4;A0A2R8Y5F1;P49815-5;P49815-3;P49815-2;P49815-6;P49815-7;A0A2R8Y6C9;H3BQK4;A0A2R8Y670											S	1	1388;1365;1365;1388;1362;1322;1332;1345;1321;1322;1321;1321;1344;1345;1285;1273;940;134;136	SSSSPELQTLQDILGDPGDK	DLSFQPSQPLSKSSSSPELQTLQDILGDPGD	SSS(0.063)S(0.937)PELQTLQDILGDPGDK	4	200.61	0	5.15e-279	406.72	0.93712							0.902414	9.69e-149	308.93	0.264957	1.9e-07	118.04	0.449253	1.14e-34	175.21	0.93712	5.15e-279	406.72
1114	566	TSC2	Tuberin	P49815;A0A2R8Y7C8;P49815-4;A0A2R8YGD6;A0A2R8YDR3;X5D2U8;H3BMQ0;A0A2R8YDZ2;A0A2R8Y7X5;A0A2R8YGU4;A0A2R8Y5F1;P49815-5;P49815-3;P49815-2;P49815-6;P49815-7;A0A2R8Y6C9	P49815;A0A2R8Y7C8;P49815-4;A0A2R8YGD6;A0A2R8YDR3;X5D2U8;H3BMQ0;A0A2R8YDZ2;A0A2R8Y7X5;A0A2R8YGU4;A0A2R8Y5F1;P49815-5;P49815-3;P49815-2;P49815-6;P49815-7;A0A2R8Y6C9;A0A2R8YHA2											S	1	664;664;664;664;662;664;675;664;664;664;664;664;664;664;627;615;217;15	TSGPLSPPTGPPGPAPAGPAVR	MEPERGSEKKTSGPLSPPTGPPGPAPAGPAV	T(0.055)S(0.055)GPLS(0.89)PPT(0.001)GPPGPAPAGPAVR	6	200.61	0	2.37e-05	103.03	0.890036	0.890036	2.37e-05	103.03
1115	566	TSC2	Tuberin	P49815;A0A2R8Y7C8;P49815-4;A0A2R8YGD6;A0A2R8YDR3;X5D2U8;H3BMQ0;A0A2R8YDZ2;A0A2R8Y7X5;A0A2R8YGU4;A0A2R8Y5F1;P49815-5;P49815-3;P49815-2;P49815-6;P49815-7;A0A2R8Y6C9	P49815;A0A2R8Y7C8;P49815-4;A0A2R8YGD6;A0A2R8YDR3;X5D2U8;H3BMQ0;A0A2R8YDZ2;A0A2R8Y7X5;A0A2R8YGU4;A0A2R8Y5F1;P49815-5;P49815-3;P49815-2;P49815-6;P49815-7;A0A2R8Y6C9;H3BQK4;A0A2R8Y670											S	1	1364;1341;1341;1364;1338;1298;1308;1321;1297;1298;1297;1297;1320;1321;1261;1249;916;110;112	VVSSEGGRPSVDLSFQPSQPLSK	AEELVGRGIPIERVVSSEGGRPSVDLSFQPS	VVS(0.974)S(0.025)EGGRPS(0.001)VDLSFQPSQPLSK	3	200.61	0	2.85e-60	210.11	0.973626										0.673289	0.0326246	47.175				0.973626	2.85e-60	210.11
1117	569;4830	PPFIA1	Liprin-alpha-1	Q13136;Q13136-2	A0A2R8Y7R9;H0YDW2;Q13136;Q13136-2											S	1	690;112;708;708	RIPHSPAR	SPPGSGRSTPRRIPHSPAREVDRLGVMTLLP;SPPGSGRSTPRRIPHSPAREVDRLGVMTLPS	RIPHS(1)PAR	5	135.78	0	0.002223	63.32	1	1	0.0090625	46.73	1	0.00245345	61.958													1	0.002223	63.32
1118	569;4830	PPFIA1	Liprin-alpha-1	Q13136;Q13136-2	A0A2R8Y7R9;E9PJZ7;H0YEF9;Q13136;Q13136-2											S	1;2	220;238;9;238;238	RSSDGSLSHEEDLAK, SSDGSLSHEEDLAK	INHEQENTPSTSGKRSSDGSLSHEEDLAKVI	S(0.857)S(0.143)DGS(0.993)LS(0.007)HEEDLAK	1	135.78	0	1.51e-41	214.55	0.856861	0.499838	0.000434694	77.391	0.499859	6.79e-23	177.08	0.8275	0.0031355	82.259	0.499973	1.51e-41	214.55	0.856861	7e-05	91.812	0.585273	1.89e-08	132.67	0.844211	5.42e-05	151.57	0.499669
1119	569;4830	PPFIA1	Liprin-alpha-1	Q13136;Q13136-2	A0A2R8Y7R9;E9PJZ7;H0YEF9;Q13136;Q13136-2											S	1;2	221;239;10;239;239	RSSDGSLSHEEDLAK, SSDGSLSHEEDLAK	NHEQENTPSTSGKRSSDGSLSHEEDLAKVIE	RS(0.155)S(0.845)DGS(0.676)LS(0.324)HEEDLAK	3	135.78	0	1.51e-41	214.55	0.845269	0.619618	0.000434694	94.057	0.56058	6.79e-23	177.08	0.743216	4.84e-05	124.18	0.556024	1.51e-41	214.55	0.639081	1.7e-08	144.97	0.845269	1.89e-08	178.07	0.565259	8.94e-05	146.76	0.818609
1120	569;4830	PPFIA1	Liprin-alpha-1	Q13136;Q13136-2	A0A2R8Y7R9;E9PJZ7;H0YEF9;Q13136;Q13136-2							Significant phosphoproteome	1.36839	2.14327	0.499834	S	1;2	224;242;13;242;242	RSSDGSLSHEEDLAK, SSDGSLSHEEDLAK	QENTPSTSGKRSSDGSLSHEEDLAKVIELQE	RS(0.564)S(0.436)DGS(1)LSHEEDLAK	6	135.78	0	2.17e-11	178.07	0.999889	0.996471	0.00204942	94.057	0.996814	4.95e-06	110.38	0.9957	0.000485024	124.18	0.997436	2.02e-06	115.36	0.999613	2.31e-07	147.12	0.999021	5.26e-06	178.07	0.999889	5.42e-05	151.57	0.981463
1123	569;4830	PPFIA1	Liprin-alpha-1	Q13136;Q13136-2	A0A2R8Y7R9;H0YDW2;Q13136;Q13136-2											S	1	675;97;693;693	SMSSIPPYPASSLASSSPPGSGR	MSSIPPYPASSLASSSPPGSGRSTPRRIPHS	SMSSIPPYPASSLAS(0.002)S(0.016)S(0.972)PPGS(0.01)GR	17	135.78	0	8.35e-71	214.79	0.972122	0.911014	1.24e-59	201.64	0.918362	1.78e-60	211.44	0.761331	2.31e-48	190.15	0.922732	7.46e-60	201.79	0.799294	2.83e-29	166.42	0.958604	8.35e-71	214.79	0.972122	3.2e-29	168.46	0.849539
1124	569;4830	PPFIA1	Liprin-alpha-1	Q13136;Q13136-2	A0A2R8Y7R9;H0YDW2;Q13136;Q13136-2											S	1	648;70;666;666	VGSGSLDNLGR	ENTEQRAEEIESRVGSGSLDNLGRFRSMSSI	VGS(0.99)GS(0.01)LDNLGR	3	135.78	0	0.00243899	61.532	0.990431																0.990431	0.00243899	61.532
1126	569;4830	PPFIA1	Liprin-alpha-1	Q13136;Q13136-2	A0A2R8Y7R9;Q13136;Q13136-2											S	1	1194;1172;1172	VTSSMSSPSMQPK	AETLPANFRVTSSMSSPSMQPKKMQMDGNVS	VTSSMSS(1)PSMQPK	7	135.78	0	1.36e-71	284.24	0.999831	0.999831	1.36e-71	284.24	0.996325	3.18e-40	232.37	0.999785	1.77e-52	259.1	0.995157	3.06e-53	267.93	0.431961	0.0273185	56.951	0.891367	3.86e-19	198.49	0.999065	3.73e-40	230.69	0.993181
1128	570	NFIB	Nuclear factor 1;Nuclear factor 1 B-type	Q5VW30;A0A2R8Y7V8;Q5VW26;O00712-5;A0A1B0GVN4;O00712-6	Q5VW30;A0A2R8Y7V8;Q5VW26;O00712-5;A0A1B0GVN4;O00712-6											S	1	410;406;410;410;331;158	NYVPSYDPSSPQTSQPNGSGQVVGK	PQDTLKNYVPSYDPSSPQTSQPNGSGQVVGK	NYVPS(0.015)Y(0.003)DPS(0.221)S(0.757)PQT(0.004)S(0.001)QPNGSGQVVGK	10	62.616	0	4.29e-06	105.21	0.757231				0.502588	4.29e-06	105.21							0.489158	5.35e-05	99.566	0.757231	1.67e-05	96.46
1129	571;5317	MEA1	Male-enhanced antigen 1	A0A2R8Y7W8;A0A2R8Y6W5	A0A2R8Y7W8;A0A2R8Y6W5;Q16626							Significant phosphoproteome	0.79166	2.02305	0.53606	S	1	168;184;181	QASPAWK	QWEDVVQKALQARQASPAWK___________	QAS(1)PAWK	3	18.544	0	0.00149535	113.74	1	1	0.00509679	81.163	1	0.00312644	93.178	1	0.00149535	113.74	1	0.00275276	97.857	1	0.00312644	93.178	1	0.00242109	102.01				1
1130	573	RPS14	40S ribosomal protein S14	P62263;A0A2R8Y811;E5RH77	P62263;A0A2R8Y811											S	1	139;139	IGRIEDVTPIPSDSTR	MKIGRIEDVTPIPSDSTRRKGGRRGRRL___	IGRIEDVTPIPSDS(0.818)T(0.182)R	14	16.273	0	4.38e-06	105.06	0.817508				0.817508	4.38e-06	105.06	0.757826	0.000489294	76.301	0.48146	0.00483845	56.081	0.475672	6.64e-05	91.547	0.495393	0.0119053	66.536
1131	575;7518	SNX27	Sorting nexin-27	Q96L92;Q96L92-3;Q96L92-2;A0A5H1ZRP6	A0A2R8Y8A7;H7C603;A0A2R8YD75;Q96L92;Q96L92-3;A0A2R8Y871											S	1	51;51;6;51;51;51	SESGYGFNVR	GGGGGPRVVRIVKSESGYGFNVRGQVSEGGQ;GGGGGPRVVRIVKSESGYGFNVRGQVYNVYM	S(0.005)ES(0.995)GYGFNVR	3	61.264	0	2.55e-05	144.1	0.994544							0.992812	2.55e-05	144.1	0.994544	0.00461335	92.112
1132	576	AUTS2	Autism susceptibility gene 2 protein	A0A2R8Y8C6;Q8WXX7-2;Q8WXX7;A0A590UKA2;A0A2R8Y516;A0A2R8Y568;A0A024RDL5;A0A2R8Y522;A0A087WVB5;Q75MD7;Q8WXX7-3;Q8WXX7-5	A0A2R8Y8C6;Q8WXX7-2;Q8WXX7;A0A2R8Y568;A0A024RDL5;A0A2R8Y522;A0A087WVB5;Q75MD7;Q8WXX7-5											S	1	1232;1209;1233;760;775;855;961;985;654	TPPTAALSAPPPLISTLGGRPVSPR	SAPPPLISTLGGRPVSPRRTTPLSAEIRERP	TPPTAALSAPPPLIS(0.003)T(0.003)LGGRPVS(0.994)PR	23	138.89	0.0002439	2.54e-05	81.548	0.99408							0.99408	0.000487906	70.028							0.356359	2.54e-05	81.548
1133	577	GRB10	GroWT-parkinh factor receptor-bound protein 10	A0A2R8YCL1;Q13322-3;Q13322-2;Q13322-4;Q13322	A0A2R8YCL1;Q13322-3;Q13322-2;Q13322-4;Q13322											S	1	142;46;104;98;104	SIQPQVSPR	QPRASGPPRSIQPQVSPRQRVQRSQPVHILA	SIQPQVS(1)PR	7	70.958	0	6.09e-07	162.26	1							1	6.09e-07	162.26	1	6.46e-07	159.44	1	2.62e-06	153.11	1	6.32e-07	160.52	1	1.38e-05	117.09
1134	580	TOPBP1	DNA topoisomerase 2-binding protein 1	Q92547;A0A2R8YD63	Q92547;A0A2R8YD63							Significant phosphoproteome	3.46287	1.30542	1.08749	S	1	888;883	NAVALSASPQLK	LALANSSRNAVALSASPQLKEAQSEKEEAPK	NAVALSAS(1)PQLK	8	170.68	0	3.28e-23	207.04	0.999993	0.999951	9.04e-17	195.1	0.999976	3.39e-12	183.81	0.999966	1.46e-08	162.94	0.999985	7.78e-17	195.87	0.999868	3.39e-12	183.81	0.999957	3.28e-23	207.04	0.999349	3.52e-17	198.48	0.999993
1135	582	SAP130	Histone deacetylase complex subunit SAP130	H7BXF5;A0A2R8YDB8;Q9H0E3-3;Q9H0E3;Q9H0E3-2	H7BXF5;A0A2R8YDB8;Q9H0E3-3;Q9H0E3;Q9H0E3-2											S	2	863;864;890;855;420	QQHVISTEEGDMMETNSTDDEK	QHVISTEEGDMMETNSTDDEKSTAKSLLVKA	QQHVISTEEGDMMET(0.003)NS(0.998)T(0.999)DDEK	17	111.28	0	5.07e-37	176.61	0.997839																0.997839	5.07e-37	176.61
1137	582	SAP130	Histone deacetylase complex subunit SAP130	H7BXF5;A0A2R8YDB8;Q9H0E3-3;Q9H0E3;Q9H0E3-2	H7BXF5;A0A2R8YDB8;Q9H0E3-3;Q9H0E3											S	1	439;439;465;465	SSLIPISGHRASPNPVAMETR	PAERSSLIPISGHRASPNPVAMETRSDNRPS	SSLIPIS(0.005)GHRAS(0.993)PNPVAMET(0.002)R	12	111.28	0	7.72e-05	116.24	0.993402	0.685274	0.000119857	94.08	0.993402	7.72e-05	116.24
1138	582	SAP130	Histone deacetylase complex subunit SAP130	H7BXF5;A0A2R8YDB8;Q9H0E3-3;Q9H0E3;Q9H0E3-2	H7BXF5;A0A2R8YDB8;Q9H0E3-3;Q9H0E3-2											S	1	682;683;709;239	STSGSPRPAGAKPK	VASPRVESSMRSTSGSPRPAGAKPKSEIHVS	ST(0.001)S(0.013)GS(0.986)PRPAGAKPK	5	111.28	0	0.000235862	87.388	0.986233	0.986233	0.00290408	87.388				0.712805	0.00230121	64.327							0.783681	0.00194269	66.809	0.560809	0.00877588	74.772	0.934531
1139	582	SAP130	Histone deacetylase complex subunit SAP130	H7BXF5;A0A2R8YDB8;Q9H0E3-3;Q9H0E3;Q9H0E3-2	H7BXF5;A0A2R8YDB8;Q9H0E3-3;Q9H0E3											S	1	416;416;442;442	VVPQQITHTSPR	NIPVAKVVPQQITHTSPRIQPDYPAERSSLI	VVPQQITHT(0.006)S(0.994)PR	10	111.28	0	1.74e-17	206.67	0.993938	0.937421	5.35e-09	169.3	0.936808	1.74e-17	198.89	0.993938	2.05e-17	199.38	0.933827	4.15e-17	198.1	0.969434	1.01e-16	194.48	0.936387	1.26e-13	186.69	0.883474	2.13e-16	187.63	0.97347
1140	583;8349	ATP13A3	Probable cation-transporting ATPase 13A3	A0A2R8YDN7;Q9H7F0	A0A2R8YDN7;C9J7Z7;Q9H7F0											S	1	97;97;97	IRVLSLETYPVSSPK, VLSLETYPVSSPK	FCAKIRVLSLETYPVSSPKSMSNKLSNGHAV	VLSLETYPVS(0.855)S(0.145)PK	10	138.43	0.00408005	8.12e-19	222.94	0.855109							0.579292	0.00238282	60.918	0.73435	2.08e-06	191.53	0.855109	8.12e-19	196.11	0.612201	0.00128301	78.326	0.73545	1.69e-15	222.94
1141	583;8349	ATP13A3	Probable cation-transporting ATPase 13A3	A0A2R8YDN7;Q9H7F0	A0A2R8YDN7;C9J7Z7;Q9H7F0											S	1	98;98;98	IRVLSLETYPVSSPK, VLSLETYPVSSPK	CAKIRVLSLETYPVSSPKSMSNKLSNGHAVC	VLSLETYPVS(0.158)S(0.842)PK	11	138.43	0.00408005	4.76e-72	292.83	0.842105	0.842105	2.84e-61	274.24	0.81005	4.76e-72	292.83	0.621103	3.8e-61	271.08	0.54234	1.45e-05	190.03	0.575011	0.00824668	73.296	0.715547	9.08e-46	250.89	0.632284	7.68e-46	251.68
1142	583;8349	ATP13A3	Probable cation-transporting ATPase 13A3	A0A2R8YDN7;Q9H7F0	A0A2R8YDN7;Q9H7F0											S	1	130;130	ISKYSQTESQQIR	IENPTEENRHRISKYSQTESQQIRYFTHHSV	ISKYS(0.998)QT(0.002)ESQQIR	5	138.43	0.00408005	2.66e-13	178.12	0.998222							0.998222	8.71e-07	136.81	0.950043	0.00174709	64.275				0.997132	2.66e-13	178.12	0.856113	0.0321013	60.489	0.962794
1143	583;8349	ATP13A3	Probable cation-transporting ATPase 13A3	A0A2R8YDN7;Q9H7F0	A0A2R8YDN7;Q9H7F0											S	1	790;817	LVHDSLEDLQMTR	SAIDPEAIPVKLVHDSLEDLQMTRYHFAMNG	LVHDS(1)LEDLQMTR	5	138.43	0.00408005	1.42e-52	261.17	1	1	1.88e-26	214.18	1	9.32e-06	119.65	1	8e-19	196.18	1	2.54e-33	221.85	1	3.01e-14	183.41	1	1.42e-52	261.17	1	1.11e-18	194.48
[truncated: 19,596 more rows]
[truncated: 112 more columns]
