# Supplementary material for: Temporal Analysis of Protein Ubiquitylation and Phosphorylation During Parkin-Dependent Mitophagy
Source: Mol Cell Proteomics. 2021 Dec 30;21(2):100191. doi: 10.1016/j.mcpro.2021.100191 (PMC8808264; doi:10.1016/j.mcpro.2021.100191)
Supplement: Supplemental Table S4 [file mmc5.xlsx]

## Sheet: S0
Supplementary Table 4	Correlation between replicates - Proteome (Figure 1B)
Column	Description
Number of valid pairs	Number of protein groups/ normalized ubiquitylation- or phosphorylation sites across replicates
Pearson correlation	Pearson correlation between replicats
R square	R squate between replicats
Spearman correlation	Spearman correlation between replicates

## Sheet: S4
Correlation between replicates - Proteome (Figure 1B)
Dimethyl labels description
Experiment	L (light)	M (medium)	H (heavy)
WT-parkin1	0h CCCP	2h CCCP	6h CCCP
WT-parkin2	0h CCCP	12h CCCP	18h CCCP
C431A-parkin1	0h CCCP	2h CCCP	6h CCCP
C431A-parkin2	0h CCCP	12h CCCP	18h CCCP
	Ratio M/L normalized WT-parkin1	Ratio H/L normalized WT-parkin1	Ratio M/L normalized WT-parkin2	Ratio H/L normalized WT-parkin2	Ratio M/L normalized C431A-parkin1	Ratio H/L normalized C431A-parkin1	Ratio M/L normalized C431A-parkin2	Ratio H/L normalized C431A-parkin2
Number of valid pairs (Proteome)	6822	6796	6332	6311	6335	6317	5758	5747
Pearson correlation (Proteome)	0.327864	0.374278	0.496994	0.67307	0.312844	0.308009	0.311049	0.51042
R square (Proteome)	0.107495	0.140084	0.247003	0.453023	0.0978716	0.0948694	0.0967517	0.260529
Number of valid pairs (Mitochondrial)	861	860	792	790	828	826	772	771
Pearson correlation (Mitochondrial)	0.440997	0.556973	0.694662	0.773783	0.273284	0.391329	0.614069	0.659157
R square (Mitochondrial)	0.194479	0.310219	0.482555	0.59874	0.0746844	0.153139	0.377081	0.434488
	log10 iBAQ L WT1	log10 iBAQ M WT1	log10 iBAQ H WT1	log10 iBAQ L WT2	log10 iBAQ M WT2	log10 iBAQ H WT2	log10 iBAQ L Mut1	log10 iBAQ M Mut1	log10 iBAQ H Mut1	log10 iBAQ L Mut2	log10 iBAQ M Mut2	log10 iBAQ H Mut2
Spearman rank correlation (proteome)	0.951273	0.95823	0.955319	0.950983	0.946892	0.950044	0.954688	0.958332	0.953089	0.934487	0.932795	0.930459
Spearman rank correlation (Mitochondrial)	0.952579	0.963302	0.958461	0.947824	0.946492	0.936138	0.959401	0.962067	0.956669	0.935833	0.933552	0.929044
