# Supplementary material for: Temporal Analysis of Protein Ubiquitylation and Phosphorylation During Parkin-Dependent Mitophagy
Source: Mol Cell Proteomics. 2021 Dec 30;21(2):100191. doi: 10.1016/j.mcpro.2021.100191 (PMC8808264; doi:10.1016/j.mcpro.2021.100191)
Supplement: Supplemental Table S5 [file mmc6.xlsx]

## Sheet: S0
Supplementary Table 5	Correlation between replicates- ubiquitylome (Figure 3)
Column	Description
Number of valid pairs	Number of protein groups/ normalized ubiquitylation- or phosphorylation sites across replicates
Pearson correlation	Pearson correlation between replicats
R square	R squate between replicats
Spearman correlation	Spearman correlation between replicates

## Sheet: S5
Correlation between replicates - Ubiquitylome (Figure 3)
TMT labels description
Experiment	Reporter Ion	RI1	RI2	RI3	RI4	RI5	RI6	RI7	RI8	RI9	RI10
	WT-parkin	0h	2h	6h	12h	18h
	C431A-parkin						0h	2h	6h	12h	18h
	Rep1 vs. Rep2										Rep1 vs. Rep3										Rep2 vs. Rep3
	RI1	RI2	RI3	RI4	RI5	RI6	RI7	RI8	RI9	RI10	RI1	RI2	RI3	RI4	RI5	RI6	RI7	RI8	RI9	RI10	RI1	RI2	RI3	RI4	RI5	RI6	RI7	RI8	RI9	RI10
Number of valid pairs (GlyGly)	353	352	353	353	353	351	352	352	352	350	259	263	264	265	264	259	262	260	260	257	191	193	192	193	192	190	191	190	191	188
Pearson correlation (GlyGly)	0.630947	0.701249	0.638805	0.660642	0.693108	0.5749	0.61161	0.529251	0.571251	0.512548	0.543925	0.672898	0.626393	0.627481	0.650475	0.518675	0.592207	0.512805	0.584726	0.583526	0.561781	0.691571	0.625597	0.660034	0.68705	0.569629	0.587789	0.552798	0.535293	0.527132
R square (GlyGly)	0.398094	0.491749	0.408072	0.436448	0.480399	0.33051	0.374067	0.280106	0.326327	0.262705	0.295854	0.452792	0.392369	0.393733	0.423118	0.269024	0.350709	0.262969	0.341904	0.340502	0.315598	0.478271	0.391372	0.435644	0.472037	0.324478	0.345496	0.305586	0.286538	0.277869
Number of valid pairs (Proteome)	5357	5353	5362	5362	5356	5349	5361	5370	5367	5360	5113	5107	5111	5116	5113	5115	5116	5122	5115	5113	5396	5396	5395	5396	5403	5410	5401	5403	5397	5401
Pearson correlation (Proteome)	0.830893	0.832733	0.835578	0.838419	0.838522	0.826327	0.832279	0.834805	0.830388	0.830463	0.85286	0.856426	0.857303	0.861922	0.862005	0.845715	0.862447	0.861327	0.857175	0.857376	0.838156	0.834898	0.841461	0.839009	0.843152	0.831543	0.836666	0.834539	0.836328	0.833408
R square (Proteome)	0.690384	0.693445	0.69819	0.702946	0.70312	0.682816	0.692689	0.6969	0.689544	0.689668	0.72737	0.733466	0.734968	0.742909	0.743052	0.715233	0.743814	0.741885	0.73475	0.735094	0.702505	0.697055	0.708057	0.703936	0.710905	0.691464	0.70001	0.696456	0.699445	0.694568
Spearman rank correlation (proteome)	log10 RI 1	log10 RI 2	log10 RI 3	log10 RI 4	log10 RI 5	log10 RI 6	log10 RI 7	log10 RI 8	log10 RI 9	log10 RI 10
MUb5 vs MUb4 Proteome	0.877329	0.874834	0.877469	0.877174	0.877254	0.865864	0.875922	0.876746	0.870679	0.873565
MUb6 vs MUb4 Proteome	0.884926	0.888063	0.889987	0.889818	0.890029	0.876609	0.895878	0.892845	0.887819	0.887762
MUb5 vs MUb6 Proteome	0.87843	0.873132	0.879405	0.876435	0.879679	0.869089	0.877329	0.873744	0.873186	0.872875
MUb5 vs MUb4 Mitochondrial	0.908414	0.899031	0.907558	0.913121	0.921718	0.887705	0.904382	0.919781	0.921878	0.918465
MUb6 vs MUb4 Mitochondrial	0.958405	0.960023	0.959666	0.948718	0.949051	0.95372	0.965111	0.958782	0.962854	0.961977
MUb5 vs MUb6 Mitochondrial	0.937571	0.922399	0.935976	0.92399	0.933572	0.925435	0.943292	0.94366	0.93982	0.942093
