# Supplementary material for: Temporal Analysis of Protein Ubiquitylation and Phosphorylation During Parkin-Dependent Mitophagy
Source: Mol Cell Proteomics. 2021 Dec 30;21(2):100191. doi: 10.1016/j.mcpro.2021.100191 (PMC8808264; doi:10.1016/j.mcpro.2021.100191)
Supplement: Supplemental Table S6 [file mmc7.xlsx]

## Sheet: S0
Supplementary Table 6	Correlation between replicates - phosphoproteome (Supplmentary Figure 4C)
Column	Description
Number of valid pairs	Number of protein groups/ normalized ubiquitylation- or phosphorylation sites across replicates
Pearson correlation	Pearson correlation between replicats
R square	R squate between replicats
Spearman correlation	Spearman correlation between replicates

## Sheet: S6
Correlation between replicates - phosphoproteome (Supplmentary Figure 4C)
Dimethyl labels description
Experiment	L (light)	M (medium)	H (heavy)
WT-parkin1	0h CCCP	2h CCCP	6h CCCP
WT-parkin2	0h CCCP	12h CCCP	18h CCCP
C431A-parkin1	0h CCCP	2h CCCP	6h CCCP
C431A-parkin2	0h CCCP	12h CCCP	18h CCCP
	Ratio M/L normalized WT-parkin1	Ratio H/L normalized WT-parkin1	Ratio M/L normalized WT-parkin2	Ratio H/L normalized WT-parkin2	Ratio M/L normalized C431A-parkin1	Ratio H/L normalized C431A-parkin1	Ratio M/L normalized C431A-parkin2	Ratio H/L normalized C431A-parkin2
Number of valid pairs (Phospho/Proteome)	6990	6943	4672	4634	4823	4793	5748	5732
Pearson correlation (Phospho/Proteome)	0.506312	0.484666	0.341229	0.387006	0.417184	0.214621	0.411823	0.376867
R square (Phospho/Proteome)	0.174042	0.0460623	0.169598	0.142029	0.256351	0.234901	0.116437	0.149774
	log10 Intensity.L_WT1	log10 Intensity.M_WT1	log10 Intensity.H_WT1	log10 Intensity.L_WT2	log10 Intensity.M_WT2	log10 Intensity.H_WT2	log10 Intensity.L_Mut1	log10 Intensity.M_Mut1	log10 Intensity.H_Mut1	log10 Intensity.L_Mut2	log10 Intensity.M_Mut2	log10 Intensity.H_Mut2
Spearman Rank correlation	0.762686	0.78938	0.788858	0.753915	0.770863	0.76595	0.768613	0.762175	0.758081	0.779474	0.76083	0.765666
